# Supplementary material for: Expression and regulation of long noncoding RNAs in TLR4 signaling in mouse macrophages
Source: BMC Genomics. 2015 Feb 5;16(1):45. doi: 10.1186/s12864-015-1270-5 (PMC4320810; doi:10.1186/s12864-015-1270-5)
Supplement: Additional file 3: Table S3. — The detailed information of lncRNAs identified from Agilent, Illumina and Affymetrix platforms. [file 12864_2015_1270_MOESM3_ESM.xlsx]

## Sheet: probe2lncRNA_for_all_Array
Chromosome_Probe	Start_Probe	End_Probe	Probe_ID	Platform	lncRNA_ID	Chromosome_lncRNA	Start_lncRNA	End_lncRNA	lncRNA_Name(s)	Strand
chr1	76501714	76501773	A_52_P699405	Agilent4x44k	lncR.49	chr1	76489132	76502028	NR_038013;NR_038012;uc007bpy.1;uc011wns.1;ENSMUST00000189132	+
chr10	130413219	130413278	A_52_P268250	Agilent4x44k	lncR.333	chr10	130412499	130413312	ENSMUST00000075147	+
chr6	126741529	126741588	A_51_P362671	Agilent4x44k	lncR.3063	chr6	126718684	126741601	ENSMUST00000181126	+
chr2	151680562	151680621	A_51_P183334	Agilent4x44k	lncR.2204	chr2	151679360	151686339	uc008neh.1;ENSMUST00000149319	-
chr6	71124591	71124650	A_51_P243283	Agilent4x44k	lncR.3029	chr6	71124610	71124963	ENSMUST00000121998	+
chr6	8490147	8490206	A_52_P467519	Agilent4x44k	lncR.3093	chr6	8488795	8510430	ENSMUST00000148063;uc009axq.1;ENSMUST00000124104;ENSMUST00000161307;ENSMUST00000123581;uc009axr.2;uc009axs.2;NR_040452;ENSMUST00000144568;2810488G03;A130001I01	-
chr5	97586414	97586473	A_52_P179975	Agilent4x44k	lncR.2772	chr5	97392416	97642179	NR_045981;uc012dzk.2;uc008yfx.2;uc008yfy.1;ENSMUST00000181724;4930467D21;ENSMUST00000180634	+
chr16	96088995	96089054	A_51_P358052	Agilent4x44k	lncR.1423	chr16	96082676	96089070	ENSMUST00000143671	+
chr7	45636274	45636333	A_52_P209578	Agilent4x44k	lncR.3399	chr7	45636121	45638744	1110025D03;C630003L02	-
chr6	134951413	134951472	A_52_P354373	Agilent4x44k	lncR.3069	chr6	134929091	134951718	NR_037956;NR_037955;uc009elc.2;uc029wce.1;ENSMUST00000183867;ENSMUST00000184991;ENSMUST00000183905;ENSMUST00000185152;ENSMUST00000184504	+
chr6	50203058	50203117	A_51_P259638	Agilent4x44k	lncR.2968	chr6	50200162	50203119	B930054E20	+
chrX	105042350	105042409	A_51_P172355	Agilent4x44k	lncR.4059	chrX	105037197	105079413	ENSMUST00000127533;uc009uao.1;uc009ual.2;uc009uam.2;uc012hnk.1;uc009uan.2;ENSMUST00000156974;ENSMUST00000154334;F830207L16;uc009uap.2;uc009uaq.2;uc009uar.2;NR_015467;ENSMUST00000138460;ENSMUST00000140954;ENSMUST00000135114;ENSMUST00000147478;ENSMUST00000144366;A630040C03;D630033M22;ENSMUST00000127409;ENSMUST00000146227;ENSMUST00000123850;ENSMUST00000141136;ENSMUST00000144849	-
chr5	117390459	117390518	A_52_P283211	Agilent4x44k	lncR.2794	chr5	117389139	117393498	ENSMUST00000140833;ENSMUST00000156391	+
chrX	52051152	52051211	A_52_P480532	Agilent4x44k	lncR.4011	chrX	52050890	52052537	uc009tee.1	-
chr11	106065261	106065296	A_52_P332898	Agilent4x44k	lncR.668	chr11	106065077	106066844	ENSMUST00000140736;5330430P22;uc007lya.1;2900090F08	-
chr4	125890474	125890532	A_52_P69857	Agilent4x44k	lncR.2669	chr4	125887850	125922417	uc008usc.2;uc012dkz.1;NR_015560;ENSMUST00000123368;6330509E18;ENSMUST00000148534;ENSMUST00000156350;ENSMUST00000153589	-
chr14	20687933	20687992	A_51_P301173	Agilent4x44k	lncR.1186	chr14	20687236	20703099	ENSMUST00000180987;F830027D11;NR_029446	-
chrX	103464069	103464128	A_52_P362360	Agilent4x44k	lncR.4055	chrX	103460372	103483233	NR_001570;NR_001463;uc009tzo.1;uc009tzp.1;ENSMUST00000153883;ENSMUST00000127786;ENSMUST00000185876	-
chr4	109374264	109374270	A_52_P309657	Agilent4x44k	lncR.2651	chr4	109373701	109374859	ENSMUST00000122138	-
chr11	113044193	113044252	A_52_P237652	Agilent4x44k	lncR.677	chr11	113043895	113201838	ENSMUST00000127263;ENSMUST00000145206;ENSMUST00000136438;2610035D17;uc007meh.2;NR_015556;uc011ygz.1;uc007mei.2;5930429B03;ENSMUST00000150712	-
chr1	4927185	4927234	A_51_P428505	Agilent4x44k	lncR.137	chr1	4927028	4927299	ENSMUST00000168963	-
chr12	114487136	114487172	A_52_P565636	Agilent4x44k	lncR.851	chr12	114487136	114487569	ENSMUST00000103493	-
chr6	147702128	147702187	A_52_P794440	Agilent4x44k	lncR.3083	chr6	147690240	147702374	uc012evu.1;NR_033636;ENSMUST00000152737;ENSMUST00000141575	+
chr8	4088458	4088517	A_52_P297332	Agilent4x44k	lncR.3499	chr8	4087658	4088572	ENSMUST00000159522	+
chr2	33646080	33646139	A_52_P289173	Agilent4x44k	lncR.1909	chr2	33641192	33646354	uc008jhz.1;NR_046275;uc008jia.1;ENSMUST00000147294	+
chr12	20196754	20196813	A_52_P426062	Agilent4x44k	lncR.704	chr12	20196706	21200919	uc029rrg.1;uc007ndh.1;ENSMUST00000174530;ENSMUST00000174304	+
chr16	49759134	49759193	A_52_P1084561	Agilent4x44k	lncR.1460	chr16	49758576	49798870	ENSMUST00000127115	-
chr8	3842102	3842161	A_52_P299363	Agilent4x44k	lncR.3589	chr8	3842096	3842395	ENSMUST00000098958	-
chr13	63675852	63675911	A_52_P971119	Agilent4x44k	lncR.1040	chr13	63675760	63734298	uc007qxz.1	-
chr15	42704377	42704436	A_52_P461967	Agilent4x44k	lncR.1260	chr15	42676260	42704616	A230062J21;ENSMUST00000180585	+
chr12	114538523	114538582	A_51_P288295	Agilent4x44k	lncR.854	chr12	114538495	114538928	ENSMUST00000103496	-
chr15	46456967	46457026	A_52_P525983	Agilent4x44k	lncR.1324	chr15	46435865	46496179	uc007vqo.1;NR_040451;uc007vqp.1	-
chr6	68571172	68571231	A_52_P21066	Agilent4x44k	lncR.3011	chr6	68570763	68571235	ENSMUST00000103327	+
chr9	96436108	96436167	A_52_P71695	Agilent4x44k	lncR.3817	chr9	96435782	96438138	uc012gyp.1;ENSMUST00000185694;ENSMUST00000070500	-
chr4	142830584	142830643	A_52_P531204	Agilent4x44k	lncR.2686	chr4	142598440	143074837	uc008vpy.1;uc029vak.1	-
chr8	91805744	91805803	A_52_P407697	Agilent4x44k	lncR.3559	chr8	91800415	91807539	ENSMUST00000062522;ENSMUST00000133337;ENSMUST00000133528	+
chr14	21856321	21856380	A_52_P543953	Agilent4x44k	lncR.1090	chr14	21848447	21856926	ENSMUST00000169054	+
chr2	32272026	32272085	A_51_P361875	Agilent4x44k	lncR.1908	chr2	32271845	32272162	ENSMUST00000118269	+
chr5	9157716	9157775	A_52_P59908	Agilent4x44k	lncR.2710	chr5	9100712	9158080	B430011A04;E030031F02	+
chrX	104345812	104345871	A_52_P1173999	Agilent4x44k	lncR.4058	chrX	104345829	104348234	ENSMUST00000120233	-
chr14	54654468	54654527	A_51_P269257	Agilent4x44k	lncR.1132	chr14	54650510	54655100	NR_038053;ENSMUST00000167763	+
chr10	12916734	12916793	A_51_P151516	Agilent4x44k	lncR.336	chr10	12916645	12923127	uc007ekf.2;uc029qvt.1;NR_038028;NR_038027;B230324N24;ENSMUST00000181073;ENSMUST00000180529	-
chr14	23038262	23038321	A_52_P208325	Agilent4x44k	lncR.1188	chr14	23038194	23094571	NR_033550;uc007smb.1;ENSMUST00000090409	-
chr16	19085017	19085054	A_52_P383114	Agilent4x44k	lncR.1435	chr16	19085017	19085460	ENSMUST00000103746	-
chr12	109549764	109549810	A_52_P391505	Agilent4x44k	lncR.743	chr12	109540995	109571729	uc007pap.2;uc007paq.2;NR_027651;NR_027652;uc007par.2;ENSMUST00000129245;ENSMUST00000143836;ENSMUST00000124106;uc029rxy.1;ENSMUST00000143272;ENSMUST00000128178;uc007pat.2;ENSMUST00000126289;uc007pau.2;NR_003633;ENSMUST00000146701;ENSMUST00000166636;uc011ysb.1;ENSMUST00000143847;uc007pav.2;ENSMUST00000128458;ENSMUST00000150851;7120472O19;2900016C05;7120467M20	+
chr7	6347291	6347350	A_52_P1179890	Agilent4x44k	lncR.3230	chr7	6343768	6347390	uc029wdk.1	+
chr17	87078815	87078874	A_52_P537492	Agilent4x44k	lncR.1558	chr17	87078271	87079155	ENSMUST00000090731	+
chr5	59985434	59985493	A_51_P514945	Agilent4x44k	lncR.2865	chr5	59963118	59986002	NR_040682;NR_040683;uc008xlx.2;uc029vhy.1	-
chr19	5842564	5842623	A_51_P234692	Agilent4x44k	lncR.1827	chr19	5824708	5845480	ENSMUST00000173672;NR_003513;uc012bhe.1;I1C0035O03;I420030L17;I1C0033O14;4732452C17;I1C0046E22;I420019F22;6330419P03;uc008gfk.1;ENSMUST00000174287;2310043N10;9130009H04;G370005F13;ENSMUST00000174829	-
chr7	34006439	34006498	A_52_P302041	Agilent4x44k	lncR.3268	chr7	33998012	34006461	ENSMUST00000122297	+
chr9	61103304	61103363	A_52_P234491	Agilent4x44k	lncR.3787	chr9	61103011	61105386	NR_105026;uc009pzm.1	-
chr5	25369666	25369725	A_52_P448569	Agilent4x44k	lncR.2839	chr5	25369020	25373039	A630030D01	-
chr18	15047788	15047847	A_52_P979164	Agilent4x44k	lncR.1668	chr18	14988994	15047987	NR_045372;uc029tlv.1;ENSMUST00000096579	+
chr9	37253219	37253278	A_51_P204390	Agilent4x44k	lncR.3682	chr9	37252922	37253365	ENSMUST00000160052;ENSMUST00000161698	+
chr7	71956840	71956876	A_51_P104361	Agilent4x44k	lncR.3422	chr7	71947526	71962018	uc009hno.1	-
chr17	4120417	4120476	A_52_P129056	Agilent4x44k	lncR.1567	chr17	4119445	4122113	uc008aew.2;NR_045462;1700113K09	-
chr17	78851641	78851700	A_52_P192106	Agilent4x44k	lncR.1647	chr17	78850504	78852544	NR_003363;uc008dpg.1;ENSMUST00000167498	-
chr11	51996340	51996399	A_51_P458816	Agilent4x44k	lncR.584	chr11	51995251	51997428	2610301N02;2610301G21	-
chr15	85667569	85667628	A_52_P555808	Agilent4x44k	lncR.1289	chr15	85646082	85667675	uc007xdi.1	+
chr4	118672643	118672702	A_51_P338083	Agilent4x44k	lncR.2659	chr4	118672609	118673522	ENSMUST00000117414	-
chr6	6821400	6821456	A_52_P112463	Agilent4x44k	lncR.3091	chr6	6820189	6869533	ENSMUST00000159827;ENSMUST00000159568;uc009awt.1;NR_015388;uc009awu.1;6430585N19;A830082H07;6430407N19	-
chr13	93715455	93715514	A_51_P226499	Agilent4x44k	lncR.1058	chr13	93706099	93719175	NR_045086;B230346L21;ENSMUST00000149839;ENSMUST00000148316	-
chr12	101084100	101084159	A_52_P300856	Agilent4x44k	lncR.734	chr12	101082450	101088927	NR_038048;NR_038050;NR_038049;NR_038047;ENSMUST00000180800	+
chr6	6484369	6484409	A_52_P653448	Agilent4x44k	lncR.2942	chr6	6483022	6508616	ENSMUST00000176654	+
chr9	106642858	106642917	A_51_P414219	Agilent4x44k	lncR.3740	chr9	106640928	106643564	ENSMUST00000187786	+
chr12	114140867	114140926	A_51_P405638	Agilent4x44k	lncR.839	chr12	114140692	114141122	ENSMUST00000103473	-
chr16	21247793	21247852	A_52_P802927	Agilent4x44k	lncR.1439	chr16	21247498	21296872	NR_046162;uc007yri.1;ENSMUST00000181476	-
chr11	121968795	121968854	A_52_P258757	Agilent4x44k	lncR.693	chr11	121968211	121970685	ENSMUST00000122407	-
chr3	156548645	156548704	A_52_P639362	Agilent4x44k	lncR.2425	chr3	156546752	156561746	uc008ruy.1;NR_040399;ENSMUST00000149387;ENSMUST00000148224;NR_040398;uc008ruz.1;C630015G22;ENSMUST00000139363	-
chr7	83597117	83597176	A_51_P492326	Agilent4x44k	lncR.3437	chr7	83597048	83631842	ENSMUST00000148687	-
chr15	33405143	33405202	A_52_P50417	Agilent4x44k	lncR.1316	chr15	33403985	33405976	ENSMUST00000187707;ENSMUST00000079057;uc011zry.1;NR_033608	-
chr4	154098213	154098272	A_52_P771867	Agilent4x44k	lncR.2563	chr4	154093479	154098353	ENSMUST00000143429	+
chr1	19332636	19332695	A_51_P124505	Agilent4x44k	lncR.10	chr1	19330939	19333184	ENSMUST00000188428	+
chr12	113421419	113421478	A_51_P485421	Agilent4x44k	lncR.819	chr12	113418558	113422730	uc007pgs.1;ENSMUST00000177715;ENSMUST00000103426	-
chr1	16053652	16053711	A_52_P623690	Agilent4x44k	lncR.5	chr1	16053335	16053887	ENSMUST00000185778	+
chr16	87793395	87793454	A_52_P482222	Agilent4x44k	lncR.1411	chr16	87784075	87839293	ENSMUST00000069809;ENSMUST00000189929	+
chr14	41519070	41519103	A_52_P374511	Agilent4x44k	lncR.1102	chr14	41517217	41519215	ENSMUST00000111862	+
chrX	12456956	12457015	A_52_P543471	Agilent4x44k	lncR.3995	chrX	12456886	12457230	ENSMUST00000119630	-
chrX	20986259	20986318	A_52_P673917	Agilent4x44k	lncR.3871	chrX	20961675	20987349	NR_027445;ENSMUST00000123462;4833404H03;NR_027446;uc009suh.2;A230072C01;ENSMUST00000136447	+
chr16	77501503	77501561	A_51_P306789	Agilent4x44k	lncR.1403	chr16	77236316	77691403	uc007zsd.1;uc007zse.1;ENSMUST00000182656;ENSMUST00000183333;ENSMUST00000182398;ENSMUST00000183099;ENSMUST00000182548;ENSMUST00000182601;ENSMUST00000170849;uc007zsj.2;uc007zsi.2;uc007zsh.2;uc007zsg.2;uc007zsf.2;NR_015543;ENSMUST00000182748;ENSMUST00000182820;ENSMUST00000179255;ENSMUST00000068704;ENSMUST00000183327;uc007zsk.1;ENSMUST00000182986;ENSMUST00000183166;ENSMUST00000182091	+
chr11	105165024	105165083	A_52_P139217	Agilent4x44k	lncR.666	chr11	105164776	105166620	ENSMUST00000118770	-
chr2	162982287	162982346	A_52_P683895	Agilent4x44k	lncR.2221	chr2	162982255	162983261	ENSMUST00000117318	-
chr4	45014338	45014397	A_51_P499400	Agilent4x44k	lncR.2466	chr4	45011687	45015406	ENSMUST00000186030;ENSMUST00000095105	+
chr14	45598231	45598290	A_51_P253143	Agilent4x44k	lncR.1110	chr14	45587740	45598512	ENSMUST00000122972	+
chrX	64750992	64751051	A_52_P82991	Agilent4x44k	lncR.4023	chrX	64750401	64751258	ENSMUST00000117722	-
chr2	29738531	29738590	A_52_P646530	Agilent4x44k	lncR.2081	chr2	29738335	29738665	ENSMUST00000051212	-
chr1	14758312	14758371	A_52_P480859	Agilent4x44k	lncR.4	chr1	14755454	14758373	ENSMUST00000067599	+
chr2	173581059	173581118	A_51_P117195	Agilent4x44k	lncR.2231	chr2	173579319	173659640	NR_027957;uc008odx.2;uc008odw.2;ENSMUST00000141051;ENSMUST00000151763;ENSMUST00000132669;uc008ody.2;ENSMUST00000153162;ENSMUST00000149947;uc008odz.2;uc008oea.2;uc008oeb.2;B230354I24;ENSMUST00000154908;uc008oec.2;ENSMUST00000142320;1700007P14;ENSMUST00000148111;ENSMUST00000127022;ENSMUST00000140992;ENSMUST00000148213;ENSMUST00000133185	-
chr6	113482209	113482268	A_52_P48976	Agilent4x44k	lncR.3194	chr6	113479455	113483161	9330110N14	-
chr2	19677617	19677676	A_52_P780	Agilent4x44k	lncR.2068	chr2	19676711	19686157	ENSMUST00000135767	-
chr19	41567269	41567328	A_52_P505091	Agilent4x44k	lncR.1801	chr19	41565788	41567636	uc008hmc.1;E330009D23	+
chr3	134420166	134420210	A_52_P706656	Agilent4x44k	lncR.2409	chr3	134404142	134423635	NR_040600;uc029uot.1	-
chrX	105068468	105068527	A_52_P145878	Agilent4x44k	lncR.4059	chrX	105037197	105079413	ENSMUST00000127533;uc009uao.1;uc009ual.2;uc009uam.2;uc012hnk.1;uc009uan.2;ENSMUST00000156974;ENSMUST00000154334;F830207L16;uc009uap.2;uc009uaq.2;uc009uar.2;NR_015467;ENSMUST00000138460;ENSMUST00000140954;ENSMUST00000135114;ENSMUST00000147478;ENSMUST00000144366;A630040C03;D630033M22;ENSMUST00000127409;ENSMUST00000146227;ENSMUST00000123850;ENSMUST00000141136;ENSMUST00000144849	-
chrX	74006782	74006833	A_52_P579258	Agilent4x44k	lncR.3895	chrX	74006702	74007502	ENSMUST00000120692	+
chr14	48228268	48228327	A_51_P291460	Agilent4x44k	lncR.1112	chr14	48198715	48228413	uc011zjq.1;NR_003630;ENSMUST00000081029	+
chr6	29993397	29993456	A_52_P499948	Agilent4x44k	lncR.2947	chr6	29985328	29993776	uc009beq.2;uc009bep.2;NR_040264;NR_040263;ENSMUST00000124522;ENSMUST00000141679	+
chr2	131563125	131563183	A_52_P295491	Agilent4x44k	lncR.1997	chr2	131561614	131563179	4930544N01;ENSMUST00000146049	+
chr3	85544402	85544461	A_52_P397957	Agilent4x44k	lncR.2361	chr3	85544316	85553389	uc008pqp.1	-
chr2	45403110	45403169	A_52_P1116179	Agilent4x44k	lncR.1921	chr2	45357265	45404035	ENSMUST00000130773	+
chr1	152949957	152950016	A_52_P189338	Agilent4x44k	lncR.232	chr1	152949395	152950097	ENSMUST00000187136	-
chrM	7965	8024	A_52_P321318	Agilent4x44k	lncR.3848	chrM	7765	8607	uc009vfa.1	+
chr3	136435324	136435383	A_52_P890318	Agilent4x44k	lncR.2412	chr3	136435269	136449349	NR_040592;uc029uov.1;ENSMUST00000189233	-
chr15	22936970	22937003	A_52_P450470	Agilent4x44k	lncR.1257	chr15	22935487	22937241	ENSMUST00000169624	+
chr6	145303388	145303447	A_52_P1122623	Agilent4x44k	lncR.3080	chr6	145303151	145308951	uc009erj.1;ENSMUST00000126922	+
chr2	103340225	103340284	A_52_P502181	Agilent4x44k	lncR.2156	chr2	103338600	103372764	uc008lir.2;NR_040332;ENSMUST00000139065	-
chr11	50992632	50992691	A_51_P265187	Agilent4x44k	lncR.441	chr11	50991798	50992695	ENSMUST00000121306	+
chr8	39368138	39368197	A_52_P900300	Agilent4x44k	lncR.3532	chr8	39297979	39368268	NR_044988;uc009lmi.1	+
chr4	95960285	95960344	A_51_P411045	Agilent4x44k	lncR.2636	chr4	95959710	95967655	NR_045777;uc029uyb.1;NR_045776;ENSMUST00000137239;ENSMUST00000143332	-
chr17	8379593	8379652	A_52_P445691	Agilent4x44k	lncR.1575	chr17	8379044	8389468	NR_045795;ENSMUST00000181180	-
chr2	30236976	30237035	A_52_P370746	Agilent4x44k	lncR.2083	chr2	30236795	30238223	ENSMUST00000187343;NR_028299;uc008jbt.1;1700084E18;1700129C20;1700125I18	-
chr17	14389227	14389286	A_52_P106773	Agilent4x44k	lncR.1582	chr17	14389106	14398942	NR_027986;uc008amz.2	-
chr17	3076622	3076681	A_52_P422338	Agilent4x44k	lncR.1564	chr17	3064317	3084183	NR_003519;uc008aed.2;ENSMUST00000142526;ENSMUST00000184936;uc008aee.2;ENSMUST00000127960	-
chr16	95842067	95842073	A_52_P549892	Agilent4x44k	lncR.1476	chr16	95841885	95929077	NR_040484;uc029syy.1;ENSMUST00000127413	-
chr18	50042798	50042857	A_52_P679086	Agilent4x44k	lncR.1736	chr18	50042730	50053844	ENSMUST00000151719;ENSMUST00000129164;ENSMUST00000153361;ENSMUST00000147073	-
chr14	43653628	43653687	A_52_P401334	Agilent4x44k	lncR.1201	chr14	43653029	43655027	ENSMUST00000168739	-
chr10	116421136	116421195	A_51_P232921	Agilent4x44k	lncR.317	chr10	116418052	116421237	ENSMUST00000134586;NR_028107	+
chr17	81444866	81444921	A_52_P313284	Agilent4x44k	lncR.1651	chr17	81373104	81738387	NR_104580	-
chr12	71555757	71555816	A_52_P1179483	Agilent4x44k	lncR.720	chr12	71540606	71556133	NR_045941;uc029rti.1	+
chrX	86300057	86300116	A_52_P260069	Agilent4x44k	lncR.4039	chrX	86299922	86301328	ENSMUST00000119697	-
chr13	97458419	97458478	A_52_P1687	Agilent4x44k	lncR.1062	chr13	97458149	97459077	ENSMUST00000183250	-
chr1	63158057	63158116	A_51_P273817	Agilent4x44k	lncR.42	chr1	63113078	63158295	ENSMUST00000186436;ENSMUST00000186786;NR_045915;5830412M15;ENSMUST00000138611;NR_045914;ENSMUST00000188602;ENSMUST00000185480	+
chr11	19384185	19384244	A_52_P361899	Agilent4x44k	lncR.419	chr11	19383685	19384708	ENSMUST00000120961	+
chr12	11444263	11444322	A_52_P1059420	Agilent4x44k	lncR.698	chr12	11438232	11444812	NR_045966;uc029rqx.1;ENSMUST00000181268	+
chr3	128117258	128117317	A_52_P448788	Agilent4x44k	lncR.2405	chr3	128117014	128231605	NR_045704;uc008rht.2	-
chr1	136683436	136683473	A_52_P924359	Agilent4x44k	lncR.100	chr1	136670769	136690805	ENSMUST00000180495;NR_045324;uc029qtl.1;ENSMUST00000181524;NR_045325;uc029qtm.1;ENSMUST00000180962	+
chr12	26821745	26821771	A_52_P236240	Agilent4x44k	lncR.764	chr12	26820096	26834873	uc007nfk.1	-
chr13	49494055	49494114	A_52_P430934	Agilent4x44k	lncR.948	chr13	49493615	49494819	ENSMUST00000178840	+
chr1	95499040	95499099	A_51_P446229	Agilent4x44k	lncR.71	chr1	95498621	95499151	ENSMUST00000117288	+
chr14	90264013	90264072	A_52_P1035446	Agilent4x44k	lncR.1159	chr14	90126890	90269760	NR_045712;uc029smh.1	+
chr16	47075796	47075855	A_52_P81677	Agilent4x44k	lncR.1387	chr16	47074198	47076035	ENSMUST00000117218	+
chr1	130783646	130783705	A_51_P107633	Agilent4x44k	lncR.90	chr1	130766384	130784433	ENSMUST00000189150	+
chr13	21441235	21441294	A_52_P480309	Agilent4x44k	lncR.922	chr13	21440471	21445934	ENSMUST00000122926	+
chr4	71076120	71076179	A_51_P350830	Agilent4x44k	lncR.2617	chr4	71075109	71131133	ENSMUST00000143796	-
chr12	115119956	115120015	A_51_P230716	Agilent4x44k	lncR.879	chr12	115119748	115120180	ENSMUST00000103521	-
chr17	12963045	12963103	A_51_P108484	Agilent4x44k	lncR.1488	chr17	12962768	12963190	ENSMUST00000160654	+
chr1	61848520	61848535	A_52_P566990	Agilent4x44k	lncR.175	chr1	61767415	61851540	ENSMUST00000138535;ENSMUST00000130699	-
chr2	167087405	167087464	A_52_P350306	Agilent4x44k	lncR.2224	chr2	167087184	167087739	ENSMUST00000121305	-
chr11	120229908	120229967	A_52_P40504	Agilent4x44k	lncR.689	chr11	120229802	120231585	uc011yix.1;ENSMUST00000139014	-
chr2	51232154	51232197	A_52_P328423	Agilent4x44k	lncR.1927	chr2	51231987	51232810	ENSMUST00000119348	+
chr15	90891412	90891471	A_51_P469979	Agilent4x44k	lncR.1349	chr15	90891395	90898476	NR_033583;uc007xhq.1;1700123M18	-
chr10	3364421	3364464	A_51_P350426	Agilent4x44k	lncR.334	chr10	3364073	3367135	ENSMUST00000181086	-
chr2	180985430	180985489	A_52_P661972	Agilent4x44k	lncR.2047	chr2	180983924	180987275	ENSMUST00000189441;ENSMUST00000094214	+
chr16	35920597	35920656	A_52_P288669	Agilent4x44k	lncR.1381	chr16	35920461	35920733	ENSMUST00000078393	+
chr13	25428403	25428462	A_51_P505595	Agilent4x44k	lncR.1018	chr13	25428169	25430127	F830002E08;F830112A19	-
chr13	80957780	80957839	A_52_P1051731	Agilent4x44k	lncR.1053	chr13	80957665	80963730	ENSMUST00000181103	-
chr6	87909278	87909337	A_51_P409417	Agilent4x44k	lncR.3183	chr6	87908843	87914459	ENSMUST00000181696	-
chrX	151292123	151292182	A_52_P357314	Agilent4x44k	lncR.4093	chrX	151291974	151344846	ENSMUST00000175942;ENSMUST00000175825;NR_015600	-
chr11	25365254	25365313	A_52_P533889	Agilent4x44k	lncR.426	chr11	25232626	25367137	ENSMUST00000191131;uc007iga.2;NR_045853;ENSMUST00000125234;ENSMUST00000125309;ENSMUST00000044347	+
chr4	46274661	46274720	A_52_P579213	Agilent4x44k	lncR.2594	chr4	46273819	46274840	ENSMUST00000117947	-
chr2	91030918	91030977	A_52_P84803	Agilent4x44k	lncR.2147	chr2	91030778	91031122	ENSMUST00000118208	-
chr2	167606948	167607007	A_52_P14485	Agilent4x44k	lncR.2031	chr2	167553314	167607845	ENSMUST00000127006	+
chr3	107950855	107950907	A_52_P415996	Agilent4x44k	lncR.2391	chr3	107950795	107953121	ENSMUST00000121684	-
chr9	117998890	117998949	A_52_P253769	Agilent4x44k	lncR.3840	chr9	117876000	118040259	ENSMUST00000111769;uc009rzf.1;uc009rzg.1;ENSMUST00000191100;ENSMUST00000187803;ENSMUST00000187329	-
chr14	65337543	65337602	A_51_P455046	Agilent4x44k	lncR.1141	chr14	65326330	65337604	uc007ujf.1	+
chr14	20702146	20702205	A_52_P242371	Agilent4x44k	lncR.1186	chr14	20687236	20703099	ENSMUST00000180987;F830027D11;NR_029446	-
chr8	123838576	123838635	A_52_P994653	Agilent4x44k	lncR.3668	chr8	123838553	123840785	ENSMUST00000138442	-
chr1	96880961	96881020	A_52_P1019763	Agilent4x44k	lncR.73	chr1	96872220	96881234	uc007cfd.1;ENSMUST00000181489;9530060I07	+
chr9	34058783	34058842	A_52_P730528	Agilent4x44k	lncR.3678	chr9	34042369	34059019	ENSMUST00000184229;NR_040744;uc009ose.1	+
chr2	39157916	39157975	A_52_P253188	Agilent4x44k	lncR.2097	chr2	39157485	39162235	NR_033526;uc012bvb.1;ENSMUST00000121253	-
chr8	81197637	81197696	A_51_P255765	Agilent4x44k	lncR.3636	chr8	81197627	81198214	ENSMUST00000178708	-
chr6	83444993	83445052	A_52_P62727	Agilent4x44k	lncR.3033	chr6	83441754	83448322	uc009cnm.1;NR_028382;uc012enz.1;ENSMUST00000063376;ENSMUST00000170986	+
chr13	55775992	55776051	A_52_P624599	Agilent4x44k	lncR.1035	chr13	55775940	55784505	ENSMUST00000130840;uc007qsa.1;ENSMUST00000152292	-
chr13	95954816	95954875	A_51_P238247	Agilent4x44k	lncR.1061	chr13	95954594	95957171	ENSMUST00000181988	-
chr15	85117089	85117148	A_52_P756465	Agilent4x44k	lncR.1288	chr15	85116870	85117287	ENSMUST00000105085	+
chr3	157926865	157926924	A_51_P436346	Agilent4x44k	lncR.2323	chr3	157925269	157927147	ENSMUST00000148898;ENSMUST00000029827	+
chr7	119742107	119742166	A_52_P519508	Agilent4x44k	lncR.3345	chr7	119739926	119742226	ENSMUST00000004569;ENSMUST00000118909	+
chr1	192098962	192099011	A_51_P436644	Agilent4x44k	lncR.133	chr1	192092372	192099630	ENSMUST00000181127	+
chr3	156547761	156547820	A_52_P563584	Agilent4x44k	lncR.2425	chr3	156546752	156561746	uc008ruy.1;NR_040399;ENSMUST00000149387;ENSMUST00000148224;NR_040398;uc008ruz.1;C630015G22;ENSMUST00000139363	-
chr1	47658754	47658813	A_52_P481320	Agilent4x44k	lncR.28	chr1	47657693	47659630	ENSMUST00000187358	+
chr6	117567714	117567773	A_52_P307887	Agilent4x44k	lncR.3054	chr6	117559696	117572329	uc009dkw.1;ENSMUST00000008011;ENSMUST00000162741;ENSMUST00000165995	+
chr1	34416621	34416680	A_51_P257769	Agilent4x44k	lncR.156	chr1	34415050	34417211	ENSMUST00000186409;ENSMUST00000188254	-
chr9	124424081	124424140	A_52_P100293	Agilent4x44k	lncR.3756	chr9	124423250	124424856	NR_027950;uc012hdi.1;NR_102721;NR_015516;uc029xhd.1	+
chr16	51984945	51985004	A_52_P140383	Agilent4x44k	lncR.1463	chr16	51980375	51987287	uc007zlb.1;uc007zlc.1	-
chr7	141611004	141611063	A_51_P134184	Agilent4x44k	lncR.3492	chr7	141610065	141613747	NR_040337;ENSMUST00000181275	-
chr11	67224500	67224559	A_52_P257638	Agilent4x44k	lncR.612	chr11	67211256	67237573	ENSMUST00000145021;ENSMUST00000137662;ENSMUST00000149070	-
chr14	16244288	16244347	A_52_P875160	Agilent4x44k	lncR.1086	chr14	16243351	16245088	A930026I10	+
chr11	55192093	55192152	A_51_P442246	Agilent4x44k	lncR.590	chr11	55191718	55197864	NR_046034;uc007izb.1;ENSMUST00000157010;ENSMUST00000142953	-
chr11	117438754	117438813	A_52_P38405	Agilent4x44k	lncR.538	chr11	117426178	117438866	ENSMUST00000151381	+
chr12	88089853	88089912	A_52_P681269	Agilent4x44k	lncR.731	chr12	88089116	88089976	ENSMUST00000076538	+
chr4	35261872	35261931	A_52_P1091766	Agilent4x44k	lncR.2449	chr4	35225932	35262222	B230324L04;ENSMUST00000146909	+
chrX	103560978	103561037	A_52_P177865	Agilent4x44k	lncR.4057	chrX	103560907	103623754	ENSMUST00000130063;uc009tzt.2;NR_028381;uc009tzu.2;NR_028380;uc009tzw.2;uc009tzv.1;ENSMUST00000145803;ENSMUST00000156211	-
chr14	34770296	34770355	A_52_P612251	Agilent4x44k	lncR.1099	chr14	34759402	34770553	ENSMUST00000180412;ENSMUST00000181044	+
chr6	12858098	12858157	A_51_P497875	Agilent4x44k	lncR.2944	chr6	12857397	12858390	ENSMUST00000121833	+
chr7	41938182	41938241	A_52_P302051	Agilent4x44k	lncR.3393	chr7	41937527	41980928	ENSMUST00000173861	-
chr4	155839529	155839588	A_51_P214766	Agilent4x44k	lncR.2705	chr4	155839492	155840178	ENSMUST00000097740	-
chr6	67725583	67725642	A_51_P414879	Agilent4x44k	lncR.2993	chr6	67724914	67725661	ENSMUST00000103304	+
chr3	88806427	88806486	A_51_P374026	Agilent4x44k	lncR.2366	chr3	88800682	88832547	ENSMUST00000183374;C630026O06;ENSMUST00000184640;ENSMUST00000183966;ENSMUST00000183707;ENSMUST00000184013	-
chr4	101346654	101346713	A_52_P193440	Agilent4x44k	lncR.2642	chr4	101346523	101356248	NR_040708;uc008tvl.2;ENSMUST00000144604	-
chr2	181217613	181217672	A_52_P18596	Agilent4x44k	lncR.2048	chr2	181216727	181217799	ENSMUST00000117287	+
chr9	44374659	44374679	A_52_P555079	Agilent4x44k	lncR.3773	chr9	44374595	44375209	ENSMUST00000075585	-
chr8	34322709	34322768	A_52_P532370	Agilent4x44k	lncR.3611	chr8	34321853	34322824	ENSMUST00000182326	-
chr14	75844621	75844657	A_52_P763938	Agilent4x44k	lncR.1227	chr14	75842917	75844964	NR_045294;uc029sly.1;ENSMUST00000131222	-
chr1	83881411	83881470	A_52_P295146	Agilent4x44k	lncR.189	chr1	83659550	83911644	ENSMUST00000189405;uc007bss.1;ENSMUST00000190615	-
chr6	67610479	67610538	A_52_P538080	Agilent4x44k	lncR.2992	chr6	67609745	67610508	ENSMUST00000103303	+
chr17	8293425	8293434	A_51_P210992	Agilent4x44k	lncR.1574	chr17	8293365	8311118	NR_073374;ENSMUST00000130639;ENSMUST00000123009;ENSMUST00000123341	-
chr10	22407149	22407208	A_51_P138909	Agilent4x44k	lncR.275	chr10	22402812	22407470	NR_028580;uc007epn.2;ENSMUST00000180537	+
chr1	64186474	64186533	A_52_P1027932	Agilent4x44k	lncR.177	chr1	64185991	64303043	ENSMUST00000190863	-
chr2	170285820	170285879	A_52_P466741	Agilent4x44k	lncR.2035	chr2	170285035	170285880	ENSMUST00000118388	+
chr1	169972120	169972179	A_52_P296864	Agilent4x44k	lncR.117	chr1	169969408	169972396	NR_040438;3110045C21;ENSMUST00000180638	+
chr5	8037898	8037957	A_52_P779551	Agilent4x44k	lncR.2822	chr5	8037294	8052707	ENSMUST00000146887	-
chr5	38318930	38318989	A_51_P272681	Agilent4x44k	lncR.2852	chr5	38317333	38320894	ENSMUST00000181240	-
chrX	152909438	152909468	A_52_P526865	Agilent4x44k	lncR.4097	chrX	152908778	152910296	ENSMUST00000120384	-
chr12	114479010	114479046	A_52_P275894	Agilent4x44k	lncR.850	chr12	114479005	114479451	ENSMUST00000103492	-
chr10	97591637	97591696	A_51_P394621	Agilent4x44k	lncR.381	chr10	97590983	97596931	NR_045356;uc029reu.1	-
chr12	109558962	109559021	A_52_P99341	Agilent4x44k	lncR.743	chr12	109540995	109571729	uc007pap.2;uc007paq.2;NR_027651;NR_027652;uc007par.2;ENSMUST00000129245;ENSMUST00000143836;ENSMUST00000124106;uc029rxy.1;ENSMUST00000143272;ENSMUST00000128178;uc007pat.2;ENSMUST00000126289;uc007pau.2;NR_003633;ENSMUST00000146701;ENSMUST00000166636;uc011ysb.1;ENSMUST00000143847;uc007pav.2;ENSMUST00000128458;ENSMUST00000150851;7120472O19;2900016C05;7120467M20	+
chr6	68834836	68834895	A_52_P234478	Agilent4x44k	lncR.3129	chr6	68834846	68835307	ENSMUST00000103335	-
chr5	144279682	144279741	A_51_P479204	Agilent4x44k	lncR.2814	chr5	144277060	144280514	NR_040432;ENSMUST00000156467	+
chr14	122229974	122230033	A_52_P118323	Agilent4x44k	lncR.1246	chr14	122229904	122233654	uc007vay.2;NR_015532;ENSMUST00000187423;1700109C10;1700108J01;1700027P07;1700112D12	-
chr11	6650879	6650902	A_52_P1061635	Agilent4x44k	lncR.552	chr11	6650147	6660236	NR_028586;ENSMUST00000127510	-
chr1	71888219	71888278	A_52_P840743	Agilent4x44k	lncR.46	chr1	71888111	71891204	NR_027658;uc011wmr.1;ENSMUST00000188258	+
chr15	96249130	96249189	A_51_P237418	Agilent4x44k	lncR.1355	chr15	96231869	96254684	uc007xka.1;ENSMUST00000181122;ENSMUST00000181747;uc007xkb.1;ENSMUST00000181252	-
chr5	97264971	97265005	A_52_P132612	Agilent4x44k	lncR.2771	chr5	97264828	97265719	ENSMUST00000086918	+
chr4	132639849	132639908	A_52_P142412	Agilent4x44k	lncR.2526	chr4	132639102	132640270	5830409B07	+
chr9	35126734	35126793	A_52_P148972	Agilent4x44k	lncR.3679	chr9	35116727	35130922	NR_029475;ENSMUST00000093873;ENSMUST00000159933;ENSMUST00000162566;ENSMUST00000161823;ENSMUST00000159363;ENSMUST00000161136	+
chr5	9159104	9159163	A_52_P1059678	Agilent4x44k	lncR.2824	chr5	9156395	9160986	uc008wlg.1;A030003A03	-
chr11	3452552	3452611	A_52_P97626	Agilent4x44k	lncR.407	chr11	3452365	3479831	ENSMUST00000136038;uc029rke.1;NR_028317;uc007hsy.2;ENSMUST00000144844;NR_045275;uc007hsx.2;ENSMUST00000146456;ENSMUST00000142397;ENSMUST00000154397;NR_045276	+
chrX	52772525	52772584	A_51_P482473	Agilent4x44k	lncR.4013	chrX	52772342	52772749	ENSMUST00000119571	-
chr4	141547632	141547691	A_52_P305053	Agilent4x44k	lncR.2542	chr4	141546161	141548313	NR_030695;uc008vor.2;B230342K24;B330016D10;E030022F02;ENSMUST00000049927;A730084D15	+
chr10	99657538	99657597	A_52_P1187893	Agilent4x44k	lncR.313	chr10	99609170	99658134	NR_038019;uc007gxn.1	+
chr12	114723845	114723903	A_51_P346681	Agilent4x44k	lncR.862	chr12	114723772	114724205	ENSMUST00000103506	-
chr2	22895427	22895486	A_52_P410383	Agilent4x44k	lncR.2071	chr2	22895321	22895736	ENSMUST00000091396	-
chr7	105690279	105690338	A_51_P190697	Agilent4x44k	lncR.3457	chr7	105690259	105690567	ENSMUST00000118658	-
chr10	10235337	10235396	A_51_P368427	Agilent4x44k	lncR.266	chr10	10234993	10258699	uc007ejd.1	+
chrX	74567604	74567663	A_52_P167511	Agilent4x44k	lncR.3897	chrX	74566958	74567706	ENSMUST00000118711	+
chr2	51421110	51421169	A_52_P313933	Agilent4x44k	lncR.2100	chr2	51420984	51438785	ENSMUST00000152467;uc008jqi.1;1700057H21;ENSMUST00000154530	-
chr11	94860930	94860989	A_52_P407198	Agilent4x44k	lncR.645	chr11	94860515	94908018	uc007kzm.1;ENSMUST00000124176	-
chr11	62757182	62757241	A_51_P138328	Agilent4x44k	lncR.608	chr11	62757177	62760558	uc007jjw.1;ENSMUST00000138105	-
chr17	35446178	35446237	A_52_P683957	Agilent4x44k	lncR.1524	chr17	35445856	35448926	ENSMUST00000173427	+
chr11	60112515	60112574	A_52_P395342	Agilent4x44k	lncR.600	chr11	60112219	60115230	ENSMUST00000130746	-
chr8	111139419	111139478	A_51_P337065	Agilent4x44k	lncR.3570	chr8	111137362	111139742	uc009nlz.2;9830168H22	+
chr17	62685700	62685759	A_51_P275427	Agilent4x44k	lncR.1637	chr17	62685602	62686999	uc008dfi.1	-
chr9	109829066	109829125	A_52_P212825	Agilent4x44k	lncR.3836	chr9	109827943	109832706	ENSMUST00000144161;uc012hbf.1;NR_033215;ENSMUST00000125451;ENSMUST00000133495	-
chr2	120866574	120866633	A_52_P539440	Agilent4x44k	lncR.1987	chr2	120850655	120866690	NR_038349;NR_038350;1700056A01;ENSMUST00000133643;4930534N01;ENSMUST00000124795;ENSMUST00000171483	+
chr1	136507626	136507685	A_52_P218883	Agilent4x44k	lncR.98	chr1	136507409	136507780	ENSMUST00000088648	+
chr8	74827930	74827989	A_52_P1028960	Agilent4x44k	lncR.3631	chr8	74590986	74833947	uc009mgu.1;ENSMUST00000127757	-
chr11	56459642	56459701	A_51_P111950	Agilent4x44k	lncR.453	chr11	56459349	56460074	ENSMUST00000118330	+
chr3	108019005	108019064	A_52_P151350	Agilent4x44k	lncR.2392	chr3	108018294	108025249	ENSMUST00000138374	-
chr5	115631431	115631490	A_52_P5331	Agilent4x44k	lncR.2906	chr5	115631048	115631816	uc008zeh.2;NR_027810;1700018N14;1110006O24	-
chr11	64082726	64082785	A_52_P81630	Agilent4x44k	lncR.465	chr11	64079483	64083259	NR_033780;uc007jkq.2;ENSMUST00000135037;2810001G20;1500002G14;ENSMUST00000146333	+
chr3	65394766	65394782	A_52_P192865	Agilent4x44k	lncR.2267	chr3	65393337	65395184	ENSMUST00000131852	+
chr11	95324311	95324370	A_52_P788517	Agilent4x44k	lncR.503	chr11	95310429	95324496	ENSMUST00000122837	+
chr12	3249979	3250038	A_51_P322123	Agilent4x44k	lncR.694	chr12	3235504	3250377	ENSMUST00000178074;uc007mwj.2;ENSMUST00000178331;ENSMUST00000177896;uc007mwg.2;uc007mwh.2;NR_015551;uc007mwi.2;1810036A22;ENSMUST00000179643;ENSMUST00000179908;ENSMUST00000179924;ENSMUST00000049684	+
chr2	93983106	93983165	A_51_P471911	Agilent4x44k	lncR.1970	chr2	93980033	93983575	NR_045827;uc029udl.1;ENSMUST00000136886;ENSMUST00000028621	+
chr6	128313506	128313565	A_52_P436621	Agilent4x44k	lncR.3065	chr6	128313357	128313960	ENSMUST00000118863;ENSMUST00000182712	+
chr5	149864207	149864266	A_52_P107519	Agilent4x44k	lncR.2819	chr5	149847746	149864280	NR_045758;uc029vsm.1	+
chrX	117664647	117664706	A_52_P704340	Agilent4x44k	lncR.4070	chrX	117663894	117664882	ENSMUST00000120803	-
chr14	61603615	61603674	A_52_P483974	Agilent4x44k	lncR.1218	chr14	61602835	61682373	uc007uga.2;NR_028264;uc007ugb.2;uc007ugc.2;ENSMUST00000182768;6430508J09;ENSMUST00000182259;D230030K09;A530074I23;ENSMUST00000183066;ENSMUST00000183054;ENSMUST00000182325;ENSMUST00000180377;ENSMUST00000183079;ENSMUST00000182727;1810047A16;ENSMUST00000183245;uc007ugg.1;uc007ugh.1;ENSMUST00000182756;ENSMUST00000180917;4932411A06;ENSMUST00000182286;ENSMUST00000182537;ENSMUST00000182957;uc007ugi.2	-
chr11	4895910	4895969	A_51_P292779	Agilent4x44k	lncR.410	chr11	4895340	4896865	A430085L24;E030026M10	+
chrX	103460950	103461009	A_52_P113537	Agilent4x44k	lncR.4055	chrX	103460372	103483233	NR_001570;NR_001463;uc009tzo.1;uc009tzp.1;ENSMUST00000153883;ENSMUST00000127786;ENSMUST00000185876	-
chr9	109830625	109830684	A_52_P614417	Agilent4x44k	lncR.3836	chr9	109827943	109832706	ENSMUST00000144161;uc012hbf.1;NR_033215;ENSMUST00000125451;ENSMUST00000133495	-
chr7	92739969	92740028	A_52_P617386	Agilent4x44k	lncR.3444	chr7	92734166	92741468	ENSMUST00000147198;ENSMUST00000182578;uc029wmy.1;ENSMUST00000098305;NR_015510;uc012fpc.1;ENSMUST00000182408	-
chr14	25697380	25697439	A_52_P219873	Agilent4x44k	lncR.1194	chr14	25696355	25701282	NR_028021	-
chr6	136488778	136488837	A_51_P209444	Agilent4x44k	lncR.3072	chr6	136488807	136489127	ENSMUST00000120093	+
chr7	84834849	84834908	A_52_P683945	Agilent4x44k	lncR.3438	chr7	84834539	84834879	ENSMUST00000173735	-
chr14	43121939	43121944	A_51_P232800	Agilent4x44k	lncR.1200	chr14	43121772	43122101	ENSMUST00000169632	-
chr17	58680836	58680895	A_52_P691321	Agilent4x44k	lncR.1636	chr17	58680346	58836041	uc008dex.1	-
chr18	76014278	76014337	A_51_P404139	Agilent4x44k	lncR.1750	chr18	76014210	76015677	uc008fqj.1	-
chr1	4688715	4688756	A_51_P208580	Agilent4x44k	lncR.136	chr1	4687934	4689403	ENSMUST00000182774	-
chr14	106424016	106424075	A_52_P963008	Agilent4x44k	lncR.1238	chr14	106417186	106486520	NR_045938;uc007uyb.2;ENSMUST00000186311	-
chr2	62810340	62810399	A_52_P342211	Agilent4x44k	lncR.1935	chr2	62809187	62810698	ENSMUST00000137221	+
chr13	40957361	40957420	A_51_P371635	Agilent4x44k	lncR.1024	chr13	40956414	41001151	A730081D07;ENSMUST00000153685	-
chr15	19203211	19203270	A_51_P504053	Agilent4x44k	lncR.1256	chr15	19191200	19203329	uc029sob.1	+
chr2	43131562	43131621	A_52_P876286	Agilent4x44k	lncR.1919	chr2	43128739	43131629	uc008jor.1	+
chr18	31781811	31781870	A_52_P349402	Agilent4x44k	lncR.1720	chr18	31781226	31789045	ENSMUST00000180550	-
chr13	72810741	72810796	A_51_P295635	Agilent4x44k	lncR.1049	chr13	72809600	72816763	NR_046196;uc029sce.1	-
chr14	61603106	61603165	A_51_P216015	Agilent4x44k	lncR.1218	chr14	61602835	61682373	uc007uga.2;NR_028264;uc007ugb.2;uc007ugc.2;ENSMUST00000182768;6430508J09;ENSMUST00000182259;D230030K09;A530074I23;ENSMUST00000183066;ENSMUST00000183054;ENSMUST00000182325;ENSMUST00000180377;ENSMUST00000183079;ENSMUST00000182727;1810047A16;ENSMUST00000183245;uc007ugg.1;uc007ugh.1;ENSMUST00000182756;ENSMUST00000180917;4932411A06;ENSMUST00000182286;ENSMUST00000182537;ENSMUST00000182957;uc007ugi.2	-
chr19	4794745	4794804	A_52_P962404	Agilent4x44k	lncR.1825	chr19	4794720	4795956	5430440L12	-
chr11	51048683	51048742	A_52_P272854	Agilent4x44k	lncR.442	chr11	51048109	51049050	ENSMUST00000073543	+
chrX	128375530	128375589	A_52_P394225	Agilent4x44k	lncR.3952	chrX	128375394	128376035	ENSMUST00000126139	+
chr6	127211520	127211579	A_51_P328416	Agilent4x44k	lncR.3064	chr6	127149388	127212419	NR_040274;uc009dvt.2;ENSMUST00000180811;uc029vyr.1;uc009dvu.2;NR_040273;NR_040275;9330179D12;ENSMUST00000180569	+
chrM	7619	7678	A_51_P323880	Agilent4x44k	lncR.3847	chrM	7009	7699	uc009vez.1	+
chr4	73498267	73498311	A_52_P344978	Agilent4x44k	lncR.2618	chr4	73497615	73498477	ENSMUST00000117277	-
chr8	31382066	31382125	A_52_P778434	Agilent4x44k	lncR.3525	chr8	31367748	31382438	NR_046272;uc029wse.1	+
chr14	30777843	30777902	A_51_P507253	Agilent4x44k	lncR.1197	chr14	30770681	30778004	ENSMUST00000128554	-
chr4	63983111	63983170	A_52_P421457	Agilent4x44k	lncR.2480	chr4	63979853	64149924	uc008thj.1;uc008thi.1;ENSMUST00000141428;ENSMUST00000135042;ENSMUST00000138411	+
chr7	39576051	39576110	A_52_P988411	Agilent4x44k	lncR.3280	chr7	39571672	39576231	ENSMUST00000188038	+
chr13	73347016	73347061	A_52_P210672	Agilent4x44k	lncR.1050	chr13	73344664	73347384	NR_045293;uc007rdj.1	-
chr7	41719374	41719433	A_52_P581639	Agilent4x44k	lncR.3288	chr7	41667979	41727193	ENSMUST00000150856;1700108E19;ENSMUST00000153508;NR_004441;uc012fis.1;ENSMUST00000150147;ENSMUST00000182110;uc009glz.2;ENSMUST00000146087	+
chr6	17205117	17205176	A_52_P113765	Agilent4x44k	lncR.2946	chr6	17197750	17210152	NR_102305;ENSMUST00000125170;uc009azl.1;NR_102304;uc009azk.1;ENSMUST00000151170;C130090D04;ENSMUST00000124434	+
chr13	100108078	100108137	A_52_P85495	Agilent4x44k	lncR.1066	chr13	100106795	100108339	ENSMUST00000191393;ENSMUST00000180822	-
chr11	78708882	78708919	A_52_P459900	Agilent4x44k	lncR.629	chr11	78708738	78709761	ENSMUST00000145158	-
chr13	13231802	13231861	A_52_P308542	Agilent4x44k	lncR.999	chr13	13231766	13231980	uc007pma.1	-
chr6	57188894	57188953	A_51_P449055	Agilent4x44k	lncR.2980	chr6	57188507	57189344	ENSMUST00000177200	+
chr18	34758325	34758384	A_52_P134341	Agilent4x44k	lncR.1679	chr18	34751808	34758685	uc008elh.1;ENSMUST00000181641	+
chrX	76347560	76347619	A_51_P120785	Agilent4x44k	lncR.3905	chrX	76347394	76348353	uc009tqm.1;ENSMUST00000117727	+
chr3	34638571	34638630	A_52_P48853	Agilent4x44k	lncR.2251	chr3	34104458	34682619	ENSMUST00000173845;ENSMUST00000172935;NR_015580;uc012cor.1;ENSMUST00000163261;ENSMUST00000173365;uc029ukx.1;ENSMUST00000170492;ENSMUST00000174136;uc029uky.1;uc029ukz.1;ENSMUST00000168995;ENSMUST00000174087;ENSMUST00000122581;ENSMUST00000172703;ENSMUST00000173276;ENSMUST00000173431	+
chr17	24221430	24221489	A_52_P61833	Agilent4x44k	lncR.1501	chr17	24208861	24221730	ENSMUST00000148704;ENSMUST00000171563;ENSMUST00000137883	+
chr6	86334213	86334272	A_51_P335671	Agilent4x44k	lncR.3037	chr6	86334031	86334240	ENSMUST00000119024	+
chr17	26561441	26561499	A_51_P278353	Agilent4x44k	lncR.1599	chr17	26554254	26561499	ENSMUST00000011196	-
chr3	100101297	100101356	A_52_P311625	Agilent4x44k	lncR.2384	chr3	100100684	100106895	ENSMUST00000145279;ENSMUST00000137776	-
chr11	53564799	53564858	A_52_P271495	Agilent4x44k	lncR.587	chr11	53564687	53567313	uc007iwk.1;ENSMUST00000155165;A230049K09;ENSMUST00000153461	-
chr16	33967196	33967255	A_51_P264235	Agilent4x44k	lncR.1380	chr16	33966239	33967312	ENSMUST00000145415	+
chr5	43144293	43144352	A_51_P181635	Agilent4x44k	lncR.2853	chr5	43143831	43148327	F830006K13	-
chr7	70273090	70273149	A_52_P859493	Agilent4x44k	lncR.3421	chr7	70272501	70337843	uc009hnh.1	-
chr6	54017159	54017218	A_52_P121683	Agilent4x44k	lncR.2977	chr6	53978690	54018030	NR_110484;uc009bzn.1	+
chr7	61944531	61944590	A_52_P386879	Agilent4x44k	lncR.3415	chr7	61930913	61982355	ENSMUST00000181804;NR_015599;uc009hfc.2;ENSMUST00000180481	-
chr17	22777319	22777378	A_52_P112431	Agilent4x44k	lncR.1592	chr17	22776229	22817747	NR_030709	-
chr12	111013629	111013688	A_52_P850915	Agilent4x44k	lncR.751	chr12	110994397	111013872	NR_036598;uc029ryd.1	+
chr1	62661136	62661195	A_52_P497503	Agilent4x44k	lncR.41	chr1	62660839	62661716	ENSMUST00000118720	+
chr10	89700770	89700829	A_51_P340726	Agilent4x44k	lncR.302	chr10	89686370	89700866	uc007gsq.1;uc007gsr.1;ENSMUST00000181598;1500026H17;D630016F19	+
chr13	62700311	62700370	A_52_P268231	Agilent4x44k	lncR.1039	chr13	62699405	62726689	uc007qxd.1;ENSMUST00000143260;ENSMUST00000099446	-
chr13	78235622	78235681	A_52_P620472	Agilent4x44k	lncR.972	chr13	78198016	78279391	NR_045195;ENSMUST00000145613;ENSMUST00000144545;ENSMUST00000131564;ENSMUST00000123998;ENSMUST00000134705;uc007rhg.1;ENSMUST00000183171	+
chr6	68303105	68303164	A_51_P196174	Agilent4x44k	lncR.3007	chr6	68302439	68303160	ENSMUST00000103322	+
chr14	57572003	57572062	A_52_P107504	Agilent4x44k	lncR.1135	chr14	57571613	57572368	uc007ude.1;1700025B10;ENSMUST00000180397	+
chr17	33974996	33975055	A_51_P502456	Agilent4x44k	lncR.1614	chr17	33974658	33978791	NR_004446;uc012app.1;ENSMUST00000174250	-
chr3	75479538	75479597	A_52_P1051881	Agilent4x44k	lncR.2356	chr3	75479401	75482156	uc008pnb.1	-
chr9	57057466	57057525	A_51_P462556	Agilent4x44k	lncR.3780	chr9	57056630	57071966	ENSMUST00000128125;NR_045886;D830032I05;ENSMUST00000135527	-
chr2	162898992	162899051	A_51_P393699	Agilent4x44k	lncR.2220	chr2	162898894	162899523	ENSMUST00000118946	-
chr11	98286757	98286816	A_52_P803532	Agilent4x44k	lncR.512	chr11	98285382	98287444	ENSMUST00000176721	+
chr2	129170404	129170463	A_52_P539540	Agilent4x44k	lncR.1990	chr2	129168700	129170488	ENSMUST00000120625	+
chr6	129047809	129047868	A_52_P931548	Agilent4x44k	lncR.3210	chr6	129047277	129049835	A630010E04	-
chr7	106810163	106810222	A_52_P174604	Agilent4x44k	lncR.3459	chr7	106809930	106814102	uc009jad.1	-
chr4	148983870	148983929	A_52_P453903	Agilent4x44k	lncR.2559	chr4	148960326	148984671	ENSMUST00000146124	+
chr4	103004655	103004714	A_52_P510456	Agilent4x44k	lncR.2643	chr4	103004105	103011965	NR_028391;5830467H20;ENSMUST00000148892	-
chr3	11658639	11658661	A_52_P624998	Agilent4x44k	lncR.2324	chr3	11658497	11659510	ENSMUST00000182028	-
chr4	144792002	144792048	A_52_P74715	Agilent4x44k	lncR.2549	chr4	144791837	144792660	ENSMUST00000117259	+
chr16	21795909	21795968	A_52_P560628	Agilent4x44k	lncR.1372	chr16	21794346	21809039	uc007yrp.2;NR_037958;uc007yrn.2;uc007yro.2;NR_037957;1300002E11;ENSMUST00000181780;1500026P21;ENSMUST00000181960;ENSMUST00000180830;6030442D07	+
chr6	118246698	118246757	A_52_P1147358	Agilent4x44k	lncR.3200	chr6	118246694	118248454	NR_040527;uc029vyg.1	-
chr1	51582539	51582598	A_52_P437820	Agilent4x44k	lncR.167	chr1	51507085	51596718	uc007axq.1;ENSMUST00000190169;ENSMUST00000189410	-
chrX	108886466	108886525	A_52_P493882	Agilent4x44k	lncR.3931	chrX	108834477	108974398	uc009uco.1;NR_015493;D930030D24;ENSMUST00000153212;ENSMUST00000144421;ENSMUST00000123040;uc009ucp.1;uc009ucq.1;1810022M18;ENSMUST00000131640;ENSMUST00000145250;ENSMUST00000152089;ENSMUST00000151166	+
chr4	152157035	152157094	A_52_P127643	Agilent4x44k	lncR.2702	chr4	152157007	152157490	ENSMUST00000121941	-
chr7	75055644	75055696	A_51_P237289	Agilent4x44k	lncR.3312	chr7	75030210	75075164	uc009hwi.1	+
chr2	72942184	72942243	A_52_P368339	Agilent4x44k	lncR.2118	chr2	72941067	72944556	uc008kcd.1	-
chr15	4014989	4015048	A_52_P963716	Agilent4x44k	lncR.1249	chr15	3996038	4015858	NR_045740;uc007vci.1;ENSMUST00000180518	+
chr8	79305665	79305724	A_52_P622230	Agilent4x44k	lncR.3551	chr8	79295077	79307774	NR_045822;NR_045823;uc009mio.2;uc029wtz.1;ENSMUST00000181030	+
chr3	143670965	143671024	A_52_P972039	Agilent4x44k	lncR.2416	chr3	143670891	143712143	NR_040405;uc008rpj.1	-
chr2	5603871	5603930	A_52_P370022	Agilent4x44k	lncR.1879	chr2	5603571	5604161	ENSMUST00000117145	+
chr19	4173668	4173727	A_51_P317419	Agilent4x44k	lncR.1760	chr19	4169566	4174284	ENSMUST00000181211	+
chr12	113948394	113948453	A_52_P1142105	Agilent4x44k	lncR.835	chr12	113948282	113948732	ENSMUST00000103464	-
chr11	75466241	75466300	A_51_P144801	Agilent4x44k	lncR.483	chr11	75461538	75466690	NR_030711;uc007kdv.1;ENSMUST00000149940;2210403K04	+
chr2	163493865	163493924	A_52_P327156	Agilent4x44k	lncR.2222	chr2	163493803	163541721	NR_027970;uc008nsy.2;uc008nsx.2;ENSMUST00000141329;ENSMUST00000128896;0610008F07;ENSMUST00000125811	-
chr6	149363017	149363076	A_52_P938109	Agilent4x44k	lncR.3086	chr6	149361686	149363147	ENSMUST00000120260	+
chr7	65806086	65806145	A_52_P236619	Agilent4x44k	lncR.3305	chr7	65803111	65806449	ENSMUST00000187848;ENSMUST00000185464;NR_045301;uc009hgv.1	+
chr14	105437410	105437469	A_51_P509418	Agilent4x44k	lncR.1165	chr14	105427558	105437716	NR_045859;uc029smu.1	+
chr5	100910123	100910182	A_52_P763764	Agilent4x44k	lncR.2890	chr5	100910002	100913707	uc008yik.1	-
chr14	13948972	13949031	A_51_P182936	Agilent4x44k	lncR.1084	chr14	13918444	13949558	ENSMUST00000112652;ENSMUST00000159275	+
chr7	80430102	80430152	A_52_P52200	Agilent4x44k	lncR.3317	chr7	80429210	80430740	ENSMUST00000118776	+
chr2	166448434	166448493	A_52_P161987	Agilent4x44k	lncR.2029	chr2	166447450	166459232	NR_015558;uc012cjk.1;ENSMUST00000127920;5031425F14	+
chr12	115242852	115242911	A_51_P442889	Agilent4x44k	lncR.885	chr12	115242802	115243095	ENSMUST00000103527	-
chr6	5263311	5263370	A_51_P147822	Agilent4x44k	lncR.3090	chr6	5263210	5264852	6330405I24	-
chr1	4688643	4688665	A_52_P552289	Agilent4x44k	lncR.136	chr1	4687934	4689403	ENSMUST00000182774	-
chr17	40868056	40868115	A_52_P272145	Agilent4x44k	lncR.1537	chr17	40854036	40868141	ENSMUST00000182867	+
chr17	36933283	36933342	A_52_P515192	Agilent4x44k	lncR.1529	chr17	36923791	36933432	NR_045439;uc029thp.1;ENSMUST00000174380	+
chr7	61530404	61530463	A_52_P316857	Agilent4x44k	lncR.3413	chr7	61529409	61615327	NR_045727;uc009hez.2	-
chr12	109652083	109652142	A_52_P102630	Agilent4x44k	lncR.745	chr12	109603944	109661716	NR_028261;uc011ysp.1;uc007pbc.2;uc007paz.2;ENSMUST00000182770;ENSMUST00000182100;ENSMUST00000182406;ENSMUST00000183266;uc007pbb.2;ENSMUST00000181527;ENSMUST00000183191;uc011ysu.1;ENSMUST00000181253;ENSMUST00000180876;ENSMUST00000182088;ENSMUST00000182370;uc011ysv.2;ENSMUST00000183026;ENSMUST00000182981;ENSMUST00000182737;ENSMUST00000182238	+
chr11	86630882	86630941	A_51_P235311	Agilent4x44k	lncR.639	chr11	86630428	86631026	ENSMUST00000117851	-
chr5	111604414	111604441	A_52_P276869	Agilent4x44k	lncR.2788	chr5	111582420	111604932	uc008ysh.1	+
chr12	115495625	115495665	A_52_P377838	Agilent4x44k	lncR.893	chr12	115495625	115496058	ENSMUST00000103534	-
chr2	125277110	125277169	A_52_P876226	Agilent4x44k	lncR.1989	chr2	125274564	125277172	ENSMUST00000146845	+
chr5	77006449	77006507	A_52_P550194	Agilent4x44k	lncR.2872	chr5	77006441	77018863	NR_077218;ENSMUST00000129353;1700110A09;1700112J05;1700086K12	-
chr8	88045088	88045147	A_52_P629919	Agilent4x44k	lncR.3638	chr8	88044897	88118607	uc009mqw.1;ENSMUST00000181500	-
chr1	178276535	178276594	A_51_P495710	Agilent4x44k	lncR.250	chr1	178276093	178276639	ENSMUST00000094270	-
chr1	169453724	169453783	A_52_P74044	Agilent4x44k	lncR.240	chr1	169453528	169453869	ENSMUST00000076828	-
chr2	49309416	49309475	A_51_P510949	Agilent4x44k	lncR.1924	chr2	49308155	49309462	ENSMUST00000119733	+
chr7	41687158	41687217	A_51_P276681	Agilent4x44k	lncR.3288	chr7	41667979	41727193	ENSMUST00000150856;1700108E19;ENSMUST00000153508;NR_004441;uc012fis.1;ENSMUST00000150147;ENSMUST00000182110;uc009glz.2;ENSMUST00000146087	+
chr10	117594396	117594400	A_51_P307847	Agilent4x44k	lncR.322	chr10	117594185	117595882	ENSMUST00000065120;ENSMUST00000179040;ENSMUST00000179611	+
chr3	9413801	9413860	A_52_P242020	Agilent4x44k	lncR.2242	chr3	9403064	9437233	ENSMUST00000180874;ENSMUST00000181331;ENSMUST00000181930;NR_015499;uc012cne.1	+
chr3	121180520	121180579	A_52_P229210	Agilent4x44k	lncR.2398	chr3	121180103	121181097	ENSMUST00000183020	-
chr7	89510867	89510926	A_52_P346252	Agilent4x44k	lncR.3325	chr7	89510007	89511368	ENSMUST00000179361;ENSMUST00000032858	+
chr13	108671222	108671281	A_51_P292357	Agilent4x44k	lncR.991	chr13	108670603	108671397	ENSMUST00000074680	+
chr14	15451612	15451671	A_52_P357107	Agilent4x44k	lncR.1085	chr14	15437623	15452445	ENSMUST00000181388;uc007sgv.1;ENSMUST00000181936	+
chr5	99626249	99626271	A_51_P191293	Agilent4x44k	lncR.2774	chr5	99625836	99627062	ENSMUST00000159244	+
chrX	142622772	142622831	A_52_P234910	Agilent4x44k	lncR.4087	chrX	142622492	142622902	ENSMUST00000118547	-
chr5	110525654	110525713	A_52_P123655	Agilent4x44k	lncR.2787	chr5	110514922	110525980	uc008yqx.1;NR_102290;E430020L17;ENSMUST00000141532;ENSMUST00000142879;ENSMUST00000141420;uc008yqy.1;ENSMUST00000129007	+
chr7	135648714	135648773	A_51_P345298	Agilent4x44k	lncR.3486	chr7	135635931	135652314	G370003E19;ENSMUST00000180693;NR_015548;5830432E09;ENSMUST00000181940	-
chr2	66863548	66863607	A_52_P467900	Agilent4x44k	lncR.1938	chr2	66863262	66864775	ENSMUST00000117949	+
chr10	44218168	44218227	A_51_P184508	Agilent4x44k	lncR.282	chr10	44170446	44219585	NR_001582;uc007ezs.2;ENSMUST00000169525;NR_027506;uc011xdm.1	+
chrX	169986805	169986864	A_51_P286426	Agilent4x44k	lncR.4107	chrX	169985801	169986941	ENSMUST00000124513;2210018M05	-
chr3	34680266	34680325	A_52_P568001	Agilent4x44k	lncR.2251	chr3	34104458	34682619	ENSMUST00000173845;ENSMUST00000172935;NR_015580;uc012cor.1;ENSMUST00000163261;ENSMUST00000173365;uc029ukx.1;ENSMUST00000170492;ENSMUST00000174136;uc029uky.1;uc029ukz.1;ENSMUST00000168995;ENSMUST00000174087;ENSMUST00000122581;ENSMUST00000172703;ENSMUST00000173276;ENSMUST00000173431	+
chr10	49093746	49093805	A_52_P658133	Agilent4x44k	lncR.359	chr10	49093680	49095843	uc029qxc.1;NR_046212	-
chrX	8956390	8956449	A_52_P458524	Agilent4x44k	lncR.3859	chrX	8956307	8957238	ENSMUST00000121706	+
chr18	53704789	53704848	A_52_P520883	Agilent4x44k	lncR.1694	chr18	53648150	53705418	NR_040349;uc008exx.1	+
chr12	114288253	114288312	A_52_P311042	Agilent4x44k	lncR.844	chr12	114288157	114288582	ENSMUST00000103481	-
chr10	63243084	63243143	A_52_P485630	Agilent4x44k	lncR.362	chr10	63243068	63244153	ENSMUST00000054837	-
chr16	59466982	59467041	A_52_P1163526	Agilent4x44k	lncR.1466	chr16	59466870	59469238	ENSMUST00000188342;NR_040568;uc029sxw.1	-
chr18	34935288	34935347	A_52_P875290	Agilent4x44k	lncR.1680	chr18	34932169	34935452	5031405O07	+
chr6	53046072	53046103	A_52_P474739	Agilent4x44k	lncR.2975	chr6	53045884	53046423	ENSMUST00000119487	+
chr3	73351530	73351589	A_52_P1099405	Agilent4x44k	lncR.2355	chr3	73351205	73481651	NR_040547;uc029umn.1	-
chr6	118883140	118883199	A_51_P208232	Agilent4x44k	lncR.3057	chr6	118880157	118885543	NR_046053;uc029vyh.1	+
chr9	51280803	51280862	A_51_P227445	Agilent4x44k	lncR.3690	chr9	51278513	51284210	ENSMUST00000186025;ENSMUST00000050829;D430021D02	+
chr11	89067409	89067468	A_52_P367147	Agilent4x44k	lncR.501	chr11	89060750	89069098	NR_110336;ENSMUST00000178493;ENSMUST00000123094;uc029rnl.1;ENSMUST00000146524;ENSMUST00000139194;uc007kwf.1	+
chr2	88499241	88499300	A_51_P504879	Agilent4x44k	lncR.1962	chr2	88499087	88499998	ENSMUST00000121619	+
chr4	64254835	64254849	A_52_P1068580	Agilent4x44k	lncR.2611	chr4	64254052	64276603	uc008thl.1;ENSMUST00000141162	-
chr4	52935579	52935638	A_51_P512226	Agilent4x44k	lncR.2601	chr4	52935430	52936381	ENSMUST00000121614	-
chr4	40270772	40270831	A_51_P119588	Agilent4x44k	lncR.2454	chr4	40269569	40270940	ENSMUST00000129758;NR_045265;5330408M09	+
chr11	51234850	51234909	A_52_P606065	Agilent4x44k	lncR.444	chr11	51233465	51235053	ENSMUST00000126189;ENSMUST00000074198	+
chr6	48633622	48633681	A_51_P373142	Agilent4x44k	lncR.2967	chr6	48626763	48633689	uc009bvd.2;ENSMUST00000095938;ENSMUST00000154570;NR_027236;uc009bve.2	+
chr2	72988500	72988507	A_51_P137481	Agilent4x44k	lncR.1942	chr2	72979424	72989249	ENSMUST00000135297;ENSMUST00000123087;NR_045269;ENSMUST00000146195;ENSMUST00000137941	+
chr4	99103279	99103338	A_52_P678570	Agilent4x44k	lncR.2639	chr4	99103060	99103778	ENSMUST00000119478	-
chr6	148006919	148006978	A_52_P826798	Agilent4x44k	lncR.3223	chr6	148006580	148047339	ENSMUST00000149815	-
chr13	109745964	109746023	A_52_P336345	Agilent4x44k	lncR.992	chr13	109745260	109747849	uc007rvk.1	+
chr18	62751720	62751779	A_51_P371892	Agilent4x44k	lncR.1743	chr18	62751673	62756347	NR_037693;uc008fdk.1;ENSMUST00000067450;ENSMUST00000048109	-
chr9	53280425	53280484	A_51_P433083	Agilent4x44k	lncR.3692	chr9	53264615	53280985	ENSMUST00000034550	+
chr5	99683659	99683704	A_51_P201680	Agilent4x44k	lncR.2775	chr5	99682410	99715774	ENSMUST00000160096;ENSMUST00000159950;ENSMUST00000162639;uc008ygq.1;uc008ygr.1;ENSMUST00000161197;4930558F09;ENSMUST00000031274	+
chr11	102124583	102124642	A_52_P431950	Agilent4x44k	lncR.520	chr11	102124072	102124640	ENSMUST00000120901	+
chr16	19260638	19260697	A_52_P622355	Agilent4x44k	lncR.1437	chr16	19260401	19260844	ENSMUST00000103752	-
chr16	58405245	58405304	A_51_P225196	Agilent4x44k	lncR.1465	chr16	58404877	58408276	uc007znn.1;ENSMUST00000133622	-
chr1	191623510	191623569	A_52_P198767	Agilent4x44k	lncR.131	chr1	191622337	191623688	5.93041e+29	+
chr12	114646572	114646597	A_52_P589808	Agilent4x44k	lncR.858	chr12	114646572	114646865	ENSMUST00000103501	-
chr14	24375743	24375802	A_52_P819798	Agilent4x44k	lncR.1190	chr14	24375652	24377252	uc007sqx.1	-
chr16	77691234	77691291	A_52_P72546	Agilent4x44k	lncR.1403	chr16	77236316	77691403	uc007zsd.1;uc007zse.1;ENSMUST00000182656;ENSMUST00000183333;ENSMUST00000182398;ENSMUST00000183099;ENSMUST00000182548;ENSMUST00000182601;ENSMUST00000170849;uc007zsj.2;uc007zsi.2;uc007zsh.2;uc007zsg.2;uc007zsf.2;NR_015543;ENSMUST00000182748;ENSMUST00000182820;ENSMUST00000179255;ENSMUST00000068704;ENSMUST00000183327;uc007zsk.1;ENSMUST00000182986;ENSMUST00000183166;ENSMUST00000182091	+
chr2	9447178	9447237	A_52_P327700	Agilent4x44k	lncR.1882	chr2	9352489	9447676	uc008iha.1;uc008ihb.1;ENSMUST00000144870;9530039B13;ENSMUST00000154223	+
chr14	114940750	114940809	A_52_P265785	Agilent4x44k	lncR.1240	chr14	114940226	114945948	uc007uyf.1;uc007uyg.1	-
chr6	70703927	70703986	A_51_P395899	Agilent4x44k	lncR.3027	chr6	70703578	70704177	ENSMUST00000103404	+
chr7	37318105	37318164	A_52_P612337	Agilent4x44k	lncR.3390	chr7	37318025	37318869	9630010P11	-
chr15	55436443	55436502	A_52_P525362	Agilent4x44k	lncR.1326	chr15	55436115	55439020	ENSMUST00000187158	-
chr6	148235493	148235552	A_52_P153154	Agilent4x44k	lncR.3084	chr6	148212287	148235663	NR_015615	+
chr2	120025008	120025067	A_51_P375631	Agilent4x44k	lncR.2173	chr2	120024807	120027453	ENSMUST00000141511	-
chr1	44464132	44464191	A_52_P72354	Agilent4x44k	lncR.163	chr1	44463923	44464231	ENSMUST00000186385	-
chr18	10711765	10711824	A_52_P1123245	Agilent4x44k	lncR.1665	chr18	10706859	10711832	NR_045379;uc029tlr.1;ENSMUST00000180948	+
chr6	67414493	67414552	A_52_P497388	Agilent4x44k	lncR.3119	chr6	67414431	67415012	ENSMUST00000178086	-
chr14	6396039	6396098	A_52_P65486	Agilent4x44k	lncR.1075	chr14	6352044	6446960	ENSMUST00000181015;uc007sdj.1;ENSMUST00000180462;ENSMUST00000181759;ENSMUST00000181116;ENSMUST00000165508	+
chr16	92095619	92095678	A_52_P932202	Agilent4x44k	lncR.1422	chr16	92094568	92096490	ENSMUST00000124376	+
chr1	73522559	73522618	A_52_P222544	Agilent4x44k	lncR.181	chr1	73522095	73525627	ENSMUST00000188155;ENSMUST00000189247	-
chr19	37196395	37196454	A_52_P827102	Agilent4x44k	lncR.1792	chr19	37173842	37196541	NR_045329;ENSMUST00000180609;A330004A21;A330032B11	+
chr12	113702125	113702166	A_52_P528041	Agilent4x44k	lncR.828	chr12	113702124	113702578	ENSMUST00000103450	-
chr7	6142387	6142445	A_52_P128906	Agilent4x44k	lncR.3362	chr7	6142285	6155997	2210018M03;1700056E03	-
chr8	112554686	112554745	A_51_P315202	Agilent4x44k	lncR.3660	chr8	112554617	112569575	ENSMUST00000182027	-
chr19	40212587	40212593	A_52_P55489	Agilent4x44k	lncR.1795	chr19	40212382	40213379	ENSMUST00000182456	+
chr18	81913218	81913277	A_52_P276965	Agilent4x44k	lncR.1755	chr18	81913128	81916728	uc008fto.1	-
chr14	45558428	45558487	A_52_P654846	Agilent4x44k	lncR.1109	chr14	45543709	45562876	NR_045809;uc007tgr.2	+
chr19	8725332	8725391	A_51_P245939	Agilent4x44k	lncR.1766	chr19	8723486	8726442	uc008gml.1;uc008gmk.2;uc008gmj.2;NR_002896;A730062M15;D030060F23;9830141O04;ENSMUST00000180819;ENSMUST00000181422	+
chr2	19656003	19656062	A_52_P1148791	Agilent4x44k	lncR.2067	chr2	19655805	19657897	NR_033642;uc012brj.1	-
chr4	147063448	147063507	A_51_P299709	Agilent4x44k	lncR.2692	chr4	147063365	147068436	NR_045446;uc008vss.1;ENSMUST00000175787	-
chr2	66440955	66441014	A_52_P1107462	Agilent4x44k	lncR.1937	chr2	66440879	66547472	NR_033495;A330052F22;A330047E15;ENSMUST00000141149;ENSMUST00000152740	+
chr2	119321471	119321530	A_52_P1149257	Agilent4x44k	lncR.2172	chr2	119321187	119326197	ENSMUST00000156538;ENSMUST00000147929;NR_030683;ENSMUST00000124439	-
chr4	115142209	115142268	A_52_P347691	Agilent4x44k	lncR.2656	chr4	115138568	115156506	ENSMUST00000121884	-
chr2	75315771	75315830	A_52_P713932	Agilent4x44k	lncR.1946	chr2	75138842	75322897	ENSMUST00000186411;ENSMUST00000122260	+
chr7	113100910	113100969	A_52_P485686	Agilent4x44k	lncR.3463	chr7	113100235	113142023	NR_045978;uc009jhd.2;uc029wny.1	-
chr10	117594252	117594311	A_51_P307850	Agilent4x44k	lncR.322	chr10	117594185	117595882	ENSMUST00000065120;ENSMUST00000179040;ENSMUST00000179611	+
chr15	18808920	18808979	A_51_P504421	Agilent4x44k	lncR.1311	chr15	18698194	18818772	ENSMUST00000150382	-
chr14	44140416	44140475	A_52_P25841	Agilent4x44k	lncR.1105	chr14	44138385	44140545	ENSMUST00000171204	+
chr6	69500389	69500448	A_52_P546162	Agilent4x44k	lncR.3142	chr6	69500254	69500545	ENSMUST00000103355	-
chr13	9391675	9391734	A_52_P1140218	Agilent4x44k	lncR.917	chr13	9387139	9391741	ENSMUST00000181427	+
chr16	4220052	4220111	A_52_P365087	Agilent4x44k	lncR.1426	chr16	4219911	4229116	NR_040572;uc007xzn.1;NR_040570;NR_040571;uc007xzo.2;uc029svp.1	-
chr14	53173126	53173185	A_52_P643812	Agilent4x44k	lncR.1211	chr14	53172727	53173590	ENSMUST00000100598	-
chrX	153113132	153113191	A_52_P658974	Agilent4x44k	lncR.4098	chrX	153112923	153113454	ENSMUST00000121222	-
chr7	40191016	40191075	A_51_P270478	Agilent4x44k	lncR.3283	chr7	40190935	40191324	ENSMUST00000154478	+
chr12	113418650	113418709	A_52_P358360	Agilent4x44k	lncR.819	chr12	113418558	113422730	uc007pgs.1;ENSMUST00000177715;ENSMUST00000103426	-
chr6	68631982	68632041	A_52_P560578	Agilent4x44k	lncR.3123	chr6	68631963	68632430	ENSMUST00000103328	-
chr9	60769656	60769715	A_52_P313358	Agilent4x44k	lncR.3700	chr9	60743120	60770276	ENSMUST00000190053;ENSMUST00000178191	+
chr6	68256777	68256836	A_51_P390937	Agilent4x44k	lncR.3005	chr6	68256404	68256869	ENSMUST00000103320	+
chr10	21425611	21425670	A_51_P305811	Agilent4x44k	lncR.272	chr10	21419358	21426565	ENSMUST00000188024;uc007eor.1;ENSMUST00000187763;ENSMUST00000042671	+
chr18	42274938	42274997	A_51_P133105	Agilent4x44k	lncR.1731	chr18	42274379	42275197	NR_033452;uc008etq.2;8430416G17	-
chr7	31152331	31152390	A_51_P116211	Agilent4x44k	lncR.3256	chr7	31149528	31152707	ENSMUST00000181958	+
chr13	67756175	67756187	A_51_P108384	Agilent4x44k	lncR.965	chr13	67729261	67756838	NR_027969;ENSMUST00000143812;ENSMUST00000049518;ENSMUST00000181158	+
chr13	22759275	22759334	A_52_P579279	Agilent4x44k	lncR.923	chr13	22758927	22759358	ENSMUST00000118779	+
chr3	142893579	142893638	A_52_P513096	Agilent4x44k	lncR.2316	chr3	142882494	142894644	uc008rph.1;ENSMUST00000181882	+
chr5	143332326	143332385	A_52_P27075	Agilent4x44k	lncR.2812	chr5	143329247	143332704	ENSMUST00000160231;NR_027874;uc009akc.2;0610040B10;2310034A14;ENSMUST00000162890	+
chr8	19493033	19493092	A_52_P547021	Agilent4x44k	lncR.3509	chr8	19492906	19493623	ENSMUST00000122422	+
chr12	20876978	20877037	A_51_P441312	Agilent4x44k	lncR.759	chr12	20874125	20921262	ENSMUST00000145605;uc007ndg.1;uc007ndf.1;ENSMUST00000140360;ENSMUST00000143905;ENSMUST00000127917	-
chr2	149743354	149743404	A_52_P555089	Agilent4x44k	lncR.2009	chr2	149743175	149744161	ENSMUST00000118417	+
chr17	17522226	17522285	A_52_P455712	Agilent4x44k	lncR.1587	chr17	17521414	17525775	uc008api.1;2010309L07;2010307K09;A130086J10	-
chr5	147229093	147229152	A_52_P549908	Agilent4x44k	lncR.2930	chr5	147228596	147271521	ENSMUST00000174285;NR_038157;uc009anx.1;ENSMUST00000172461	-
chr10	112923950	112924009	A_52_P180499	Agilent4x44k	lncR.391	chr10	112922038	112925880	9930036K04	-
chr17	12815437	12815496	A_51_P418809	Agilent4x44k	lncR.1487	chr17	12741310	12860122	uc008alb.2;NR_027773;uc008ala.2;NR_027772;uc012akd.1;uc008akz.2;NR_002853;NR_027784;ENSMUST00000160932;ENSMUST00000162826;2810051F02;ENSMUST00000079529;ENSMUST00000159791;ENSMUST00000159731;ENSMUST00000158900;ENSMUST00000161890;ENSMUST00000159301	+
chr9	85781899	85781958	A_52_P436206	Agilent4x44k	lncR.3807	chr9	85781868	85782627	ENSMUST00000071172	-
chr6	72440397	72440456	A_51_P406126	Agilent4x44k	lncR.3031	chr6	72438682	72440615	NR_046011	+
chr3	107440711	107440770	A_51_P172777	Agilent4x44k	lncR.2389	chr3	107440340	107442976	uc012cvv.1	-
chr18	61590244	61590303	A_51_P451837	Agilent4x44k	lncR.1697	chr18	61589212	61590313	uc008fcg.1;5430427P18	+
chr14	55074929	55074988	A_51_P385059	Agilent4x44k	lncR.1133	chr14	55073090	55075874	NR_004444;ENSMUST00000183750	+
chr14	70360335	70360394	A_52_P50959	Agilent4x44k	lncR.1147	chr14	70360187	70360444	ENSMUST00000078149	+
chr9	57334149	57334208	A_52_P284672	Agilent4x44k	lncR.3695	chr9	57334128	57334754	ENSMUST00000085711	+
chr12	116000028	116000087	A_51_P103364	Agilent4x44k	lncR.911	chr12	116000028	116000461	ENSMUST00000103552	-
chr13	60215383	60215442	A_52_P557395	Agilent4x44k	lncR.957	chr13	60205470	60216018	NR_036449;uc007qvj.1	+
chr17	78891733	78891792	A_51_P215143	Agilent4x44k	lncR.1551	chr17	78882042	78892500	ENSMUST00000180880	+
chr8	94794236	94794295	A_51_P313397	Agilent4x44k	lncR.3645	chr8	94794169	94802436	1700121C10;1700121M12;uc009mwy.1	-
chr7	4119948	4120007	A_52_P35202	Agilent4x44k	lncR.3359	chr7	4074124	4120728	NR_033568;uc012ewo.1;ENSMUST00000154825;ENSMUST00000132560;uc012ewp.1;ENSMUST00000149343;ENSMUST00000050989	-
chr12	75637256	75637315	A_51_P298007	Agilent4x44k	lncR.725	chr12	75630951	75637769	ENSMUST00000191005	+
chr2	111408460	111408519	A_52_P571109	Agilent4x44k	lncR.1976	chr2	111408376	111409331	ENSMUST00000184954	+
chr8	112962433	112962492	A_52_P1130599	Agilent4x44k	lncR.3571	chr8	112961447	112962560	uc009nnl.1	+
chr11	30754600	30754659	A_52_P606134	Agilent4x44k	lncR.570	chr11	30754572	30754961	ENSMUST00000121590	-
chr7	103135261	103135320	A_52_P375464	Agilent4x44k	lncR.3335	chr7	103134376	103135323	ENSMUST00000118378	+
chr14	55897839	55897898	A_52_P124320	Agilent4x44k	lncR.1134	chr14	55895413	55898773	4930512I01	+
chr13	97745074	97745133	A_52_P397438	Agilent4x44k	lncR.1063	chr13	97733497	97747411	uc007rof.1;ENSMUST00000144993;uc007rog.1;ENSMUST00000123535	-
chr19	16165926	16165985	A_51_P506763	Agilent4x44k	lncR.1773	chr19	16164097	16170458	uc012bje.1;NR_033228	+
chr7	98184822	98184881	A_52_P318426	Agilent4x44k	lncR.3330	chr7	98177193	98185597	uc029wne.1;uc029wnd.1;uc012fpo.2;NR_045970;NR_045969;NR_045972;NR_045971;ENSMUST00000181891	+
chr8	94423193	94423252	A_52_P374983	Agilent4x44k	lncR.3644	chr8	94422899	94435105	ENSMUST00000180612;ENSMUST00000180445;NR_015514;uc009mwi.2;ENSMUST00000181788	-
chr6	123934481	123934540	A_52_P1076208	Agilent4x44k	lncR.3206	chr6	123934426	123982173	ENSMUST00000176108	-
chr1	163302158	163302217	A_51_P269385	Agilent4x44k	lncR.238	chr1	163301790	163303620	ENSMUST00000180713	-
chr15	83357689	83357748	A_51_P515684	Agilent4x44k	lncR.1342	chr15	83353846	83367297	NR_027980;uc007xaz.2;ENSMUST00000178628;uc007xax.1;uc007xay.2;ENSMUST00000179705;ENSMUST00000100370;ENSMUST00000177890	-
chr13	23923968	23924027	A_51_P201445	Agilent4x44k	lncR.1014	chr13	23923800	23924164	ENSMUST00000120976	-
chr9	72361819	72361878	A_52_P1155576	Agilent4x44k	lncR.3795	chr9	72361735	72409945	A930005F02;ENSMUST00000180997;ENSMUST00000184796;uc009qpw.1	-
chr11	101265113	101265168	A_52_P1181407	Agilent4x44k	lncR.657	chr11	101264762	101266303	ENSMUST00000156205	-
chr17	35166795	35166854	A_52_P835520	Agilent4x44k	lncR.1521	chr17	35165119	35167186	ENSMUST00000172285	+
chr14	46830235	46830294	A_52_P53470	Agilent4x44k	lncR.1208	chr14	46829109	46832027	ENSMUST00000181311;ENSMUST00000074862	-
chr2	129307038	129307097	A_52_P835189	Agilent4x44k	lncR.1992	chr2	129297369	129307826	NR_040371;ENSMUST00000144178	+
chr2	163472901	163472960	A_51_P274137	Agilent4x44k	lncR.2026	chr2	163471957	163473005	ENSMUST00000186760;NR_028122;ENSMUST00000065731	+
chr8	48869416	48869475	A_52_P939208	Agilent4x44k	lncR.3538	chr8	48855416	48869901	uc009lrv.1;ENSMUST00000188936	+
chr4	132220015	132220074	A_52_P106399	Agilent4x44k	lncR.2674	chr4	132219892	132220589	NR_036572;uc012dmd.1;ENSMUST00000119415	-
chr11	88619587	88619646	A_52_P498557	Agilent4x44k	lncR.497	chr11	88619250	88623426	uc007kvp.1	+
chr13	18085012	18085071	A_51_P161315	Agilent4x44k	lncR.1004	chr13	18084946	18100202	NR_046032;uc029rzb.1	-
chr7	61931001	61931060	A_52_P652778	Agilent4x44k	lncR.3415	chr7	61930913	61982355	ENSMUST00000181804;NR_015599;uc009hfc.2;ENSMUST00000180481	-
chr4	32965203	32965262	A_51_P219603	Agilent4x44k	lncR.2447	chr4	32964888	32965232	ENSMUST00000180255	+
chr6	70457511	70457570	A_52_P422297	Agilent4x44k	lncR.3172	chr6	70457501	70457787	ENSMUST00000103395	-
chr6	69858429	69858486	A_51_P343336	Agilent4x44k	lncR.3153	chr6	69858420	69858884	ENSMUST00000103369	-
chr2	129375507	129375566	A_52_P494020	Agilent4x44k	lncR.1993	chr2	129369897	129375748	ENSMUST00000156601;NR_015474;ENSMUST00000143500	+
chr2	34018294	34018353	A_52_P424550	Agilent4x44k	lncR.2091	chr2	34018288	34107729	uc008jig.1;ENSMUST00000134921	-
chr6	67840107	67840166	A_51_P516323	Agilent4x44k	lncR.2996	chr6	67839793	67840266	ENSMUST00000103308	+
chr8	129282586	129282645	A_51_P301781	Agilent4x44k	lncR.3587	chr8	129263640	129282844	uc029wxa.1	+
chr8	60985287	60985346	A_52_P123924	Agilent4x44k	lncR.3543	chr8	60983437	60985908	ENSMUST00000052189	+
chr18	27598895	27598910	A_52_P583399	Agilent4x44k	lncR.1675	chr18	27598644	27599756	ENSMUST00000050143	+
chr18	42274473	42274532	A_51_P133097	Agilent4x44k	lncR.1731	chr18	42274379	42275197	NR_033452;uc008etq.2;8430416G17	-
chr2	24593372	24593431	A_52_P165455	Agilent4x44k	lncR.2072	chr2	24592902	24594513	ENSMUST00000117264	-
chr5	72646445	72646504	A_52_P770436	Agilent4x44k	lncR.2756	chr5	72644410	72646540	uc008xrt.1	+
chrX	7412276	7412335	A_51_P179565	Agilent4x44k	lncR.3986	chrX	7411816	7445143	uc009slg.2;NR_027924;uc009slh.2;uc009sli.2;ENSMUST00000154346;ENSMUST00000147870;ENSMUST00000128571;NR_027925;ENSMUST00000150671;2010204K13	-
chr9	13091504	13091563	A_52_P826814	Agilent4x44k	lncR.3760	chr9	13091266	13105855	NR_040755;uc009odt.1	-
chr2	87547020	87547048	A_52_P622298	Agilent4x44k	lncR.2139	chr2	87546893	87547202	ENSMUST00000120590	-
chr5	36456075	36456134	A_51_P521090	Agilent4x44k	lncR.2850	chr5	36447610	36464853	uc008xen.1;ENSMUST00000149687;ENSMUST00000122882;ENSMUST00000044964;ENSMUST00000151434;uc008xeo.1;A730082O07	-
chr6	7306258	7306317	A_51_P219250	Agilent4x44k	lncR.2943	chr6	7301908	7306753	ENSMUST00000185181	+
chr17	30423829	30423888	A_52_P691289	Agilent4x44k	lncR.1608	chr17	30422737	30424441	uc008btv.1	-
chr2	177892804	177892863	A_51_P243684	Agilent4x44k	lncR.2042	chr2	177892638	177893264	ENSMUST00000122418	+
chr13	108670957	108670990	A_52_P49886	Agilent4x44k	lncR.991	chr13	108670603	108671397	ENSMUST00000074680	+
chr6	54270308	54270367	A_51_P429974	Agilent4x44k	lncR.3116	chr6	54269680	54430221	NR_033635;ENSMUST00000145111;ENSMUST00000185712;ENSMUST00000135612	-
chr2	94410897	94410956	A_52_P158305	Agilent4x44k	lncR.1971	chr2	94406151	94412470	ENSMUST00000152313;NR_027831;uc008lgw.2;2810002D19;G270145E17	+
chr11	5784490	5784549	A_51_P298231	Agilent4x44k	lncR.411	chr11	5762129	5784710	ENSMUST00000137510;NR_015577;ENSMUST00000131130;ENSMUST00000142942;ENSMUST00000121354;ENSMUST00000135394	+
chr12	115242986	115243045	A_52_P559566	Agilent4x44k	lncR.885	chr12	115242802	115243095	ENSMUST00000103527	-
chr11	96392600	96392659	A_52_P146457	Agilent4x44k	lncR.506	chr11	96392112	96392666	ENSMUST00000117614	+
chrX	155504249	155504308	A_52_P23041	Agilent4x44k	lncR.4102	chrX	155504037	155504924	ENSMUST00000121482	-
chr8	77767636	77767695	A_52_P1036162	Agilent4x44k	lncR.3550	chr8	77610860	77768970	ENSMUST00000139140;NR_045467;uc009mht.2;ENSMUST00000134397;ENSMUST00000153937;ENSMUST00000133139	+
chr14	26400036	26400095	A_51_P290280	Agilent4x44k	lncR.1094	chr14	26356574	26400456	ENSMUST00000160661;NR_038005;uc007ssp.1;ENSMUST00000059648;ENSMUST00000159700;ENSMUST00000022427;uc029shy.1;ENSMUST00000170881;ENSMUST00000168234	+
chr4	146944980	146945039	A_52_P304881	Agilent4x44k	lncR.2555	chr4	146942476	146945825	ENSMUST00000119840	+
chr4	135628153	135628212	A_52_P208367	Agilent4x44k	lncR.2530	chr4	135626654	135630198	uc008vgs.2;uc008vgt.2;NR_027909;NR_015613;ENSMUST00000153347;ENSMUST00000134416;ENSMUST00000166316;ENSMUST00000148529	+
chr10	119746088	119746147	A_52_P850831	Agilent4x44k	lncR.402	chr10	119746061	119761699	NR_045359;uc029rjh.1;ENSMUST00000153898	-
chr17	39843620	39843679	A_51_P249259	Agilent4x44k	lncR.1536	chr17	39842996	39848829	NR_046233;uc012ath.2;ENSMUST00000182520;ENSMUST00000182010	+
chr16	91465403	91465462	A_52_P314299	Agilent4x44k	lncR.1418	chr16	91465103	91470123	NR_077219;uc007zxm.1;A230049K01;ENSMUST00000149172	+
chr8	61921848	61921907	A_52_P242397	Agilent4x44k	lncR.3544	chr8	61849005	61922834	uc009luj.1;ENSMUST00000133752;uc009luk.1	+
chr6	142626335	142626394	A_51_P464408	Agilent4x44k	lncR.3073	chr6	142614594	142626462	NR_037679	+
chr1	42103626	42103685	A_52_P398211	Agilent4x44k	lncR.22	chr1	42103289	42104333	ENSMUST00000191574	+
chr12	20804904	20804963	A_52_P549881	Agilent4x44k	lncR.758	chr12	20804381	20815779	ENSMUST00000189625;NR_015521;uc007nde.2;ENSMUST00000110971	-
chr4	118942061	118942120	A_52_P202770	Agilent4x44k	lncR.2660	chr4	118942060	118943352	ENSMUST00000119471	-
chr18	40437280	40437339	A_52_P771700	Agilent4x44k	lncR.1730	chr18	40436810	40439737	uc008etf.1	-
chr9	88803319	88803378	A_52_P715873	Agilent4x44k	lncR.3724	chr9	88719629	88806264	ENSMUST00000188891;ENSMUST00000085257	+
chr11	16937316	16937375	A_52_P132792	Agilent4x44k	lncR.557	chr11	16934708	16951282	NR_110425;NR_110421;NR_110423;NR_110424;NR_110422;G830031I23;ENSMUST00000130392;uc007ibq.1;uc007ibs.1;uc007ibr.1;ENSMUST00000139493;ENSMUST00000123734;ENSMUST00000129735;G430061M04;ENSMUST00000136053;ENSMUST00000139271;NR_015469;uc011xru.1	-
chr14	89899340	89899399	A_51_P313521	Agilent4x44k	lncR.1158	chr14	89896223	89899447	NR_002862;uc007uui.2	+
chr1	119338262	119338321	A_52_P161591	Agilent4x44k	lncR.83	chr1	119329200	119338573	ENSMUST00000186697	+
chr5	31570439	31570498	A_51_P488230	Agilent4x44k	lncR.2846	chr5	31569591	31571397	NR_102275;uc008wys.1	-
chr19	42781259	42781318	A_52_P1108350	Agilent4x44k	lncR.1802	chr19	42779032	42781454	ENSMUST00000159313	+
chr8	97427915	97427974	A_52_P486702	Agilent4x44k	lncR.3646	chr8	97427712	97429110	ENSMUST00000119397	-
chr5	52197364	52197423	A_52_P312473	Agilent4x44k	lncR.2747	chr5	52190680	52245896	NR_015537;uc008xki.1;uc008xkj.1;uc008xkk.1;ENSMUST00000180601	+
chr7	43747183	43747242	A_52_P415836	Agilent4x44k	lncR.3397	chr7	43745465	43755936	NR_077063;ENSMUST00000181551	-
chr12	113736154	113736213	A_51_P391836	Agilent4x44k	lncR.829	chr12	113736111	113736570	ENSMUST00000103452	-
chr12	109701796	109701855	A_52_P470104	Agilent4x44k	lncR.746	chr12	109695586	109702587	ENSMUST00000182785	+
chr13	24938257	24938316	A_52_P202044	Agilent4x44k	lncR.926	chr13	24937400	24941417	NR_102323;ENSMUST00000154919	+
chr8	12828499	12828558	A_52_P335421	Agilent4x44k	lncR.3596	chr8	12828335	12833865	ENSMUST00000147398;ENSMUST00000135138;NR_045775	-
chr6	31285003	31285049	A_51_P436610	Agilent4x44k	lncR.2950	chr6	31220350	31337404	uc009bga.2;uc029vub.1;uc009bfz.2;uc012ejs.2;uc029vua.1;uc029vtz.1;NR_040258;NR_040262;NR_040259;NR_040261;NR_040257;NR_040260;ENSMUST00000144612;ENSMUST00000123149;ENSMUST00000155345;ENSMUST00000151800;ENSMUST00000139444;ENSMUST00000152157;ENSMUST00000138606;ENSMUST00000146778;ENSMUST00000153057;ENSMUST00000151076;ENSMUST00000136571;ENSMUST00000133510;ENSMUST00000138653;ENSMUST00000124811	+
chr8	15015132	15015191	A_51_P117640	Agilent4x44k	lncR.3599	chr8	15015092	15018907	ENSMUST00000184288	-
chr6	41539111	41539131	A_51_P210310	Agilent4x44k	lncR.2964	chr6	41538218	41539347	ENSMUST00000103291	+
chr6	68910661	68910704	A_52_P30641	Agilent4x44k	lncR.3131	chr6	68910411	68910938	ENSMUST00000103337	-
chr11	74926327	74926386	A_52_P828010	Agilent4x44k	lncR.481	chr11	74926119	74927337	D430045L08	+
chr7	32136738	32136797	A_52_P87553	Agilent4x44k	lncR.3260	chr7	32136677	32137138	ENSMUST00000185511	+
chr15	99898289	99898331	A_52_P350301	Agilent4x44k	lncR.1356	chr15	99898287	99898556	ENSMUST00000038391	-
chr15	63925278	63925337	A_51_P470475	Agilent4x44k	lncR.1271	chr15	63914448	63925666	ENSMUST00000191285;NR_029414;uc007vzd.1;ENSMUST00000185574;ENSMUST00000188367;ENSMUST00000188344	+
chr19	61119533	61119581	A_52_P96087	Agilent4x44k	lncR.1873	chr19	61053840	61140840	ENSMUST00000122927;uc008icg.2;uc008icf.2;ENSMUST00000127290;ENSMUST00000181469;ENSMUST00000127117;uc008ich.1;ENSMUST00000180544;uc008ici.1;ENSMUST00000143264	-
chr5	74039844	74039903	A_51_P168580	Agilent4x44k	lncR.2757	chr5	74032269	74039996	ENSMUST00000180935;ENSMUST00000152787	+
chr12	114945949	114945979	A_52_P47786	Agilent4x44k	lncR.874	chr12	114945950	114946243	ENSMUST00000103517	-
chr6	17076339	17076398	A_52_P31632	Agilent4x44k	lncR.3095	chr6	17076261	17171833	uc009azj.1;ENSMUST00000139701	-
chr15	32757520	32757579	A_51_P382171	Agilent4x44k	lncR.1315	chr15	32757415	32773152	uc007vkw.1	-
chr6	113071060	113071119	A_51_P426919	Agilent4x44k	lncR.3193	chr6	113067428	113077333	ENSMUST00000167415;NR_027010;B630013J18;ENSMUST00000133467;ENSMUST00000124246;NR_027009;NR_027008;uc012eqa.1;uc009deo.2;ENSMUST00000159544	-
chr11	73643751	73643790	A_52_P335018	Agilent4x44k	lncR.476	chr11	73641786	73645155	ENSMUST00000121729	+
chrX	104948230	104948289	A_51_P356023	Agilent4x44k	lncR.3929	chrX	104947785	104948282	ENSMUST00000122012	+
chr3	59152517	59152576	A_52_P415771	Agilent4x44k	lncR.2349	chr3	59146295	59153628	NR_045641	-
chr7	18997396	18997455	A_52_P654364	Agilent4x44k	lncR.3377	chr7	18993553	19001222	ENSMUST00000124897	-
chr13	59770091	59770134	A_51_P231193	Agilent4x44k	lncR.956	chr13	59769965	59773680	5730406O19;ENSMUST00000163053;NR_015349;ENSMUST00000162450;A730029C24	+
chr12	115119748	115119795	A_52_P174000	Agilent4x44k	lncR.879	chr12	115119748	115120180	ENSMUST00000103521	-
chr11	78031152	78031211	A_52_P250382	Agilent4x44k	lncR.627	chr11	78030012	78032665	ENSMUST00000150471	-
chr2	130874725	130874744	A_52_P403473	Agilent4x44k	lncR.2189	chr2	130873059	130906396	ENSMUST00000135110;uc008mkb.2;ENSMUST00000128176	-
chr6	67556069	67556128	A_52_P685727	Agilent4x44k	lncR.2991	chr6	67555636	67556216	ENSMUST00000103302	+
chr7	86561825	86561884	A_51_P175212	Agilent4x44k	lncR.3324	chr7	86561734	86562659	ENSMUST00000173904	+
chr9	116040864	116040923	A_51_P458575	Agilent4x44k	lncR.3839	chr9	116040593	116041064	ENSMUST00000117563	-
chr14	69733264	69733323	A_52_P1163494	Agilent4x44k	lncR.1145	chr14	69732783	69767113	uc007umt.1;ENSMUST00000180465;ENSMUST00000181430	+
chr8	33191845	33191904	A_52_P646542	Agilent4x44k	lncR.3608	chr8	33191196	33192296	ENSMUST00000119347	-
chr4	24800062	24800121	A_51_P370073	Agilent4x44k	lncR.2444	chr4	24792680	24800310	ENSMUST00000142373	+
chr10	87967623	87967644	A_52_P292651	Agilent4x44k	lncR.301	chr10	87966670	87968017	NR_000040;uc007grb.1	+
chr13	84220702	84220761	A_52_P518087	Agilent4x44k	lncR.1055	chr13	84219580	84222175	uc007rio.1;E130003N19;ENSMUST00000180894;ENSMUST00000185973;A230107N01	-
chr10	15312285	15312344	A_52_P633719	Agilent4x44k	lncR.269	chr10	15300391	15312376	uc007elq.1	+
chr18	31448910	31448969	A_52_P947626	Agilent4x44k	lncR.1677	chr18	31440318	31449099	ENSMUST00000181067	+
chr7	120674165	120674224	A_52_P180152	Agilent4x44k	lncR.3469	chr7	120673438	120677560	uc009jmw.1;uc009jmv.1;ENSMUST00000180933;9030407P20;ENSMUST00000180977	-
chrX	40474715	40474774	A_52_P1180468	Agilent4x44k	lncR.3876	chrX	39870500	40475561	ENSMUST00000144412	+
chr9	122677346	122677405	A_51_P397591	Agilent4x44k	lncR.3754	chr9	122572497	122679596	ENSMUST00000181682;NR_015610;uc009sfa.2;uc012hcw.1;uc009sfb.2;ENSMUST00000181107;ENSMUST00000181719	+
chr1	151137667	151137726	A_52_P430427	Agilent4x44k	lncR.105	chr1	151136507	151137780	ENSMUST00000181451	+
chr4	115898949	115899008	A_51_P451719	Agilent4x44k	lncR.2506	chr4	115890665	115899227	ENSMUST00000132221;ENSMUST00000165938	+
chr19	3153852	3153911	A_52_P579623	Agilent4x44k	lncR.1823	chr19	3153798	3197703	NR_045304;uc008fvz.2;ENSMUST00000190259	-
chr16	45411676	45411735	A_51_P391542	Agilent4x44k	lncR.1386	chr16	45411580	45412345	ENSMUST00000120054	+
chr14	25590372	25590431	A_52_P262338	Agilent4x44k	lncR.1092	chr14	25586803	25590661	NR_033492;uc007srp.1	+
chr12	74295719	74295778	A_52_P150436	Agilent4x44k	lncR.724	chr12	74284275	74295950	NR_030735;NR_030733;NR_030734;uc011ynu.1;uc007nww.2;uc007nwx.2;ENSMUST00000186463;ENSMUST00000185822;ENSMUST00000095617	+
chrX	140085215	140085229	A_52_P654437	Agilent4x44k	lncR.4084	chrX	140084480	140085460	ENSMUST00000122262	-
chr6	68037206	68037265	A_52_P136741	Agilent4x44k	lncR.3000	chr6	68036818	68037318	ENSMUST00000103315	+
chr6	67080132	67080191	A_52_P526513	Agilent4x44k	lncR.2987	chr6	67036598	67080654	NR_040278;ENSMUST00000130657;4833443G20;E230016M11;ENSMUST00000149889	+
chr16	43511463	43511522	A_52_P110590	Agilent4x44k	lncR.1384	chr16	43510159	43512382	uc007zgf.1	+
chr2	60596080	60596139	A_52_P608805	Agilent4x44k	lncR.2111	chr2	60596048	60596294	ENSMUST00000118026	-
chr8	91807325	91807384	A_52_P646017	Agilent4x44k	lncR.3559	chr8	91800415	91807539	ENSMUST00000062522;ENSMUST00000133337;ENSMUST00000133528	+
chr7	98682398	98682457	A_51_P247385	Agilent4x44k	lncR.3448	chr7	98682335	98702928	uc009iks.1;ENSMUST00000148776;E130003J08	-
chr2	22761969	22762028	A_51_P240077	Agilent4x44k	lncR.1894	chr2	22755984	22762273	ENSMUST00000135792;ENSMUST00000169209	+
chr2	150609690	150609749	A_51_P349630	Agilent4x44k	lncR.2010	chr2	150606233	150610254	ENSMUST00000156345	+
chrX	58225409	58225468	A_52_P477269	Agilent4x44k	lncR.3887	chrX	58225079	58225758	ENSMUST00000119392	+
chr7	59969592	59969651	A_52_P145433	Agilent4x44k	lncR.3410	chr7	59937371	59975759	ENSMUST00000189581;uc009heo.2;ENSMUST00000185890;uc009hep.2;NR_015456;ENSMUST00000188976;9530080L15;9530058B15	-
chr15	82518523	82518582	A_52_P33287	Agilent4x44k	lncR.1284	chr15	82516311	82519278	ENSMUST00000051363	+
chr9	44478987	44479046	A_51_P227202	Agilent4x44k	lncR.3687	chr9	44477924	44482180	ENSMUST00000080911;uc009pdt.1;ENSMUST00000136322;6430593K19	+
chr12	105381487	105381546	A_52_P166382	Agilent4x44k	lncR.738	chr12	105336593	105383932	NR_045047;uc007oyf.1;ENSMUST00000180458;ENSMUST00000180503;uc007oyh.1	+
chr13	44457467	44457483	A_52_P962354	Agilent4x44k	lncR.942	chr13	44439712	44457569	ENSMUST00000190628;NR_045489;uc007qgq.1;ENSMUST00000182568	+
chr13	21441718	21441777	A_51_P518081	Agilent4x44k	lncR.922	chr13	21440471	21445934	ENSMUST00000122926	+
chr10	69601768	69601827	A_51_P243559	Agilent4x44k	lncR.289	chr10	69398772	69602138	uc007fms.1	+
chr10	127200691	127200750	A_52_P811856	Agilent4x44k	lncR.331	chr10	127195248	127202643	NR_045716;NR_045715;ENSMUST00000181578	+
chr13	99409299	99409358	A_51_P341896	Agilent4x44k	lncR.1065	chr13	99408610	99412864	ENSMUST00000180808;6030478L11;NR_015515	-
chr14	22531081	22531140	A_52_P179909	Agilent4x44k	lncR.1187	chr14	22507173	22542798	NR_046307;uc007slx.2	-
chr19	32390049	32390108	A_52_P324656	Agilent4x44k	lncR.1788	chr19	32389215	32391184	uc008hfi.2;NR_033198;ENSMUST00000181612	+
chr5	112583317	112583376	A_52_P236200	Agilent4x44k	lncR.2904	chr5	112582935	112589996	NR_045397;NR_045396;uc008ytm.1;uc012ebk.1;1700034G24;ENSMUST00000183186;1700025F05;ENSMUST00000182949	-
chr12	115868773	115868822	A_51_P203148	Agilent4x44k	lncR.906	chr12	115868773	115869066	ENSMUST00000163670	-
chr14	20570563	20570622	A_51_P312268	Agilent4x44k	lncR.1088	chr14	20546079	20570687	ENSMUST00000129237;ENSMUST00000128848;ENSMUST00000142099;NR_033571;ENSMUST00000141265;ENSMUST00000124940	+
chr13	34084415	34084474	A_51_P234397	Agilent4x44k	lncR.1022	chr13	34084154	34113272	uc029rzv.1;NR_046184	-
chr15	91599835	91599885	A_51_P462639	Agilent4x44k	lncR.1295	chr15	91597583	91604676	ENSMUST00000144579	+
chr6	6822706	6822765	A_52_P231012	Agilent4x44k	lncR.3091	chr6	6820189	6869533	ENSMUST00000159827;ENSMUST00000159568;uc009awt.1;NR_015388;uc009awu.1;6430585N19;A830082H07;6430407N19	-
chr5	102895845	102895904	A_52_P607393	Agilent4x44k	lncR.2781	chr5	102892858	102895920	G630022A01	+
chr5	3094064	3094123	A_52_P433119	Agilent4x44k	lncR.2707	chr5	3090769	3095074	ENSMUST00000161709	+
chr9	114370878	114370937	A_52_P247614	Agilent4x44k	lncR.3746	chr9	114368303	114377238	ENSMUST00000124664;NR_040383;uc029xgi.1;ENSMUST00000147689;ENSMUST00000131898;NR_040384;uc009rxf.2	+
chr13	114656529	114656588	A_52_P321244	Agilent4x44k	lncR.993	chr13	114607227	114697822	NR_045976;uc007rxr.1;4930544M13;ENSMUST00000063230;ENSMUST00000181553;uc007rxs.1	+
chr9	73175517	73175576	A_52_P505968	Agilent4x44k	lncR.3797	chr9	73175429	73175741	ENSMUST00000183748	-
chr13	52123675	52123734	A_52_P668206	Agilent4x44k	lncR.950	chr13	52096740	52124160	NR_045061;uc007qms.2;4921525O09	+
chr4	84923862	84923921	A_52_P469249	Agilent4x44k	lncR.2624	chr4	84923554	84924189	ENSMUST00000116649	-
chr8	69749328	69749387	A_52_P722970	Agilent4x44k	lncR.3630	chr8	69749325	69749965	A830083I15	-
chr9	68772988	68773047	A_52_P191210	Agilent4x44k	lncR.3702	chr9	68765345	68773322	NR_033299;uc009qmy.2	+
chr16	98066544	98066587	A_51_P205812	Agilent4x44k	lncR.1478	chr16	98020627	98082439	uc012ajd.1;uc008aeb.1;NR_015491;uc008aec.2	-
chr2	51657635	51657694	A_52_P810830	Agilent4x44k	lncR.2101	chr2	51656965	51732009	NR_040639;uc029txh.1;ENSMUST00000143870	-
chr4	43757481	43757540	A_52_P215207	Agilent4x44k	lncR.2463	chr4	43751858	43759464	NR_040667;uc008sqz.1;ENSMUST00000142309	+
chr11	120188455	120188514	A_52_P59285	Agilent4x44k	lncR.688	chr11	120185400	120189856	C130055D19;ENSMUST00000155681;NR_030682;uc007msb.2;ENSMUST00000145437;2810410L24	-
chr6	122248072	122248106	A_51_P401828	Agilent4x44k	lncR.3060	chr6	122176052	122248566	NR_027619;uc012esd.1;ENSMUST00000186891;ENSMUST00000189975	+
chr6	70607848	70607907	A_52_P614207	Agilent4x44k	lncR.3022	chr6	70607738	70608036	ENSMUST00000103399	+
chr5	135000099	135000157	A_51_P267843	Agilent4x44k	lncR.2918	chr5	134987432	135001350	NR_026907;ENSMUST00000148729;ENSMUST00000131403	-
chr3	122291753	122291812	A_52_P770640	Agilent4x44k	lncR.2400	chr3	122291644	122293613	A930017M02	-
chr13	5855636	5855695	A_52_P1098820	Agilent4x44k	lncR.997	chr13	5855508	5858092	ENSMUST00000186819;NR_045891;uc007pjv.1;ENSMUST00000186843	-
chrX	69929507	69929566	A_52_P890981	Agilent4x44k	lncR.4025	chrX	69929259	70143588	NR_033213;uc012hjk.1;ENSMUST00000188663	-
chr14	44057248	44057307	A_51_P502906	Agilent4x44k	lncR.1203	chr14	44056983	44057418	ENSMUST00000162314	-
chr5	21119240	21119299	A_52_P535012	Agilent4x44k	lncR.2831	chr5	21119149	21119522	ENSMUST00000181182	-
chr17	36067222	36067281	A_52_P382175	Agilent4x44k	lncR.1620	chr17	36066108	36067753	ENSMUST00000172895	-
chr19	31214559	31214618	A_52_P421833	Agilent4x44k	lncR.1850	chr19	31213542	31216396	NR_002849;uc008hes.1	-
chr18	27599747	27599773	A_52_P532880	Agilent4x44k	lncR.1675	chr18	27598644	27599756	ENSMUST00000050143	+
chr15	37943551	37943610	A_52_P685714	Agilent4x44k	lncR.1320	chr15	37943327	37943792	ENSMUST00000148102	-
chr6	129232697	129232756	A_52_P187987	Agilent4x44k	lncR.3211	chr6	129208411	129238482	uc009eff.2;ENSMUST00000181238;uc009efg.1;ENSMUST00000181517;NR_040265;uc009efh.2;NR_040266;NR_040268;uc029wbp.1;uc029wbo.1;ENSMUST00000180379;2310001H17	-
chr11	53646212	53646271	A_52_P675887	Agilent4x44k	lncR.447	chr11	53645744	53646376	ENSMUST00000121977	+
chr11	45813849	45813908	A_51_P445924	Agilent4x44k	lncR.438	chr11	45808082	45842882	NR_045876;uc007inp.2;F630206G17;F630022K16;ENSMUST00000137002;ENSMUST00000121597	+
chr4	103291285	103291344	A_51_P224868	Agilent4x44k	lncR.2499	chr4	103290958	103311832	uc029uyk.1;NR_045887;ENSMUST00000145577	+
chr11	80850404	80850463	A_52_P1075416	Agilent4x44k	lncR.632	chr11	80850380	80858300	NR_110449;ENSMUST00000137411	-
chr1	159166193	159166252	A_51_P490127	Agilent4x44k	lncR.110	chr1	159135396	159166387	uc007ddy.1	+
chr12	105383772	105383831	A_52_P290374	Agilent4x44k	lncR.738	chr12	105336593	105383932	NR_045047;uc007oyf.1;ENSMUST00000180458;ENSMUST00000180503;uc007oyh.1	+
chr2	151748784	151748828	A_52_P402531	Agilent4x44k	lncR.2205	chr2	151747578	151751425	ENSMUST00000134422;uc008nen.1	-
chr1	92908631	92908690	A_52_P303185	Agilent4x44k	lncR.197	chr1	92908378	92910764	ENSMUST00000181575	-
chr18	16821586	16821645	A_51_P116071	Agilent4x44k	lncR.1670	chr18	16816406	16822783	NR_045399;uc029tlx.1;ENSMUST00000144006	+
chr7	93007063	93007122	A_51_P297011	Agilent4x44k	lncR.3329	chr7	93006982	93104789	ENSMUST00000181886	+
chr1	43093744	43093803	A_51_P472078	Agilent4x44k	lncR.25	chr1	43092588	43093835	ENSMUST00000039080	+
chr11	62990769	62990828	A_52_P770459	Agilent4x44k	lncR.609	chr11	62990453	63004134	ENSMUST00000153180;uc007jkk.1;ENSMUST00000130177	-
chr5	70959593	70959652	A_52_P446146	Agilent4x44k	lncR.2870	chr5	70958562	70960393	uc008xqu.1;A330042O22	-
chr2	44790772	44790828	A_51_P277718	Agilent4x44k	lncR.1920	chr2	44788265	44790951	ENSMUST00000121620	+
chr11	88623355	88623407	A_52_P230609	Agilent4x44k	lncR.497	chr11	88619250	88623426	uc007kvp.1	+
chr11	54159988	54160047	A_52_P561772	Agilent4x44k	lncR.449	chr11	54158926	54160056	ENSMUST00000125096	+
chr6	67073888	67073947	A_51_P181025	Agilent4x44k	lncR.2987	chr6	67036598	67080654	NR_040278;ENSMUST00000130657;4833443G20;E230016M11;ENSMUST00000149889	+
chr4	81746075	81746134	A_52_P747599	Agilent4x44k	lncR.2489	chr4	81743146	81746701	ENSMUST00000144875	+
chr18	15988523	15988576	A_52_P447031	Agilent4x44k	lncR.1669	chr18	15988368	15989339	ENSMUST00000155839	+
chr17	29491682	29491741	A_52_P535619	Agilent4x44k	lncR.1605	chr17	29461896	29491925	ENSMUST00000181920	-
chr15	83365211	83365270	A_52_P275125	Agilent4x44k	lncR.1342	chr15	83353846	83367297	NR_027980;uc007xaz.2;ENSMUST00000178628;uc007xax.1;uc007xay.2;ENSMUST00000179705;ENSMUST00000100370;ENSMUST00000177890	-
chr9	103461116	103461175	A_51_P274716	Agilent4x44k	lncR.3737	chr9	103423577	103461260	NR_040466;ENSMUST00000143564	+
chr15	9202114	9202173	A_51_P180994	Agilent4x44k	lncR.1252	chr15	9200494	9202476	3110073H01	+
chr11	83225853	83225912	A_52_P137193	Agilent4x44k	lncR.486	chr11	83223575	83226604	NR_015519;uc011ybf.1;ENSMUST00000145461;ENSMUST00000143673;I730046F02;9130220P17;A430093P05	+
chr2	45698365	45698424	A_52_P874280	Agilent4x44k	lncR.1922	chr2	45696604	45698447	uc008jpm.1;NR_040497;ENSMUST00000153567	+
chr8	109340530	109340589	A_51_P118223	Agilent4x44k	lncR.3654	chr8	109339799	109340908	NR_002928;uc009nih.2	-
chr2	177124466	177124525	A_52_P432715	Agilent4x44k	lncR.2236	chr2	177124002	177206439	uc029ujb.1	-
chr11	66301049	66301108	A_52_P255188	Agilent4x44k	lncR.466	chr11	66168035	66301237	ENSMUST00000144922	+
chr3	65324817	65324876	A_52_P28548	Agilent4x44k	lncR.2351	chr3	65324019	65349429	NR_040390;uc008pkm.1;ENSMUST00000160137	-
chr13	66864710	66864715	A_51_P289423	Agilent4x44k	lncR.963	chr13	66864524	66865075	ENSMUST00000091531	+
chr14	70486845	70486904	A_52_P299921	Agilent4x44k	lncR.1225	chr14	70474554	70520260	NR_033241	-
chr6	100605047	100605106	A_52_P452364	Agilent4x44k	lncR.3045	chr6	100604683	100605120	ENSMUST00000121217	+
chr11	3131832	3131891	A_51_P154668	Agilent4x44k	lncR.405	chr11	3124020	3131944	NR_003517;ENSMUST00000145164;ENSMUST00000132408;ENSMUST00000119128	+
chr15	103246354	103246413	A_52_P232433	Agilent4x44k	lncR.1306	chr15	103240396	103246698	NR_104427	+
chr3	95221778	95221833	A_51_P302841	Agilent4x44k	lncR.2284	chr3	95217456	95226658	NR_108026;ENSMUST00000181819	+
chr18	74495901	74495960	A_51_P421650	Agilent4x44k	lncR.1748	chr18	74495677	74531124	NR_045368;uc008fpq.1;ENSMUST00000152951;ENSMUST00000137034	-
chr18	57515727	57515786	A_52_P18976	Agilent4x44k	lncR.1738	chr18	57515690	57533739	ENSMUST00000133147;uc008ezf.2;4930542C11;ENSMUST00000153122	-
chr14	25257748	25257807	A_52_P27828	Agilent4x44k	lncR.1192	chr14	25257524	25457794	uc007srj.1	-
chr19	12229229	12229288	A_51_P188401	Agilent4x44k	lncR.1836	chr19	12228624	12229538	ENSMUST00000180978	-
chr19	45998629	45998688	A_52_P544286	Agilent4x44k	lncR.1806	chr19	45998137	46013386	ENSMUST00000181820	+
chr16	90554566	90554625	A_51_P218924	Agilent4x44k	lncR.1413	chr16	90554164	90554886	ENSMUST00000060246;ENSMUST00000183621	+
chr9	113496746	113496805	A_52_P803124	Agilent4x44k	lncR.3837	chr9	113496745	113587152	NR_040760;uc009rwk.1	-
chr11	33172907	33172966	A_52_P55053	Agilent4x44k	lncR.431	chr11	33172918	33173368	ENSMUST00000055364;ENSMUST00000119969	+
chr17	59011196	59011255	A_51_P154818	Agilent4x44k	lncR.1547	chr17	58996250	59024981	uc008dfb.1;ENSMUST00000145848;ENSMUST00000152750	+
chr2	174332816	174332875	A_51_P335321	Agilent4x44k	lncR.2039	chr2	174331576	174333958	uc008ofb.1	+
chr12	32826707	32826766	A_51_P267587	Agilent4x44k	lncR.707	chr12	32821872	32826908	ENSMUST00000180613;NR_045032;uc029rrt.1	+
chr13	30615897	30615956	A_52_P722518	Agilent4x44k	lncR.932	chr13	30615042	30624259	NR_045975;uc029rzs.1;ENSMUST00000151471	+
chr1	46021212	46021271	A_51_P498274	Agilent4x44k	lncR.165	chr1	46020072	46030469	ENSMUST00000051224;NR_037690;NR_037691;uc011wkm.1;uc011wkk.1;uc011wkl.1;ENSMUST00000167676;ENSMUST00000171707	-
chr6	119893057	119893116	A_52_P441168	Agilent4x44k	lncR.3058	chr6	119892920	119893803	ENSMUST00000121192	+
chr1	7178076	7178135	A_52_P176160	Agilent4x44k	lncR.1	chr1	7177739	7179037	ENSMUST00000029124	+
chr2	111527361	111527420	A_51_P361348	Agilent4x44k	lncR.1977	chr2	111527304	111528242	ENSMUST00000120021	+
chr13	45078684	45078743	A_52_P404533	Agilent4x44k	lncR.1025	chr13	45078498	45079127	ENSMUST00000109187	-
chr1	136523927	136523986	A_52_P430804	Agilent4x44k	lncR.99	chr1	136523884	136524165	ENSMUST00000190220	+
chr12	86891770	86891829	A_51_P345443	Agilent4x44k	lncR.798	chr12	86891404	86892567	ENSMUST00000181290	-
chr5	25102776	25102835	A_51_P382700	Agilent4x44k	lncR.2723	chr5	25100974	25110109	NR_027851;uc008wsq.2;ENSMUST00000171190;ENSMUST00000128569	+
chrX	33506863	33506922	A_52_P314042	Agilent4x44k	lncR.3874	chrX	33505661	33507010	ENSMUST00000112099	+
chr4	129264760	129264819	A_51_P408689	Agilent4x44k	lncR.2520	chr4	129261965	129265010	ENSMUST00000153817;uc008uwp.1;ENSMUST00000150171	+
chr4	25308341	25308400	A_52_P467930	Agilent4x44k	lncR.2445	chr4	25307830	25308523	ENSMUST00000121989	+
chr6	128170383	128170442	A_52_P170173	Agilent4x44k	lncR.3209	chr6	128169699	128183803	NR_077223;uc009ecs.1	-
chr2	103917974	103918033	A_51_P132349	Agilent4x44k	lncR.1972	chr2	103912024	103918960	ENSMUST00000149025	+
chr17	10321827	10321886	A_51_P154788	Agilent4x44k	lncR.1482	chr17	10319918	10322606	NR_037588;uc012ajw.1;B930003M22	+
chr5	143397662	143397721	A_52_P75046	Agilent4x44k	lncR.2928	chr5	143397248	143399563	ENSMUST00000061947	-
chr2	26637342	26637401	A_52_P199776	Agilent4x44k	lncR.2076	chr2	26637175	26640244	NR_024068;uc008ivy.2;2410046H18;ENSMUST00000180659;2610002F03;ENSMUST00000181621	-
chr14	24621502	24621561	A_51_P305239	Agilent4x44k	lncR.1091	chr14	24617568	24621693	ENSMUST00000038250	+
chr12	108819982	108820041	A_52_P325819	Agilent4x44k	lncR.742	chr12	108817967	108820146	9630047000000	+
chr1	42648266	42648325	A_52_P385736	Agilent4x44k	lncR.162	chr1	42590782	42694842	ENSMUST00000181660;ENSMUST00000181725;uc007auu.1;NR_027826;uc007aus.1;uc007aut.1;uc007aur.1;ENSMUST00000176154;ENSMUST00000176977;ENSMUST00000181593;ENSMUST00000188153;ENSMUST00000180689;ENSMUST00000176052;ENSMUST00000186656;ENSMUST00000185599;ENSMUST00000177136;uc007auv.1	-
chr16	50653805	50653864	A_52_P436843	Agilent4x44k	lncR.1393	chr16	50590502	50654166	NR_040566	+
chr11	63967969	63968028	A_51_P348122	Agilent4x44k	lncR.463	chr11	63964226	63968040	ENSMUST00000146915	+
chr11	95700116	95700175	A_52_P771446	Agilent4x44k	lncR.647	chr11	95700105	95712754	NR_045780;uc007lao.2;ENSMUST00000155531;1110035M17	-
chr11	69342192	69342251	A_51_P351923	Agilent4x44k	lncR.469	chr11	69340461	69342647	ENSMUST00000129321;uc007jpv.2;NR_027827;ENSMUST00000151617	+
chr3	107891854	107891913	A_52_P418956	Agilent4x44k	lncR.2390	chr3	107888849	107896213	NR_015459;ENSMUST00000131345;ENSMUST00000144591;ENSMUST00000152663	-
chr9	112348463	112348522	A_52_P161637	Agilent4x44k	lncR.3745	chr9	112234276	112348925	NR_033431;NR_033432;ENSMUST00000149308;ENSMUST00000144424;NR_015468;ENSMUST00000139552;uc012hbw.1;NR_033433;ENSMUST00000163302	+
chr12	115952609	115952668	A_52_P686392	Agilent4x44k	lncR.909	chr12	115952538	115952831	ENSMUST00000103549	-
chr7	131392628	131392687	A_51_P355243	Agilent4x44k	lncR.3349	chr7	131389189	131392766	4632417G23	+
chr4	26501534	26501593	A_51_P356871	Agilent4x44k	lncR.2582	chr4	26501443	26501659	ENSMUST00000120523	-
chr5	21690082	21690141	A_52_P659861	Agilent4x44k	lncR.2718	chr5	21689541	21690175	ENSMUST00000120619	+
chr12	81400007	81400066	A_51_P328432	Agilent4x44k	lncR.727	chr12	81399812	81400123	ENSMUST00000051437	+
chr14	44532848	44532907	A_52_P489838	Agilent4x44k	lncR.1106	chr14	44530797	44533002	ENSMUST00000171170	+
chr17	35861122	35861181	A_51_P472049	Agilent4x44k	lncR.1619	chr17	35860918	35866886	ENSMUST00000145804	-
chr2	38016202	38016261	A_51_P509432	Agilent4x44k	lncR.2096	chr2	38015835	38018169	uc008jnj.1	-
chr11	58324056	58324115	A_51_P308397	Agilent4x44k	lncR.454	chr11	58322988	58324439	ENSMUST00000145068	+
chr6	112287357	112287416	A_52_P679699	Agilent4x44k	lncR.3192	chr6	112285593	112290319	ENSMUST00000188014;ENSMUST00000053559;NR_045986;NR_045987;uc029vxy.1;uc009ddw.1	-
chr12	114391808	114391867	A_51_P424199	Agilent4x44k	lncR.848	chr12	114391712	114392169	ENSMUST00000103486	-
chr5	65606087	65606146	A_52_P67958	Agilent4x44k	lncR.2868	chr5	65605723	65609380	D030068M12	-
chr7	7642582	7642641	A_52_P648146	Agilent4x44k	lncR.3367	chr7	7641854	7645329	ENSMUST00000174682	-
chr8	11721859	11721918	A_51_P230579	Agilent4x44k	lncR.3503	chr8	11713264	11722620	ENSMUST00000134409	+
chr7	118596734	118596793	A_52_P81324	Agilent4x44k	lncR.3343	chr7	118592523	118596824	uc009jkd.1	+
chr11	62752562	62752621	A_51_P425175	Agilent4x44k	lncR.460	chr11	62749852	62752789	ENSMUST00000175753;F830012G24	+
chr11	59510847	59510906	A_51_P408749	Agilent4x44k	lncR.455	chr11	59505662	59513647	ENSMUST00000138763;NR_015585;4933439C10;ENSMUST00000145533;B230029N03;ENSMUST00000123388;2610028M21;ENSMUST00000137442;ENSMUST00000132226;ENSMUST00000130570	+
chr4	40270124	40270183	A_52_P241742	Agilent4x44k	lncR.2454	chr4	40269569	40270940	ENSMUST00000129758;NR_045265;5330408M09	+
chr6	101801857	101801916	A_52_P79913	Agilent4x44k	lncR.3048	chr6	101774248	101801982	NR_027989;uc009dcg.1	+
chr2	132445575	132445634	A_51_P383884	Agilent4x44k	lncR.1999	chr2	132424740	132452499	NR_045802;uc029uev.1;ENSMUST00000124095	+
chr9	50489412	50489471	A_51_P517645	Agilent4x44k	lncR.3777	chr9	50488795	50507823	ENSMUST00000188703;NR_040714;ENSMUST00000190941	-
chr3	88229777	88229836	A_52_P433188	Agilent4x44k	lncR.2275	chr3	88206826	88229959	ENSMUST00000181550;ENSMUST00000180582;ENSMUST00000181636;uc008puh.1;ENSMUST00000181356;ENSMUST00000181396;ENSMUST00000180635;ENSMUST00000180478;ENSMUST00000181361	+
chr11	63417355	63417414	A_52_P923314	Agilent4x44k	lncR.462	chr11	63413169	63417888	ENSMUST00000151765	+
chr17	9320630	9320689	A_52_P92404	Agilent4x44k	lncR.1577	chr17	9320395	9321381	ENSMUST00000182375	-
chrX	152544914	152544935	A_52_P395544	Agilent4x44k	lncR.4096	chrX	152544253	152545155	ENSMUST00000120079	-
chr7	42879643	42879702	A_52_P68193	Agilent4x44k	lncR.3290	chr7	42878596	42880005	ENSMUST00000172692	+
chr11	32095763	32095822	A_52_P770679	Agilent4x44k	lncR.572	chr11	32095261	32101228	ENSMUST00000145338	-
chr17	25902048	25902107	A_52_P136153	Agilent4x44k	lncR.1506	chr17	25901856	25902227	ENSMUST00000170379	+
chr1	91171997	91172056	A_52_P182118	Agilent4x44k	lncR.194	chr1	91171429	91172148	ENSMUST00000191211	-
chr11	71647422	71647481	A_52_P1012225	Agilent4x44k	lncR.615	chr11	71647076	71658477	ENSMUST00000130837	-
chr19	7383382	7383441	A_51_P102734	Agilent4x44k	lncR.1765	chr19	7382537	7384308	ENSMUST00000186160;NR_045703;1700104P03	+
chr14	69584375	69584434	A_52_P677074	Agilent4x44k	lncR.1223	chr14	69582164	69640274	ENSMUST00000183339;ENSMUST00000184034;ENSMUST00000184792	-
chr16	11014409	11014468	A_51_P103081	Agilent4x44k	lncR.1366	chr16	11008897	11015186	NR_040518;uc007yeo.1;ENSMUST00000180624	+
chr9	57105642	57105700	A_51_P292665	Agilent4x44k	lncR.3782	chr9	57099950	57131290	ENSMUST00000125333;ENSMUST00000162738;NR_102289;ENSMUST00000142077;2410133F24	-
chr9	115180493	115180552	A_52_P868555	Agilent4x44k	lncR.3838	chr9	115180404	115186058	ENSMUST00000183244;uc009ryo.1	-
chr2	118308079	118308138	A_52_P32353	Agilent4x44k	lncR.1984	chr2	118304913	118308166	NR_045919;uc029uee.1;ENSMUST00000125654	+
chr6	47952994	47953053	A_51_P376912	Agilent4x44k	lncR.2965	chr6	47943171	47954549	ENSMUST00000130490;NR_027963;ENSMUST00000154259	+
chrX	81820432	81820491	A_51_P217535	Agilent4x44k	lncR.4038	chrX	81820384	81822730	ENSMUST00000118948	-
chr6	69823497	69823556	A_52_P337690	Agilent4x44k	lncR.3152	chr6	69823355	69823911	ENSMUST00000103368	-
chr2	129207580	129207639	A_52_P459236	Agilent4x44k	lncR.2184	chr2	129205958	129226438	ENSMUST00000127525	-
chr13	48240334	48240393	A_51_P509824	Agilent4x44k	lncR.1027	chr13	48044230	48262623	NR_102303;ENSMUST00000180921;ENSMUST00000181053;A330033J07	-
chr16	50783936	50783995	A_51_P153388	Agilent4x44k	lncR.1394	chr16	50783409	50784091	ENSMUST00000173461;ENSMUST00000174511	+
chr7	118244855	118244914	A_52_P365044	Agilent4x44k	lncR.3342	chr7	118243865	118245551	ENSMUST00000138180;NR_027879;uc009jjs.1	+
chr3	41288406	41288465	A_52_P165075	Agilent4x44k	lncR.2341	chr3	41286061	41290590	uc008pcf.1	-
chr18	28896593	28896637	A_52_P467780	Agilent4x44k	lncR.1676	chr18	28872215	28896885	uc008ehs.1	+
chr18	57632131	57632190	A_51_P270558	Agilent4x44k	lncR.1740	chr18	57632078	57638585	NR_045360;uc029tmy.1	-
chr4	144588298	144588357	A_51_P107126	Agilent4x44k	lncR.2548	chr4	144587244	144588632	ENSMUST00000118978	+
chr4	117002434	117002493	A_52_P582251	Agilent4x44k	lncR.2658	chr4	117002166	117003012	ENSMUST00000138729	-
chrX	150033759	150033818	A_52_P175664	Agilent4x44k	lncR.3965	chrX	150032993	150034051	ENSMUST00000119893	+
chr12	104361768	104361827	A_52_P655778	Agilent4x44k	lncR.737	chr12	104358003	104363534	ENSMUST00000163975	+
chr10	124496402	124496442	A_51_P240993	Agilent4x44k	lncR.327	chr10	124469073	124524488	NR_028310;uc011xpg.1	+
chr2	172425862	172425921	A_51_P225056	Agilent4x44k	lncR.2230	chr2	172425804	172440560	ENSMUST00000138288	-
chrX	53418583	53418642	A_52_P141112	Agilent4x44k	lncR.3882	chrX	53418331	53418967	ENSMUST00000118956	+
chr11	119821184	119821243	A_52_P223239	Agilent4x44k	lncR.686	chr11	119820810	119834365	NR_045313;NR_045312;ENSMUST00000127450;E030010K14;A430071A18	-
chr4	4188637	4188696	A_51_P253652	Agilent4x44k	lncR.2432	chr4	4138321	4188703	ENSMUST00000131498	+
chr7	103166630	103166689	A_51_P239003	Agilent4x44k	lncR.3337	chr7	103165898	103166750	ENSMUST00000118801	+
chr17	47361751	47361810	A_52_P1195951	Agilent4x44k	lncR.1539	chr17	47140942	47361958	ENSMUST00000190080	+
chr6	36268678	36268737	A_52_P679586	Agilent4x44k	lncR.3101	chr6	36209619	36390191	uc009biu.1;uc012ejw.1;ENSMUST00000161820;NR_015589;ENSMUST00000161161;ENSMUST00000161255;uc012ejx.1;G630073L23;ENSMUST00000160156;ENSMUST00000159032;ENSMUST00000160187;ENSMUST00000159965	-
chr2	151459174	151459233	A_52_P503809	Agilent4x44k	lncR.2013	chr2	151458956	151460309	ENSMUST00000122404	+
chr5	4765403	4765422	A_52_P250664	Agilent4x44k	lncR.2709	chr5	4764834	4765647	ENSMUST00000120970	+
chrX	162353516	162353575	A_52_P286928	Agilent4x44k	lncR.3977	chrX	162351596	162353876	ENSMUST00000119454	+
chr6	36974872	36974908	A_51_P389770	Agilent4x44k	lncR.2957	chr6	36937048	36985784	ENSMUST00000031863;ENSMUST00000108332	+
chr2	154870926	154870985	A_51_P515002	Agilent4x44k	lncR.2018	chr2	154867212	154871010	C130057N11	+
chr13	83740986	83741045	A_52_P209944	Agilent4x44k	lncR.974	chr13	83721381	83872680	ENSMUST00000131907;ENSMUST00000185281;NR_015561;uc007ril.1;ENSMUST00000182788;ENSMUST00000182701;uc007rim.1;ENSMUST00000052354	+
chr10	116968601	116968660	A_51_P224587	Agilent4x44k	lncR.321	chr10	116964707	116969107	ENSMUST00000176050;NR_027847;uc011xnm.1;ENSMUST00000176455;ENSMUST00000176045;NR_027846;uc007hco.2;ENSMUST00000033651	+
chr2	90484950	90485009	A_52_P583219	Agilent4x44k	lncR.1965	chr2	90479236	90488425	ENSMUST00000126219;ENSMUST00000126953	+
chrX	169361018	169361077	A_52_P106040	Agilent4x44k	lncR.3980	chrX	169320421	169370003	uc009uxy.1;ENSMUST00000156210;ENSMUST00000149873;ENSMUST00000119987	+
chr4	44525064	44525123	A_52_P429826	Agilent4x44k	lncR.2591	chr4	44524757	44529159	ENSMUST00000183843	-
chr14	51317638	51317697	A_51_P396559	Agilent4x44k	lncR.1209	chr14	51317334	51345489	NR_045736;uc029sjb.1;ENSMUST00000163699	-
chrX	131848598	131848657	A_52_P663874	Agilent4x44k	lncR.4078	chrX	131847887	131850073	ENSMUST00000118379	-
chrX	9123919	9123978	A_52_P729543	Agilent4x44k	lncR.3861	chrX	9123467	9123979	ENSMUST00000126259	+
chr7	12961809	12961868	A_52_P1052870	Agilent4x44k	lncR.3234	chr7	12959299	12961887	ENSMUST00000186106	+
chrX	96485185	96485244	A_52_P123268	Agilent4x44k	lncR.3915	chrX	96484859	96485479	ENSMUST00000118924	+
chr14	23293154	23293213	A_51_P274080	Agilent4x44k	lncR.1189	chr14	23292291	23293643	ENSMUST00000145596;uc007smc.1	-
chr16	84979310	84979369	A_52_P1100511	Agilent4x44k	lncR.1408	chr16	84972210	84979451	uc007ztr.2;NR_045889;C230036B22	+
chr11	4274320	4274379	A_51_P306109	Agilent4x44k	lncR.409	chr11	4274089	4281931	ENSMUST00000148655	+
chr9	109770075	109770134	A_51_P521155	Agilent4x44k	lncR.3835	chr9	109766051	109773903	uc009rsq.1	-
chr13	106546979	106547038	A_52_P89717	Agilent4x44k	lncR.1068	chr13	106546815	106547060	ENSMUST00000076359	-
chr2	173114429	173114488	A_52_P827085	Agilent4x44k	lncR.2037	chr2	173110818	173133204	ENSMUST00000144256;uc008odk.1;ENSMUST00000142207;ENSMUST00000142165;NR_040321;uc029uil.1;ENSMUST00000153523	+
chr8	20595354	20595413	A_52_P341708	Agilent4x44k	lncR.3512	chr8	20582815	20595540	uc029wrk.1;uc029wrl.1	+
chr5	77017292	77017351	A_52_P599098	Agilent4x44k	lncR.2872	chr5	77006441	77018863	NR_077218;ENSMUST00000129353;1700110A09;1700112J05;1700086K12	-
chr6	117997551	117997603	A_52_P567306	Agilent4x44k	lncR.3055	chr6	117997207	117997992	ENSMUST00000118257	+
chr6	42329616	42329675	A_51_P432343	Agilent4x44k	lncR.3105	chr6	42328712	42350862	uc009bqx.1	-
chr2	162667001	162667060	A_52_P662974	Agilent4x44k	lncR.2024	chr2	162661162	162675204	NR_033569;uc012cio.1;uc008nsb.1;ENSMUST00000145985;9330155B20;B230208F06	+
chrX	106284466	106284525	A_52_P252078	Agilent4x44k	lncR.4063	chrX	106281912	106285096	ENSMUST00000117862	-
chr1	98267225	98267284	A_52_P530958	Agilent4x44k	lncR.75	chr1	98267151	98267438	ENSMUST00000191458	+
chr3	37992468	37992527	A_52_P707795	Agilent4x44k	lncR.2255	chr3	37898812	37992728	NR_040559;uc029uln.1	+
chr6	69226992	69227051	A_52_P535990	Agilent4x44k	lncR.3136	chr6	69226854	69227383	ENSMUST00000103346	-
chr5	28564413	28564469	A_51_P229644	Agilent4x44k	lncR.2727	chr5	28458274	28933995	ENSMUST00000180878;NR_015562;ENSMUST00000181202	+
chr7	44262585	44262644	A_52_P24668	Agilent4x44k	lncR.3291	chr7	44246726	44262720	ENSMUST00000137742	+
chr12	113994583	113994642	A_51_P117903	Agilent4x44k	lncR.836	chr12	113994469	113994898	ENSMUST00000103467	-
chr13	69610531	69610590	A_52_P577084	Agilent4x44k	lncR.1046	chr13	69610498	69614901	ENSMUST00000168625	-
chrX	152295495	152295498	A_51_P265154	Agilent4x44k	lncR.4095	chrX	152294823	152327493	NR_040269;NR_040270;uc029xnp.1;uc029xno.1;ENSMUST00000125102;ENSMUST00000141922	-
chr2	147361549	147361608	A_52_P716032	Agilent4x44k	lncR.2197	chr2	147361541	147362793	ENSMUST00000140987;uc008msv.1;NR_040330	-
chr11	61867794	61867853	A_51_P486497	Agilent4x44k	lncR.606	chr11	61864568	61868058	ENSMUST00000101077;ENSMUST00000148413	-
chr2	156389557	156389616	A_52_P320553	Agilent4x44k	lncR.2211	chr2	156388062	156392979	NR_024329;uc012chs.1;2700088P18;2900097C17	-
chr18	43475163	43475222	A_51_P289414	Agilent4x44k	lncR.1688	chr18	43472816	43475169	ENSMUST00000180600	+
chr6	70573159	70573218	A_52_P374653	Agilent4x44k	lncR.3020	chr6	70572633	70573230	ENSMUST00000103397	+
chr17	31162793	31162852	A_52_P655206	Agilent4x44k	lncR.1515	chr17	31152751	31163052	NR_110503;NR_110502;ENSMUST00000146320	+
chr15	10718334	10718393	A_52_P182391	Agilent4x44k	lncR.1253	chr15	10714835	10790123	uc007vgq.1;uc029snu.1;NR_045063;uc007vgs.1;ENSMUST00000180604;1700009D01;NR_045065;uc007vgt.2;ENSMUST00000181739	+
chr8	20589754	20589813	A_52_P7105	Agilent4x44k	lncR.3512	chr8	20582815	20595540	uc029wrk.1;uc029wrl.1	+
chr6	132439719	132439777	A_51_P368450	Agilent4x44k	lncR.3216	chr6	132438152	132441736	uc009eje.1	-
chr3	17795123	17795182	A_52_P35826	Agilent4x44k	lncR.2245	chr3	17789920	17800073	NR_033490;uc008orj.2;ENSMUST00000188983;ENSMUST00000189868;B230031A21;ENSMUST00000186746;A930005K07;ENSMUST00000189754;ENSMUST00000186923;ENSMUST00000185804	+
chr3	73594427	73594486	A_52_P842949	Agilent4x44k	lncR.2269	chr3	73066350	73594830	NR_040557;uc008pmu.1	+
chr16	91016121	91016179	A_52_P341115	Agilent4x44k	lncR.1416	chr16	91011248	91016743	NR_028368;ENSMUST00000154854;1700021A20;ENSMUST00000125902	+
chr17	10492206	10492265	A_51_P396958	Agilent4x44k	lncR.1483	chr17	10456215	10493057	NR_077239;NR_077238;uc008akh.1;NR_077237;ENSMUST00000160763;ENSMUST00000159422;A230009B12;ENSMUST00000159602;B230319K13;ENSMUST00000160738	+
chr16	66901094	66901153	A_52_P164075	Agilent4x44k	lncR.1398	chr16	66892503	66910841	ENSMUST00000146849;ENSMUST00000140815;ENSMUST00000050665;uc007zqp.1	+
chr15	82519201	82519260	A_51_P338336	Agilent4x44k	lncR.1284	chr15	82516311	82519278	ENSMUST00000051363	+
chr8	8044757	8044816	A_51_P202841	Agilent4x44k	lncR.3591	chr8	8044576	8484721	uc009kuc.1	-
chr1	78327941	78328000	A_51_P486053	Agilent4x44k	lncR.183	chr1	78325628	78340106	ENSMUST00000188113	-
chr19	27431628	27431687	A_52_P294528	Agilent4x44k	lncR.1784	chr19	27430036	27432631	NR_027987;uc012bkb.1	+
chr7	63543465	63543524	A_52_P79763	Agilent4x44k	lncR.3303	chr7	63542479	63544549	ENSMUST00000121016	+
chr2	173583555	173583614	A_51_P482279	Agilent4x44k	lncR.2231	chr2	173579319	173659640	NR_027957;uc008odx.2;uc008odw.2;ENSMUST00000141051;ENSMUST00000151763;ENSMUST00000132669;uc008ody.2;ENSMUST00000153162;ENSMUST00000149947;uc008odz.2;uc008oea.2;uc008oeb.2;B230354I24;ENSMUST00000154908;uc008oec.2;ENSMUST00000142320;1700007P14;ENSMUST00000148111;ENSMUST00000127022;ENSMUST00000140992;ENSMUST00000148213;ENSMUST00000133185	-
chr8	10901888	10901947	A_52_P456664	Agilent4x44k	lncR.3501	chr8	10899921	10903874	uc009kux.1;uc009kuw.1;NR_102285	+
chr1	36746363	36746422	A_51_P397117	Agilent4x44k	lncR.18	chr1	36714537	36757960	NR_040290;uc007aqy.2	+
chr17	39846377	39846436	A_51_P507669	Agilent4x44k	lncR.1536	chr17	39842996	39848829	NR_046233;uc012ath.2;ENSMUST00000182520;ENSMUST00000182010	+
chr1	9563535	9563594	A_51_P233320	Agilent4x44k	lncR.140	chr1	9560832	9631175	NR_015470;ENSMUST00000115480;ENSMUST00000145176;ENSMUST00000148585;ENSMUST00000153239;uc007ago.2;ENSMUST00000148310	-
chr5	67908152	67908211	A_52_P419019	Agilent4x44k	lncR.2754	chr5	67847066	67909013	ENSMUST00000143945;ENSMUST00000140578	+
chr2	167192197	167192256	A_52_P225888	Agilent4x44k	lncR.2030	chr2	167188702	167192808	ENSMUST00000151217;ENSMUST00000138928;1190017L20;uc008nzk.1;ENSMUST00000147446;1110018N20	+
chrX	10681280	10681338	A_52_P89683	Agilent4x44k	lncR.3863	chrX	10680964	10681429	ENSMUST00000119085	+
chr11	82942352	82942411	A_51_P453616	Agilent4x44k	lncR.634	chr11	82942340	82960681	NR_045932;ENSMUST00000127074	-
chr3	103008204	103008263	A_51_P210963	Agilent4x44k	lncR.2293	chr3	103006136	103008452	A730006P05	+
chr2	104818444	104818503	A_51_P445912	Agilent4x44k	lncR.1974	chr2	104816919	104818678	2310047K21	+
chr6	71124778	71124837	A_51_P243288	Agilent4x44k	lncR.3029	chr6	71124610	71124963	ENSMUST00000121998	+
chr9	106310346	106310405	A_52_P770791	Agilent4x44k	lncR.3829	chr9	106309944	106335833	ENSMUST00000185808	-
chr8	61364228	61364287	A_52_P284162	Agilent4x44k	lncR.3625	chr8	61364019	61364483	ENSMUST00000072570	-
chr17	27785106	27785131	A_52_P138036	Agilent4x44k	lncR.1511	chr17	27784427	27785243	ENSMUST00000121414	+
chr16	49210848	49210901	A_51_P107959	Agilent4x44k	lncR.1459	chr16	49210640	49255772	uc007zke.1;ENSMUST00000131357;ENSMUST00000098226	-
chr13	101247194	101247253	A_52_P730956	Agilent4x44k	lncR.985	chr13	101232126	101247551	NR_046158;uc029scx.1	+
chr9	81644366	81644425	A_51_P480679	Agilent4x44k	lncR.3715	chr9	81631551	81645156	ENSMUST00000181893;NR_040393;NR_040395;NR_040394;ENSMUST00000181447;NR_040396;NR_040397;ENSMUST00000180663	+
chr5	22778253	22778312	A_51_P367037	Agilent4x44k	lncR.2719	chr5	22550436	22807850	uc008wps.1;uc008wpt.1;ENSMUST00000181374;ENSMUST00000181209;ENSMUST00000179257	+
chr8	93811758	93811817	A_51_P160592	Agilent4x44k	lncR.3643	chr8	93811691	93813555	4930488L21;NR_026888;uc012gil.1	-
chr7	122442243	122442302	A_52_P589735	Agilent4x44k	lncR.3347	chr7	122442023	122442499	ENSMUST00000118119	+
chr12	101088138	101088197	A_52_P329164	Agilent4x44k	lncR.734	chr12	101082450	101088927	NR_038048;NR_038050;NR_038049;NR_038047;ENSMUST00000180800	+
chr6	69726578	69726637	A_51_P115601	Agilent4x44k	lncR.3149	chr6	69726573	69727125	ENSMUST00000103364	-
chrX	157016688	157016747	A_51_P478672	Agilent4x44k	lncR.4103	chrX	157016229	157017530	ENSMUST00000120749	-
chr10	27397138	27397194	A_52_P818624	Agilent4x44k	lncR.277	chr10	27389866	27397225	ENSMUST00000187815	+
chr18	36109670	36109729	A_52_P188061	Agilent4x44k	lncR.1683	chr18	36106194	36109954	4930471G03;NR_015571;uc008eng.2	+
chr19	29729719	29729778	A_52_P1020397	Agilent4x44k	lncR.1849	chr19	29729448	29732308	uc008hdz.1	-
chr16	87503210	87503269	A_51_P199421	Agilent4x44k	lncR.1410	chr16	87495998	87504038	uc007zum.1;ENSMUST00000176296;NR_040375;uc007zun.2;ENSMUST00000175717	+
chr3	153151883	153151942	A_51_P240977	Agilent4x44k	lncR.2421	chr3	153147942	153152108	NR_108044;uc008rtv.1	-
chr4	24960964	24961023	A_52_P424627	Agilent4x44k	lncR.2581	chr4	24960790	24967083	ENSMUST00000133431;ENSMUST00000130085	-
chr9	57400127	57400177	A_52_P1051417	Agilent4x44k	lncR.3696	chr9	57391069	57400364	NR_040729;uc029xbh.1	+
chr8	105624423	105624476	A_52_P411430	Agilent4x44k	lncR.3648	chr8	105624336	105637485	ENSMUST00000182863;E030004L07;ENSMUST00000182046;A630085P15	-
chrX	80457077	80457136	A_51_P443482	Agilent4x44k	lncR.3907	chrX	80456742	80457809	ENSMUST00000117582	+
chr5	110168011	110168070	A_52_P1172265	Agilent4x44k	lncR.2900	chr5	110167507	110176504	NR_040430;NR_040431;ENSMUST00000130892	-
chr11	84535684	84535743	A_52_P698715	Agilent4x44k	lncR.491	chr11	84525659	84535831	uc007kqp.2;NR_038057;ENSMUST00000134800;ENSMUST00000126072;1500016L03;ENSMUST00000128121	+
chr11	74317486	74317545	A_51_P257753	Agilent4x44k	lncR.480	chr11	74317027	74318000	ENSMUST00000118809	+
chr19	4626950	4627009	A_52_P400721	Agilent4x44k	lncR.1762	chr19	4625395	4627799	4631404C02	+
chr4	24963176	24963235	A_52_P211327	Agilent4x44k	lncR.2581	chr4	24960790	24967083	ENSMUST00000133431;ENSMUST00000130085	-
chr15	32240608	32240667	A_52_P670812	Agilent4x44k	lncR.1314	chr15	32240567	32244662	uc007vkn.2;NR_038186;1810016A01;0610007N19;ENSMUST00000181536	-
chr16	29949040	29949099	A_52_P1148742	Agilent4x44k	lncR.1445	chr16	29948638	29950532	F830003O07	-
chr2	87526245	87526304	A_52_P375873	Agilent4x44k	lncR.1959	chr2	87526145	87526397	ENSMUST00000119272	+
chr4	114916281	114916310	A_52_P118970	Agilent4x44k	lncR.2504	chr4	114909257	114921967	ENSMUST00000144002;ENSMUST00000123272;G370016L14;NR_030721;uc008ued.2;uc008uee.2	+
chr19	7383432	7383491	A_51_P102731	Agilent4x44k	lncR.1765	chr19	7382537	7384308	ENSMUST00000186160;NR_045703;1700104P03	+
chr16	4231041	4231100	A_51_P150004	Agilent4x44k	lncR.1361	chr16	4229228	4231206	uc007xzp.1;NR_003628;ENSMUST00000160520;ENSMUST00000161633	+
chrX	75726884	75726943	A_52_P287507	Agilent4x44k	lncR.4031	chrX	75706932	75764699	ENSMUST00000138943;NR_029443;uc009tqh.2;5830465C22;ENSMUST00000130744;ENSMUST00000129980;ENSMUST00000140409	-
chr1	131407293	131407352	A_52_P1148433	Agilent4x44k	lncR.213	chr1	131406812	131409213	ENSMUST00000191427	-
chr4	43607960	43608019	A_52_P123888	Agilent4x44k	lncR.2460	chr4	43588072	43608755	ENSMUST00000153232	+
chr4	144792179	144792198	A_51_P469261	Agilent4x44k	lncR.2549	chr4	144791837	144792660	ENSMUST00000117259	+
chr16	19085019	19085072	A_51_P503757	Agilent4x44k	lncR.1435	chr16	19085017	19085460	ENSMUST00000103746	-
chr12	115312282	115312341	A_52_P443776	Agilent4x44k	lncR.887	chr12	115312166	115312599	ENSMUST00000103529	-
chr6	145387820	145387879	A_52_P424021	Agilent4x44k	lncR.3081	chr6	145387596	145402179	uc009erl.1;uc009erm.1;ENSMUST00000146858;ENSMUST00000152419;NR_003625;uc009ern.1;ENSMUST00000136180;ENSMUST00000148424	+
chr2	75808630	75808689	A_51_P243532	Agilent4x44k	lncR.1948	chr2	75808358	75808814	ENSMUST00000122366	+
chr15	103140204	103140263	A_52_P317346	Agilent4x44k	lncR.1305	chr15	103135881	103140669	D330025O06	+
chr17	36248683	36248742	A_52_P190059	Agilent4x44k	lncR.1621	chr17	36248636	36248948	ENSMUST00000174823	-
chr9	77098139	77098198	A_52_P83045	Agilent4x44k	lncR.3710	chr9	77097191	77099390	ENSMUST00000183550	+
chr3	94995295	94995354	A_52_P448930	Agilent4x44k	lncR.2373	chr3	94994410	94997350	ENSMUST00000141787;ENSMUST00000135483	-
chr11	86333097	86333156	A_52_P147933	Agilent4x44k	lncR.638	chr11	86333092	86334122	A430050J01	-
chr6	122243929	122243968	A_52_P14506	Agilent4x44k	lncR.3060	chr6	122176052	122248566	NR_027619;uc012esd.1;ENSMUST00000186891;ENSMUST00000189975	+
chr12	88366021	88366080	A_51_P247412	Agilent4x44k	lncR.799	chr12	88365313	88377323	NR_045888;uc029rul.1	-
chr4	98331725	98331784	A_52_P474699	Agilent4x44k	lncR.2497	chr4	98321397	98331791	uc008ttz.1;ENSMUST00000131324;ENSMUST00000180374;ENSMUST00000131516	+
chr13	97496441	97496500	A_52_P619287	Agilent4x44k	lncR.980	chr13	97434969	97497664	uc011zdj.2;NR_110432;ENSMUST00000109431;NR_110431;NR_110430;ENSMUST00000179324	+
chr16	77558006	77558065	A_52_P153804	Agilent4x44k	lncR.1403	chr16	77236316	77691403	uc007zsd.1;uc007zse.1;ENSMUST00000182656;ENSMUST00000183333;ENSMUST00000182398;ENSMUST00000183099;ENSMUST00000182548;ENSMUST00000182601;ENSMUST00000170849;uc007zsj.2;uc007zsi.2;uc007zsh.2;uc007zsg.2;uc007zsf.2;NR_015543;ENSMUST00000182748;ENSMUST00000182820;ENSMUST00000179255;ENSMUST00000068704;ENSMUST00000183327;uc007zsk.1;ENSMUST00000182986;ENSMUST00000183166;ENSMUST00000182091	+
chr1	83041608	83041667	A_51_P493437	Agilent4x44k	lncR.188	chr1	83041524	83042480	ENSMUST00000188323	-
chr16	36881820	36881879	A_52_P206692	Agilent4x44k	lncR.1451	chr16	36880518	36897189	NR_040476;uc007zdf.1;ENSMUST00000153572	-
chr14	7566017	7566076	A_51_P199367	Agilent4x44k	lncR.1079	chr14	7565259	7566105	ENSMUST00000170414	+
chr3	121534714	121534773	A_52_P686231	Agilent4x44k	lncR.2309	chr3	121531611	121535438	ENSMUST00000180804;ENSMUST00000181070	+
chrX	67623041	67623097	A_52_P465669	Agilent4x44k	lncR.3890	chrX	67622895	67623341	ENSMUST00000180027	+
chr13	97583622	97583681	A_52_P1027961	Agilent4x44k	lncR.981	chr13	97559999	97583994	NR_046157;uc029sct.1	+
chr11	3644191	3644250	A_52_P599162	Agilent4x44k	lncR.548	chr11	3639784	3648814	NR_110490;NR_002322;NR_002321;ENSMUST00000132077;uc007htj.1;uc007htk.1;ENSMUST00000153313;ENSMUST00000144852;E430005H20;uc007htl.1;8430418P16;ENSMUST00000184347;uc029rkg.1	-
chr4	22938295	22938354	A_52_P305792	Agilent4x44k	lncR.2580	chr4	22928167	22938435	ENSMUST00000123729;uc008sdr.1	-
chr9	21128026	21128085	A_51_P436888	Agilent4x44k	lncR.3674	chr9	21091755	21128393	ENSMUST00000135674	+
chr12	115507666	115507725	A_51_P513770	Agilent4x44k	lncR.894	chr12	115507545	115507977	ENSMUST00000103535	-
chr6	69544657	69544667	A_52_P449214	Agilent4x44k	lncR.3143	chr6	69544359	69544892	ENSMUST00000103356	-
chr9	119441018	119441077	A_51_P327166	Agilent4x44k	lncR.3841	chr9	119440278	119444830	ENSMUST00000181600	-
chr11	61504497	61504556	A_51_P431999	Agilent4x44k	lncR.605	chr11	61504386	61505059	ENSMUST00000137010	-
chrX	33506923	33506982	A_51_P305532	Agilent4x44k	lncR.3874	chrX	33505661	33507010	ENSMUST00000112099	+
chr4	145689853	145689866	A_51_P193980	Agilent4x44k	lncR.2552	chr4	145689842	145690478	ENSMUST00000119920	+
chr8	109253488	109253547	A_52_P220824	Agilent4x44k	lncR.3569	chr8	109075221	109253639	uc009nie.1;ENSMUST00000180524;uc009nig.1;ENSMUST00000180382	+
chrX	12820747	12820806	A_52_P151737	Agilent4x44k	lncR.3864	chrX	12762277	12821492	NR_045852;uc009sre.1;9630027L18;ENSMUST00000139163	+
chr4	88612975	88613034	A_52_P632980	Agilent4x44k	lncR.2626	chr4	88612653	88614044	ENSMUST00000118994	-
chr9	51840158	51840217	A_51_P288541	Agilent4x44k	lncR.3778	chr9	51832814	51875886	ENSMUST00000152203;NR_033560;9230115E21;ENSMUST00000125400;ENSMUST00000142579;ENSMUST00000130086	-
chr14	26396342	26396401	A_52_P235616	Agilent4x44k	lncR.1094	chr14	26356574	26400456	ENSMUST00000160661;NR_038005;uc007ssp.1;ENSMUST00000059648;ENSMUST00000159700;ENSMUST00000022427;uc029shy.1;ENSMUST00000170881;ENSMUST00000168234	+
chr2	114020600	114020659	A_52_P939223	Agilent4x44k	lncR.1978	chr2	114013563	114068324	ENSMUST00000131299;NR_028423;ENSMUST00000140041;ENSMUST00000141209;B230309P08;ENSMUST00000135729;ENSMUST00000128469;ENSMUST00000152254;A930038M08;ENSMUST00000147411;ENSMUST00000134129;B230317H19;ENSMUST00000154140;NR_028422;uc008lqa.2;ENSMUST00000150005;uc008lqb.2;ENSMUST00000155678;ENSMUST00000134456;ENSMUST00000155185;uc008lqc.1	+
chr11	21683699	21683724	A_51_P257640	Agilent4x44k	lncR.563	chr11	21683308	21684056	ENSMUST00000119107	-
chr6	142816129	142816188	A_52_P1123424	Agilent4x44k	lncR.3074	chr6	142814385	142816955	ENSMUST00000159599	+
chr6	87672458	87672517	A_52_P486057	Agilent4x44k	lncR.3039	chr6	87672381	87681024	uc009cts.1;ENSMUST00000160577;ENSMUST00000095740;ENSMUST00000159884	+
chr10	120382495	120382554	A_51_P422223	Agilent4x44k	lncR.325	chr10	120364157	120384336	ENSMUST00000041178;ENSMUST00000160091;ENSMUST00000159621;ENSMUST00000161511	+
chr9	72061358	72061417	A_52_P12346	Agilent4x44k	lncR.3704	chr9	72060937	72061549	ENSMUST00000184247	+
chr10	127070932	127070991	A_52_P218271	Agilent4x44k	lncR.330	chr10	127070457	127071101	6330581G11;NR_040660;uc029rjr.1	+
chr7	25156435	25156494	A_52_P744437	Agilent4x44k	lncR.3243	chr7	25152456	25156630	NR_045847;uc009frs.2;ENSMUST00000098678;NR_045848;uc029wdy.1;ENSMUST00000186424	+
chr8	45738036	45738065	A_52_P1172590	Agilent4x44k	lncR.3619	chr8	45723324	45819297	NR_045739;ENSMUST00000135116	-
chr2	173587906	173587921	A_52_P91891	Agilent4x44k	lncR.2231	chr2	173579319	173659640	NR_027957;uc008odx.2;uc008odw.2;ENSMUST00000141051;ENSMUST00000151763;ENSMUST00000132669;uc008ody.2;ENSMUST00000153162;ENSMUST00000149947;uc008odz.2;uc008oea.2;uc008oeb.2;B230354I24;ENSMUST00000154908;uc008oec.2;ENSMUST00000142320;1700007P14;ENSMUST00000148111;ENSMUST00000127022;ENSMUST00000140992;ENSMUST00000148213;ENSMUST00000133185	-
chr13	24598417	24598476	A_51_P394847	Agilent4x44k	lncR.1016	chr13	24597613	24604925	ENSMUST00000135889;uc007pvy.2;NR_024599;uc007pvz.2;ENSMUST00000118346	-
chrX	102656895	102656954	A_52_P111244	Agilent4x44k	lncR.3919	chrX	102655659	102657063	ENSMUST00000120254	+
chr10	84493815	84493874	A_51_P286073	Agilent4x44k	lncR.298	chr10	84488293	84497435	ENSMUST00000020222;ENSMUST00000168525	+
chr1	51218797	51218856	A_52_P1027837	Agilent4x44k	lncR.166	chr1	51218385	51333779	NR_045151;uc029qog.1;ENSMUST00000189867	-
chr19	29069209	29069268	A_52_P62617	Agilent4x44k	lncR.1786	chr19	29067300	29069503	NR_045687;uc008hcz.2	+
chr19	43925345	43925404	A_51_P509629	Agilent4x44k	lncR.1858	chr19	43925005	43940165	uc008hoz.1	-
chr19	44972132	44972191	A_51_P273613	Agilent4x44k	lncR.1860	chr19	44972116	44984550	NR_040294;4930414N22	-
chr11	29171740	29171799	A_52_P615245	Agilent4x44k	lncR.568	chr11	29170908	29173558	uc029rla.1;ENSMUST00000129876;D130069E23	-
chr7	103629857	103629916	A_51_P355094	Agilent4x44k	lncR.3452	chr7	103629024	103629958	ENSMUST00000119741	-
chr8	34583898	34583957	A_51_P274830	Agilent4x44k	lncR.3612	chr8	34583025	34584493	4930507A01;4930585P15	-
chr4	147258865	147258924	A_52_P487156	Agilent4x44k	lncR.2557	chr4	147253297	147259338	ENSMUST00000177526	+
chr12	113625578	113625631	A_52_P562911	Agilent4x44k	lncR.824	chr12	113625506	113625956	ENSMUST00000103446	-
chr5	150022537	150022596	A_51_P381811	Agilent4x44k	lncR.2935	chr5	150022479	150022743	1700066I10;1700040A12	-
chr15	84867160	84867219	A_52_P483900	Agilent4x44k	lncR.1287	chr15	84866317	84867318	ENSMUST00000182243	+
chr12	114435074	114435098	A_52_P382676	Agilent4x44k	lncR.849	chr12	114434788	114435244	ENSMUST00000103489	-
chr7	111119429	111119488	A_52_P634140	Agilent4x44k	lncR.3461	chr7	111117672	111122691	uc009jga.1;NR_015573;E230023E04;uc009jgb.1	-
chr3	59146608	59146667	A_51_P431863	Agilent4x44k	lncR.2349	chr3	59146295	59153628	NR_045641	-
chr4	10848806	10848865	A_51_P203420	Agilent4x44k	lncR.2436	chr4	10848420	10849055	ENSMUST00000120234	+
chrX	108874582	108874641	A_52_P59070	Agilent4x44k	lncR.3931	chrX	108834477	108974398	uc009uco.1;NR_015493;D930030D24;ENSMUST00000153212;ENSMUST00000144421;ENSMUST00000123040;uc009ucp.1;uc009ucq.1;1810022M18;ENSMUST00000131640;ENSMUST00000145250;ENSMUST00000152089;ENSMUST00000151166	+
chr13	28460739	28460798	A_52_P341204	Agilent4x44k	lncR.1020	chr13	28460033	28885620	NR_045053;NR_045054;uc007pyj.2;uc007pyi.2;ENSMUST00000134787;ENSMUST00000122881;2610307P16;ENSMUST00000148885;ENSMUST00000154298;ENSMUST00000155292;ENSMUST00000134472;ENSMUST00000125358;ENSMUST00000134624	-
chr13	40734654	40734713	A_52_P1058797	Agilent4x44k	lncR.939	chr13	40727808	40735162	ENSMUST00000181176	+
chr2	156862054	156862113	A_52_P16346	Agilent4x44k	lncR.2214	chr2	156861950	156862952	2610307N17	-
chr2	155828199	155828258	A_52_P395083	Agilent4x44k	lncR.2019	chr2	155826145	155828880	F830104F12;D130060A07	+
chr16	22295097	22295156	A_52_P678261	Agilent4x44k	lncR.1375	chr16	22295027	22295231	ENSMUST00000120931	+
chr12	113588267	113588326	A_51_P367462	Agilent4x44k	lncR.821	chr12	113588267	113588700	ENSMUST00000103443	-
chr19	6530886	6530945	A_52_P298165	Agilent4x44k	lncR.1829	chr19	6530711	6532011	ENSMUST00000149574;ENSMUST00000137184	-
chr11	16935622	16935681	A_52_P247927	Agilent4x44k	lncR.557	chr11	16934708	16951282	NR_110425;NR_110421;NR_110423;NR_110424;NR_110422;G830031I23;ENSMUST00000130392;uc007ibq.1;uc007ibs.1;uc007ibr.1;ENSMUST00000139493;ENSMUST00000123734;ENSMUST00000129735;G430061M04;ENSMUST00000136053;ENSMUST00000139271;NR_015469;uc011xru.1	-
chr3	75647839	75647898	A_51_P191046	Agilent4x44k	lncR.2357	chr3	75647440	75655731	NR_040539;uc029umq.1;ENSMUST00000190602;ENSMUST00000191479	-
chr19	4447985	4448044	A_52_P91658	Agilent4x44k	lncR.1761	chr19	4439003	4448332	ENSMUST00000154407;NR_045990;NR_045989;ENSMUST00000133871;ENSMUST00000136632	+
chr18	54452666	54452725	A_52_P169696	Agilent4x44k	lncR.1695	chr18	54422294	54453294	NR_040338;uc008eyb.2;ENSMUST00000181269	+
chr14	70659919	70659978	A_52_P508944	Agilent4x44k	lncR.1148	chr14	70659384	70660673	D130082J02	+
chr5	148954394	148954453	A_52_P422185	Agilent4x44k	lncR.2932	chr5	148953747	148970122	uc009aox.1;9630050A10;ENSMUST00000133693;uc009aoy.1;1810059H22;ENSMUST00000134251;ENSMUST00000131347;ENSMUST00000130154	-
chr4	41518776	41518835	A_51_P420128	Agilent4x44k	lncR.2456	chr4	41517436	41518929	NR_045726;uc029uqj.1;ENSMUST00000151164	+
chr3	103731775	103731834	A_52_P608474	Agilent4x44k	lncR.2386	chr3	103722222	103734229	ENSMUST00000157042;ENSMUST00000190895;ENSMUST00000169286	-
chr13	54927217	54927276	A_52_P247915	Agilent4x44k	lncR.1034	chr13	54926762	54930256	uc007qpo.1;ENSMUST00000144718	-
chr15	63737095	63737154	A_52_P268467	Agilent4x44k	lncR.1269	chr15	63735736	63737291	uc007vys.1	+
chr9	73041723	73041782	A_52_P327527	Agilent4x44k	lncR.3707	chr9	73039717	73042779	NR_040377;uc009qqu.2;ENSMUST00000184126;ENSMUST00000184319	+
chr5	35364735	35364770	A_52_P603872	Agilent4x44k	lncR.2734	chr5	35361552	35367677	uc008xdq.1;NR_046060	+
chr3	25211553	25211612	A_52_P608020	Agilent4x44k	lncR.2329	chr3	25211016	25212605	ENSMUST00000091289	-
chr9	95942341	95942400	A_52_P456779	Agilent4x44k	lncR.3816	chr9	95942045	95959393	ENSMUST00000180727;A430091A16;ENSMUST00000188854;ENSMUST00000185324;ENSMUST00000181139	-
chr6	68939861	68939920	A_52_P84800	Agilent4x44k	lncR.3013	chr6	68939602	68940067	ENSMUST00000103339	+
chr17	56242562	56242621	A_52_P577770	Agilent4x44k	lncR.1543	chr17	56241715	56242801	uc008dbj.1;A730083F13	+
chr6	70588691	70588750	A_52_P157837	Agilent4x44k	lncR.3021	chr6	70588189	70588777	ENSMUST00000103398	+
chr14	46603509	46603568	A_51_P153949	Agilent4x44k	lncR.1207	chr14	46602805	46637423	NR_046460;uc029sis.1	-
chr2	163645372	163645431	A_51_P305061	Agilent4x44k	lncR.2027	chr2	163644849	163645801	NR_028113;ENSMUST00000076667;ENSMUST00000184724	+
chr8	52196020	52196079	A_52_P107354	Agilent4x44k	lncR.3623	chr8	52196065	52197056	ENSMUST00000182415	-
chr8	89187219	89187278	A_52_P404005	Agilent4x44k	lncR.3639	chr8	89186946	89187560	ENSMUST00000093326	-
chr11	46637300	46637359	A_52_P1140423	Agilent4x44k	lncR.578	chr11	46636505	46645006	NR_028066;uc007ior.2;ENSMUST00000132691	-
chr6	70672220	70672279	A_52_P502849	Agilent4x44k	lncR.3024	chr6	70671789	70672377	ENSMUST00000103401	+
chr11	21373720	21373779	A_52_P102483	Agilent4x44k	lncR.423	chr11	21370400	21374161	ENSMUST00000131570	+
chr3	88175885	88175936	A_52_P126111	Agilent4x44k	lncR.2364	chr3	88171559	88177785	NR_045997;uc008puf.2;uc008pue.2;2210408E11;ENSMUST00000181837	-
chr2	14070334	14070393	A_52_P501707	Agilent4x44k	lncR.2061	chr2	14070332	14073934	NR_038162;uc008ikf.1;ENSMUST00000152524;4921530L18	-
chr6	86334151	86334210	A_52_P232909	Agilent4x44k	lncR.3037	chr6	86334031	86334240	ENSMUST00000119024	+
chr12	114708737	114708796	A_51_P328275	Agilent4x44k	lncR.861	chr12	114708648	114709081	ENSMUST00000103505	-
chr4	133088252	133088311	A_52_P489999	Agilent4x44k	lncR.2527	chr4	133085474	133089146	ENSMUST00000181522	+
chr2	18649178	18649237	A_52_P649064	Agilent4x44k	lncR.2063	chr2	18649085	18649346	ENSMUST00000117515	-
chr14	53641038	53641097	A_52_P614198	Agilent4x44k	lncR.1128	chr14	53538260	53724937	ENSMUST00000103650;uc029sjz.1;uc007tst.1;ENSMUST00000180972;ENSMUST00000179267;ENSMUST00000184874;ENSMUST00000103641;uc007tth.1;ENSMUST00000184687	+
chr18	43068774	43068833	A_52_P45878	Agilent4x44k	lncR.1732	chr18	43068675	43171274	uc008eud.1	-
chr11	63173946	63174003	A_51_P434124	Agilent4x44k	lncR.461	chr11	63173914	63188454	ENSMUST00000123420	+
chr8	122272580	122272639	A_52_P560146	Agilent4x44k	lncR.3577	chr8	122269569	122272650	ENSMUST00000055537;ENSMUST00000187142	+
chr3	121534227	121534286	A_52_P504859	Agilent4x44k	lncR.2309	chr3	121531611	121535438	ENSMUST00000180804;ENSMUST00000181070	+
chr17	88146478	88146537	A_52_P891683	Agilent4x44k	lncR.1659	chr17	88146084	88159761	ENSMUST00000180785	-
chr6	31335995	31336054	A_52_P307142	Agilent4x44k	lncR.2950	chr6	31220350	31337404	uc009bga.2;uc029vub.1;uc009bfz.2;uc012ejs.2;uc029vua.1;uc029vtz.1;NR_040258;NR_040262;NR_040259;NR_040261;NR_040257;NR_040260;ENSMUST00000144612;ENSMUST00000123149;ENSMUST00000155345;ENSMUST00000151800;ENSMUST00000139444;ENSMUST00000152157;ENSMUST00000138606;ENSMUST00000146778;ENSMUST00000153057;ENSMUST00000151076;ENSMUST00000136571;ENSMUST00000133510;ENSMUST00000138653;ENSMUST00000124811	+
chr14	43874970	43875029	A_52_P412585	Agilent4x44k	lncR.1202	chr14	43874875	43875334	ENSMUST00000161963	-
chr14	103512558	103512617	A_52_P715852	Agilent4x44k	lncR.1161	chr14	103456371	103512617	uc007uwp.1	+
chr19	45998338	45998397	A_52_P56308	Agilent4x44k	lncR.1806	chr19	45998137	46013386	ENSMUST00000181820	+
chr10	106934517	106934576	A_51_P424954	Agilent4x44k	lncR.386	chr10	106933517	106935952	B230114P17	-
chr5	136934236	136934295	A_51_P257122	Agilent4x44k	lncR.2807	chr5	136919145	136937112	NR_015555;uc009abd.2;ENSMUST00000181045;D630035O08;uc009abe.2;ENSMUST00000181190	+
chr14	118983136	118983195	A_52_P27003	Agilent4x44k	lncR.1241	chr14	118982657	118984661	uc007uzf.1	-
chr19	58700414	58700473	A_51_P451279	Agilent4x44k	lncR.1818	chr19	58698916	58715770	uc008iar.1;NR_038140;uc008ias.1;ENSMUST00000188253;ENSMUST00000189546;ENSMUST00000189764	+
chr12	8765790	8765849	A_51_P298869	Agilent4x44k	lncR.754	chr12	8764900	8771181	uc007nab.1;ENSMUST00000181803	-
chr8	94433306	94433365	A_52_P311976	Agilent4x44k	lncR.3644	chr8	94422899	94435105	ENSMUST00000180612;ENSMUST00000180445;NR_015514;uc009mwi.2;ENSMUST00000181788	-
chr6	129214013	129214072	A_52_P679273	Agilent4x44k	lncR.3211	chr6	129208411	129238482	uc009eff.2;ENSMUST00000181238;uc009efg.1;ENSMUST00000181517;NR_040265;uc009efh.2;NR_040266;NR_040268;uc029wbp.1;uc029wbo.1;ENSMUST00000180379;2310001H17	-
chr7	127232455	127232514	A_52_P1082736	Agilent4x44k	lncR.3478	chr7	127232417	127233130	NR_030674;uc012fua.1	-
chr6	68050295	68050354	A_52_P444260	Agilent4x44k	lncR.3001	chr6	68049983	68050456	ENSMUST00000103316	+
chr7	61089738	61089797	A_52_P132074	Agilent4x44k	lncR.3412	chr7	61089567	61311721	uc009hex.1;uc012flz.1;ENSMUST00000107533;uc029wgc.1;uc009hey.1;ENSMUST00000154958	-
chr11	117613766	117613825	A_52_P13936	Agilent4x44k	lncR.539	chr11	117611246	117613859	NR_015489;uc007mnh.2;ENSMUST00000155384;A230068I06;A230068I05	+
chr3	60877262	60877321	A_52_P484081	Agilent4x44k	lncR.2264	chr3	60877025	60877587	ENSMUST00000099086	+
chr6	31166449	31166508	A_52_P26265	Agilent4x44k	lncR.3097	chr6	31093559	31218474	ENSMUST00000187876;NR_110471;NR_110470;NR_110469;ENSMUST00000115107;uc009bfy.1;ENSMUST00000185982;ENSMUST00000188611	-
chr6	35261571	35261630	A_52_P477649	Agilent4x44k	lncR.2955	chr6	35252654	35263496	C230016J21;ENSMUST00000152147;NR_015608;uc009bin.2;1810058I24;F630206C16;ENSMUST00000130875;uc009bio.2;NR_027875;ENSMUST00000136110;1190007C21	+
chr18	69971737	69971796	A_52_P850805	Agilent4x44k	lncR.1703	chr18	69969677	69972366	ENSMUST00000149958	+
chr2	104559842	104559901	A_52_P115565	Agilent4x44k	lncR.1973	chr2	104559163	104571429	ENSMUST00000146553;ENSMUST00000136364;NR_040322;uc008ljw.1;ENSMUST00000125854;ENSMUST00000127350;NR_040323;uc029udr.1;ENSMUST00000127237	+
chr5	29389909	29389968	A_52_P1067575	Agilent4x44k	lncR.2728	chr5	29378699	29390488	ENSMUST00000181005	+
chr7	100447730	100447789	A_52_P707267	Agilent4x44k	lncR.3451	chr7	100446737	100474841	ENSMUST00000183512	-
chr14	103032767	103032815	A_51_P453241	Agilent4x44k	lncR.1234	chr14	102987411	103033803	NR_045657;uc029smr.1	-
chr2	88253257	88253316	A_51_P263953	Agilent4x44k	lncR.2142	chr2	88252959	88253800	ENSMUST00000118079	-
chrX	103466835	103466894	A_52_P300376	Agilent4x44k	lncR.4055	chrX	103460372	103483233	NR_001570;NR_001463;uc009tzo.1;uc009tzp.1;ENSMUST00000153883;ENSMUST00000127786;ENSMUST00000185876	-
chr13	78278725	78278784	A_52_P755306	Agilent4x44k	lncR.972	chr13	78198016	78279391	NR_045195;ENSMUST00000145613;ENSMUST00000144545;ENSMUST00000131564;ENSMUST00000123998;ENSMUST00000134705;uc007rhg.1;ENSMUST00000183171	+
chr5	135644191	135644250	A_52_P544468	Agilent4x44k	lncR.2920	chr5	135643955	135644336	ENSMUST00000179536	-
chr11	21371501	21371560	A_52_P496005	Agilent4x44k	lncR.423	chr11	21370400	21374161	ENSMUST00000131570	+
chr2	65239573	65239632	A_51_P379171	Agilent4x44k	lncR.1936	chr2	65238756	65239675	ENSMUST00000137582	+
chrX	56320592	56320651	A_52_P113830	Agilent4x44k	lncR.3885	chrX	56317607	56320664	NR_038168;uc009tga.2;ENSMUST00000151426;1600025M17;ENSMUST00000138262	+
chr17	39848461	39848520	A_52_P26797	Agilent4x44k	lncR.1627	chr17	39848103	39848827	ENSMUST00000062783	-
chr19	53461977	53462036	A_52_P195987	Agilent4x44k	lncR.1865	chr19	53441211	53464796	NR_028427;uc008hwu.2;ENSMUST00000180489;uc008hwv.1;ENSMUST00000181539;uc008hww.1;uc029tsv.1	-
chr1	161036238	161036297	A_51_P130544	Agilent4x44k	lncR.112	chr1	161034422	161038539	ENSMUST00000160152;ENSMUST00000161005;ENSMUST00000159119;ENSMUST00000159706;ENSMUST00000161380;ENSMUST00000162289;ENSMUST00000162558;uc007dev.1;uc011wun.1;uc007dew.1;uc007deu.1;NR_002840;uc007det.1;ENSMUST00000159157;ENSMUST00000160429;D030018K05;ENSMUST00000159663;ENSMUST00000161229;ENSMUST00000159404;ENSMUST00000159438;ENSMUST00000065709;ENSMUST00000161461;ENSMUST00000162163;ENSMUST00000159153;…	+
chr16	86774878	86774937	A_52_P626020	Agilent4x44k	lncR.1469	chr16	86770226	86806513	uc007ztx.1;uc007zty.1	-
chr14	55935622	55935681	A_51_P248613	Agilent4x44k	lncR.1213	chr14	55935605	55937595	uc007ube.1	-
chr7	54412020	54412079	A_51_P187093	Agilent4x44k	lncR.3407	chr7	54411909	54412519	ENSMUST00000105882;ENSMUST00000122119	-
chr14	17932377	17932436	A_52_P316749	Agilent4x44k	lncR.1184	chr14	17931137	18021909	uc007shm.1;uc007shn.1	-
chr5	92042520	92042579	A_52_P48269	Agilent4x44k	lncR.2767	chr5	92042267	92043883	B230396G20	+
chr1	78595120	78595179	A_51_P501002	Agilent4x44k	lncR.184	chr1	78595031	78609508	ENSMUST00000190504	-
chr7	25229662	25229721	A_52_P582424	Agilent4x44k	lncR.3244	chr7	25228687	25230264	ENSMUST00000169914;NR_046001;ENSMUST00000190693	+
chr5	151368448	151368507	A_51_P473438	Agilent4x44k	lncR.2938	chr5	151367720	151428210	ENSMUST00000186838;uc009aup.1;ENSMUST00000067770	-
chr10	42698299	42698358	A_51_P344062	Agilent4x44k	lncR.356	chr10	42698036	42698518	ENSMUST00000149950	-
chr16	78564745	78564804	A_51_P512669	Agilent4x44k	lncR.1404	chr16	78560315	78564869	NR_040569;uc029sye.1	+
chr2	3680433	3680492	A_52_P664965	Agilent4x44k	lncR.2050	chr2	3679802	3680590	ENSMUST00000118615	-
chr18	16820088	16820147	A_52_P15857	Agilent4x44k	lncR.1670	chr18	16816406	16822783	NR_045399;uc029tlx.1;ENSMUST00000144006	+
chr12	115158403	115158439	A_52_P476989	Agilent4x44k	lncR.881	chr12	115158403	115158835	ENSMUST00000103523	-
chr4	13609849	13609908	A_52_P938229	Agilent4x44k	lncR.2575	chr4	13609844	13668730	uc008sat.1	-
chr10	76546402	76546461	A_51_P306522	Agilent4x44k	lncR.369	chr10	76545870	76562226	NR_045354;ENSMUST00000127576	-
chr11	30755821	30755880	A_51_P330736	Agilent4x44k	lncR.429	chr11	30750832	30756147	ENSMUST00000150255	+
chr6	67760350	67760409	A_52_P765764	Agilent4x44k	lncR.2994	chr6	67759700	67760413	ENSMUST00000103305	+
chr5	22694712	22694771	A_52_P38128	Agilent4x44k	lncR.2719	chr5	22550436	22807850	uc008wps.1;uc008wpt.1;ENSMUST00000181374;ENSMUST00000181209;ENSMUST00000179257	+
chr17	24410124	24410171	A_52_P305579	Agilent4x44k	lncR.1595	chr17	24404649	24414513	ENSMUST00000181014;NR_033554;ENSMUST00000181259;ENSMUST00000181760	-
chr9	77366586	77366645	A_52_P668090	Agilent4x44k	lncR.3800	chr9	77366411	77399418	NR_040378;uc009qti.1;ENSMUST00000183878	-
chr12	114583758	114583817	A_51_P104768	Agilent4x44k	lncR.856	chr12	114583569	114584002	ENSMUST00000103498	-
chr11	109159860	109159919	A_52_P272054	Agilent4x44k	lncR.672	chr11	109159187	109160194	ENSMUST00000120913	-
chr1	191890500	191890559	A_52_P582318	Agilent4x44k	lncR.259	chr1	191886130	191907527	ENSMUST00000190327;uc007ecz.1;uc007eda.1;ENSMUST00000154116;ENSMUST00000140401;ENSMUST00000145050;NR_030669;ENSMUST00000139827;ENSMUST00000069573	-
chr16	19260555	19260614	A_52_P450276	Agilent4x44k	lncR.1437	chr16	19260401	19260844	ENSMUST00000103752	-
chr13	58288243	58288302	A_52_P201391	Agilent4x44k	lncR.954	chr13	58281183	58299145	ENSMUST00000180452;ENSMUST00000180882;ENSMUST00000190479	+
chrX	151314056	151314115	A_51_P265643	Agilent4x44k	lncR.4093	chrX	151291974	151344846	ENSMUST00000175942;ENSMUST00000175825;NR_015600	-
chr3	107097382	107097441	A_51_P367916	Agilent4x44k	lncR.2299	chr3	107090879	107098401	uc008qwr.1;ENSMUST00000060946	+
chr12	115294076	115294135	A_52_P280630	Agilent4x44k	lncR.886	chr12	115294078	115294498	ENSMUST00000103528	-
chr17	9167388	9167447	A_52_P325555	Agilent4x44k	lncR.1576	chr17	9147718	9168022	NR_027881;uc012aju.1;ENSMUST00000181618	-
chr14	9886595	9886654	A_51_P155966	Agilent4x44k	lncR.1081	chr14	9884094	9886868	NR_030680;uc011zfy.1;ENSMUST00000162462	+
chr5	80901019	80901078	A_51_P135394	Agilent4x44k	lncR.2874	chr5	80900750	80901623	ENSMUST00000119065	-
chr3	117066827	117066886	A_51_P323391	Agilent4x44k	lncR.2396	chr3	117060517	117077765	ENSMUST00000029642;NR_038029;uc029uok.1	-
chr10	21341758	21341817	A_52_P5579	Agilent4x44k	lncR.342	chr10	21319087	21342055	NR_045352;4930565K18	-
chrX	46536146	46536173	A_52_P635608	Agilent4x44k	lncR.4007	chrX	46535855	46536625	ENSMUST00000120646	-
chr13	59771227	59771286	A_52_P38403	Agilent4x44k	lncR.956	chr13	59769965	59773680	5730406O19;ENSMUST00000163053;NR_015349;ENSMUST00000162450;A730029C24	+
chr5	49553218	49553277	A_51_P237766	Agilent4x44k	lncR.2746	chr5	49552257	49553270	ENSMUST00000120352	+
chr6	72105816	72105875	A_52_P1004316	Agilent4x44k	lncR.3030	chr6	72104201	72106813	ENSMUST00000191298	+
chr13	31579972	31580031	A_52_P115369	Agilent4x44k	lncR.1021	chr13	31565491	31625792	NR_029439;uc007pzl.1;ENSMUST00000150418;1700018A04;uc007pzm.1;4930551G20;ENSMUST00000126138;uc007pzn.1;ENSMUST00000140980	-
chr6	69576141	69576200	A_52_P492532	Agilent4x44k	lncR.3144	chr6	69575977	69576500	ENSMUST00000103357	-
chr12	114991279	114991338	A_52_P358406	Agilent4x44k	lncR.875	chr12	114991108	114991401	ENSMUST00000103518	-
chr7	81161534	81161593	A_51_P335077	Agilent4x44k	lncR.3434	chr7	81161397	81161744	ENSMUST00000118488	-
chr11	74918825	74918884	A_52_P172711	Agilent4x44k	lncR.621	chr11	74918471	74925675	A730032F10	-
chr6	67610276	67610335	A_52_P538084	Agilent4x44k	lncR.2992	chr6	67609745	67610508	ENSMUST00000103303	+
chr11	83260390	83260449	A_52_P322927	Agilent4x44k	lncR.487	chr11	83254196	83260534	ENSMUST00000117952	+
chr1	194956359	194956418	A_52_P471340	Agilent4x44k	lncR.262	chr1	194955758	194976959	NR_033564;ENSMUST00000180780	-
chr4	47008651	47008710	A_51_P271761	Agilent4x44k	lncR.2596	chr4	47008315	47010781	uc008suh.2;ENSMUST00000135777	-
chr1	50905557	50905616	A_51_P275147	Agilent4x44k	lncR.31	chr1	50904444	50905918	ENSMUST00000185627	+
chr2	114031531	114031590	A_52_P373575	Agilent4x44k	lncR.1978	chr2	114013563	114068324	ENSMUST00000131299;NR_028423;ENSMUST00000140041;ENSMUST00000141209;B230309P08;ENSMUST00000135729;ENSMUST00000128469;ENSMUST00000152254;A930038M08;ENSMUST00000147411;ENSMUST00000134129;B230317H19;ENSMUST00000154140;NR_028422;uc008lqa.2;ENSMUST00000150005;uc008lqb.2;ENSMUST00000155678;ENSMUST00000134456;ENSMUST00000155185;uc008lqc.1	+
chr6	67861585	67861644	A_52_P206322	Agilent4x44k	lncR.2997	chr6	67861159	67861659	ENSMUST00000103309	+
chr6	52266197	52266256	A_51_P492701	Agilent4x44k	lncR.2974	chr6	52262774	52267603	NR_110441;NR_110442;ENSMUST00000152875;uc009byt.1;ENSMUST00000141300	+
chr8	81197854	81197905	A_52_P366525	Agilent4x44k	lncR.3636	chr8	81197627	81198214	ENSMUST00000178708	-
chr12	35694622	35694681	A_52_P1196729	Agilent4x44k	lncR.708	chr12	35602543	35694682	uc007njj.1	+
chr11	68583492	68583551	A_52_P987254	Agilent4x44k	lncR.613	chr11	68583264	68586957	ENSMUST00000148019	-
chrX	108406253	108406312	A_52_P188935	Agilent4x44k	lncR.3930	chrX	108405688	108406768	ENSMUST00000120797	+
chr3	100103289	100103348	A_52_P637936	Agilent4x44k	lncR.2384	chr3	100100684	100106895	ENSMUST00000145279;ENSMUST00000137776	-
chrX	123957617	123957676	A_51_P349435	Agilent4x44k	lncR.3945	chrX	123957274	123957675	ENSMUST00000121168	+
chr17	54352619	54352678	A_52_P978481	Agilent4x44k	lncR.1635	chr17	54352582	54370074	NR_045825;uc029tiv.1;ENSMUST00000190635	-
chr6	148946965	148947024	A_51_P339744	Agilent4x44k	lncR.3085	chr6	148944867	148947129	ENSMUST00000047953;ENSMUST00000154673	+
chr14	121251360	121251419	A_52_P443435	Agilent4x44k	lncR.1171	chr14	121247367	121251497	uc007vab.2;ENSMUST00000130256	+
chrX	152434274	152434333	A_51_P251154	Agilent4x44k	lncR.3969	chrX	152432477	152434676	ENSMUST00000152262	+
chr2	179978276	179978335	A_52_P239635	Agilent4x44k	lncR.2043	chr2	179975993	179979013	ENSMUST00000153188;NR_033782;uc008ohx.1;ENSMUST00000150145;4921524A11	+
chr9	98005142	98005201	A_52_P273706	Agilent4x44k	lncR.3735	chr9	98003419	98012175	uc009rdf.1;NR_110443;ENSMUST00000162911;ENSMUST00000162370	+
chr14	34345434	34345493	A_52_P935906	Agilent4x44k	lncR.1098	chr14	34345054	34345658	NR_027380;uc011ziv.1	+
chr4	129050442	129050501	A_52_P132554	Agilent4x44k	lncR.2671	chr4	129050087	129057983	uc008uvv.1;ENSMUST00000149472	-
chr4	45642203	45642262	A_52_P1171974	Agilent4x44k	lncR.2467	chr4	45639936	45642304	ENSMUST00000151883;uc008ssv.1	+
chr9	72292552	72292555	A_52_P548790	Agilent4x44k	lncR.3794	chr9	72292542	72293340	ENSMUST00000183380	-
chr3	122795092	122795151	A_52_P793862	Agilent4x44k	lncR.2401	chr3	122795090	122801980	NR_045168	-
chr16	50726476	50726535	A_52_P19420	Agilent4x44k	lncR.1462	chr16	50719294	50732773	ENSMUST00000186944;uc012agm.1;uc007zky.2;ENSMUST00000191079;ENSMUST00000186535;uc007zla.2;NR_028300;ENSMUST00000186806;ENSMUST00000169791	-
chrX	63034578	63034621	A_52_P616007	Agilent4x44k	lncR.4022	chrX	63034194	63035106	ENSMUST00000117124	-
chr9	69989083	69989142	A_51_P489343	Agilent4x44k	lncR.3792	chr9	69988400	69989968	ENSMUST00000185564	-
chr17	3056873	3056932	A_52_P60254	Agilent4x44k	lncR.1479	chr17	3056687	3057121	ENSMUST00000160578	+
chr9	41592022	41592081	A_51_P268748	Agilent4x44k	lncR.3686	chr9	41474936	41617772	uc009paj.1;ENSMUST00000181814;ENSMUST00000188774;ENSMUST00000181214;ENSMUST00000098868;ENSMUST00000180818;uc009pal.2;uc009pak.2;NR_015483;9330165B11;ENSMUST00000181955;ENSMUST00000181296;ENSMUST00000180535	+
chr11	5781645	5781704	A_52_P588917	Agilent4x44k	lncR.411	chr11	5762129	5784710	ENSMUST00000137510;NR_015577;ENSMUST00000131130;ENSMUST00000142942;ENSMUST00000121354;ENSMUST00000135394	+
chr8	4162825	4162884	A_51_P511451	Agilent4x44k	lncR.3590	chr8	4162522	4206882	ENSMUST00000177130;ENSMUST00000148353	-
chr3	105817271	105817330	A_52_P708792	Agilent4x44k	lncR.2298	chr3	105815566	105817359	NR_045845;uc008qvf.2;A430013M15	+
chr14	45666932	45666991	A_52_P124231	Agilent4x44k	lncR.1206	chr14	45666623	45668498	ENSMUST00000138379	-
chr4	3716490	3716549	A_51_P407515	Agilent4x44k	lncR.2430	chr4	3714963	3716806	NR_028126;uc012daf.1	+
chr3	37342949	37343008	A_52_P450528	Agilent4x44k	lncR.2337	chr3	37335332	37349740	ENSMUST00000153785	-
chr3	95386631	95386690	A_52_P246992	Agilent4x44k	lncR.2376	chr3	95386457	95402841	uc008qjp.2;NR_015490;4930558C23;1700030N23;1700017P17	-
chrX	13235456	13235500	A_51_P449690	Agilent4x44k	lncR.3997	chrX	13234640	13247736	uc009srk.2;NR_045429;uc029xij.1;NR_045430;ENSMUST00000186827;ENSMUST00000186931	-
chr12	115359134	115359179	A_52_P490470	Agilent4x44k	lncR.889	chr12	115359140	115359572	ENSMUST00000103531	-
chr4	145449505	145449564	A_52_P344427	Agilent4x44k	lncR.2550	chr4	145410266	145450888	ENSMUST00000150529;ENSMUST00000120870	+
chrX	54237775	54237823	A_52_P371971	Agilent4x44k	lncR.3884	chrX	54237715	54253212	ENSMUST00000180109	+
chr5	143137333	143137392	A_51_P224272	Agilent4x44k	lncR.2926	chr5	143137259	143138197	ENSMUST00000164536	-
chr6	8489177	8489236	A_52_P604286	Agilent4x44k	lncR.3093	chr6	8488795	8510430	ENSMUST00000148063;uc009axq.1;ENSMUST00000124104;ENSMUST00000161307;ENSMUST00000123581;uc009axr.2;uc009axs.2;NR_040452;ENSMUST00000144568;2810488G03;A130001I01	-
chr4	59580852	59580911	A_52_P908140	Agilent4x44k	lncR.2609	chr4	59580099	59581434	D630043N01	-
chr12	108790160	108790219	A_52_P956010	Agilent4x44k	lncR.812	chr12	108790035	108792743	C130019I03	-
chr5	25391844	25391903	A_51_P436368	Agilent4x44k	lncR.2724	chr5	25391608	25391884	ENSMUST00000172726	+
chr16	30200180	30200239	A_52_P67007	Agilent4x44k	lncR.1379	chr16	30195071	30200299	ENSMUST00000187479	+
chr13	91369560	91369619	A_52_P137485	Agilent4x44k	lncR.1056	chr13	91368989	91388085	NR_045161;uc007rjs.1;ENSMUST00000181054	-
chr2	52388106	52388165	A_52_P1013543	Agilent4x44k	lncR.1928	chr2	52385916	52388260	ENSMUST00000124622	+
chr13	19305170	19305202	A_51_P354616	Agilent4x44k	lncR.1005	chr13	19304651	19311311	uc007pou.1;ENSMUST00000103561	-
chr11	108687372	108687431	A_51_P444984	Agilent4x44k	lncR.671	chr11	108687074	108688035	ENSMUST00000121388	-
chr4	50050960	50051019	A_52_P201033	Agilent4x44k	lncR.2597	chr4	50050909	50051403	ENSMUST00000119387	-
chrX	41923586	41923645	A_51_P208263	Agilent4x44k	lncR.4005	chrX	41923255	41923827	ENSMUST00000121100	-
chr12	55821486	55821545	A_52_P83363	Agilent4x44k	lncR.712	chr12	55820611	55821580	ENSMUST00000061934	+
chr19	41460688	41460747	A_52_P16249	Agilent4x44k	lncR.1799	chr19	41459813	41460718	ENSMUST00000057038	+
chr17	79475989	79476048	A_52_P899041	Agilent4x44k	lncR.1648	chr17	79475623	79477885	uc012axm.1;NR_033463	-
chr13	98317195	98317254	A_51_P482600	Agilent4x44k	lncR.982	chr13	98316422	98324415	ENSMUST00000062252;ENSMUST00000126622;ENSMUST00000135572	+
chr7	114354887	114354915	A_52_P351495	Agilent4x44k	lncR.3465	chr7	114315478	114415161	NR_029437;uc009jia.2;ENSMUST00000163996;NR_029438;uc009jib.1;ENSMUST00000124673	-
chr1	91296434	91296493	A_52_P537466	Agilent4x44k	lncR.68	chr1	91296045	91296936	ENSMUST00000117121	+
chr7	7370625	7370664	A_52_P253037	Agilent4x44k	lncR.3365	chr7	7366611	7374636	ENSMUST00000173575	-
chr13	33741822	33741881	A_52_P602669	Agilent4x44k	lncR.934	chr13	33741240	33742038	ENSMUST00000181011	+
chr19	4000089	4000148	A_51_P346630	Agilent4x44k	lncR.1824	chr19	3999722	4000542	4833408A19	-
chr15	90883506	90883565	A_51_P400096	Agilent4x44k	lncR.1294	chr15	90882615	90883518	ENSMUST00000117942	+
chr3	37052264	37052323	A_52_P818815	Agilent4x44k	lncR.2336	chr3	37052215	37060035	ENSMUST00000126099;ENSMUST00000139667	-
chr2	27145861	27145920	A_51_P160272	Agilent4x44k	lncR.2077	chr2	27144897	27162703	NR_040524;uc029twh.1;ENSMUST00000150024	-
chr4	114920986	114921045	A_52_P268925	Agilent4x44k	lncR.2504	chr4	114909257	114921967	ENSMUST00000144002;ENSMUST00000123272;G370016L14;NR_030721;uc008ued.2;uc008uee.2	+
chr1	195036566	195036625	A_52_P614832	Agilent4x44k	lncR.135	chr1	195017398	195037908	NR_015566;uc007eer.2;B230217A14;ENSMUST00000181273	+
chr10	99421991	99422050	A_52_P547158	Agilent4x44k	lncR.312	chr10	99298887	99423047	uc007gxm.1;ENSMUST00000189035;ENSMUST00000060657	+
chr9	33728626	33728685	A_52_P399054	Agilent4x44k	lncR.3677	chr9	33728247	33728850	ENSMUST00000182663	+
chr13	53454357	53454416	A_52_P2774	Agilent4x44k	lncR.951	chr13	53393688	53455630	NR_037991;uc007qnn.2;uc007qnm.2;uc007qnl.2;uc029sbh.1	+
chr5	98153920	98153979	A_52_P61549	Agilent4x44k	lncR.2773	chr5	98153181	98154176	ENSMUST00000182555	+
chr11	30529298	30529357	A_51_P143737	Agilent4x44k	lncR.428	chr11	30528295	30529401	ENSMUST00000121149	+
chr19	61054183	61054242	A_52_P279476	Agilent4x44k	lncR.1873	chr19	61053840	61140840	ENSMUST00000122927;uc008icg.2;uc008icf.2;ENSMUST00000127290;ENSMUST00000181469;ENSMUST00000127117;uc008ich.1;ENSMUST00000180544;uc008ici.1;ENSMUST00000143264	-
chr5	104243536	104243595	A_51_P238040	Agilent4x44k	lncR.2892	chr5	104239312	104246702	uc008ykf.1	-
chr5	23854623	23854682	A_51_P199175	Agilent4x44k	lncR.2720	chr5	23850596	23855033	uc029vgl.1;uc008wqt.2;NR_045042;NR_045040;ENSMUST00000181574	+
chr16	86805791	86805850	A_52_P108298	Agilent4x44k	lncR.1469	chr16	86770226	86806513	uc007ztx.1;uc007zty.1	-
chr6	129532478	129532537	A_52_P14569	Agilent4x44k	lncR.3212	chr6	129532094	129533284	ENSMUST00000181594;NR_045270;4930459L24	-
chr15	73646387	73646446	A_51_P381550	Agilent4x44k	lncR.1274	chr15	73645852	73652347	ENSMUST00000189435;ENSMUST00000188278	+
chr15	59311287	59311346	A_51_P149209	Agilent4x44k	lncR.1264	chr15	59306947	59312013	NR_045613;uc007vxp.1;ENSMUST00000183674;ENSMUST00000184208	+
chr7	62102772	62102831	A_51_P305721	Agilent4x44k	lncR.3416	chr7	62094505	62209530	uc009hfe.1	-
chr5	57570154	57570213	A_52_P660363	Agilent4x44k	lncR.2864	chr5	57570082	57717919	ENSMUST00000180708;uc008xls.1;NR_015588	-
chr9	75897920	75897979	A_51_P353264	Agilent4x44k	lncR.3799	chr9	75897843	76015192	ENSMUST00000180749	-
chr19	37258503	37258562	A_51_P480020	Agilent4x44k	lncR.1853	chr19	37258425	37264095	NR_040299;NR_040298;uc008hij.2;uc008hik.2;A530027E16;I920061J03	-
chr17	94835701	94835760	A_51_P281767	Agilent4x44k	lncR.1562	chr17	94834906	94836642	ENSMUST00000181769	+
chr2	52620147	52620206	A_51_P200622	Agilent4x44k	lncR.1929	chr2	52619754	52620185	ENSMUST00000183232	+
chr13	66008397	66008456	A_51_P279505	Agilent4x44k	lncR.961	chr13	66007672	66009240	ENSMUST00000069489	+
chr3	95016712	95016771	A_51_P229732	Agilent4x44k	lncR.2283	chr3	95015625	95020138	ENSMUST00000128160;ENSMUST00000151207	+
chr7	26247430	26247489	A_52_P274749	Agilent4x44k	lncR.3246	chr7	26245899	26247958	ENSMUST00000174341	+
chr2	74584397	74584456	A_52_P947069	Agilent4x44k	lncR.1944	chr2	74579076	74584544	ENSMUST00000156925	+
chr6	69377953	69378012	A_52_P582068	Agilent4x44k	lncR.3139	chr6	69377944	69378229	ENSMUST00000103351	-
chrX	104842127	104842186	A_51_P305752	Agilent4x44k	lncR.3928	chrX	104816775	104842455	uc029xmf.1;NR_045453;ENSMUST00000189166	+
chr9	73042658	73042717	A_52_P203852	Agilent4x44k	lncR.3707	chr9	73039717	73042779	NR_040377;uc009qqu.2;ENSMUST00000184126;ENSMUST00000184319	+
chr2	87563443	87563502	A_52_P48436	Agilent4x44k	lncR.2140	chr2	87562997	87563720	ENSMUST00000121486	-
chr6	69943177	69943236	A_52_P285508	Agilent4x44k	lncR.3155	chr6	69943186	69943648	ENSMUST00000103371	-
chr17	6798891	6798950	A_52_P931444	Agilent4x44k	lncR.1572	chr17	6798389	6827990	uc008ahw.1;A130053A05;ENSMUST00000181895	-
chr4	13920689	13920748	A_51_P254771	Agilent4x44k	lncR.2576	chr4	13919954	13995193	ENSMUST00000130582	-
chrX	153071653	153071712	A_52_P520917	Agilent4x44k	lncR.3970	chrX	153037628	153072915	NR_040272;uc009uqr.1;ENSMUST00000127673	+
chr9	58208293	58208352	A_51_P142206	Agilent4x44k	lncR.3699	chr9	58202896	58208808	NR_033522;uc012gul.1;ENSMUST00000179787;ENSMUST00000178259	+
chr7	84577901	84577929	A_51_P104977	Agilent4x44k	lncR.3320	chr7	84528953	84578339	NR_045098;uc009iei.2;9530027F24;ENSMUST00000180387	+
chrM	8061	8120	A_52_P845178	Agilent4x44k	lncR.3848	chrM	7765	8607	uc009vfa.1	+
chrX	74732008	74732056	A_52_P176026	Agilent4x44k	lncR.3899	chrX	74727229	74734141	ENSMUST00000118894	+
chr17	15566246	15566305	A_52_P613977	Agilent4x44k	lncR.1585	chr17	15566164	15566421	ENSMUST00000178455	-
chr4	98322790	98322849	A_51_P241413	Agilent4x44k	lncR.2497	chr4	98321397	98331791	uc008ttz.1;ENSMUST00000131324;ENSMUST00000180374;ENSMUST00000131516	+
chr2	23680926	23680985	A_51_P250131	Agilent4x44k	lncR.1896	chr2	23680218	23681121	ENSMUST00000121498	+
chr6	70074163	70074222	A_52_P112190	Agilent4x44k	lncR.3160	chr6	70074024	70074584	ENSMUST00000103377	-
chr8	105169975	105170034	A_52_P811226	Agilent4x44k	lncR.3566	chr8	105164587	105170367	ENSMUST00000185540	+
chr12	65187879	65187938	A_52_P1148388	Agilent4x44k	lncR.780	chr12	65187871	65213499	uc007nrj.1	-
chr6	117997541	117997600	A_51_P182462	Agilent4x44k	lncR.3055	chr6	117997207	117997992	ENSMUST00000118257	+
chr9	89838769	89838828	A_52_P488531	Agilent4x44k	lncR.3727	chr9	89826518	89864028	NR_040735;uc009qzq.1;ENSMUST00000183387;ENSMUST00000184444;ENSMUST00000184759	+
chr7	29156830	29156889	A_52_P185054	Agilent4x44k	lncR.3251	chr7	29155680	29156920	ENSMUST00000053062;ENSMUST00000184073	+
chr2	129799604	129799663	A_52_P222815	Agilent4x44k	lncR.2186	chr2	129798368	129801459	NR_029452;4932416H05;4933425A20	-
chr8	10924663	10924722	A_51_P208152	Agilent4x44k	lncR.3595	chr8	10924426	10928457	NR_030715;uc009kuy.1;ENSMUST00000040608	-
chr12	69464981	69465040	A_52_P105020	Agilent4x44k	lncR.781	chr12	69464786	69475550	NR_038060;NR_038061;uc029rtf.1;uc007nsk.2;A430012L17	-
chr1	120816944	120817003	A_52_P658748	Agilent4x44k	lncR.87	chr1	120816500	120836997	ENSMUST00000189213	+
chr6	70371907	70371965	A_51_P305262	Agilent4x44k	lncR.3018	chr6	70371469	70371993	ENSMUST00000103391	+
chr7	69499104	69499163	A_51_P427257	Agilent4x44k	lncR.3307	chr7	69496093	69499689	NR_045940;uc029wgm.1	+
chr19	20535526	20535585	A_52_P577315	Agilent4x44k	lncR.1841	chr19	20534526	20552330	NR_045778;uc012bjj.1	-
chrX	135272834	135272893	A_52_P508277	Agilent4x44k	lncR.3953	chrX	135270853	135274214	ENSMUST00000118979	+
chr4	81461176	81461208	A_52_P322976	Agilent4x44k	lncR.2620	chr4	81455943	81461732	ENSMUST00000121173	-
chr12	115193678	115193717	A_52_P565106	Agilent4x44k	lncR.883	chr12	115193675	115194108	ENSMUST00000103525	-
chr11	85795818	85795877	A_52_P150273	Agilent4x44k	lncR.637	chr11	85791659	85832388	NR_077059;ENSMUST00000140673;2610027K06;ENSMUST00000136117;ENSMUST00000128213	-
chr7	39580014	39580073	A_52_P747685	Agilent4x44k	lncR.3281	chr7	39579082	39580589	ENSMUST00000186772	+
chr1	136274171	136274230	A_51_P142021	Agilent4x44k	lncR.97	chr1	136259407	136274406	ENSMUST00000181385	+
chr3	96414774	96414833	A_52_P544476	Agilent4x44k	lncR.2380	chr3	96414436	96414859	NR_001579;uc008qmy.1;ENSMUST00000082862	-
chr1	60705630	60705689	A_51_P493364	Agilent4x44k	lncR.39	chr1	60703918	60705656	ENSMUST00000178619;ENSMUST00000122226	+
chr2	126521354	126521413	A_52_P1083677	Agilent4x44k	lncR.2180	chr2	126521202	126553662	ENSMUST00000180898	-
chr11	102659536	102659595	A_51_P295037	Agilent4x44k	lncR.660	chr11	102659128	102659925	ENSMUST00000119744	-
chr8	104658385	104658444	A_51_P284026	Agilent4x44k	lncR.3565	chr8	104641807	104658587	ENSMUST00000171130;uc009nbb.1;ENSMUST00000067136	+
chr11	83601666	83601725	A_52_P25170	Agilent4x44k	lncR.489	chr11	83582056	83623693	ENSMUST00000125626;NR_036453;NR_036452;uc007kpl.2;uc007kpk.2;ENSMUST00000141082;ENSMUST00000171408	+
chr13	64267157	64267216	A_52_P660047	Agilent4x44k	lncR.958	chr13	64248699	64268148	NR_045798;uc007qys.1;1810034E14;ENSMUST00000181403;ENSMUST00000185652;ENSMUST00000189419	+
chr7	42048564	42048623	A_52_P98210	Agilent4x44k	lncR.3394	chr7	42047948	42050212	ENSMUST00000121359	-
chr8	22808669	22808728	A_52_P533250	Agilent4x44k	lncR.3516	chr8	22805766	22809537	ENSMUST00000186344;ENSMUST00000068068	+
chr14	34345330	34345389	A_52_P82532	Agilent4x44k	lncR.1098	chr14	34345054	34345658	NR_027380;uc011ziv.1	+
chr7	80508172	80508231	A_52_P1093473	Agilent4x44k	lncR.3318	chr7	80507787	80508254	ENSMUST00000166096	+
chr6	69764526	69764573	A_52_P600555	Agilent4x44k	lncR.3150	chr6	69764523	69764992	ENSMUST00000103365	-
chr2	118069847	118069906	A_52_P199215	Agilent4x44k	lncR.2170	chr2	117857290	118111202	uc008lrp.1;ENSMUST00000148587;ENSMUST00000138764	-
chrX	101062635	101062694	A_52_P503208	Agilent4x44k	lncR.3917	chrX	101062260	101063058	ENSMUST00000119126	+
chr11	33172998	33173031	A_52_P474368	Agilent4x44k	lncR.431	chr11	33172918	33173368	ENSMUST00000055364;ENSMUST00000119969	+
chr17	13528134	13528193	A_51_P501990	Agilent4x44k	lncR.1492	chr17	13521455	13528434	NR_030763;uc008amk.2;ENSMUST00000144015	+
chrX	43412227	43412250	A_52_P351205	Agilent4x44k	lncR.4006	chrX	43412086	43412743	ENSMUST00000121714	-
chrX	150849314	150849373	A_51_P143581	Agilent4x44k	lncR.3967	chrX	150826972	150857053	ENSMUST00000145639;ENSMUST00000148862	+
chr12	8562166	8562225	A_52_P515620	Agilent4x44k	lncR.696	chr12	8511200	8562681	uc007mzr.1	+
chr4	103309541	103309600	A_52_P356886	Agilent4x44k	lncR.2499	chr4	103290958	103311832	uc029uyk.1;NR_045887;ENSMUST00000145577	+
chrX	60578053	60578112	A_52_P76236	Agilent4x44k	lncR.4016	chrX	60576946	60578878	ENSMUST00000119602	-
chr2	88323617	88323676	A_51_P285749	Agilent4x44k	lncR.2144	chr2	88322741	88323679	ENSMUST00000119617	-
chr7	39474549	39474608	A_52_P3865	Agilent4x44k	lncR.3277	chr7	39449518	39477413	ENSMUST00000186855;ENSMUST00000061201	+
chr14	19515443	19515502	A_52_P330240	Agilent4x44k	lncR.1087	chr14	19504937	19516040	uc007shy.1;ENSMUST00000167577	+
chr11	67211663	67211722	A_52_P99353	Agilent4x44k	lncR.612	chr11	67211256	67237573	ENSMUST00000145021;ENSMUST00000137662;ENSMUST00000149070	-
chr13	28257744	28257803	A_52_P193899	Agilent4x44k	lncR.929	chr13	28257636	28258094	ENSMUST00000077163	+
chr16	80000119	80000178	A_51_P327577	Agilent4x44k	lncR.1406	chr16	79999376	80000546	ENSMUST00000191029	+
chr11	87121603	87121662	A_52_P779112	Agilent4x44k	lncR.640	chr11	87121567	87126958	ENSMUST00000129441;ENSMUST00000155828	-
chr9	57130041	57130100	A_52_P244367	Agilent4x44k	lncR.3782	chr9	57099950	57131290	ENSMUST00000125333;ENSMUST00000162738;NR_102289;ENSMUST00000142077;2410133F24	-
chr1	136725853	136725912	A_52_P545512	Agilent4x44k	lncR.101	chr1	136696210	136726142	uc007cuy.1;NR_037986;ENSMUST00000181274	+
chr14	120114549	120114608	A_51_P356256	Agilent4x44k	lncR.1242	chr14	120089942	120195452	uc007uzp.1	-
chr2	31676443	31676502	A_52_P1067414	Agilent4x44k	lncR.2086	chr2	31676364	31688469	ENSMUST00000154296	-
chr14	105199680	105199739	A_52_P527268	Agilent4x44k	lncR.1164	chr14	105191090	105201309	uc007uxo.1	+
chr5	52200825	52200884	A_52_P908053	Agilent4x44k	lncR.2862	chr5	52199983	52216433	uc029vhj.1;NR_040717	-
chr11	73955289	73955348	A_51_P444920	Agilent4x44k	lncR.478	chr11	73954692	73955628	ENSMUST00000115991	+
chrX	100748688	100748747	A_52_P1068627	Agilent4x44k	lncR.3916	chrX	100741093	100749421	ENSMUST00000145576	+
chrX	150465533	150465565	A_52_P522222	Agilent4x44k	lncR.3966	chrX	150463726	150466156	ENSMUST00000120793	+
chr4	136347974	136348033	A_52_P834965	Agilent4x44k	lncR.2532	chr4	136347286	136350334	ENSMUST00000140052	+
chr15	33644861	33644920	A_51_P132574	Agilent4x44k	lncR.1317	chr15	33593880	33653436	NR_045070	-
chr2	132523991	132524050	A_52_P214646	Agilent4x44k	lncR.2000	chr2	132490727	132524057	uc008mmu.1;NR_028286;ENSMUST00000154067	+
chr12	104175810	104175848	A_52_P427640	Agilent4x44k	lncR.805	chr12	104173303	104178296	ENSMUST00000163110	-
chr1	47659168	47659227	A_52_P481319	Agilent4x44k	lncR.28	chr1	47657693	47659630	ENSMUST00000187358	+
chr3	110252926	110252985	A_52_P341733	Agilent4x44k	lncR.2303	chr3	110250015	110253699	C130013H08	+
chr1	166038155	166038214	A_52_P1180220	Agilent4x44k	lncR.115	chr1	166002960	166038256	ENSMUST00000181378	+
chr4	82033798	82033857	A_52_P915268	Agilent4x44k	lncR.2621	chr4	82033312	82065890	ENSMUST00000143755	-
chr2	62470218	62470277	A_51_P373181	Agilent4x44k	lncR.1934	chr2	62357071	62470913	ENSMUST00000136879	+
chr3	96240675	96240734	A_52_P367755	Agilent4x44k	lncR.2286	chr3	96239393	96241819	ENSMUST00000176760	+
chr2	32272005	32272064	A_52_P233312	Agilent4x44k	lncR.1908	chr2	32271845	32272162	ENSMUST00000118269	+
chr4	138891143	138891202	A_52_P843910	Agilent4x44k	lncR.2683	chr4	138891066	138892134	4930525M22	-
chr5	118956479	118956538	A_51_P144624	Agilent4x44k	lncR.2795	chr5	118952338	118961261	NR_040694;uc029vnv.1	+
chr8	79306829	79306888	A_52_P59761	Agilent4x44k	lncR.3551	chr8	79295077	79307774	NR_045822;NR_045823;uc009mio.2;uc029wtz.1;ENSMUST00000181030	+
chr17	26286807	26286834	A_52_P33382	Agilent4x44k	lncR.1598	chr17	26286363	26287061	ENSMUST00000128900	-
chr12	75450549	75450608	A_51_P369478	Agilent4x44k	lncR.786	chr12	75449463	75453260	4633401M22;4632407G05	-
chr7	134229905	134229964	A_52_P520341	Agilent4x44k	lncR.3485	chr7	134184895	134232131	uc009kdq.1;ENSMUST00000152709	-
chr11	120186461	120186520	A_52_P626035	Agilent4x44k	lncR.688	chr11	120185400	120189856	C130055D19;ENSMUST00000155681;NR_030682;uc007msb.2;ENSMUST00000145437;2810410L24	-
chr3	60878524	60878583	A_52_P575752	Agilent4x44k	lncR.2265	chr3	60877784	60878842	uc008pji.2	+
chr14	31929126	31929185	A_52_P383033	Agilent4x44k	lncR.1095	chr14	31906528	31929879	ENSMUST00000143315	+
chr17	35448370	35448399	A_52_P478629	Agilent4x44k	lncR.1524	chr17	35445856	35448926	ENSMUST00000173427	+
chr2	39161253	39161312	A_51_P278532	Agilent4x44k	lncR.2097	chr2	39157485	39162235	NR_033526;uc012bvb.1;ENSMUST00000121253	-
chrX	54094613	54094666	A_52_P578027	Agilent4x44k	lncR.3883	chrX	54094373	54096289	ENSMUST00000116671	+
chr11	64014786	64014845	A_52_P892450	Agilent4x44k	lncR.464	chr11	64012615	64015224	ENSMUST00000130860	+
chr2	173132045	173132104	A_52_P572368	Agilent4x44k	lncR.2037	chr2	173110818	173133204	ENSMUST00000144256;uc008odk.1;ENSMUST00000142207;ENSMUST00000142165;NR_040321;uc029uil.1;ENSMUST00000153523	+
chr15	25004596	25004655	A_52_P241834	Agilent4x44k	lncR.1312	chr15	24981619	25027358	uc007vit.1;ENSMUST00000180955;uc007viu.1;ENSMUST00000180696	-
chr12	113859338	113859397	A_51_P275642	Agilent4x44k	lncR.831	chr12	113859149	113859616	ENSMUST00000103459	-
chr5	35582194	35582253	A_52_P32385	Agilent4x44k	lncR.2849	chr5	35581226	35588763	NR_045807;ENSMUST00000124643	-
chr5	37896626	37896685	A_52_P527513	Agilent4x44k	lncR.2736	chr5	37893772	37897917	A630050C01	+
chr11	101955764	101955823	A_51_P249363	Agilent4x44k	lncR.519	chr11	101952420	101960574	NR_045806;uc007lpy.2;ENSMUST00000123249	+
chr17	94761553	94761604	A_51_P309589	Agilent4x44k	lncR.1561	chr17	94750099	94775132	uc008dwq.2;uc008dwp.2;NR_024720;uc008dwo.2;uc008dwn.2;ENSMUST00000182402;ENSMUST00000182313;ENSMUST00000182475;ENSMUST00000183133	+
chr3	60877292	60877351	A_52_P652071	Agilent4x44k	lncR.2264	chr3	60877025	60877587	ENSMUST00000099086	+
chr1	89932511	89932570	A_52_P376318	Agilent4x44k	lncR.65	chr1	89930261	89933290	ENSMUST00000189763	+
chr5	44426877	44426936	A_52_P1044805	Agilent4x44k	lncR.2858	chr5	44412792	44427590	uc008xir.1	-
chr18	49808392	49808419	A_52_P818653	Agilent4x44k	lncR.1735	chr18	49803326	49817958	ENSMUST00000186872;uc029tmr.1;NR_045386	-
chr3	79673693	79673752	A_51_P132343	Agilent4x44k	lncR.2358	chr3	79673367	79676876	ENSMUST00000182345	-
chr1	157384125	157384150	A_52_P96360	Agilent4x44k	lncR.236	chr1	157383931	157384329	ENSMUST00000154261	-
chr3	94409898	94409957	A_51_P300130	Agilent4x44k	lncR.2371	chr3	94409394	94412912	uc008qgc.1;ENSMUST00000181305	-
chr2	156994667	156994726	A_52_P313570	Agilent4x44k	lncR.2215	chr2	156994173	156994892	ENSMUST00000117941	-
chr16	4034509	4034568	A_52_P386084	Agilent4x44k	lncR.1425	chr16	4032839	4037847	ENSMUST00000150906;ENSMUST00000139334	-
chr17	79357059	79357118	A_51_P188808	Agilent4x44k	lncR.1552	chr17	79354699	79358022	ENSMUST00000181408	+
chr8	18652809	18652868	A_52_P699236	Agilent4x44k	lncR.3600	chr8	18652801	18678056	ENSMUST00000138744	-
chr4	88599680	88599739	A_51_P108173	Agilent4x44k	lncR.2625	chr4	88599175	88599810	ENSMUST00000121413	-
chr6	114902794	114902853	A_51_P274189	Agilent4x44k	lncR.3195	chr6	114901906	114905146	uc009dih.1	-
chr16	49238849	49238908	A_52_P72572	Agilent4x44k	lncR.1459	chr16	49210640	49255772	uc007zke.1;ENSMUST00000131357;ENSMUST00000098226	-
chr4	44704923	44704982	A_51_P281878	Agilent4x44k	lncR.2465	chr4	44702799	44705110	NR_073462	+
chr16	66893662	66893721	A_51_P378341	Agilent4x44k	lncR.1398	chr16	66892503	66910841	ENSMUST00000146849;ENSMUST00000140815;ENSMUST00000050665;uc007zqp.1	+
chr7	109439760	109439819	A_51_P459176	Agilent4x44k	lncR.3338	chr7	109438618	109444893	ENSMUST00000143715	+
chr4	106136186	106136245	A_52_P245766	Agilent4x44k	lncR.2644	chr4	106136111	106137778	ENSMUST00000121815	-
chr3	66220542	66220601	A_51_P261131	Agilent4x44k	lncR.2353	chr3	66220286	66221418	D230032H18;8230402K13	-
chrX	7578143	7578202	A_52_P190763	Agilent4x44k	lncR.3854	chrX	7573599	7581016	NR_029473;ENSMUST00000144719;ENSMUST00000149124	+
chr17	32821533	32821592	A_51_P389607	Agilent4x44k	lncR.1517	chr17	32810144	32821697	ENSMUST00000181318	+
chr6	68704666	68704725	A_52_P544433	Agilent4x44k	lncR.3124	chr6	68704508	68704978	ENSMUST00000103330	-
chr17	84955010	84955069	A_52_P32453	Agilent4x44k	lncR.1654	chr17	84917181	84957710	NR_027929;uc008dtd.2;uc012ayc.1;NR_027930;ENSMUST00000181147	-
chrX	109001902	109001961	A_52_P110070	Agilent4x44k	lncR.3932	chrX	109001484	109002296	NR_033596;uc012hny.1;ENSMUST00000120648	+
chr19	60145475	60145534	A_52_P124137	Agilent4x44k	lncR.1821	chr19	60144674	60162591	NR_026942;uc008ibp.1;ENSMUST00000065383;1110005D23	+
chr9	60523971	60524030	A_52_P298053	Agilent4x44k	lncR.3786	chr9	60523966	60545882	uc009pza.1;uc029xbl.1;NR_040463;NR_040464	-
chr8	129253348	129253407	A_51_P353183	Agilent4x44k	lncR.3586	chr8	129252998	129253597	ENSMUST00000180210	+
chr8	47162682	47162741	A_51_P206997	Agilent4x44k	lncR.3536	chr8	47135650	47163704	uc009lqu.1	+
chr11	114414138	114414197	A_52_P684563	Agilent4x44k	lncR.680	chr11	114413401	114448860	ENSMUST00000148405;NR_027643;uc007mfj.1;ENSMUST00000141088	-
chr9	68769157	68769216	A_52_P517011	Agilent4x44k	lncR.3702	chr9	68765345	68773322	NR_033299;uc009qmy.2	+
chr6	47161020	47161067	A_52_P196119	Agilent4x44k	lncR.3108	chr6	47159552	47164233	uc009bsv.1;uc009bsw.1	-
chr6	83915322	83915381	A_52_P647488	Agilent4x44k	lncR.3034	chr6	83914395	83915896	C130049B01	+
chr4	67518843	67518856	A_51_P145232	Agilent4x44k	lncR.2613	chr4	67518306	67518932	ENSMUST00000117940	-
chr1	31287234	31287293	A_52_P648246	Agilent4x44k	lncR.17	chr1	31286945	31287640	ENSMUST00000178167	+
chr11	6242656	6242715	A_52_P1182012	Agilent4x44k	lncR.412	chr11	6242378	6242721	ENSMUST00000117212	+
chr2	163420203	163420262	A_52_P244381	Agilent4x44k	lncR.2025	chr2	163419795	163420361	2900093K20;ENSMUST00000190930	+
chr19	37471687	37471746	A_52_P349046	Agilent4x44k	lncR.1793	chr19	37465253	37471827	uc008hip.1;1700122C19	+
chr16	95806238	95806297	A_51_P150715	Agilent4x44k	lncR.1475	chr16	95806029	95808317	ENSMUST00000156615	-
chr15	74925074	74925133	A_52_P408970	Agilent4x44k	lncR.1276	chr15	74924447	74925299	ENSMUST00000186324	+
chr5	45645329	45645388	A_52_P215646	Agilent4x44k	lncR.2743	chr5	45638705	45645469	ENSMUST00000181335;NR_102378;ENSMUST00000181083	+
chr6	68426039	68426087	A_52_P422275	Agilent4x44k	lncR.3008	chr6	68425605	68426072	ENSMUST00000103323	+
chr13	99410006	99410065	A_52_P400149	Agilent4x44k	lncR.1065	chr13	99408610	99412864	ENSMUST00000180808;6030478L11;NR_015515	-
chr11	105965838	105965897	A_52_P1170886	Agilent4x44k	lncR.667	chr11	105965606	105985694	NR_104047;4933424D04;ENSMUST00000152925;ENSMUST00000130673	-
chr18	50052355	50052414	A_52_P124183	Agilent4x44k	lncR.1736	chr18	50042730	50053844	ENSMUST00000151719;ENSMUST00000129164;ENSMUST00000153361;ENSMUST00000147073	-
chr13	89886815	89886874	A_52_P116327	Agilent4x44k	lncR.976	chr13	89739459	89887168	uc007rjl.1;uc007rjm.1;A530052F04;ENSMUST00000044500;ENSMUST00000161917;E030047P15	+
chr3	99100845	99100904	A_52_P208988	Agilent4x44k	lncR.2383	chr3	99100567	99101154	ENSMUST00000121806	-
chr11	33974134	33974193	A_51_P101627	Agilent4x44k	lncR.573	chr11	33973961	34098554	ENSMUST00000141450	-
chr17	4044754	4044813	A_52_P514990	Agilent4x44k	lncR.1566	chr17	4044657	4082995	NR_045764;uc029szf.1	-
chr2	88101467	88101526	A_52_P95831	Agilent4x44k	lncR.2141	chr2	88101036	88101985	ENSMUST00000117860	-
chr6	70704137	70704175	A_52_P61243	Agilent4x44k	lncR.3027	chr6	70703578	70704177	ENSMUST00000103404	+
chr17	3044634	3044693	A_51_P364786	Agilent4x44k	lncR.1563	chr17	3044014	3044733	ENSMUST00000089221	-
chr6	127296490	127296549	A_51_P277283	Agilent4x44k	lncR.3208	chr6	127296185	127307967	NR_073373	-
chr15	77626954	77627013	A_52_P69558	Agilent4x44k	lncR.1279	chr15	77618967	77627398	uc011zvi.1;NR_033577	+
chr12	108313782	108313841	A_51_P342286	Agilent4x44k	lncR.811	chr12	108313779	108328030	ENSMUST00000181875	-
chr4	38572028	38572087	A_52_P908036	Agilent4x44k	lncR.2585	chr4	38571667	38855483	ENSMUST00000126314	-
chr11	99424870	99424929	A_52_P803471	Agilent4x44k	lncR.513	chr11	99419972	99425497	ENSMUST00000128904	+
chr7	42430197	42430256	A_52_P106834	Agilent4x44k	lncR.3395	chr7	42429828	42430724	ENSMUST00000173296;NR_028441;uc012fiy.1	-
chr12	114513330	114513360	A_52_P149845	Agilent4x44k	lncR.852	chr12	114513330	114513623	ENSMUST00000103494	-
chr2	173585181	173585240	A_52_P534672	Agilent4x44k	lncR.2231	chr2	173579319	173659640	NR_027957;uc008odx.2;uc008odw.2;ENSMUST00000141051;ENSMUST00000151763;ENSMUST00000132669;uc008ody.2;ENSMUST00000153162;ENSMUST00000149947;uc008odz.2;uc008oea.2;uc008oeb.2;B230354I24;ENSMUST00000154908;uc008oec.2;ENSMUST00000142320;1700007P14;ENSMUST00000148111;ENSMUST00000127022;ENSMUST00000140992;ENSMUST00000148213;ENSMUST00000133185	-
chr17	17524678	17524737	A_52_P442270	Agilent4x44k	lncR.1587	chr17	17521414	17525775	uc008api.1;2010309L07;2010307K09;A130086J10	-
chr9	14664937	14664996	A_52_P875976	Agilent4x44k	lncR.3671	chr9	14663021	14665099	uc009oer.1	+
chr19	41526844	41526903	A_51_P343787	Agilent4x44k	lncR.1800	chr19	41526399	41526853	uc008hma.1	+
chr8	19493286	19493345	A_51_P415162	Agilent4x44k	lncR.3509	chr8	19492906	19493623	ENSMUST00000122422	+
chr1	31042949	31042999	A_52_P20145	Agilent4x44k	lncR.15	chr1	31041919	31043675	ENSMUST00000191364	+
chr10	70219571	70219630	A_51_P199352	Agilent4x44k	lncR.290	chr10	70204664	70219711	ENSMUST00000188568;NR_038041;uc007fnp.2;ENSMUST00000020090;ENSMUST00000190199;ENSMUST00000187318;ENSMUST00000189468	+
chr16	23223515	23223574	A_51_P144157	Agilent4x44k	lncR.1376	chr16	23175288	23224446	ENSMUST00000149488;ENSMUST00000119199	+
chr2	116528152	116528211	A_51_P234263	Agilent4x44k	lncR.2169	chr2	116527843	116528490	ENSMUST00000120190	-
chr2	69885779	69885838	A_51_P119315	Agilent4x44k	lncR.1939	chr2	69885727	69888155	uc008jyx.1;ENSMUST00000129114	+
chr11	102545832	102545891	A_51_P453635	Agilent4x44k	lncR.521	chr11	102545702	102546022	ENSMUST00000119782	+
chr11	117078774	117078832	A_52_P555537	Agilent4x44k	lncR.537	chr11	117076782	117078955	NR_027059;uc007mmx.2;2810008D09;ENSMUST00000149822;ENSMUST00000182811	+
chr17	10320580	10320639	A_52_P472098	Agilent4x44k	lncR.1482	chr17	10319918	10322606	NR_037588;uc012ajw.1;B930003M22	+
chr7	12603365	12603424	A_52_P38825	Agilent4x44k	lncR.3233	chr7	12603196	12604643	ENSMUST00000118665	+
chr7	78579410	78579469	A_52_P478444	Agilent4x44k	lncR.3314	chr7	78578830	78581038	ENSMUST00000064591;ENSMUST00000186234	+
chr6	99878018	99878077	A_52_P667098	Agilent4x44k	lncR.3188	chr6	99877816	99878334	ENSMUST00000121046	-
chr6	86532239	86532298	A_52_P617171	Agilent4x44k	lncR.3038	chr6	86526270	86564449	uc009csd.1;ENSMUST00000180896;NR_037960;uc029vxh.1;NR_037961;uc009cse.1;ENSMUST00000181928;1600020E01	+
chr7	39555811	39555870	A_52_P987967	Agilent4x44k	lncR.3278	chr7	39552496	39556305	ENSMUST00000190789	+
chr4	146519765	146519824	A_52_P563505	Agilent4x44k	lncR.2690	chr4	146519038	146546873	NR_045468;uc008vsg.2;ENSMUST00000145269;1700104F14	-
chr3	12856138	12856197	A_52_P581100	Agilent4x44k	lncR.2243	chr3	12855836	12858633	ENSMUST00000066794;ENSMUST00000105727	+
chr11	22861026	22861085	A_52_P995381	Agilent4x44k	lncR.425	chr11	22858931	22861264	ENSMUST00000174568	+
chr10	86914489	86914548	A_52_P450298	Agilent4x44k	lncR.300	chr10	86913498	86914681	uc007gqp.1	+
chr13	47960741	47960800	A_52_P214673	Agilent4x44k	lncR.1026	chr13	47960329	48018608	uc029rzz.1;NR_038004;ENSMUST00000061899	-
chr11	103265316	103265375	A_51_P197899	Agilent4x44k	lncR.664	chr11	103264860	103267745	ENSMUST00000139621	-
chr10	71171292	71171351	A_52_P161417	Agilent4x44k	lncR.367	chr10	71168736	71182040	NR_038040;uc007foj.2;C730027H18;uc007fok.2	-
chr8	125588184	125588243	A_52_P131663	Agilent4x44k	lncR.3584	chr8	125584637	125588251	uc009nyg.1	+
chr3	15001943	15002002	A_52_P349091	Agilent4x44k	lncR.2244	chr3	14971200	15002727	NR_040549;NR_040550;uc029ujw.1;uc008oqu.1;ENSMUST00000182586	+
chr15	63819233	63819292	A_52_P13739	Agilent4x44k	lncR.1270	chr15	63817187	63819540	NR_040315;NR_108057;uc007vyv.1;uc007vyw.1;ENSMUST00000185477;1700065I16;1700084L08;ENSMUST00000191090	+
chr11	116219903	116219962	A_51_P234927	Agilent4x44k	lncR.535	chr11	116216001	116220287	NR_004853;uc011yhu.1;ENSMUST00000174177;ENSMUST00000174248;uc007mko.2;ENSMUST00000173567	+
chr19	12586065	12586124	A_52_P448729	Agilent4x44k	lncR.1837	chr19	12585867	12596566	NR_015503;uc012bjb.1;ENSMUST00000136697	-
chr9	83410103	83410162	A_51_P128945	Agilent4x44k	lncR.3718	chr9	83409660	83410126	ENSMUST00000078766	+
chrX	17913029	17913088	A_52_P151504	Agilent4x44k	lncR.3999	chrX	17912982	17913818	ENSMUST00000121905	-
chr2	74713324	74713383	A_51_P300921	Agilent4x44k	lncR.2120	chr2	74703248	74716130	ENSMUST00000132326;NR_027899;ENSMUST00000145799;ENSMUST00000139005	-
chr5	112793538	112793597	A_52_P364998	Agilent4x44k	lncR.2790	chr5	112793291	112801701	NR_040675;NR_040676;ENSMUST00000182801;4930481L12;1700095B10;ENSMUST00000189538;ENSMUST00000182349;ENSMUST00000189887	+
chr7	47142191	47142250	A_51_P154738	Agilent4x44k	lncR.3402	chr7	47142156	47144322	uc009had.1	-
chr1	17395124	17395183	A_51_P306839	Agilent4x44k	lncR.7	chr1	17394958	17395429	ENSMUST00000188959	+
chr5	98185342	98185401	A_52_P447161	Agilent4x44k	lncR.2884	chr5	98185296	98185984	ENSMUST00000057889	-
chr12	114708652	114708711	A_51_P128248	Agilent4x44k	lncR.861	chr12	114708648	114709081	ENSMUST00000103505	-
chr15	92704153	92704212	A_52_P330119	Agilent4x44k	lncR.1350	chr15	92703755	92705955	uc007xip.1;1700010A15	-
chr3	92024834	92024893	A_52_P437084	Agilent4x44k	lncR.2279	chr3	92024567	92024911	ENSMUST00000118636	+
chr7	67247172	67247181	A_52_P266522	Agilent4x44k	lncR.3419	chr7	67246537	67250118	uc009hik.1	-
chr19	5800526	5800585	A_51_P394383	Agilent4x44k	lncR.1826	chr19	5795689	5802672	uc008gfj.2;NR_002847;ENSMUST00000172812;ENSMUST00000173314;ENSMUST00000174808;9430072K23;ENSMUST00000173499;ENSMUST00000173523;2310038L10	-
chr14	69680859	69680918	A_52_P622941	Agilent4x44k	lncR.1224	chr14	69680584	69683286	ENSMUST00000183514	-
chr15	18164487	18164546	A_52_P147426	Agilent4x44k	lncR.1255	chr15	18163886	18164752	ENSMUST00000182954	+
chr12	28470122	28470181	A_51_P412892	Agilent4x44k	lncR.766	chr12	28469870	28474225	ENSMUST00000185916	-
chr5	24906226	24906285	A_51_P243495	Agilent4x44k	lncR.2722	chr5	24902568	24906850	uc008wso.2;NR_040684;ENSMUST00000134633	+
chr1	170881512	170881571	A_52_P411116	Agilent4x44k	lncR.118	chr1	170868645	170881721	ENSMUST00000171747	+
chrX	61831377	61831435	A_52_P561934	Agilent4x44k	lncR.3889	chrX	61830510	61831575	ENSMUST00000117345	+
chr6	82878832	82878891	A_52_P9057	Agilent4x44k	lncR.3177	chr6	82877864	82881853	8430413P18;ENSMUST00000186147;NR_040520;uc009clm.1;uc029vwu.1;ENSMUST00000186119;ENSMUST00000191170	-
chr8	69371084	69371143	A_51_P223078	Agilent4x44k	lncR.3629	chr8	69371024	69395544	NR_038043;uc029wto.1;uc009lxf.2;uc029wtp.1;NR_038044	-
chr1	93975388	93975410	A_52_P294123	Agilent4x44k	lncR.69	chr1	93975353	93985816	ENSMUST00000185591	+
chr19	53451661	53451720	A_51_P419246	Agilent4x44k	lncR.1865	chr19	53441211	53464796	NR_028427;uc008hwu.2;ENSMUST00000180489;uc008hwv.1;ENSMUST00000181539;uc008hww.1;uc029tsv.1	-
chr13	83735289	83735348	A_52_P215409	Agilent4x44k	lncR.974	chr13	83721381	83872680	ENSMUST00000131907;ENSMUST00000185281;NR_015561;uc007ril.1;ENSMUST00000182788;ENSMUST00000182701;uc007rim.1;ENSMUST00000052354	+
chr12	58967737	58967796	A_52_P1124036	Agilent4x44k	lncR.715	chr12	58953095	58968011	ENSMUST00000180738	+
chr5	91969617	91969676	A_52_P34704	Agilent4x44k	lncR.2766	chr5	91962881	91972137	NR_028429	+
chr5	144110825	144110861	A_52_P167500	Agilent4x44k	lncR.2929	chr5	144110816	144111772	ENSMUST00000182470	-
chr17	37113875	37113934	A_52_P151864	Agilent4x44k	lncR.1530	chr17	37113855	37114448	ENSMUST00000174626	+
chr4	82066821	82066880	A_52_P1068492	Agilent4x44k	lncR.2490	chr4	82065873	82067775	ENSMUST00000151038	+
chr15	46625637	46625696	A_51_P433975	Agilent4x44k	lncR.1262	chr15	46623304	46639858	NR_045811;uc029sox.1;ENSMUST00000190364;ENSMUST00000060825	+
chr2	29869052	29869111	A_51_P487913	Agilent4x44k	lncR.2082	chr2	29868723	29870317	ENSMUST00000047607	-
chr4	72203288	72203347	A_51_P368743	Agilent4x44k	lncR.2484	chr4	72201243	72215352	uc008tim.2;NR_027923;A630007L03;A830045B18;E130314H18;A230098M10;2700071L19;ENSMUST00000122923	+
chr3	17799388	17799442	A_51_P403704	Agilent4x44k	lncR.2245	chr3	17789920	17800073	NR_033490;uc008orj.2;ENSMUST00000188983;ENSMUST00000189868;B230031A21;ENSMUST00000186746;A930005K07;ENSMUST00000189754;ENSMUST00000186923;ENSMUST00000185804	+
chr2	116075331	116075390	A_51_P300532	Agilent4x44k	lncR.2168	chr2	116074547	116076096	NR_033447;uc012cbg.1	-
chr13	114124842	114124901	A_52_P586959	Agilent4x44k	lncR.1071	chr13	114124347	114151592	NR_045836;uc029sdh.1	-
chr3	92689998	92690057	A_52_P225260	Agilent4x44k	lncR.2280	chr3	92689425	92690163	ENSMUST00000169025	+
chr10	94674104	94674163	A_51_P152479	Agilent4x44k	lncR.379	chr10	94673492	94688613	NR_015524;uc007gvv.2;ENSMUST00000181906	-
chr2	15386179	15386237	A_51_P336491	Agilent4x44k	lncR.1886	chr2	15385615	15386590	ENSMUST00000122198	+
chr5	120339508	120339566	A_52_P868235	Agilent4x44k	lncR.2910	chr5	120339507	120342559	uc008zhc.1	-
chr14	74340471	74340527	A_52_P29030	Agilent4x44k	lncR.1153	chr14	74338387	74349501	uc007uqb.1	+
chr1	146803385	146803444	A_52_P859365	Agilent4x44k	lncR.225	chr1	146802965	146806022	ENSMUST00000126596	-
chr3	138282060	138282119	A_52_P835985	Agilent4x44k	lncR.2413	chr3	138281408	138307022	ENSMUST00000160080	-
chr9	105545643	105545702	A_51_P174773	Agilent4x44k	lncR.3828	chr9	105545437	105545827	ENSMUST00000187229	-
chrX	77992503	77992545	A_51_P481417	Agilent4x44k	lncR.3906	chrX	77988363	77992734	ENSMUST00000118262	+
chr2	36808150	36808209	A_52_P40168	Agilent4x44k	lncR.2095	chr2	36807826	36808392	ENSMUST00000120418	-
chr7	131338333	131338392	A_52_P408220	Agilent4x44k	lncR.3483	chr7	131338182	131341071	9330174C13;E130010A20	-
chr7	19508953	19509012	A_52_P534018	Agilent4x44k	lncR.3240	chr7	19508754	19509454	4930519D19	+
chr18	55838310	55838369	A_52_P395508	Agilent4x44k	lncR.1737	chr18	55837972	55838949	ENSMUST00000182528	-
chr11	83622897	83622956	A_52_P590995	Agilent4x44k	lncR.489	chr11	83582056	83623693	ENSMUST00000125626;NR_036453;NR_036452;uc007kpl.2;uc007kpk.2;ENSMUST00000141082;ENSMUST00000171408	+
chr2	70489959	70490018	A_52_P793792	Agilent4x44k	lncR.2113	chr2	70489939	70563357	NR_040496;uc029txz.1;ENSMUST00000151851;ENSMUST00000154284	-
chr10	128504112	128504171	A_52_P258266	Agilent4x44k	lncR.332	chr10	128499246	128504242	uc007hnf.1;A430046D13;ENSMUST00000180477	+
chr3	55847619	55847678	A_51_P189208	Agilent4x44k	lncR.2262	chr3	55847104	55848065	NR_033592;uc012cps.1	+
chr3	96241065	96241124	A_52_P571832	Agilent4x44k	lncR.2286	chr3	96239393	96241819	ENSMUST00000176760	+
chr18	62754867	62754926	A_52_P241751	Agilent4x44k	lncR.1743	chr18	62751673	62756347	NR_037693;uc008fdk.1;ENSMUST00000067450;ENSMUST00000048109	-
chr13	65049363	65049422	A_52_P269482	Agilent4x44k	lncR.1041	chr13	65044788	65051811	ENSMUST00000182457	-
chr4	63393729	63393788	A_51_P219634	Agilent4x44k	lncR.2479	chr4	63381357	63394018	uc008tgd.1;ENSMUST00000144095;1700042H18	+
chrX	102757440	102757467	A_52_P50767	Agilent4x44k	lncR.3920	chrX	102754781	102757471	ENSMUST00000119747	+
chr2	25705840	25705899	A_51_P289017	Agilent4x44k	lncR.2074	chr2	25705850	25709716	ENSMUST00000137661	-
chr4	21847278	21847337	A_52_P459259	Agilent4x44k	lncR.2579	chr4	21846326	21848448	NR_028384	-
chr19	60162102	60162118	A_51_P497240	Agilent4x44k	lncR.1821	chr19	60144674	60162591	NR_026942;uc008ibp.1;ENSMUST00000065383;1110005D23	+
chr6	67565530	67565589	A_51_P458208	Agilent4x44k	lncR.3120	chr6	67565233	67565699	uc009cfs.1;NR_003100	-
chr14	50878937	50878996	A_52_P560996	Agilent4x44k	lncR.1115	chr14	50870364	50879003	ENSMUST00000181697;ENSMUST00000181482	+
chr8	25812987	25813046	A_52_P311392	Agilent4x44k	lncR.3605	chr8	25812532	25814517	2310021I05;A930034C21	-
chr16	91055668	91055727	A_51_P243721	Agilent4x44k	lncR.1417	chr16	91044656	91056677	ENSMUST00000147848	+
chr6	67167990	67168049	A_52_P105458	Agilent4x44k	lncR.2988	chr6	67115672	67168426	uc009cfg.1;ENSMUST00000181304	+
chr11	14560372	14560431	A_52_P714497	Agilent4x44k	lncR.556	chr11	14560335	14599225	NR_045918;uc007ibh.2;ENSMUST00000139973	-
chr8	111129140	111129199	A_52_P413976	Agilent4x44k	lncR.3658	chr8	111127443	111145498	NR_040363;NR_040364;ENSMUST00000127301;ENSMUST00000143719	-
chr6	67760378	67760416	A_51_P515985	Agilent4x44k	lncR.2994	chr6	67759700	67760413	ENSMUST00000103305	+
chr1	113891769	113891828	A_52_P681722	Agilent4x44k	lncR.204	chr1	113891385	113964134	ENSMUST00000180837	-
chr7	18786554	18786613	A_51_P441215	Agilent4x44k	lncR.3239	chr7	18786301	18789414	NR_024208	+
chrX	8922591	8922650	A_52_P217100	Agilent4x44k	lncR.3988	chrX	8922486	8923982	ENSMUST00000119391	-
chr7	54412232	54412263	A_52_P342896	Agilent4x44k	lncR.3407	chr7	54411909	54412519	ENSMUST00000105882;ENSMUST00000122119	-
chr7	33879841	33879871	A_52_P484000	Agilent4x44k	lncR.3267	chr7	33879295	33880094	ENSMUST00000119465	+
chr19	5802193	5802252	A_52_P392598	Agilent4x44k	lncR.1826	chr19	5795689	5802672	uc008gfj.2;NR_002847;ENSMUST00000172812;ENSMUST00000173314;ENSMUST00000174808;9430072K23;ENSMUST00000173499;ENSMUST00000173523;2310038L10	-
chr11	40115258	40115317	A_51_P428676	Agilent4x44k	lncR.434	chr11	40008194	40337831	ENSMUST00000130945	+
chr6	116207222	116207257	A_51_P473658	Agilent4x44k	lncR.3198	chr6	116199409	116207993	uc009djr.1	-
chr13	67818945	67819004	A_52_P464683	Agilent4x44k	lncR.1044	chr13	67796593	67830985	uc007rbp.1;NR_045194;ENSMUST00000181912	-
chrX	3277422	3277481	A_52_P173352	Agilent4x44k	lncR.3982	chrX	3276856	3278543	ENSMUST00000121982	-
chr10	81197805	81197826	A_52_P260241	Agilent4x44k	lncR.295	chr10	81194609	81210877	ENSMUST00000129834;ENSMUST00000129950;NR_015477;ENSMUST00000150782;9230118C23	+
chr1	134839271	134839330	A_51_P444158	Agilent4x44k	lncR.93	chr1	134834142	134846415	ENSMUST00000188123	+
chrX	88959448	88959476	A_52_P178298	Agilent4x44k	lncR.3910	chrX	88959217	88959670	ENSMUST00000121800	+
chr15	63414485	63414544	A_52_P569111	Agilent4x44k	lncR.1328	chr15	63414396	63479608	uc007vyr.2;NR_045279;A430061H17	-
chr16	93792289	93792348	A_52_P300533	Agilent4x44k	lncR.1474	chr16	93792150	93794888	ENSMUST00000180967	-
chr19	7398559	7398618	A_52_P296670	Agilent4x44k	lncR.1831	chr19	7398421	7399077	ENSMUST00000178377	-
chr2	82507465	82507524	A_52_P495243	Agilent4x44k	lncR.1954	chr2	82507216	82507744	ENSMUST00000120616	+
chr14	104445729	104445788	A_52_P592212	Agilent4x44k	lncR.1237	chr14	104288432	104459336	uc007uxa.1;uc011zpm.1	-
chr19	59944088	59944147	A_51_P160389	Agilent4x44k	lncR.1820	chr19	59943740	59944658	4930470F04	+
chr4	133871963	133872022	A_51_P219041	Agilent4x44k	lncR.2528	chr4	133871830	133876533	ENSMUST00000133742	+
chr16	8851277	8851336	A_52_P628654	Agilent4x44k	lncR.1363	chr16	8850204	8852342	uc007ydb.1;3010002C02	+
chr7	121589328	121589387	A_52_P8270	Agilent4x44k	lncR.3471	chr7	121468843	121589836	uc009jns.1;NR_102286;uc009jnt.1;1700001C18	-
chr13	73344899	73344958	A_52_P338951	Agilent4x44k	lncR.1050	chr13	73344664	73347384	NR_045293;uc007rdj.1	-
chr5	148958693	148958730	A_51_P403578	Agilent4x44k	lncR.2932	chr5	148953747	148970122	uc009aox.1;9630050A10;ENSMUST00000133693;uc009aoy.1;1810059H22;ENSMUST00000134251;ENSMUST00000131347;ENSMUST00000130154	-
chr5	20952604	20952663	A_52_P46588	Agilent4x44k	lncR.2717	chr5	20950988	20956398	NR_030699;A730015K04;ENSMUST00000190567	+
chr14	31699116	31699175	A_52_P37890	Agilent4x44k	lncR.1198	chr14	31698774	31700593	E430019N21	-
chr3	134152797	134152856	A_51_P389964	Agilent4x44k	lncR.2408	chr3	134152726	134240536	ENSMUST00000180471	-
chr12	115648023	115648082	A_52_P90157	Agilent4x44k	lncR.899	chr12	115647961	115648361	ENSMUST00000103540	-
chr17	27530391	27530450	A_51_P268914	Agilent4x44k	lncR.1509	chr17	27530067	27530409	ENSMUST00000119573	+
chr11	11574242	11574301	A_52_P1051873	Agilent4x44k	lncR.414	chr11	11557420	11579460	uc007iag.1;ENSMUST00000146304	+
chr6	70371785	70371810	A_52_P568475	Agilent4x44k	lncR.3018	chr6	70371469	70371993	ENSMUST00000103391	+
chr9	20606927	20606986	A_52_P964403	Agilent4x44k	lncR.3762	chr9	20606133	20607616	A630089P16	-
chr4	53878132	53878191	A_52_P540302	Agilent4x44k	lncR.2474	chr4	53877925	53878328	ENSMUST00000116189	+
chr5	104552277	104552336	A_52_P14342	Agilent4x44k	lncR.2782	chr5	104523676	104554211	uc008ykn.1;NR_030673;uc008yko.2;ENSMUST00000181620;uc008ykp.2;ENSMUST00000181418;uc029vkd.1	+
chr4	135756555	135756614	A_52_P542970	Agilent4x44k	lncR.2679	chr4	135756218	135756695	ENSMUST00000119054	-
chr6	116174083	116174142	A_52_P468268	Agilent4x44k	lncR.3053	chr6	116173634	116174494	ENSMUST00000059673;ENSMUST00000173192	+
chr9	36782445	36782504	A_52_P542107	Agilent4x44k	lncR.3681	chr9	36767887	36782675	1700112N04;1700125D20;ENSMUST00000180474	+
chr11	88728599	88728658	A_52_P312234	Agilent4x44k	lncR.498	chr11	88718642	88728893	NR_038058;ENSMUST00000136201	+
chrX	103507349	103507408	A_52_P367384	Agilent4x44k	lncR.3925	chrX	103493558	103530703	ENSMUST00000181020;9830107K21;NR_015508;uc009tzq.2;uc029xma.1;uc029xmc.1;uc029xmd.1;uc029xmb.1;ENSMUST00000183027;ENSMUST00000182447;uc009tzr.1;ENSMUST00000182486;ENSMUST00000121201	+
chr6	69268047	69268106	A_52_P14626	Agilent4x44k	lncR.3137	chr6	69267888	69268412	ENSMUST00000103348	-
chrX	133406645	133406704	A_52_P498702	Agilent4x44k	lncR.4080	chrX	133406375	133407110	ENSMUST00000121247	-
chr1	119242456	119242515	A_52_P223814	Agilent4x44k	lncR.207	chr1	119241962	119242753	ENSMUST00000186012	-
chr4	22938218	22938277	A_52_P399563	Agilent4x44k	lncR.2580	chr4	22928167	22938435	ENSMUST00000123729;uc008sdr.1	-
chr1	37486062	37486121	A_51_P292823	Agilent4x44k	lncR.159	chr1	37485850	37488982	uc011wjs.1;NR_024017;ENSMUST00000151866	-
chr2	119600458	119600517	A_51_P427017	Agilent4x44k	lncR.1986	chr2	119594295	119607502	NR_027832;NR_015473;uc008ltx.2;uc008lty.2;4933437I03;ENSMUST00000147425;ENSMUST00000153581;2310051G17;F630118P05;1700020I14;5430419O11	+
chr7	33659206	33659265	A_52_P930960	Agilent4x44k	lncR.3266	chr7	33653440	33659268	ENSMUST00000151344	+
chr5	23384650	23384701	A_52_P217492	Agilent4x44k	lncR.2835	chr5	23382307	23434353	uc008wpw.1;ENSMUST00000185943;uc008wpx.1;ENSMUST00000188328;ENSMUST00000191186;NR_040469;uc008wpy.2;ENSMUST00000101522;ENSMUST00000189045	-
chr2	111851661	111851720	A_52_P74960	Agilent4x44k	lncR.2164	chr2	111844262	111851838	ENSMUST00000121395	-
chr12	104081209	104081268	A_52_P677262	Agilent4x44k	lncR.736	chr12	104077958	104086920	uc011yrc.1;NR_002861;uc007owq.2;uc011yrd.1;ENSMUST00000166601	+
chr4	146933140	146933199	A_52_P339606	Agilent4x44k	lncR.2554	chr4	146932742	146933389	ENSMUST00000179197	+
chr10	40349220	40349279	A_52_P206436	Agilent4x44k	lncR.354	chr10	40348508	40350103	ENSMUST00000143103;ENSMUST00000044774	-
chr4	60437814	60437873	A_52_P328440	Agilent4x44k	lncR.2477	chr4	60437362	60440064	ENSMUST00000151005	+
chr13	3485814	3485873	A_52_P397909	Agilent4x44k	lncR.914	chr13	3478230	3501393	ENSMUST00000186183;ENSMUST00000187921;ENSMUST00000181708;ENSMUST00000189464;ENSMUST00000191585;ENSMUST00000180836;uc007pit.1;ENSMUST00000186642;ENSMUST00000185835;uc007pis.2;uc007piq.2;NR_015522;uc007pip.2;ENSMUST00000180567;ENSMUST00000186610;ENSMUST00000190547;uc029rys.1;ENSMUST00000188642;NR_045363	+
chr10	76398677	76398736	A_52_P391932	Agilent4x44k	lncR.294	chr10	76389014	76401507	NR_040580;ENSMUST00000190491;ENSMUST00000187079	+
chrX	102928998	102929057	A_52_P91274	Agilent4x44k	lncR.3921	chrX	102928371	102929107	NR_045422;uc009tzg.2	+
chr15	10789527	10789586	A_52_P241872	Agilent4x44k	lncR.1253	chr15	10714835	10790123	uc007vgq.1;uc029snu.1;NR_045063;uc007vgs.1;ENSMUST00000180604;1700009D01;NR_045065;uc007vgt.2;ENSMUST00000181739	+
chr3	55847104	55847163	A_52_P460270	Agilent4x44k	lncR.2262	chr3	55847104	55848065	NR_033592;uc012cps.1	+
chr7	100264680	100264713	A_52_P343293	Agilent4x44k	lncR.3332	chr7	100264543	100265561	uc012fqb.1;NR_033563	+
chr7	55976964	55976984	A_51_P279666	Agilent4x44k	lncR.3300	chr7	55962530	55980868	NR_015495;ENSMUST00000130189	+
chr6	65758053	65758069	A_52_P296309	Agilent4x44k	lncR.2986	chr6	65757936	65758321	ENSMUST00000119894	+
chr10	94676537	94676596	A_52_P564353	Agilent4x44k	lncR.379	chr10	94673492	94688613	NR_015524;uc007gvv.2;ENSMUST00000181906	-
chr8	27042387	27042446	A_51_P406650	Agilent4x44k	lncR.3606	chr8	27042377	27043042	ENSMUST00000178990;ENSMUST00000163731	-
chr4	16264920	16264975	A_52_P219704	Agilent4x44k	lncR.2442	chr4	16164109	16266225	NR_045765;uc008sbt.2;ENSMUST00000151122	+
chr11	73388350	73388409	A_51_P411415	Agilent4x44k	lncR.617	chr11	73388081	73389030	ENSMUST00000092925;ENSMUST00000140414	-
chr6	68121747	68121806	A_52_P125897	Agilent4x44k	lncR.3002	chr6	68121091	68121827	ENSMUST00000103317	+
chr11	74281033	74281064	A_52_P80234	Agilent4x44k	lncR.619	chr11	74280715	74281732	ENSMUST00000117794	-
chr1	172320709	172320765	A_51_P347673	Agilent4x44k	lncR.245	chr1	172320506	172321545	1700085N21	-
chr17	35911182	35911241	A_51_P237281	Agilent4x44k	lncR.1526	chr17	35896946	35912215	ENSMUST00000149452	+
chr10	117813962	117814021	A_51_P476579	Agilent4x44k	lncR.392	chr10	117813872	117815776	2.81044e+17	-
chr2	70459429	70459488	A_51_P301734	Agilent4x44k	lncR.1940	chr2	70458982	70459560	ENSMUST00000140507	+
chr16	10833105	10833164	A_52_P1164828	Agilent4x44k	lncR.1365	chr16	10827927	10833507	ENSMUST00000181732	+
chr6	70058785	70058844	A_51_P450788	Agilent4x44k	lncR.3159	chr6	70058632	70059199	ENSMUST00000103376	-
chr2	19454679	19454738	A_52_P485654	Agilent4x44k	lncR.1890	chr2	19451828	19454995	ENSMUST00000070378;ENSMUST00000149577	+
chr5	23824217	23824252	A_52_P139248	Agilent4x44k	lncR.2836	chr5	23815618	23831897	ENSMUST00000122963;ENSMUST00000126393	-
chr6	117997550	117997609	A_52_P581239	Agilent4x44k	lncR.3055	chr6	117997207	117997992	ENSMUST00000118257	+
chr5	67904304	67904363	A_52_P499563	Agilent4x44k	lncR.2754	chr5	67847066	67909013	ENSMUST00000143945;ENSMUST00000140578	+
chr7	29156606	29156665	A_52_P185059	Agilent4x44k	lncR.3251	chr7	29155680	29156920	ENSMUST00000053062;ENSMUST00000184073	+
chr12	108818023	108818082	A_52_P317874	Agilent4x44k	lncR.742	chr12	108817967	108820146	9630047000000	+
chrX	136743069	136743128	A_52_P1004509	Agilent4x44k	lncR.3957	chrX	136742956	136803364	NR_033324;ENSMUST00000134066;ENSMUST00000145620;ENSMUST00000121387	+
chr4	116589901	116589960	A_51_P305572	Agilent4x44k	lncR.2657	chr4	116589732	116597632	NR_029450;ENSMUST00000142815;A330108I19;B230212K22	-
chr10	111501152	111501211	A_52_P30877	Agilent4x44k	lncR.316	chr10	111500787	111501345	NR_033603;uc011xng.1	+
chr1	36530391	36530450	A_51_P393223	Agilent4x44k	lncR.158	chr1	36530194	36531304	1110058D09	-
chr7	73539822	73539881	A_52_P67463	Agilent4x44k	lncR.3425	chr7	73539796	73558395	A430106I10;NR_037569;ENSMUST00000184587;C130076G01;ENSMUST00000184554;ENSMUST00000190028;ENSMUST00000189960;ENSMUST00000183916;ENSMUST00000187421;ENSMUST00000184855;ENSMUST00000184655	-
chr11	21504198	21504257	A_51_P103117	Agilent4x44k	lncR.562	chr11	21494729	21511180	NR_028259;uc011xsa.1;ENSMUST00000152483;ENSMUST00000165732	-
chrX	122347712	122347771	A_52_P306997	Agilent4x44k	lncR.3943	chrX	122347613	122347948	ENSMUST00000119642	+
chr6	119896165	119896224	A_52_P938913	Agilent4x44k	lncR.3201	chr6	119896159	119902653	ENSMUST00000180527	-
chr12	24964251	24964310	A_52_P387598	Agilent4x44k	lncR.705	chr12	24960656	24964394	uc007ney.1;C530014B18	+
chrX	12743009	12743068	A_52_P574685	Agilent4x44k	lncR.3996	chrX	12742696	12744790	9930001L01	-
chr11	111796439	111796498	A_52_P1180433	Agilent4x44k	lncR.673	chr11	111796347	111800876	ENSMUST00000124855	-
chr2	162898961	162899003	A_51_P114407	Agilent4x44k	lncR.2220	chr2	162898894	162899523	ENSMUST00000118946	-
chr11	77747851	77747910	A_52_P101574	Agilent4x44k	lncR.485	chr11	77747041	77748041	ENSMUST00000117231	+
chr11	106065483	106065542	A_51_P115863	Agilent4x44k	lncR.668	chr11	106065077	106066844	ENSMUST00000140736;5330430P22;uc007lya.1;2900090F08	-
chr1	166770129	166770188	A_52_P205055	Agilent4x44k	lncR.116	chr1	166762145	166770485	ENSMUST00000135069	+
chr18	55079003	55079062	A_51_P438752	Agilent4x44k	lncR.1696	chr18	54990309	55079414	uc008eyi.1;ENSMUST00000181765	+
chr5	44214578	44214637	A_52_P255605	Agilent4x44k	lncR.2857	chr5	44213799	44217259	uc008xio.1	-
chrX	169369627	169369686	A_51_P253084	Agilent4x44k	lncR.3980	chrX	169320421	169370003	uc009uxy.1;ENSMUST00000156210;ENSMUST00000149873;ENSMUST00000119987	+
chr13	19243070	19243129	A_52_P200125	Agilent4x44k	lncR.921	chr13	19242845	19243301	ENSMUST00000103559	+
chr6	57497525	57497584	A_51_P221114	Agilent4x44k	lncR.2981	chr6	57476696	57497671	uc029vvp.1;ENSMUST00000176290	+
chr11	87944595	87944654	A_51_P483557	Agilent4x44k	lncR.496	chr11	87944403	87944814	ENSMUST00000156462	+
chr6	32454307	32454366	A_52_P45080	Agilent4x44k	lncR.2951	chr6	32451170	32454750	ENSMUST00000152538	+
chr15	41762163	41762222	A_52_P884135	Agilent4x44k	lncR.1323	chr15	41758059	41788911	uc007vow.1;ENSMUST00000180418	-
chr13	69143493	69143552	A_51_P447851	Agilent4x44k	lncR.966	chr13	69141228	69143965	uc007rcg.1;4930579G14;ENSMUST00000181690	+
chr13	45966396	45966455	A_51_P286106	Agilent4x44k	lncR.943	chr13	45965253	45966508	ENSMUST00000038032;ENSMUST00000189843	+
chr7	45567973	45568032	A_52_P40327	Agilent4x44k	lncR.3398	chr7	45567794	45575327	NR_038165;NR_038166;ENSMUST00000130094;ENSMUST00000145208;ENSMUST00000133678;ENSMUST00000123549;ENSMUST00000132138;ENSMUST00000142260;ENSMUST00000144570;ENSMUST00000135933;ENSMUST00000148383	-
chr2	74755009	74755068	A_51_P255126	Agilent4x44k	lncR.1945	chr2	74754455	74755097	ENSMUST00000128562	+
chr16	16707696	16707755	A_51_P367374	Agilent4x44k	lncR.1432	chr16	16707686	16718121	NR_045920;uc007yja.2	-
chrX	157429574	157429633	A_52_P157880	Agilent4x44k	lncR.3975	chrX	157429417	157430326	ENSMUST00000122451	+
chr8	25041464	25041523	A_51_P489107	Agilent4x44k	lncR.3517	chr8	25037052	25041757	ENSMUST00000141741	+
chr5	100094871	100094930	A_52_P150484	Agilent4x44k	lncR.2776	chr5	100077961	100095273	NR_045993;ENSMUST00000143245;ENSMUST00000154539	+
chr9	104169682	104169720	A_51_P169576	Agilent4x44k	lncR.3827	chr9	104169199	104169811	ENSMUST00000185927	-
chr7	27930911	27930928	A_52_P677159	Agilent4x44k	lncR.3250	chr7	27927724	27931003	ENSMUST00000181644	+
chr19	5798230	5798289	A_51_P377045	Agilent4x44k	lncR.1826	chr19	5795689	5802672	uc008gfj.2;NR_002847;ENSMUST00000172812;ENSMUST00000173314;ENSMUST00000174808;9430072K23;ENSMUST00000173499;ENSMUST00000173523;2310038L10	-
chr12	109741326	109741385	A_52_P277415	Agilent4x44k	lncR.747	chr12	109729763	109749460	uc007pbd.2;ENSMUST00000183144;uc011ytw.1;uc011ytv.1;ENSMUST00000182185;ENSMUST00000182499;uc011yua.1;NR_028265;ENSMUST00000182268;ENSMUST00000181543;ENSMUST00000183116;ENSMUST00000181496;2810474H01;ENSMUST00000183068;C130007E11;ENSMUST00000183084;ENSMUST00000182300	+
chr14	53717075	53717134	A_52_P591889	Agilent4x44k	lncR.1128	chr14	53538260	53724937	ENSMUST00000103650;uc029sjz.1;uc007tst.1;ENSMUST00000180972;ENSMUST00000179267;ENSMUST00000184874;ENSMUST00000103641;uc007tth.1;ENSMUST00000184687	+
chr13	47008178	47008237	A_52_P169764	Agilent4x44k	lncR.944	chr13	46986446	47008713	uc007qho.1	+
chr3	37715029	37715088	A_51_P376165	Agilent4x44k	lncR.2253	chr3	37714717	37715212	ENSMUST00000077976;ENSMUST00000116115	+
chr16	42884533	42884592	A_51_P375207	Agilent4x44k	lncR.1455	chr16	42884369	42912070	uc007zfz.2;NR_040402	-
chr11	97622817	97622876	A_52_P1114640	Agilent4x44k	lncR.509	chr11	97598510	97622893	NR_045496;uc007lef.1;ENSMUST00000131687	+
chr7	33567483	33567542	A_52_P108492	Agilent4x44k	lncR.3387	chr7	33567253	33567714	ENSMUST00000121734	-
chr9	78820949	78821008	A_51_P154235	Agilent4x44k	lncR.3803	chr9	78820638	78821838	ENSMUST00000182917	-
chr16	91622714	91622773	A_51_P360773	Agilent4x44k	lncR.1419	chr16	91611468	91623861	ENSMUST00000138207	+
chr2	86873402	86873461	A_51_P325099	Agilent4x44k	lncR.2137	chr2	86872774	86873721	ENSMUST00000117211	-
chr1	111880944	111880964	A_52_P201015	Agilent4x44k	lncR.203	chr1	111880735	111881308	ENSMUST00000077111	-
chr14	24615821	24615880	A_51_P100519	Agilent4x44k	lncR.1191	chr14	24606703	24617311	uc007srf.1;1700010J08;ENSMUST00000159360;ENSMUST00000062438	-
chr6	91430618	91430677	A_52_P276546	Agilent4x44k	lncR.3184	chr6	91430459	91440854	NR_045980;uc029vxr.1;ENSMUST00000181849	-
chr2	88652283	88652342	A_51_P375660	Agilent4x44k	lncR.1963	chr2	88648694	88653083	ENSMUST00000155234;ENSMUST00000120518	+
chr6	34726843	34726902	A_52_P77732	Agilent4x44k	lncR.3099	chr6	34726672	34726906	ENSMUST00000189275	-
chr12	113994469	113994515	A_52_P469009	Agilent4x44k	lncR.836	chr12	113994469	113994898	ENSMUST00000103467	-
chr4	127570176	127570235	A_52_P224733	Agilent4x44k	lncR.2517	chr4	127545100	127570704	uc008uux.1;ENSMUST00000146587	+
chr12	115593113	115593172	A_51_P272341	Agilent4x44k	lncR.896	chr12	115593110	115593543	ENSMUST00000103537	-
chr16	21805625	21805684	A_51_P267949	Agilent4x44k	lncR.1372	chr16	21794346	21809039	uc007yrp.2;NR_037958;uc007yrn.2;uc007yro.2;NR_037957;1300002E11;ENSMUST00000181780;1500026P21;ENSMUST00000181960;ENSMUST00000180830;6030442D07	+
chr11	106789391	106789450	A_52_P665143	Agilent4x44k	lncR.527	chr11	106788638	106790200	F630025I20	+
chr5	111739195	111739213	A_52_P610015	Agilent4x44k	lncR.2902	chr5	111734283	111761728	NR_045834;NR_045833;NR_045832;uc008ysi.2;uc029vko.1;uc029vkn.1;ENSMUST00000137398;ENSMUST00000129065;ENSMUST00000129146	-
chr11	100361918	100361977	A_51_P183292	Agilent4x44k	lncR.656	chr11	100361716	100362126	ENSMUST00000081241	-
chr4	129899217	129899276	A_52_P50090	Agilent4x44k	lncR.2522	chr4	129899093	129899902	ENSMUST00000118024	+
chr4	43731849	43731908	A_51_P264132	Agilent4x44k	lncR.2462	chr4	43730033	43734534	NR_033355;uc008sqy.1;ENSMUST00000131248	+
chr9	85820604	85820663	A_52_P196271	Agilent4x44k	lncR.3808	chr9	85820241	85844323	ENSMUST00000069896;ENSMUST00000189191;ENSMUST00000185960;ENSMUST00000187891	-
chr5	136936738	136936797	A_52_P663666	Agilent4x44k	lncR.2807	chr5	136919145	136937112	NR_015555;uc009abd.2;ENSMUST00000181045;D630035O08;uc009abe.2;ENSMUST00000181190	+
chr6	89789990	89790019	A_51_P208891	Agilent4x44k	lncR.3040	chr6	89789449	89790288	ENSMUST00000174239	+
chr6	70011143	70011202	A_52_P63973	Agilent4x44k	lncR.3158	chr6	70010949	70011673	ENSMUST00000103374	-
chr6	48534759	48534818	A_52_P555629	Agilent4x44k	lncR.2966	chr6	48504338	48534832	NR_015597;NR_027808;uc009bun.2;uc009buo.2;ENSMUST00000117571	+
chr4	52821999	52822058	A_52_P182331	Agilent4x44k	lncR.2471	chr4	52814603	52828269	NR_040661;ENSMUST00000135738;ENSMUST00000120435	+
chrX	139676148	139676167	A_52_P600824	Agilent4x44k	lncR.4083	chrX	139676087	139677489	ENSMUST00000118789	-
chr2	103388168	103388227	A_51_P344704	Agilent4x44k	lncR.2157	chr2	103377643	103389044	ENSMUST00000144657;ENSMUST00000153797;uc008lis.1	-
chr4	147103432	147103491	A_52_P163515	Agilent4x44k	lncR.2556	chr4	147102327	147103981	ENSMUST00000117213	+
chr17	34721631	34721690	A_52_P594116	Agilent4x44k	lncR.1616	chr17	34719813	34722252	ENSMUST00000172970	-
chr12	114487136	114487170	A_52_P648824	Agilent4x44k	lncR.851	chr12	114487136	114487569	ENSMUST00000103493	-
chr6	69992488	69992547	A_52_P487736	Agilent4x44k	lncR.3157	chr6	69992465	69992977	ENSMUST00000103373	-
chrX	136803241	136803300	A_52_P793384	Agilent4x44k	lncR.3957	chrX	136742956	136803364	NR_033324;ENSMUST00000134066;ENSMUST00000145620;ENSMUST00000121387	+
chr18	45685266	45685325	A_52_P342052	Agilent4x44k	lncR.1733	chr18	45683486	46045260	NR_040342;ENSMUST00000184994;ENSMUST00000184346	-
chr15	24982356	24982415	A_51_P311642	Agilent4x44k	lncR.1312	chr15	24981619	25027358	uc007vit.1;ENSMUST00000180955;uc007viu.1;ENSMUST00000180696	-
chr5	76928742	76928801	A_51_P377377	Agilent4x44k	lncR.2761	chr5	76928368	76947758	ENSMUST00000101090;ENSMUST00000145897	+
chr6	102270353	102270412	A_52_P287272	Agilent4x44k	lncR.3049	chr6	102266099	102336674	uc009dci.1	+
chr14	12867830	12867869	A_51_P450394	Agilent4x44k	lncR.1083	chr14	12867553	12867888	ENSMUST00000022260	+
chr14	103981418	103981477	A_52_P308593	Agilent4x44k	lncR.1236	chr14	103977627	104027142	NR_045953;uc029sms.1	-
chr6	145951871	145951930	A_51_P151445	Agilent4x44k	lncR.3220	chr6	145951656	145957534	ENSMUST00000139089	-
chr14	66045801	66045860	A_51_P511623	Agilent4x44k	lncR.1142	chr14	66044988	66045877	ENSMUST00000089275	+
chr7	48886509	48886568	A_52_P1135379	Agilent4x44k	lncR.3296	chr7	48877958	48886608	ENSMUST00000129551;ENSMUST00000147173	+
chr2	167728686	167728745	A_52_P2160	Agilent4x44k	lncR.2032	chr2	167691177	167729172	ENSMUST00000141923	+
chr19	33392619	33392678	A_52_P507169	Agilent4x44k	lncR.1790	chr19	33391853	33392837	2810449D17	+
chr3	141458928	141458987	A_51_P376838	Agilent4x44k	lncR.2415	chr3	141457976	141465333	ENSMUST00000161394	-
chr6	145391740	145391799	A_52_P352563	Agilent4x44k	lncR.3081	chr6	145387596	145402179	uc009erl.1;uc009erm.1;ENSMUST00000146858;ENSMUST00000152419;NR_003625;uc009ern.1;ENSMUST00000136180;ENSMUST00000148424	+
chr4	137882649	137882708	A_52_P877156	Agilent4x44k	lncR.2682	chr4	137882370	137883937	ENSMUST00000152368;ENSMUST00000155349;ENSMUST00000156022	-
chr10	87826393	87826452	A_52_P411205	Agilent4x44k	lncR.376	chr10	87826377	87863381	ENSMUST00000139652;uc007gqu.1;ENSMUST00000146581	-
chr7	113242988	113243047	A_52_P24690	Agilent4x44k	lncR.3339	chr7	113240249	113243216	uc012fsj.1	+
chr19	9278986	9279045	A_51_P510367	Agilent4x44k	lncR.1768	chr19	9135156	9279175	uc008goo.1;ENSMUST00000142025	+
chr4	144297469	144297519	A_52_P198289	Agilent4x44k	lncR.2546	chr4	144296692	144298137	ENSMUST00000117343	+
chr6	55411916	55411975	A_52_P1019627	Agilent4x44k	lncR.2978	chr6	55396886	55412285	uc029vvn.1;NR_046179	+
chr3	116165396	116165455	A_52_P883343	Agilent4x44k	lncR.2306	chr3	116150479	116165821	ENSMUST00000181404	+
chr14	105593799	105593858	A_52_P562040	Agilent4x44k	lncR.1166	chr14	105589548	105593929	uc011zpq.2;uc011zpo.2;uc011zpn.2;uc011zpp.2;NR_102319;9330188P03	+
chr14	69683007	69683066	A_51_P178377	Agilent4x44k	lncR.1224	chr14	69680584	69683286	ENSMUST00000183514	-
chr6	136175573	136175632	A_52_P980091	Agilent4x44k	lncR.3071	chr6	136173061	136175664	ENSMUST00000181537	+
chr9	92541319	92541378	A_52_P445746	Agilent4x44k	lncR.3815	chr9	92538800	92542869	NR_029474	-
chr10	93900215	93900274	A_52_P268497	Agilent4x44k	lncR.306	chr10	93897157	93901956	uc007gvg.1;ENSMUST00000180815	+
chr15	46324799	46324858	A_52_P426601	Agilent4x44k	lncR.1261	chr15	46324559	46373907	ENSMUST00000187130;ENSMUST00000185294;uc007vqn.2;NR_045509;uc029sow.1;ENSMUST00000189172	+
chr1	135597751	135597810	A_51_P377228	Agilent4x44k	lncR.94	chr1	135584773	135599948	ENSMUST00000067468	+
chr9	116194770	116194829	A_52_P714949	Agilent4x44k	lncR.3749	chr9	116189179	116194886	uc009ryu.1	+
chr8	80111865	80111924	A_51_P427990	Agilent4x44k	lncR.3634	chr8	80110806	80112086	ENSMUST00000119768	-
chr10	111854589	111854648	A_51_P423369	Agilent4x44k	lncR.389	chr10	111854520	111874376	NR_046029;uc029rfo.1	-
chr8	120882422	120882481	A_52_P908143	Agilent4x44k	lncR.3575	chr8	120880206	120882481	ENSMUST00000181778	+
chr17	34085198	34085229	A_51_P219614	Agilent4x44k	lncR.1520	chr17	34084672	34085823	ENSMUST00000182803	+
chr10	82587154	82587213	A_52_P318955	Agilent4x44k	lncR.296	chr10	82585406	82587534	ENSMUST00000177652	+
chr7	59667489	59667548	A_51_P411154	Agilent4x44k	lncR.3408	chr7	59666434	59696230	ENSMUST00000191191;ENSMUST00000185815	-
chrX	50563228	50563287	A_52_P290152	Agilent4x44k	lncR.4010	chrX	50555743	50635261	NR_026976;uc012hgv.1;uc029xjw.1;ENSMUST00000124842;5830467J12;uc009tdo.1;uc009tdp.1;NR_015505;uc009tdq.2;6720401G13	-
chr14	121284268	121284327	A_52_P439085	Agilent4x44k	lncR.1243	chr14	121284188	121287112	D130078O07	-
chr1	176835595	176835654	A_51_P449580	Agilent4x44k	lncR.247	chr1	176834623	176836133	uc029quu.1;NR_037996;9130226K06	-
chr17	85607416	85607475	A_52_P119962	Agilent4x44k	lncR.1656	chr17	85607357	85618396	NR_015387;ENSMUST00000176958	-
chr1	151143763	151143822	A_52_P972003	Agilent4x44k	lncR.106	chr1	151138033	151144095	NR_038011;uc029qtz.1	+
chr5	25530562	25530621	A_52_P448805	Agilent4x44k	lncR.2726	chr5	25530013	25531466	ENSMUST00000188465;NR_027388;uc012dtm.1	+
chrX	91862632	91862691	A_52_P504159	Agilent4x44k	lncR.4045	chrX	91862599	91863556	ENSMUST00000120477	-
chr19	17354247	17354306	A_52_P1124582	Agilent4x44k	lncR.1840	chr19	17353691	17356590	F730027M24	-
chrX	135023867	135023926	A_51_P335212	Agilent4x44k	lncR.4081	chrX	135022421	135060336	NR_040281;NR_040282;ENSMUST00000153610;ENSMUST00000142907	-
chr9	46913725	46913746	A_52_P67212	Agilent4x44k	lncR.3688	chr9	46913493	46927366	ENSMUST00000191603;uc009phk.1;NR_015605;uc009phl.1;A230011A20;ENSMUST00000185568;2900052N01;ENSMUST00000189828	+
chr5	52607926	52607985	A_52_P515831	Agilent4x44k	lncR.2863	chr5	52607549	52619011	NR_045738;uc012dwf.1;ENSMUST00000064097	-
chr3	93293138	93293197	A_51_P200186	Agilent4x44k	lncR.2281	chr3	93273541	93293691	ENSMUST00000148311;ENSMUST00000122125;ENSMUST00000050758	+
chr1	154270288	154270347	A_52_P842768	Agilent4x44k	lncR.108	chr1	154255688	154270416	uc007dau.1;NR_108050;ENSMUST00000187189	+
chr12	114746393	114746452	A_52_P653565	Agilent4x44k	lncR.863	chr12	114746273	114746706	ENSMUST00000103507	-
chr16	77597979	77598038	A_52_P502332	Agilent4x44k	lncR.1403	chr16	77236316	77691403	uc007zsd.1;uc007zse.1;ENSMUST00000182656;ENSMUST00000183333;ENSMUST00000182398;ENSMUST00000183099;ENSMUST00000182548;ENSMUST00000182601;ENSMUST00000170849;uc007zsj.2;uc007zsi.2;uc007zsh.2;uc007zsg.2;uc007zsf.2;NR_015543;ENSMUST00000182748;ENSMUST00000182820;ENSMUST00000179255;ENSMUST00000068704;ENSMUST00000183327;uc007zsk.1;ENSMUST00000182986;ENSMUST00000183166;ENSMUST00000182091	+
chr5	58455102	58455161	A_52_P769867	Agilent4x44k	lncR.2751	chr5	58453038	58455292	uc008xlw.1;ENSMUST00000189036	+
chr2	173596155	173596214	A_52_P641406	Agilent4x44k	lncR.2231	chr2	173579319	173659640	NR_027957;uc008odx.2;uc008odw.2;ENSMUST00000141051;ENSMUST00000151763;ENSMUST00000132669;uc008ody.2;ENSMUST00000153162;ENSMUST00000149947;uc008odz.2;uc008oea.2;uc008oeb.2;B230354I24;ENSMUST00000154908;uc008oec.2;ENSMUST00000142320;1700007P14;ENSMUST00000148111;ENSMUST00000127022;ENSMUST00000140992;ENSMUST00000148213;ENSMUST00000133185	-
chr19	10201682	10201741	A_51_P304603	Agilent4x44k	lncR.1769	chr19	10198368	10202384	ENSMUST00000150038;ENSMUST00000081739	+
chrX	169986746	169986805	A_51_P286431	Agilent4x44k	lncR.4107	chrX	169985801	169986941	ENSMUST00000124513;2210018M05	-
chr10	111992663	111992722	A_52_P481157	Agilent4x44k	lncR.390	chr10	111991723	111995892	F730044E04;F730031I12	-
chr4	63351218	63351277	A_52_P288270	Agilent4x44k	lncR.2478	chr4	63350411	63353846	ENSMUST00000118337	+
chr3	103778380	103778418	A_51_P330870	Agilent4x44k	lncR.2294	chr3	103771952	103789402	ENSMUST00000154868;ENSMUST00000123155;ENSMUST00000138430;ENSMUST00000152867	+
chr11	112721362	112721401	A_52_P422526	Agilent4x44k	lncR.675	chr11	112718876	112744277	ENSMUST00000148724	-
chr12	114646678	114646737	A_51_P155336	Agilent4x44k	lncR.858	chr12	114646572	114646865	ENSMUST00000103501	-
chr18	60684521	60684580	A_51_P236314	Agilent4x44k	lncR.1741	chr18	60684495	60687432	1200015G06	-
chr15	74986958	74986985	A_52_P248403	Agilent4x44k	lncR.1330	chr15	74986591	74988460	ENSMUST00000188378	-
chr15	46625759	46625776	A_51_P433970	Agilent4x44k	lncR.1262	chr15	46623304	46639858	NR_045811;uc029sox.1;ENSMUST00000190364;ENSMUST00000060825	+
chr6	68768711	68768770	A_52_P265556	Agilent4x44k	lncR.3127	chr6	68768568	68769103	ENSMUST00000103333	-
chr6	94951456	94951515	A_52_P1147558	Agilent4x44k	lncR.3044	chr6	94943833	94951545	NR_040761;uc029vxu.1	+
chr7	78580480	78580539	A_51_P418039	Agilent4x44k	lncR.3314	chr7	78578830	78581038	ENSMUST00000064591;ENSMUST00000186234	+
chr6	122696311	122696370	A_52_P277592	Agilent4x44k	lncR.3062	chr6	122696001	122696882	ENSMUST00000121713	+
chr11	55514914	55514973	A_51_P286780	Agilent4x44k	lncR.452	chr11	55514846	55527715	ENSMUST00000152968	+
chr16	24392795	24392854	A_52_P552547	Agilent4x44k	lncR.1441	chr16	24391612	24393655	ENSMUST00000181640;NR_037954;1110054M08	-
chr9	98186527	98186586	A_51_P107722	Agilent4x44k	lncR.3819	chr9	98186527	98187153	ENSMUST00000061643	-
chr12	80942723	80942782	A_52_P519008	Agilent4x44k	lncR.794	chr12	80942651	80945399	NR_045057;uc007obl.2	-
chr3	110252020	110252079	A_52_P507414	Agilent4x44k	lncR.2303	chr3	110250015	110253699	C130013H08	+
chr13	3487815	3487874	A_52_P457123	Agilent4x44k	lncR.914	chr13	3478230	3501393	ENSMUST00000186183;ENSMUST00000187921;ENSMUST00000181708;ENSMUST00000189464;ENSMUST00000191585;ENSMUST00000180836;uc007pit.1;ENSMUST00000186642;ENSMUST00000185835;uc007pis.2;uc007piq.2;NR_015522;uc007pip.2;ENSMUST00000180567;ENSMUST00000186610;ENSMUST00000190547;uc029rys.1;ENSMUST00000188642;NR_045363	+
chr5	104553059	104553118	A_52_P27725	Agilent4x44k	lncR.2782	chr5	104523676	104554211	uc008ykn.1;NR_030673;uc008yko.2;ENSMUST00000181620;uc008ykp.2;ENSMUST00000181418;uc029vkd.1	+
chr11	52478723	52478782	A_52_P195706	Agilent4x44k	lncR.585	chr11	52478508	52479103	ENSMUST00000120089	-
chr8	123745248	123745307	A_51_P293474	Agilent4x44k	lncR.3667	chr8	123744630	123754228	uc009nwn.1;ENSMUST00000181805	-
chr5	70958783	70958842	A_52_P336171	Agilent4x44k	lncR.2870	chr5	70958562	70960393	uc008xqu.1;A330042O22	-
chr9	122886016	122886075	A_51_P482795	Agilent4x44k	lncR.3844	chr9	122885080	122903184	ENSMUST00000180486	-
chr2	106575263	106575322	A_52_P1060076	Agilent4x44k	lncR.2162	chr2	106574791	106580840	ENSMUST00000156718	-
chr9	118013404	118013463	A_52_P99885	Agilent4x44k	lncR.3840	chr9	117876000	118040259	ENSMUST00000111769;uc009rzf.1;uc009rzg.1;ENSMUST00000191100;ENSMUST00000187803;ENSMUST00000187329	-
chrX	159560902	159560961	A_51_P427540	Agilent4x44k	lncR.3976	chrX	159559978	159561961	4930422N03	+
chr12	114176511	114176570	A_52_P53507	Agilent4x44k	lncR.841	chr12	114176444	114176862	ENSMUST00000103475	-
chr12	103744083	103744142	A_52_P329652	Agilent4x44k	lncR.803	chr12	103744030	103754733	ENSMUST00000167075	-
chr11	73665237	73665264	A_52_P254754	Agilent4x44k	lncR.477	chr11	73664614	73665542	ENSMUST00000134773	+
chr9	88522260	88522319	A_52_P522166	Agilent4x44k	lncR.3811	chr9	88521050	88522929	ENSMUST00000182232;ENSMUST00000180563;NR_040721;uc009qys.2;ENSMUST00000183045;2810026P18;ENSMUST00000182517;ENSMUST00000183030;ENSMUST00000182900;ENSMUST00000182872;ENSMUST00000190033	-
chr14	44958198	44958257	A_51_P321508	Agilent4x44k	lncR.1108	chr14	44858671	44974944	ENSMUST00000099718;ENSMUST00000127408	+
chr8	94429980	94430039	A_52_P417945	Agilent4x44k	lncR.3644	chr8	94422899	94435105	ENSMUST00000180612;ENSMUST00000180445;NR_015514;uc009mwi.2;ENSMUST00000181788	-
chr1	132284708	132284767	A_52_P73559	Agilent4x44k	lncR.91	chr1	132284453	132284809	ENSMUST00000159853	+
chr13	35184801	35184822	A_52_P1083387	Agilent4x44k	lncR.936	chr13	35181622	35188017	NR_045616;uc007qcc.1;ENSMUST00000189140	+
chr11	120661697	120661756	A_52_P629748	Agilent4x44k	lncR.544	chr11	120659157	120661815	ENSMUST00000151998	+
chr8	80512934	80512993	A_52_P110199	Agilent4x44k	lncR.3635	chr8	80511842	80514473	ENSMUST00000142188	-
chr10	25779351	25779410	A_51_P496511	Agilent4x44k	lncR.344	chr10	25779313	25837437	NR_045349;uc029qwl.1	-
chr6	67766052	67766096	A_52_P36023	Agilent4x44k	lncR.3121	chr6	67766036	67766772	ENSMUST00000103306	-
chr13	58743914	58743973	A_52_P601221	Agilent4x44k	lncR.1038	chr13	58741073	58762311	NR_045469;uc007quf.1	-
chr2	153826376	153826435	A_52_P310930	Agilent4x44k	lncR.2016	chr2	153826171	153826605	ENSMUST00000118786	+
chr2	18039525	18039584	A_52_P1021523	Agilent4x44k	lncR.1888	chr2	18032533	18039633	ENSMUST00000136400	+
chr9	89805989	89806048	A_52_P866925	Agilent4x44k	lncR.3726	chr9	89802870	89806055	ENSMUST00000184823	+
chr9	81678123	81678182	A_52_P50107	Agilent4x44k	lncR.3716	chr9	81677612	81678386	ENSMUST00000183511	+
chr7	7213441	7213500	A_51_P374991	Agilent4x44k	lncR.3364	chr7	7212995	7278289	NR_003555	-
chrX	142533593	142533652	A_52_P621418	Agilent4x44k	lncR.4086	chrX	142533439	142533870	ENSMUST00000117247	-
chr14	34765864	34765923	A_52_P459211	Agilent4x44k	lncR.1099	chr14	34759402	34770553	ENSMUST00000180412;ENSMUST00000181044	+
chrX	167446327	167446386	A_52_P186349	Agilent4x44k	lncR.4106	chrX	167445989	167446531	ENSMUST00000119303	-
chr6	65768551	65768610	A_52_P900367	Agilent4x44k	lncR.3118	chr6	65768544	65779249	ENSMUST00000144594	-
chr5	38747790	38747849	A_51_P347789	Agilent4x44k	lncR.2738	chr5	38735983	38747897	ENSMUST00000114080;ENSMUST00000177682	+
chr5	43601331	43601385	A_51_P354508	Agilent4x44k	lncR.2855	chr5	43549930	43601730	ENSMUST00000149048;uc008xhm.1;ENSMUST00000152116	-
chr5	24209636	24209695	A_52_P671812	Agilent4x44k	lncR.2837	chr5	24209327	24209724	ENSMUST00000190879	-
chr13	119474751	119474810	A_52_P707807	Agilent4x44k	lncR.1073	chr13	119473804	119476761	ENSMUST00000048965	-
chrX	15365472	15365531	A_52_P436258	Agilent4x44k	lncR.3866	chrX	15365179	15365490	ENSMUST00000118490	+
chr19	44931810	44931869	A_52_P571691	Agilent4x44k	lncR.1805	chr19	44931163	44932054	6030443O07	+
chr6	48523633	48523692	A_51_P509107	Agilent4x44k	lncR.2966	chr6	48504338	48534832	NR_015597;NR_027808;uc009bun.2;uc009buo.2;ENSMUST00000117571	+
chr2	30237405	30237464	A_52_P520583	Agilent4x44k	lncR.2083	chr2	30236795	30238223	ENSMUST00000187343;NR_028299;uc008jbt.1;1700084E18;1700129C20;1700125I18	-
chr1	55370013	55370072	A_52_P602180	Agilent4x44k	lncR.169	chr1	55370016	55370363	ENSMUST00000191444	-
chr1	136126881	136126940	A_52_P535928	Agilent4x44k	lncR.217	chr1	136126178	136131183	ENSMUST00000134998	-
chr1	105356856	105356915	A_52_P392229	Agilent4x44k	lncR.78	chr1	105356007	105361737	ENSMUST00000181383;ENSMUST00000189938	+
chr2	151315867	151315926	A_52_P134305	Agilent4x44k	lncR.2012	chr2	151301974	151316247	ENSMUST00000129286;ENSMUST00000157058;NR_040747;uc008mzn.2;4930442J19	+
chr6	70356197	70356256	A_52_P412698	Agilent4x44k	lncR.3017	chr6	70355877	70356445	ENSMUST00000103390	+
chr14	61294736	61294795	A_52_P88738	Agilent4x44k	lncR.1217	chr14	61292980	61318146	ENSMUST00000190737;NR_033788;uc007uft.1;1700101H06;1700109G14;ENSMUST00000188538	-
chr12	20814315	20814374	A_51_P447189	Agilent4x44k	lncR.758	chr12	20804381	20815779	ENSMUST00000189625;NR_015521;uc007nde.2;ENSMUST00000110971	-
chrX	96885558	96885617	A_52_P294675	Agilent4x44k	lncR.4050	chrX	96885509	96887873	ENSMUST00000117289	-
chr16	19085139	19085198	A_52_P829408	Agilent4x44k	lncR.1435	chr16	19085017	19085460	ENSMUST00000103746	-
chr10	25672792	25672851	A_52_P979926	Agilent4x44k	lncR.276	chr10	25536386	25673343	ENSMUST00000191547	+
chr6	8507439	8507498	A_51_P158418	Agilent4x44k	lncR.3093	chr6	8488795	8510430	ENSMUST00000148063;uc009axq.1;ENSMUST00000124104;ENSMUST00000161307;ENSMUST00000123581;uc009axr.2;uc009axs.2;NR_040452;ENSMUST00000144568;2810488G03;A130001I01	-
chr9	51924623	51924682	A_52_P17095	Agilent4x44k	lncR.3691	chr9	51914427	51927003	4933407I05;NR_040731;uc009pln.1	+
chr7	46345936	46345995	A_52_P95096	Agilent4x44k	lncR.3400	chr7	46345770	46349054	uc009gyl.1	-
chr1	69546668	69546727	A_52_P883898	Agilent4x44k	lncR.45	chr1	69513932	69547707	ENSMUST00000187100	+
chr12	115834042	115834101	A_52_P562158	Agilent4x44k	lncR.904	chr12	115833950	115834396	ENSMUST00000103544	-
chr8	79680530	79680561	A_52_P151853	Agilent4x44k	lncR.3633	chr8	79680266	79680824	ENSMUST00000178097	-
chrX	74171312	74171371	A_51_P519024	Agilent4x44k	lncR.3896	chrX	74170653	74171924	ENSMUST00000117131;uc009tnw.1	+
chr11	119936023	119936082	A_51_P481550	Agilent4x44k	lncR.687	chr11	119935803	119942698	ENSMUST00000129379	-
chr12	115912433	115912492	A_52_P226877	Agilent4x44k	lncR.907	chr12	115912344	115912776	ENSMUST00000103547	-
chr17	22039273	22039332	A_52_P632132	Agilent4x44k	lncR.1590	chr17	22039028	22040539	ENSMUST00000167568	-
chr14	67673295	67673354	A_52_P204864	Agilent4x44k	lncR.1221	chr14	67673177	67675106	ENSMUST00000175674	-
chr6	70726673	70726732	A_52_P238230	Agilent4x44k	lncR.3028	chr6	70718901	70740554	uc009cfw.1;uc009cfx.1;ENSMUST00000103410	+
chr1	45602467	45602497	A_52_P443824	Agilent4x44k	lncR.27	chr1	45602026	45602753	ENSMUST00000185744	+
chr5	29538345	29538404	A_52_P18706	Agilent4x44k	lncR.2729	chr5	29537948	29538624	NR_102704;ENSMUST00000075518	+
chr18	23967089	23967148	A_51_P398147	Agilent4x44k	lncR.1718	chr18	23966679	23987226	uc008egi.1	-
chr7	33403711	33403770	A_52_P479958	Agilent4x44k	lncR.3264	chr7	33402819	33403825	ENSMUST00000182596	+
chr19	61119254	61119313	A_52_P681348	Agilent4x44k	lncR.1873	chr19	61053840	61140840	ENSMUST00000122927;uc008icg.2;uc008icf.2;ENSMUST00000127290;ENSMUST00000181469;ENSMUST00000127117;uc008ich.1;ENSMUST00000180544;uc008ici.1;ENSMUST00000143264	-
chr1	111807552	111807591	A_52_P438467	Agilent4x44k	lncR.202	chr1	111804934	111807775	ENSMUST00000186797	-
chr11	21953302	21953361	A_52_P547000	Agilent4x44k	lncR.424	chr11	21953140	21953703	ENSMUST00000120694	+
chrX	144165802	144165861	A_52_P400249	Agilent4x44k	lncR.3962	chrX	144153694	144166274	NR_040271;uc009umr.2;ENSMUST00000135687	+
chr7	84775959	84776018	A_51_P265089	Agilent4x44k	lncR.3321	chr7	84689639	84776549	NR_038175;ENSMUST00000129059;ENSMUST00000168496	+
chr11	5780425	5780484	A_52_P364871	Agilent4x44k	lncR.411	chr11	5762129	5784710	ENSMUST00000137510;NR_015577;ENSMUST00000131130;ENSMUST00000142942;ENSMUST00000121354;ENSMUST00000135394	+
chr19	57510162	57510221	A_52_P667066	Agilent4x44k	lncR.1815	chr19	57508563	57512788	NR_040306;uc008iah.2;6820416N07;A430057M21;NR_040307;uc029tsz.1	+
chr13	101463707	101463766	A_52_P391049	Agilent4x44k	lncR.987	chr13	101397670	101464160	ENSMUST00000190493	+
chr11	53903516	53903575	A_52_P345840	Agilent4x44k	lncR.448	chr11	53902190	53903568	ENSMUST00000118858	+
chr8	123747186	123747245	A_52_P119350	Agilent4x44k	lncR.3667	chr8	123744630	123754228	uc009nwn.1;ENSMUST00000181805	-
chr7	27822703	27822762	A_52_P571805	Agilent4x44k	lncR.3249	chr7	27821959	27822915	uc029wec.1	+
chr12	110842862	110842921	A_52_P209277	Agilent4x44k	lncR.749	chr12	110841028	110843804	uc007pbz.1;4921507G05;ENSMUST00000181348	+
chr8	9147639	9147698	A_51_P380633	Agilent4x44k	lncR.3500	chr8	9144668	9149050	NR_073360	+
chr7	52755628	52755687	A_52_P179905	Agilent4x44k	lncR.3299	chr7	52755465	52755728	ENSMUST00000117187	+
chr4	43492820	43492879	A_52_P2670	Agilent4x44k	lncR.2590	chr4	43492784	43493059	NR_001460;uc008spx.1;ENSMUST00000157463	-
chr4	33030042	33030101	A_52_P68223	Agilent4x44k	lncR.2584	chr4	33027138	33031323	NR_036602;uc008sfo.2;ENSMUST00000155691	-
chr2	158355822	158355881	A_52_P658465	Agilent4x44k	lncR.2217	chr2	158353699	158361580	NR_015463;NR_027887;uc008nqb.2;uc012cie.1;uc008nqc.2;ENSMUST00000186993;ENSMUST00000141809;ENSMUST00000152125;ENSMUST00000154030;ENSMUST00000133449;9430008C03;1810073H09;ENSMUST00000149667;ENSMUST00000154242;ENSMUST00000151331;ENSMUST00000138592	-
chrX	103232171	103232230	A_52_P282532	Agilent4x44k	lncR.4054	chrX	103231382	103256606	ENSMUST00000133491	-
chr17	30577053	30577112	A_52_P249687	Agilent4x44k	lncR.1514	chr17	30576300	30577429	0710001D07;1700025C14	+
chr6	129208721	129208780	A_52_P502102	Agilent4x44k	lncR.3211	chr6	129208411	129238482	uc009eff.2;ENSMUST00000181238;uc009efg.1;ENSMUST00000181517;NR_040265;uc009efh.2;NR_040266;NR_040268;uc029wbp.1;uc029wbo.1;ENSMUST00000180379;2310001H17	-
chr7	38442896	38442955	A_52_P355064	Agilent4x44k	lncR.3275	chr7	38379365	38443215	ENSMUST00000185556;uc029wey.1;ENSMUST00000185975	+
chr18	32915829	32915888	A_52_P1162808	Agilent4x44k	lncR.1723	chr18	32915826	32939222	ENSMUST00000180941	-
chr9	98563168	98563227	A_51_P306739	Agilent4x44k	lncR.3820	chr9	98562228	98563611	uc009rdl.1;ENSMUST00000190541;NR_029444;uc012gyt.1;ENSMUST00000058992	-
chr12	115980785	115980844	A_52_P15966	Agilent4x44k	lncR.910	chr12	115980702	115981134	ENSMUST00000103551	-
chr13	29015653	29015712	A_51_P216029	Agilent4x44k	lncR.931	chr13	29014399	29040336	ENSMUST00000146336;NR_045077;uc029rzp.1;ENSMUST00000130109;uc029rzr.1;uc029rzq.1;NR_045073;NR_045074;uc007pyl.2;NR_045075;A330102I10;ENSMUST00000140415;ENSMUST00000145801;uc007pym.1;G530002H01;G530131C13	+
chr12	80923514	80923573	A_52_P504641	Agilent4x44k	lncR.793	chr12	80923431	80924449	NR_033786;uc007obk.2;ENSMUST00000190431;1700052I22;1700074D24;1700121N02	-
chr2	93940815	93940874	A_52_P62973	Agilent4x44k	lncR.2151	chr2	93940299	93940878	ENSMUST00000121653	-
chr19	16780895	16780953	A_52_P493502	Agilent4x44k	lncR.1774	chr19	16780547	16781103	ENSMUST00000051080	+
chr19	57359745	57359804	A_52_P258250	Agilent4x44k	lncR.1869	chr19	57323196	57360899	NR_040316;uc008iab.2;B230217O12;ENSMUST00000181921;D030014C21	-
chr2	129235127	129235186	A_51_P151564	Agilent4x44k	lncR.1991	chr2	129218968	129235606	NR_045838;uc008mhn.2;ENSMUST00000143346	+
chr7	79532397	79532456	A_51_P301603	Agilent4x44k	lncR.3315	chr7	79500025	79534403	uc029wme.1;uc009hyl.2;uc029wmf.1;NR_040314;NR_040311;NR_040313;ENSMUST00000181511;ENSMUST00000180881;uc029wmg.1;uc009hym.2;NR_040312;ENSMUST00000182125	+
chr11	74110629	74110688	A_51_P231453	Agilent4x44k	lncR.479	chr11	74104862	74110785	ENSMUST00000118094	+
chr10	120774364	120774423	A_52_P607407	Agilent4x44k	lncR.326	chr10	120765731	120774485	NR_038003;uc007hff.2	+
chr8	88174563	88174622	A_51_P288978	Agilent4x44k	lncR.3557	chr8	88174560	88175034	ENSMUST00000074808;ENSMUST00000185395	+
chrX	153072586	153072645	A_52_P134796	Agilent4x44k	lncR.3970	chrX	153037628	153072915	NR_040272;uc009uqr.1;ENSMUST00000127673	+
chr19	32808217	32808276	A_52_P347031	Agilent4x44k	lncR.1789	chr19	32806545	32808794	uc012bko.1	+
chr1	85275274	85275333	A_52_P554042	Agilent4x44k	lncR.57	chr1	85272359	85275384	ENSMUST00000094774	+
chr12	80686787	80686846	A_51_P321930	Agilent4x44k	lncR.792	chr12	80686370	80692466	ENSMUST00000153297;NR_037995;uc029rtz.1	-
chr9	14332910	14332969	A_51_P127215	Agilent4x44k	lncR.3670	chr9	14331440	14333101	uc009oek.1;9130209A03	+
chr6	120035222	120035281	A_52_P787402	Agilent4x44k	lncR.3202	chr6	120033522	120036471	ENSMUST00000181872	-
chr5	138505818	138505877	A_52_P418724	Agilent4x44k	lncR.2810	chr5	138504712	138505951	ENSMUST00000034916	+
chr2	49805980	49806039	A_52_P843246	Agilent4x44k	lncR.2099	chr2	49805976	49812948	ENSMUST00000125095	-
chr8	37103904	37103963	A_52_P76104	Agilent4x44k	lncR.3615	chr8	37103898	37105508	1700016D18;uc009lmc.2	-
chr12	28789730	28789789	A_52_P836141	Agilent4x44k	lncR.767	chr12	28789669	28792612	F730041M02;F630119C13	-
chr11	26386882	26386941	A_51_P268514	Agilent4x44k	lncR.567	chr11	26386744	26387433	4930563B10;2210418L05	-
chr12	80124080	80124139	A_52_P566316	Agilent4x44k	lncR.791	chr12	80120545	80132844	NR_033514;uc007oan.2;uc007oam.1;ENSMUST00000180643;2310015A10;5330419I17;E130308D04	-
chr1	120690158	120690217	A_52_P243992	Agilent4x44k	lncR.86	chr1	120688622	120690403	ENSMUST00000186982	+
chr12	114322403	114322462	A_52_P572554	Agilent4x44k	lncR.846	chr12	114322374	114323087	ENSMUST00000103483;uc007pgy.1	-
chr5	105406041	105406100	A_52_P939831	Agilent4x44k	lncR.2783	chr5	105401245	105406970	ENSMUST00000181193	+
chr8	41220637	41220696	A_51_P488960	Agilent4x44k	lncR.3534	chr8	41218139	41220894	ENSMUST00000146654	+
chr2	86464273	86464325	A_51_P143418	Agilent4x44k	lncR.2135	chr2	86463797	86465075	ENSMUST00000120755	-
chr15	10721560	10721619	A_52_P215263	Agilent4x44k	lncR.1253	chr15	10714835	10790123	uc007vgq.1;uc029snu.1;NR_045063;uc007vgs.1;ENSMUST00000180604;1700009D01;NR_045065;uc007vgt.2;ENSMUST00000181739	+
chr1	83314959	83315018	A_52_P169295	Agilent4x44k	lncR.54	chr1	83314513	83315300	ENSMUST00000159051	+
chr10	43596514	43596573	A_52_P1028835	Agilent4x44k	lncR.280	chr10	43593399	43596728	F830002L21	+
chr5	139147668	139147727	A_52_P680538	Agilent4x44k	lncR.2924	chr5	139147576	139150693	ENSMUST00000151512	-
chr12	18217277	18217323	A_51_P269456	Agilent4x44k	lncR.703	chr12	18216555	18217757	ENSMUST00000101577	+
chr19	53248776	53248781	A_52_P673396	Agilent4x44k	lncR.1864	chr19	53248735	53255205	NR_036590;uc008hwn.2	-
chr15	95097606	95097665	A_51_P258661	Agilent4x44k	lncR.1352	chr15	95097542	95162394	ENSMUST00000189291;ENSMUST00000185302;NR_015482;uc007xjo.2;uc007xjp.2	-
chr8	69110611	69110670	A_52_P524912	Agilent4x44k	lncR.3545	chr8	69110471	69111244	ENSMUST00000161007	+
chr11	18103124	18103183	A_52_P964318	Agilent4x44k	lncR.417	chr11	18095986	18103384	ENSMUST00000150694	+
chr5	90933350	90933409	A_52_P867545	Agilent4x44k	lncR.2765	chr5	90931256	90933421	C630010D07	+
chr7	116032140	116032167	A_51_P383755	Agilent4x44k	lncR.3341	chr7	116031979	116032550	ENSMUST00000032900	+
chr9	96773576	96773635	A_52_P239470	Agilent4x44k	lncR.3731	chr9	96765561	96774397	NR_102293;NR_102294;NR_102296;NR_102295;ENSMUST00000189815;C430002N11;ENSMUST00000188819;ENSMUST00000191375	+
chr10	20515899	20515958	A_51_P239955	Agilent4x44k	lncR.341	chr10	20515327	20519768	ENSMUST00000097355;ENSMUST00000166792	-
chr3	30792700	30792759	A_51_P217273	Agilent4x44k	lncR.2331	chr3	30792577	30793564	ENSMUST00000187361;ENSMUST00000180833	-
chr2	79460408	79460467	A_51_P372059	Agilent4x44k	lncR.1950	chr2	79453985	79461107	ENSMUST00000180703	+
chr7	130770925	130770984	A_51_P209358	Agilent4x44k	lncR.3481	chr7	130770638	130772652	ENSMUST00000057134	-
chr3	96607093	96607152	A_52_P225772	Agilent4x44k	lncR.2381	chr3	96606659	96629820	ENSMUST00000160818;NR_003619;uc008qni.2;ENSMUST00000059190	-
chr1	124510230	124510279	A_51_P405342	Agilent4x44k	lncR.210	chr1	124505756	124846039	uc007cjy.1;ENSMUST00000187286	-
chr5	96173989	96174048	A_52_P437066	Agilent4x44k	lncR.2769	chr5	96173940	96174350	ENSMUST00000048361	+
chr6	17201938	17201997	A_52_P628513	Agilent4x44k	lncR.2946	chr6	17197750	17210152	NR_102305;ENSMUST00000125170;uc009azl.1;NR_102304;uc009azk.1;ENSMUST00000151170;C130090D04;ENSMUST00000124434	+
chr8	26095787	26095833	A_51_P307632	Agilent4x44k	lncR.3519	chr8	26082608	26102694	NR_110583;ENSMUST00000153552	+
chr2	139276867	139276926	A_51_P280962	Agilent4x44k	lncR.2193	chr2	139256876	139677714	ENSMUST00000134801	-
chr12	104081238	104081297	A_51_P339098	Agilent4x44k	lncR.736	chr12	104077958	104086920	uc011yrc.1;NR_002861;uc007owq.2;uc011yrd.1;ENSMUST00000166601	+
chr6	39118752	39118811	A_52_P359071	Agilent4x44k	lncR.2958	chr6	39118408	39148312	ENSMUST00000101511;NR_045813;ENSMUST00000146981	+
chrX	126044973	126045032	A_52_P622314	Agilent4x44k	lncR.3951	chrX	126042545	126045431	ENSMUST00000123508	+
chr16	18210583	18210642	A_52_P684179	Agilent4x44k	lncR.1434	chr16	18208237	18213863	uc012aca.1;uc012acb.1;NR_027843;NR_015575	-
chr7	24826583	24826642	A_51_P191545	Agilent4x44k	lncR.3242	chr7	24818794	24840275	NR_045096;uc009fqn.1;ENSMUST00000164057;ENSMUST00000135286;ENSMUST00000155799	+
chrX	50558280	50558339	A_52_P223508	Agilent4x44k	lncR.4010	chrX	50555743	50635261	NR_026976;uc012hgv.1;uc029xjw.1;ENSMUST00000124842;5830467J12;uc009tdo.1;uc009tdp.1;NR_015505;uc009tdq.2;6720401G13	-
chr19	7397495	7397554	A_51_P361580	Agilent4x44k	lncR.1830	chr19	7397442	7397862	uc008gky.1	-
chr17	34541136	34541195	A_52_P302071	Agilent4x44k	lncR.1615	chr17	34532877	34547651	ENSMUST00000023469	-
chr12	17900981	17901040	A_52_P15616	Agilent4x44k	lncR.701	chr12	17881905	17939632	uc007ncz.1	+
chr11	32185017	32185038	A_52_P41865	Agilent4x44k	lncR.430	chr11	32185005	32185701	ENSMUST00000121140	+
chr1	50108882	50108941	A_52_P660085	Agilent4x44k	lncR.30	chr1	50107470	50108962	ENSMUST00000186016	+
chr13	28258039	28258098	A_51_P287677	Agilent4x44k	lncR.929	chr13	28257636	28258094	ENSMUST00000077163	+
chr7	73544061	73544120	A_52_P508397	Agilent4x44k	lncR.3425	chr7	73539796	73558395	A430106I10;NR_037569;ENSMUST00000184587;C130076G01;ENSMUST00000184554;ENSMUST00000190028;ENSMUST00000189960;ENSMUST00000183916;ENSMUST00000187421;ENSMUST00000184855;ENSMUST00000184655	-
chr1	89681250	89681265	A_52_P668219	Agilent4x44k	lncR.193	chr1	89650529	89683908	ENSMUST00000186098;NR_015540;uc007byz.2;ENSMUST00000187295;uc007bza.2;ENSMUST00000187011	-
chr4	86558511	86558570	A_52_P1171511	Agilent4x44k	lncR.2493	chr4	86558445	86559804	uc008tlv.1;ENSMUST00000131790	+
chr5	151413977	151414036	A_52_P643893	Agilent4x44k	lncR.2820	chr5	151368674	151414083	NR_045699;uc029vsn.1;NR_045700;uc009auq.2;ENSMUST00000181114	+
chr14	92861259	92861318	A_52_P1163607	Agilent4x44k	lncR.1232	chr14	92861255	92866566	uc007uuk.1	-
chr6	68736317	68736376	A_51_P407657	Agilent4x44k	lncR.3125	chr6	68736297	68736764	ENSMUST00000183936;ENSMUST00000103331	-
chr5	151368135	151368194	A_52_P298647	Agilent4x44k	lncR.2938	chr5	151367720	151428210	ENSMUST00000186838;uc009aup.1;ENSMUST00000067770	-
chr11	73665389	73665448	A_51_P115303	Agilent4x44k	lncR.477	chr11	73664614	73665542	ENSMUST00000134773	+
chr3	95002154	95002213	A_52_P883821	Agilent4x44k	lncR.2374	chr3	94998800	95004446	ENSMUST00000133494	-
chr11	24166878	24166937	A_52_P375854	Agilent4x44k	lncR.566	chr11	24160528	24172824	ENSMUST00000131383;ENSMUST00000146717	-
chr1	94800998	94801002	A_52_P1027486	Agilent4x44k	lncR.70	chr1	94797083	94802472	ENSMUST00000190754;NR_040473;uc007cew.1;ENSMUST00000185490	+
chr4	7573276	7573335	A_51_P384051	Agilent4x44k	lncR.2434	chr4	7560687	7573801	uc029upo.1;NR_040645;ENSMUST00000129988	+
chr6	68680769	68680828	A_52_P544435	Agilent4x44k	lncR.3012	chr6	68680562	68680848	ENSMUST00000103329	+
chr17	92039902	92039961	A_52_P216267	Agilent4x44k	lncR.1661	chr17	92039660	92040001	ENSMUST00000120530	-
chr7	29579713	29579772	A_51_P223902	Agilent4x44k	lncR.3252	chr7	29558579	29582169	ENSMUST00000063585	+
chr5	55625545	55625604	A_51_P325374	Agilent4x44k	lncR.2749	chr5	55624188	55625593	ENSMUST00000122385	+
chr17	34950299	34950358	A_52_P31814	Agilent4x44k	lncR.1618	chr17	34950235	34952471	uc008cel.2;uc008cek.2;NR_015536;NR_027943;ENSMUST00000174464;ENSMUST00000174714;ENSMUST00000173811;ENSMUST00000173070;ENSMUST00000174039;0610009C20;ENSMUST00000172501;1110038B12;ENSMUST00000174173;ENSMUST00000172531;uc008cem.2;0910001G04	-
chr6	68632102	68632161	A_52_P1190151	Agilent4x44k	lncR.3123	chr6	68631963	68632430	ENSMUST00000103328	-
chrX	74657896	74657955	A_51_P262471	Agilent4x44k	lncR.3898	chrX	74652679	74659486	ENSMUST00000117501	+
chr2	175088215	175088274	A_52_P347803	Agilent4x44k	lncR.2041	chr2	175086501	175089918	ENSMUST00000121827	+
chr17	69418114	69418173	A_52_P778544	Agilent4x44k	lncR.1549	chr17	69416446	69421632	NR_026848;uc008dkw.2;ENSMUST00000188481;ENSMUST00000097289	+
chr11	51189987	51190046	A_52_P611771	Agilent4x44k	lncR.582	chr11	51189832	51220418	uc007itn.1;NR_110444;ENSMUST00000143209	-
chr11	83800998	83801031	A_52_P37374	Agilent4x44k	lncR.490	chr11	83800464	83801092	ENSMUST00000122379	+
chr14	121323769	121323828	A_51_P367057	Agilent4x44k	lncR.1244	chr14	121323034	121324983	F830002M10	-
chr1	19062919	19062978	A_52_P72186	Agilent4x44k	lncR.9	chr1	19062857	19063135	ENSMUST00000185704	+
chr2	111508892	111508951	A_51_P413895	Agilent4x44k	lncR.2163	chr2	111508573	111509511	ENSMUST00000118137	-
chr2	55435312	55435371	A_52_P127386	Agilent4x44k	lncR.2103	chr2	55433514	55437860	ENSMUST00000180810	-
chr4	48962954	48963013	A_52_P875930	Agilent4x44k	lncR.2469	chr4	48898593	48963237	ENSMUST00000131099	+
chrX	7422889	7422948	A_52_P155805	Agilent4x44k	lncR.3986	chrX	7411816	7445143	uc009slg.2;NR_027924;uc009slh.2;uc009sli.2;ENSMUST00000154346;ENSMUST00000147870;ENSMUST00000128571;NR_027925;ENSMUST00000150671;2010204K13	-
chr17	3310480	3310539	A_51_P382859	Agilent4x44k	lncR.1480	chr17	3231234	3311120	uc008aen.1	+
chr11	109641450	109641509	A_51_P205350	Agilent4x44k	lncR.529	chr11	109616320	109641789	ENSMUST00000141559	+
chr10	79668529	79668588	A_51_P141686	Agilent4x44k	lncR.370	chr10	79667757	79670220	5330431D23	-
chr2	90110520	90110579	A_51_P306269	Agilent4x44k	lncR.2145	chr2	90110468	90111391	ENSMUST00000117787	-
chr9	22208837	22208896	A_52_P343381	Agilent4x44k	lncR.3764	chr9	22196963	22213860	ENSMUST00000187399;ENSMUST00000188595;NR_027981;uc009ooe.1	-
chr9	89827039	89827098	A_52_P644091	Agilent4x44k	lncR.3727	chr9	89826518	89864028	NR_040735;uc009qzq.1;ENSMUST00000183387;ENSMUST00000184444;ENSMUST00000184759	+
chr17	56739090	56739149	A_51_P275005	Agilent4x44k	lncR.1544	chr17	56734227	56739292	uc012avx.1;NR_033644	+
chr6	30943249	30943308	A_51_P518987	Agilent4x44k	lncR.2949	chr6	30896899	30943470	ENSMUST00000139006	+
chr19	14960623	14960682	A_52_P68714	Agilent4x44k	lncR.1839	chr19	14959549	14960766	ENSMUST00000072982	-
chr3	90213863	90213922	A_52_P746983	Agilent4x44k	lncR.2278	chr3	90213710	90214471	C730019P10	+
chr17	39848113	39848116	A_51_P388587	Agilent4x44k	lncR.1627	chr17	39848103	39848827	ENSMUST00000062783	-
chr13	67753163	67753222	A_52_P679518	Agilent4x44k	lncR.965	chr13	67729261	67756838	NR_027969;ENSMUST00000143812;ENSMUST00000049518;ENSMUST00000181158	+
chr6	129006016	129006075	A_52_P812362	Agilent4x44k	lncR.3067	chr6	128992961	129008040	ENSMUST00000131176;NR_015455;uc009eez.2;ENSMUST00000122939;5830408J16	+
chr7	116082033	116082086	A_51_P229230	Agilent4x44k	lncR.3467	chr7	116081759	116093149	ENSMUST00000140689;uc009jiv.2;NR_029433;ENSMUST00000150518	-
chr12	114817077	114817136	A_52_P437105	Agilent4x44k	lncR.867	chr12	114817099	114817390	ENSMUST00000103503	-
chr2	91716859	91716911	A_51_P469633	Agilent4x44k	lncR.2150	chr2	91716159	91717419	ENSMUST00000122236	-
chr9	42252004	42252063	A_52_P67637	Agilent4x44k	lncR.3771	chr9	42251595	42254436	C730048E03	-
chr2	94590822	94590881	A_52_P406258	Agilent4x44k	lncR.2153	chr2	94590821	94591421	ENSMUST00000120767	-
chr17	36116235	36116294	A_52_P564827	Agilent4x44k	lncR.1527	chr17	36111426	36117121	ENSMUST00000174728	+
chr1	148235053	148235112	A_52_P723011	Agilent4x44k	lncR.226	chr1	148234517	148248378	ENSMUST00000188273	-
chr6	90906018	90906077	A_52_P638439	Agilent4x44k	lncR.3041	chr6	90905699	90906507	ENSMUST00000096117;ENSMUST00000117103	+
chrX	103463581	103463640	A_51_P145453	Agilent4x44k	lncR.4055	chrX	103460372	103483233	NR_001570;NR_001463;uc009tzo.1;uc009tzp.1;ENSMUST00000153883;ENSMUST00000127786;ENSMUST00000185876	-
chr15	81192537	81192596	A_51_P176752	Agilent4x44k	lncR.1282	chr15	81190774	81192763	ENSMUST00000138675;NR_015603;uc007wwf.2;ENSMUST00000138715	+
chr14	71913054	71913113	A_52_P963032	Agilent4x44k	lncR.1151	chr14	71856708	71920438	uc007upe.1;NR_046274	+
chr7	142988990	142989035	A_52_P209073	Agilent4x44k	lncR.3494	chr7	142988968	143008033	uc009kok.1;ENSMUST00000165444;ENSMUST00000131740	-
chr10	86688563	86688622	A_52_P598634	Agilent4x44k	lncR.299	chr10	86685525	86694806	1810016H11;NR_015572;uc007gqe.2;1810014B01;uc007gqf.1;ENSMUST00000181587;G430060N02;uc007gqh.1	+
chr2	167828645	167828704	A_51_P172589	Agilent4x44k	lncR.2226	chr2	167827693	167833646	ENSMUST00000143649	-
chr18	16274644	16274698	A_52_P260145	Agilent4x44k	lncR.1715	chr18	16274648	16274944	ENSMUST00000076710	-
chr2	19994817	19994876	A_51_P370975	Agilent4x44k	lncR.1892	chr2	19994697	19995062	uc008iml.1	+
chr2	88197535	88197594	A_51_P343717	Agilent4x44k	lncR.1961	chr2	88197464	88197679	ENSMUST00000121437	+
chr1	178938552	178938611	A_51_P103586	Agilent4x44k	lncR.122	chr1	178937109	178939199	uc007dvi.1	+
chr5	20953616	20953675	A_52_P362925	Agilent4x44k	lncR.2717	chr5	20950988	20956398	NR_030699;A730015K04;ENSMUST00000190567	+
chr13	12183135	12183194	A_52_P184525	Agilent4x44k	lncR.998	chr13	12182716	12186488	NR_045170;uc029ryw.1	-
chr2	36285493	36285552	A_51_P482434	Agilent4x44k	lncR.1913	chr2	36285028	36285933	ENSMUST00000121252	+
chr11	60683360	60683419	A_52_P393396	Agilent4x44k	lncR.601	chr11	60682179	60684164	ENSMUST00000119791	-
chr11	90135297	90135356	A_52_P151227	Agilent4x44k	lncR.643	chr11	90134842	90143624	ENSMUST00000142279	-
chr9	45856888	45856947	A_51_P341255	Agilent4x44k	lncR.3775	chr9	45856769	45858357	ENSMUST00000162209;9030618A07	-
chr11	60921107	60921166	A_51_P153013	Agilent4x44k	lncR.603	chr11	60920917	60931867	ENSMUST00000123544;NR_027800;uc007jgv.1	-
chr5	100841193	100841252	A_52_P44111	Agilent4x44k	lncR.2889	chr5	100840797	100847167	ENSMUST00000142871	-
chr6	68542177	68542236	A_52_P317617	Agilent4x44k	lncR.3010	chr6	68541658	68542422	ENSMUST00000103326	+
chr7	27249708	27249767	A_51_P116377	Agilent4x44k	lncR.3383	chr7	27249263	27257932	ENSMUST00000148699;A730025I02	-
chr1	98607300	98607359	A_52_P1013232	Agilent4x44k	lncR.76	chr1	98589517	98607384	ENSMUST00000191409;ENSMUST00000190991	+
chr4	44752860	44752919	A_52_P465718	Agilent4x44k	lncR.2592	chr4	44752277	44753125	ENSMUST00000118271	-
chr11	46440776	46440835	A_52_P453411	Agilent4x44k	lncR.577	chr11	46440362	46447248	ENSMUST00000181212	-
chr5	116392504	116392563	A_51_P226066	Agilent4x44k	lncR.2907	chr5	116390678	116392800	ENSMUST00000153818	-
chr5	86758601	86758660	A_52_P723429	Agilent4x44k	lncR.2764	chr5	86728899	86759736	ENSMUST00000161985	+
chrX	128061155	128061214	A_52_P184145	Agilent4x44k	lncR.4077	chrX	128058531	128061325	ENSMUST00000117105	-
chr12	107419318	107419377	A_52_P655890	Agilent4x44k	lncR.741	chr12	107419141	107419429	ENSMUST00000165496	+
chr7	86442968	86443027	A_51_P439412	Agilent4x44k	lncR.3323	chr7	86443021	86443926	ENSMUST00000174262	+
chr5	116128827	116128886	A_52_P311651	Agilent4x44k	lncR.2792	chr5	116123613	116129110	uc008zex.1;ENSMUST00000127792	+
chr14	104966130	104966189	A_52_P403110	Agilent4x44k	lncR.1163	chr14	104639146	104966783	NR_015593;uc007uxg.2	+
chr2	154704305	154704364	A_51_P183732	Agilent4x44k	lncR.2017	chr2	154703809	154704699	ENSMUST00000119057	+
chr18	36109717	36109770	A_51_P248846	Agilent4x44k	lncR.1683	chr18	36106194	36109954	4930471G03;NR_015571;uc008eng.2	+
chr4	118854849	118854908	A_51_P233364	Agilent4x44k	lncR.2511	chr4	118854092	118855045	ENSMUST00000119243	+
chrX	114774326	114774385	A_52_P229167	Agilent4x44k	lncR.4067	chrX	114774319	114774757	ENSMUST00000120046	-
chr4	52827931	52827990	A_52_P657537	Agilent4x44k	lncR.2471	chr4	52814603	52828269	NR_040661;ENSMUST00000135738;ENSMUST00000120435	+
chr13	81128465	81128524	A_52_P46056	Agilent4x44k	lncR.973	chr13	80962888	81128864	ENSMUST00000181043;NR_015587;uc011zce.1;uc007rhl.2;ENSMUST00000180409;ENSMUST00000181508	+
chr3	123507697	123507756	A_51_P115098	Agilent4x44k	lncR.2403	chr3	123507551	123508336	uc008rfm.1;uc008rfn.1;NR_028574;uc012cxc.1	-
chr10	75450098	75450157	A_52_P1138699	Agilent4x44k	lncR.292	chr10	75449509	75463104	NR_045841;uc029qyv.1	+
chr16	50719885	50719944	A_52_P456410	Agilent4x44k	lncR.1462	chr16	50719294	50732773	ENSMUST00000186944;uc012agm.1;uc007zky.2;ENSMUST00000191079;ENSMUST00000186535;uc007zla.2;NR_028300;ENSMUST00000186806;ENSMUST00000169791	-
chr4	109656409	109656468	A_52_P118706	Agilent4x44k	lncR.2653	chr4	109651529	109657853	ENSMUST00000156790;uc008ucq.1;ENSMUST00000131216;ENSMUST00000127391;ENSMUST00000126635	-
chr6	112564923	112564982	A_52_P285992	Agilent4x44k	lncR.3051	chr6	112563642	112565207	ENSMUST00000120088	+
chr17	71366942	71367001	A_51_P504389	Agilent4x44k	lncR.1643	chr17	71366052	71368836	A430098F18	-
chr6	70406471	70406518	A_52_P664842	Agilent4x44k	lncR.3170	chr6	70406469	70406992	ENSMUST00000103393	-
chr12	115861998	115862057	A_52_P213483	Agilent4x44k	lncR.905	chr12	115861867	115862160	ENSMUST00000170551	-
chr12	101083157	101083216	A_52_P273567	Agilent4x44k	lncR.734	chr12	101082450	101088927	NR_038048;NR_038050;NR_038049;NR_038047;ENSMUST00000180800	+
chr4	95967292	95967351	A_52_P176983	Agilent4x44k	lncR.2636	chr4	95959710	95967655	NR_045777;uc029uyb.1;NR_045776;ENSMUST00000137239;ENSMUST00000143332	-
chr6	68050401	68050453	A_52_P568226	Agilent4x44k	lncR.3001	chr6	68049983	68050456	ENSMUST00000103316	+
chr5	44978442	44978501	A_51_P220543	Agilent4x44k	lncR.2742	chr5	44966200	44978805	NR_073013	+
chr1	86362677	86362736	A_52_P202788	Agilent4x44k	lncR.59	chr1	86359573	86373791	NR_015507;uc011woj.1;ENSMUST00000127284;ENSMUST00000137643;ENSMUST00000190804	+
chr13	67560638	67560697	A_51_P413587	Agilent4x44k	lncR.964	chr13	67553233	67564009	uc007rbd.1;uc007rbe.1;ENSMUST00000180908;ENSMUST00000180824	+
chr2	111184852	111184911	A_52_P368649	Agilent4x44k	lncR.1975	chr2	111182635	111187406	ENSMUST00000119282	+
chr16	93343863	93343922	A_52_P236288	Agilent4x44k	lncR.1473	chr16	93343281	93359543	ENSMUST00000188056;uc007zzn.1;NR_040489;uc029sys.1;NR_040488;uc007zzm.1;NR_040486;ENSMUST00000185971;ENSMUST00000185364;NR_040490;uc007zzo.1;ENSMUST00000185242;uc007zzp.1;NR_040487;uc029syt.1;ENSMUST00000185555;NR_040491;ENSMUST00000189798	-
chr19	61119244	61119303	A_51_P486251	Agilent4x44k	lncR.1873	chr19	61053840	61140840	ENSMUST00000122927;uc008icg.2;uc008icf.2;ENSMUST00000127290;ENSMUST00000181469;ENSMUST00000127117;uc008ich.1;ENSMUST00000180544;uc008ici.1;ENSMUST00000143264	-
chr9	88597119	88597178	A_52_P561293	Agilent4x44k	lncR.3812	chr9	88595324	88599516	uc009qyw.1;NR_040766;ENSMUST00000180723;ENSMUST00000180982	-
chr9	86700808	86700867	A_52_P466124	Agilent4x44k	lncR.3723	chr9	86695441	86701253	NR_045835;ENSMUST00000150367	+
chr1	38389846	38389905	A_52_P671120	Agilent4x44k	lncR.21	chr1	38388829	38390244	ENSMUST00000131663	+
chr3	40887559	40887598	A_51_P446112	Agilent4x44k	lncR.2340	chr3	40885892	40894123	uc008pbs.1;ENSMUST00000181813	-
chr8	10871900	10871959	A_52_P24753	Agilent4x44k	lncR.3594	chr8	10870421	10882454	NR_040705;uc009kuu.1;uc029wql.1	-
chr3	13597563	13597622	A_51_P428316	Agilent4x44k	lncR.2325	chr3	13597138	13652865	uc029uju.1;NR_040598	-
chr13	13418785	13418844	A_52_P324448	Agilent4x44k	lncR.1000	chr13	13418763	13419169	ENSMUST00000179046	-
chr12	115193681	115193710	A_52_P544090	Agilent4x44k	lncR.883	chr12	115193675	115194108	ENSMUST00000103525	-
chr4	138425978	138426037	A_51_P227332	Agilent4x44k	lncR.2535	chr4	138425788	138426002	ENSMUST00000117723	+
chr11	96964290	96964349	A_52_P148289	Agilent4x44k	lncR.507	chr11	96944145	96965060	uc007ldd.2;NR_003293;uc007lde.2;ENSMUST00000135825;ENSMUST00000107628	+
chr11	3640468	3640527	A_51_P119401	Agilent4x44k	lncR.548	chr11	3639784	3648814	NR_110490;NR_002322;NR_002321;ENSMUST00000132077;uc007htj.1;uc007htk.1;ENSMUST00000153313;ENSMUST00000144852;E430005H20;uc007htl.1;8430418P16;ENSMUST00000184347;uc029rkg.1	-
chr15	51232014	51232073	A_52_P1075947	Agilent4x44k	lncR.1325	chr15	51231639	51395610	NR_045092;uc029spa.1	-
chr4	107830319	107830378	A_52_P104961	Agilent4x44k	lncR.2647	chr4	107827896	107830844	ENSMUST00000142425;ENSMUST00000030352	-
chr3	40505235	40505245	A_51_P386802	Agilent4x44k	lncR.2339	chr3	40504864	40522912	NR_040445;uc029ulq.1;ENSMUST00000035860;ENSMUST00000179966	-
chr6	69701239	69701293	A_52_P385767	Agilent4x44k	lncR.3148	chr6	69700767	69701287	ENSMUST00000103363	-
chr2	90188422	90188481	A_52_P1641	Agilent4x44k	lncR.1964	chr2	90174097	90195152	ENSMUST00000116469	+
chr14	7771277	7771302	A_51_P331180	Agilent4x44k	lncR.1183	chr14	7744062	7791651	uc007sei.1;ENSMUST00000081331;ENSMUST00000166813;ENSMUST00000163635;ENSMUST00000172460;ENSMUST00000170177	-
chr5	127087629	127087688	A_52_P474819	Agilent4x44k	lncR.2803	chr5	127030788	127088529	NR_040685;uc008zrw.1	+
chr17	56737767	56737826	A_52_P115284	Agilent4x44k	lncR.1544	chr17	56734227	56739292	uc012avx.1;NR_033644	+
chr10	95794855	95794914	A_52_P489202	Agilent4x44k	lncR.309	chr10	95746077	95797236	ENSMUST00000187483;uc007gws.1;uc007gwt.1;ENSMUST00000185499	+
chr1	171503660	171503719	A_52_P171659	Agilent4x44k	lncR.244	chr1	171500568	171504111	ENSMUST00000181170;ENSMUST00000165827	-
chr6	69814781	69814840	A_52_P885715	Agilent4x44k	lncR.3151	chr6	69814631	69815100	ENSMUST00000103367	-
chr2	30306070	30306129	A_51_P319720	Agilent4x44k	lncR.2084	chr2	30306067	30323986	ENSMUST00000141035	-
chr6	136489040	136489099	A_52_P481880	Agilent4x44k	lncR.3072	chr6	136488807	136489127	ENSMUST00000120093	+
chr1	56533516	56533575	A_51_P284638	Agilent4x44k	lncR.36	chr1	56531822	56533876	F830022O10;ENSMUST00000187560	+
chr19	58629061	58629068	A_52_P1106665	Agilent4x44k	lncR.1817	chr19	58606328	58629753	uc029ttb.1;NR_038136;ENSMUST00000187629	+
chr9	51283656	51283715	A_52_P947	Agilent4x44k	lncR.3690	chr9	51278513	51284210	ENSMUST00000186025;ENSMUST00000050829;D430021D02	+
chrX	75233513	75233572	A_52_P358388	Agilent4x44k	lncR.3902	chrX	75233063	75234312	ENSMUST00000121667	+
chr8	35133235	35133294	A_52_P241032	Agilent4x44k	lncR.3613	chr8	35132995	35133532	ENSMUST00000180440	-
chr2	80837401	80837460	A_52_P349939	Agilent4x44k	lncR.1952	chr2	80837141	80838442	ENSMUST00000138679	+
chr12	111943925	111943984	A_52_P365948	Agilent4x44k	lncR.817	chr12	111941990	111944482	NR_029464;uc011yuz.1;uc007pee.2;5033406O09	-
chr6	85076860	85076919	A_51_P499201	Agilent4x44k	lncR.3035	chr6	85076140	85077126	uc009cpd.1;NR_002702;ENSMUST00000119728	+
chr2	149333464	149333509	A_52_P205522	Agilent4x44k	lncR.2199	chr2	149333071	149334789	ENSMUST00000117188	-
chr9	49567926	49567985	A_52_P27056	Agilent4x44k	lncR.3689	chr9	49518287	49568025	NR_029465	+
chr5	107478657	107478716	A_52_P407871	Agilent4x44k	lncR.2894	chr5	107478526	107479080	ENSMUST00000161387	-
chr1	79922934	79922993	A_52_P401311	Agilent4x44k	lncR.185	chr1	79922536	79923426	ENSMUST00000165691	-
chr9	84973461	84973512	A_51_P141164	Agilent4x44k	lncR.3806	chr9	84973053	84976515	ENSMUST00000189949	-
chr1	50057053	50057086	A_52_P322962	Agilent4x44k	lncR.29	chr1	50056782	50058490	ENSMUST00000190905	+
chrX	168546211	168546270	A_52_P650473	Agilent4x44k	lncR.3979	chrX	168546009	168546341	ENSMUST00000122339	+
chrX	106306781	106306840	A_51_P356003	Agilent4x44k	lncR.4064	chrX	106306381	106309725	ENSMUST00000118940	-
chr10	19204572	19204631	A_51_P407268	Agilent4x44k	lncR.270	chr10	19141748	19207947	NR_038021;uc007enc.2;NR_038022;uc007end.2	+
chr16	43346203	43346262	A_51_P221955	Agilent4x44k	lncR.1456	chr16	43345887	43363666	ENSMUST00000147504	-
chr3	34075083	34075142	A_51_P419750	Agilent4x44k	lncR.2250	chr3	34070658	34075253	uc012coq.1	+
chr4	154644422	154644481	A_52_P1124229	Agilent4x44k	lncR.2564	chr4	154637575	154644724	uc008wbz.1;ENSMUST00000136217;C630028A20	+
chr12	33134902	33134961	A_52_P226348	Agilent4x44k	lncR.772	chr12	33111710	33147597	NR_015602;uc007nil.1;ENSMUST00000140105;ENSMUST00000151637;ENSMUST00000148740;uc007nim.1;ENSMUST00000145769;ENSMUST00000144109	-
chr13	83928592	83928651	A_51_P132210	Agilent4x44k	lncR.975	chr13	83891207	83928710	NR_036594;uc029sck.1;ENSMUST00000185600	+
chr4	154864944	154865003	A_52_P384228	Agilent4x44k	lncR.2703	chr4	154864506	154872003	ENSMUST00000138795;ENSMUST00000151696	-
chr17	21801522	21801581	A_52_P432052	Agilent4x44k	lncR.1588	chr17	21801159	21801658	ENSMUST00000057521	-
chr4	100567068	100567127	A_52_P347270	Agilent4x44k	lncR.2641	chr4	100567108	100568048	ENSMUST00000118044	-
chr12	53309618	53309677	A_51_P370363	Agilent4x44k	lncR.775	chr12	53303351	53309846	uc007nnq.1	-
chrX	54243694	54243753	A_52_P378181	Agilent4x44k	lncR.3884	chrX	54237715	54253212	ENSMUST00000180109	+
chr3	63968219	63968278	A_51_P358886	Agilent4x44k	lncR.2266	chr3	63963633	63968659	ENSMUST00000181653	+
chr2	24993971	24994030	A_52_P296311	Agilent4x44k	lncR.2073	chr2	24993357	24994343	ENSMUST00000119442	-
chr7	60916092	60916151	A_52_P282224	Agilent4x44k	lncR.3411	chr7	60915550	60923135	A230093I02;uc009hew.2	-
chr2	153719289	153719348	A_52_P666998	Agilent4x44k	lncR.2015	chr2	153696652	153729905	ENSMUST00000119996	+
chrX	74951833	74951857	A_51_P457237	Agilent4x44k	lncR.3900	chrX	74944963	74952044	ENSMUST00000122102	+
chr3	123507854	123507913	A_52_P142420	Agilent4x44k	lncR.2403	chr3	123507551	123508336	uc008rfm.1;uc008rfn.1;NR_028574;uc012cxc.1	-
chr7	54412223	54412282	A_52_P579658	Agilent4x44k	lncR.3407	chr7	54411909	54412519	ENSMUST00000105882;ENSMUST00000122119	-
chr2	83737918	83737977	A_52_P930992	Agilent4x44k	lncR.2128	chr2	83737782	83759865	ENSMUST00000152569	-
chr19	20422282	20422341	A_51_P187226	Agilent4x44k	lncR.1775	chr19	20405287	20422787	NR_045817;uc029tro.1;ENSMUST00000179640;ENSMUST00000179010	+
chrX	114053298	114053357	A_52_P612868	Agilent4x44k	lncR.4065	chrX	114052511	114054304	ENSMUST00000117448	-
chr15	96202537	96202596	A_52_P975691	Agilent4x44k	lncR.1297	chr15	96182799	96203470	NR_028311;uc011zyi.1	+
chr5	57608693	57608752	A_52_P3754	Agilent4x44k	lncR.2750	chr5	57608567	57609067	ENSMUST00000153583	+
chr8	103347196	103347255	A_51_P315466	Agilent4x44k	lncR.3647	chr8	103343877	103347534	NR_036588	-
chr2	85656656	85656715	A_51_P128304	Agilent4x44k	lncR.2133	chr2	85656263	85656716	ENSMUST00000120361	-
chr6	58586211	58586270	A_51_P339179	Agilent4x44k	lncR.2984	chr6	58584526	58586560	uc009cda.1	+
chr8	92326419	92326465	A_51_P378381	Agilent4x44k	lncR.3642	chr8	92326030	92356120	NR_033641;NR_110452;uc009mua.2;ENSMUST00000178064;ENSMUST00000179421;ENSMUST00000034183;ENSMUST00000179029;ENSMUST00000180102;ENSMUST00000178584;ENSMUST00000179400;ENSMUST00000179222	-
chr1	92821432	92821491	A_51_P374929	Agilent4x44k	lncR.196	chr1	92820958	92837896	ENSMUST00000189080	-
chr15	62378037	62378096	A_52_P76184	Agilent4x44k	lncR.1268	chr15	62037986	62378096	uc007vym.1;uc007vyl.1;uc007vyk.1;uc011zti.1;uc007vyj.1;NR_003368;ENSMUST00000182956;uc011zth.1;ENSMUST00000182075;A630013P04;ENSMUST00000180432;ENSMUST00000181416;ENSMUST00000181657;uc007vyn.1;ENSMUST00000183297;ENSMUST00000183028;uc007vyo.1;ENSMUST00000182476;ENSMUST00000182380;ENSMUST00000182141	+
chr4	40775353	40775412	A_51_P374268	Agilent4x44k	lncR.2588	chr4	40775259	40775564	ENSMUST00000121600	-
chr6	85779201	85779260	A_52_P240447	Agilent4x44k	lncR.3036	chr6	85774393	85804057	ENSMUST00000161983	+
chr18	82918929	82918988	A_52_P94937	Agilent4x44k	lncR.1756	chr18	82918404	82920560	uc008fud.2;NR_033307;4933422K03;uc008fue.2;4930592I03	-
chr13	24914110	24914169	A_51_P149769	Agilent4x44k	lncR.925	chr13	24905593	24914272	ENSMUST00000151220;ENSMUST00000138447;uc011yxs.2;NR_045182;1700047I16	+
chr3	25210994	25211053	A_51_P474643	Agilent4x44k	lncR.2329	chr3	25211016	25212605	ENSMUST00000091289	-
chrX	10415855	10415914	A_51_P265920	Agilent4x44k	lncR.3993	chrX	10415301	10417238	ENSMUST00000137955;ENSMUST00000130841	-
chr7	36118384	36118443	A_52_P109109	Agilent4x44k	lncR.3272	chr7	36118274	36118828	ENSMUST00000119541	+
chr16	50727986	50728045	A_52_P40954	Agilent4x44k	lncR.1462	chr16	50719294	50732773	ENSMUST00000186944;uc012agm.1;uc007zky.2;ENSMUST00000191079;ENSMUST00000186535;uc007zla.2;NR_028300;ENSMUST00000186806;ENSMUST00000169791	-
chr4	119252719	119252778	A_52_P742125	Agilent4x44k	lncR.2663	chr4	119252522	119256975	ENSMUST00000150252	-
chr5	137615922	137615981	A_51_P472671	Agilent4x44k	lncR.2808	chr5	137615627	137615962	ENSMUST00000117679	+
chr5	97207898	97207957	A_52_P787779	Agilent4x44k	lncR.2770	chr5	97195585	97207964	uc008yfu.1	+
chr7	143033831	143033890	A_51_P210457	Agilent4x44k	lncR.3495	chr7	143021783	143053686	NR_110354;ENSMUST00000133630;NR_110355;NR_015529;ENSMUST00000155952;ENSMUST00000131129	-
chr19	20555993	20556052	A_52_P510638	Agilent4x44k	lncR.1776	chr19	20492714	20556410	uc008gyk.1;NR_015502;uc012bji.1	+
chr7	114948852	114948911	A_52_P304590	Agilent4x44k	lncR.3340	chr7	114948649	114983967	NR_040317;uc009jim.2;NR_040319;uc029wnz.1	+
chr18	66925114	66925173	A_52_P296452	Agilent4x44k	lncR.1745	chr18	66924761	66949961	uc029tnk.1;NR_040461	-
chr3	88800768	88800827	A_52_P354974	Agilent4x44k	lncR.2366	chr3	88800682	88832547	ENSMUST00000183374;C630026O06;ENSMUST00000184640;ENSMUST00000183966;ENSMUST00000183707;ENSMUST00000184013	-
chr1	161037503	161037510	A_51_P366867	Agilent4x44k	lncR.112	chr1	161034422	161038539	ENSMUST00000160152;ENSMUST00000161005;ENSMUST00000159119;ENSMUST00000159706;ENSMUST00000161380;ENSMUST00000162289;ENSMUST00000162558;uc007dev.1;uc011wun.1;uc007dew.1;uc007deu.1;NR_002840;uc007det.1;ENSMUST00000159157;ENSMUST00000160429;D030018K05;ENSMUST00000159663;ENSMUST00000161229;ENSMUST00000159404;ENSMUST00000159438;ENSMUST00000065709;ENSMUST00000161461;ENSMUST00000162163;ENSMUST00000159153;…	+
chr17	37363024	37363083	A_51_P257712	Agilent4x44k	lncR.1532	chr17	37362161	37363087	ENSMUST00000178766	+
chrX	47725822	47725881	A_52_P331125	Agilent4x44k	lncR.3879	chrX	47724528	47726413	ENSMUST00000121552	+
chr4	144588107	144588166	A_52_P682450	Agilent4x44k	lncR.2548	chr4	144587244	144588632	ENSMUST00000118978	+
chr2	9410722	9410781	A_52_P153988	Agilent4x44k	lncR.1882	chr2	9352489	9447676	uc008iha.1;uc008ihb.1;ENSMUST00000144870;9530039B13;ENSMUST00000154223	+
chr14	122105292	122105351	A_52_P584106	Agilent4x44k	lncR.1245	chr14	122097938	122106974	NR_015586;uc007vas.1;uc007vat.1;uc007vau.1;uc007vav.1;ENSMUST00000144926;6030436B06;ENSMUST00000131416	-
chr14	100244602	100244657	A_51_P267180	Agilent4x44k	lncR.1160	chr14	100213142	100246280	ENSMUST00000140320;uc007uvi.1;ENSMUST00000137352;ENSMUST00000145018;ENSMUST00000155141;uc007uvj.1	+
chr18	57545731	57545790	A_52_P244309	Agilent4x44k	lncR.1739	chr18	57545360	57551879	NR_027945;uc008ezi.2;4930511M06;ENSMUST00000153884	-
chr18	37752304	37752345	A_51_P424369	Agilent4x44k	lncR.1726	chr18	37746559	37768242	ENSMUST00000180931;ENSMUST00000180922	-
chr19	56601815	56601874	A_52_P121333	Agilent4x44k	lncR.1814	chr19	56601051	56602406	uc008hzd.2	+
chr11	89638924	89638983	A_51_P195528	Agilent4x44k	lncR.642	chr11	89638624	89777653	uc007kwk.1	-
chr12	17176986	17177045	A_51_P373424	Agilent4x44k	lncR.700	chr12	17175557	17177964	A830052E03	+
chr17	45442234	45442281	A_52_P101238	Agilent4x44k	lncR.1538	chr17	45433852	45442544	ENSMUST00000181149	+
chr10	22307190	22307249	A_51_P187898	Agilent4x44k	lncR.274	chr10	22306702	22321765	ENSMUST00000181223;ENSMUST00000181643;ENSMUST00000180457;NR_015465;uc007epk.2;uc029qwc.1;uc007epl.2	+
chr1	111805156	111805190	A_52_P207712	Agilent4x44k	lncR.202	chr1	111804934	111807775	ENSMUST00000186797	-
chr10	87967612	87967671	A_51_P351363	Agilent4x44k	lncR.301	chr10	87966670	87968017	NR_000040;uc007grb.1	+
chrX	8105833	8105892	A_52_P759266	Agilent4x44k	lncR.3857	chrX	8097086	8106701	uc009snt.1;NR_003632;ENSMUST00000123120;ENSMUST00000118546	+
chr17	34745108	34745135	A_52_P254607	Agilent4x44k	lncR.1617	chr17	34744753	34747154	ENSMUST00000174597	-
chr4	18845192	18845251	A_52_P505827	Agilent4x44k	lncR.2577	chr4	18844202	18845679	ENSMUST00000121594	-
chrX	46361509	46361568	A_52_P254667	Agilent4x44k	lncR.3878	chrX	46361460	46361906	ENSMUST00000118620	+
chr3	36006414	36006473	A_51_P500247	Agilent4x44k	lncR.2252	chr3	35999833	36025106	ENSMUST00000137198;NR_029456;ENSMUST00000144118;ENSMUST00000124469	+
chr11	112663942	112664001	A_52_P642012	Agilent4x44k	lncR.674	chr11	112663926	112711356	NR_024085;ENSMUST00000124028	-
chr3	96355407	96355435	A_52_P538894	Agilent4x44k	lncR.2287	chr3	96345286	96358480	uc008qms.1;uc008qmu.1;ENSMUST00000180637	+
chr4	151379422	151379481	A_52_P250637	Agilent4x44k	lncR.2562	chr4	151376469	151379582	uc008vyo.1;ENSMUST00000129097;4933433O19	+
chr14	44703931	44703983	A_52_P241270	Agilent4x44k	lncR.1107	chr14	44701858	44704087	ENSMUST00000165542	+
chr6	35263165	35263224	A_51_P416613	Agilent4x44k	lncR.2955	chr6	35252654	35263496	C230016J21;ENSMUST00000152147;NR_015608;uc009bin.2;1810058I24;F630206C16;ENSMUST00000130875;uc009bio.2;NR_027875;ENSMUST00000136110;1190007C21	+
chr17	35397543	35397595	A_51_P262079	Agilent4x44k	lncR.1523	chr17	35394126	35397588	ENSMUST00000172979	+
chr8	47294646	47294705	A_51_P237738	Agilent4x44k	lncR.3621	chr8	47294272	47446362	ENSMUST00000181417	-
chr12	113306454	113306513	A_52_P74106	Agilent4x44k	lncR.818	chr12	113302966	113307933	uc007pgn.1;ENSMUST00000103418	-
chr2	49309352	49309396	A_52_P627749	Agilent4x44k	lncR.1924	chr2	49308155	49309462	ENSMUST00000119733	+
chr5	48005488	48005531	A_52_P874973	Agilent4x44k	lncR.2861	chr5	48003066	48005707	ENSMUST00000172700	-
chr1	91405130	91405186	A_52_P541983	Agilent4x44k	lncR.195	chr1	91404877	91406029	1700020N18;uc007cas.3;NR_026924;ENSMUST00000188956	-
chr18	38229058	38229117	A_52_P809876	Agilent4x44k	lncR.1684	chr18	38209772	38229145	ENSMUST00000160935	+
chr5	81798262	81798321	A_51_P367477	Agilent4x44k	lncR.2763	chr5	81795819	81801132	uc008xws.1	+
chr19	61116540	61116599	A_52_P405795	Agilent4x44k	lncR.1873	chr19	61053840	61140840	ENSMUST00000122927;uc008icg.2;uc008icf.2;ENSMUST00000127290;ENSMUST00000181469;ENSMUST00000127117;uc008ich.1;ENSMUST00000180544;uc008ici.1;ENSMUST00000143264	-
chr12	3240699	3240758	A_52_P361338	Agilent4x44k	lncR.694	chr12	3235504	3250377	ENSMUST00000178074;uc007mwj.2;ENSMUST00000178331;ENSMUST00000177896;uc007mwg.2;uc007mwh.2;NR_015551;uc007mwi.2;1810036A22;ENSMUST00000179643;ENSMUST00000179908;ENSMUST00000179924;ENSMUST00000049684	+
chr2	85585863	85585922	A_52_P364631	Agilent4x44k	lncR.1955	chr2	85585104	85586025	ENSMUST00000117353	+
chr4	9780611	9780670	A_52_P499240	Agilent4x44k	lncR.2435	chr4	9770584	9823411	NR_030693;uc008ryq.1;ENSMUST00000124122;ENSMUST00000138390;ENSMUST00000146481;uc008ryr.1;ENSMUST00000144703;uc008rys.1;ENSMUST00000154082	+
chr2	88264265	88264324	A_51_P173320	Agilent4x44k	lncR.2143	chr2	88264161	88264364	ENSMUST00000121530	-
chr18	82855998	82856057	A_52_P383782	Agilent4x44k	lncR.1708	chr18	82855893	82870604	uc008fuc.1;ENSMUST00000181345;ENSMUST00000180631	+
chr11	99897708	99897767	A_52_P144470	Agilent4x44k	lncR.514	chr11	99897573	99897775	ENSMUST00000118550	+
chrX	152315329	152315388	A_52_P1010776	Agilent4x44k	lncR.4095	chrX	152294823	152327493	NR_040269;NR_040270;uc029xnp.1;uc029xno.1;ENSMUST00000125102;ENSMUST00000141922	-
chr6	3333486	3333545	A_51_P249471	Agilent4x44k	lncR.3087	chr6	3333193	3346069	uc009aux.1	-
chr2	28113428	28113487	A_52_P355154	Agilent4x44k	lncR.1903	chr2	28095476	28113851	uc008ixx.1;ENSMUST00000156508;F730023M09;F730016J06	+
[truncated: 5,575 more rows]
