# Supplementary material for: Expression and regulation of long noncoding RNAs in TLR4 signaling in mouse macrophages
Source: BMC Genomics. 2015 Feb 5;16(1):45. doi: 10.1186/s12864-015-1270-5 (PMC4320810; doi:10.1186/s12864-015-1270-5)
Supplement: Additional file 5: Table S5. — The list of filtered lncRNAs identified from Agilent, Illumina and Affymetrix platforms. [file 12864_2015_1270_MOESM5_ESM.xlsx]

## Sheet: probe2lncRNA_for_all_Array
Chromosome_Probe	Start_Probe	End_Probe	Probe_ID	Platform	lncRNA_ID	Chromosome_lncRNA	Start_lncRNA	End_lncRNA	lncRNA_Name(s)	Strand
chr9	85820604	85820663	A_52_P196271	Agilent4x44k	lncR.3808	chr9	85820241	85844323	ENSMUST00000069896;ENSMUST00000189191;ENSMUST00000185960;ENSMUST00000187891	-
chr9	85821663	85821722	A_52_P668855	Agilent4x44k	lncR.3808	chr9	85820241	85844323	ENSMUST00000069896;ENSMUST00000189191;ENSMUST00000185960;ENSMUST00000187891	-
chr2	104818444	104818503	A_51_P445912	Agilent4x44k	lncR.1974	chr2	104816919	104818678	2310047K21	+
chr2	129799604	129799663	A_52_P222815	Agilent4x44k	lncR.2186	chr2	129798368	129801459	NR_029452;4932416H05;4933425A20	-
chr19	46348671	46348730	A_52_P493806	Agilent4x44k	lncR.1863	chr19	46348200	46350302	uc029tsp.1;NR_040418;ENSMUST00000189008;2310034G01;ENSMUST00000185278	-
chr14	105437410	105437469	A_51_P509418	Agilent4x44k	lncR.1165	chr14	105427558	105437716	NR_045859;uc029smu.1	+
chr19	33392619	33392678	A_52_P507169	Agilent4x44k	lncR.1790	chr19	33391853	33392837	2810449D17	+
chr3	34075083	34075142	A_51_P419750	Agilent4x44k	lncR.2250	chr3	34070658	34075253	uc012coq.1	+
chr3	34070644	34070703	A_52_P166681	Agilent4x44k	lncR.2250	chr3	34070658	34075253	uc012coq.1	+
chr14	122105292	122105351	A_52_P584106	Agilent4x44k	lncR.1245	chr14	122097938	122106974	NR_015586;uc007vas.1;uc007vat.1;uc007vau.1;uc007vav.1;ENSMUST00000144926;6030436B06;ENSMUST00000131416	-
chr11	63173946	63174003	A_51_P434124	Agilent4x44k	lncR.461	chr11	63173914	63188454	ENSMUST00000123420	+
chr13	23428380	23428412	A_52_P338349	Agilent4x44k	lncR.1010	chr13	23427975	23431022	NR_015492;uc007ptp.1;ENSMUST00000141543;C230035I16;A430094C23;ENSMUST00000153753;C130083M02	-
chr3	96240675	96240734	A_52_P367755	Agilent4x44k	lncR.2286	chr3	96239393	96241819	ENSMUST00000176760	+
chr3	96241065	96241124	A_52_P571832	Agilent4x44k	lncR.2286	chr3	96239393	96241819	ENSMUST00000176760	+
chr1	9563535	9563594	A_51_P233320	Agilent4x44k	lncR.140	chr1	9560832	9631175	NR_015470;ENSMUST00000115480;ENSMUST00000145176;ENSMUST00000148585;ENSMUST00000153239;uc007ago.2;ENSMUST00000148310	-
chr13	89886815	89886874	A_52_P116327	Agilent4x44k	lncR.976	chr13	89739459	89887168	uc007rjl.1;uc007rjm.1;A530052F04;ENSMUST00000044500;ENSMUST00000161917;E030047P15	+
chr9	72361819	72361878	A_52_P1155576	Agilent4x44k	lncR.3795	chr9	72361735	72409945	A930005F02;ENSMUST00000180997;ENSMUST00000184796;uc009qpw.1	-
chr14	16244288	16244347	A_52_P875160	Agilent4x44k	lncR.1086	chr14	16243351	16245088	A930026I10	+
chr9	122886016	122886075	A_51_P482795	Agilent4x44k	lncR.3844	chr9	122885080	122903184	ENSMUST00000180486	-
chr9	92541319	92541378	A_52_P445746	Agilent4x44k	lncR.3815	chr9	92538800	92542869	NR_029474	-
chr9	57105642	57105700	A_51_P292665	Agilent4x44k	lncR.3782	chr9	57099950	57131290	ENSMUST00000125333;ENSMUST00000162738;NR_102289;ENSMUST00000142077;2410133F24	-
chr9	57130041	57130100	A_52_P244367	Agilent4x44k	lncR.3782	chr9	57099950	57131290	ENSMUST00000125333;ENSMUST00000162738;NR_102289;ENSMUST00000142077;2410133F24	-
chr5	115631431	115631490	A_52_P5331	Agilent4x44k	lncR.2906	chr5	115631048	115631816	uc008zeh.2;NR_027810;1700018N14;1110006O24	-
chr16	91622714	91622773	A_51_P360773	Agilent4x44k	lncR.1419	chr16	91611468	91623861	ENSMUST00000138207	+
chr13	64267157	64267216	A_52_P660047	Agilent4x44k	lncR.958	chr13	64248699	64268148	NR_045798;uc007qys.1;1810034E14;ENSMUST00000181403;ENSMUST00000185652;ENSMUST00000189419	+
chrX	108886466	108886525	A_52_P493882	Agilent4x44k	lncR.3931	chrX	108834477	108974398	uc009uco.1;NR_015493;D930030D24;ENSMUST00000153212;ENSMUST00000144421;ENSMUST00000123040;uc009ucp.1;uc009ucq.1;1810022M18;ENSMUST00000131640;ENSMUST00000145250;ENSMUST00000152089;ENSMUST00000151166	+
chrX	108874582	108874641	A_52_P59070	Agilent4x44k	lncR.3931	chrX	108834477	108974398	uc009uco.1;NR_015493;D930030D24;ENSMUST00000153212;ENSMUST00000144421;ENSMUST00000123040;uc009ucp.1;uc009ucq.1;1810022M18;ENSMUST00000131640;ENSMUST00000145250;ENSMUST00000152089;ENSMUST00000151166	+
chr17	30577053	30577112	A_52_P249687	Agilent4x44k	lncR.1514	chr17	30576300	30577429	0710001D07;1700025C14	+
chr7	83597117	83597176	A_51_P492326	Agilent4x44k	lncR.3437	chr7	83597048	83631842	ENSMUST00000148687	-
chr2	119600458	119600517	A_51_P427017	Agilent4x44k	lncR.1986	chr2	119594295	119607502	NR_027832;NR_015473;uc008ltx.2;uc008lty.2;4933437I03;ENSMUST00000147425;ENSMUST00000153581;2310051G17;F630118P05;1700020I14;5430419O11	+
chr2	119607385	119607444	A_51_P185332	Agilent4x44k	lncR.1986	chr2	119594295	119607502	NR_027832;NR_015473;uc008ltx.2;uc008lty.2;4933437I03;ENSMUST00000147425;ENSMUST00000153581;2310051G17;F630118P05;1700020I14;5430419O11	+
chr3	89772224	89772283	A_52_P389863	Agilent4x44k	lncR.2367	chr3	89770027	89773400	uc008qac.2;C130034I06;C030009E22;A530022C24	-
chr19	4626950	4627009	A_52_P400721	Agilent4x44k	lncR.1762	chr19	4625395	4627799	4631404C02	+
chr6	113482209	113482268	A_52_P48976	Agilent4x44k	lncR.3194	chr6	113479455	113483161	9330110N14	-
chr6	100810221	100810280	A_52_P32886	Agilent4x44k	lncR.3046	chr6	100807451	100810911	B430312A05	+
chr17	35166795	35166854	A_52_P835520	Agilent4x44k	lncR.1521	chr17	35165119	35167186	ENSMUST00000172285	+
chr14	25257748	25257807	A_52_P27828	Agilent4x44k	lncR.1192	chr14	25257524	25457794	uc007srj.1	-
chr7	92739969	92740028	A_52_P617386	Agilent4x44k	lncR.3444	chr7	92734166	92741468	ENSMUST00000147198;ENSMUST00000182578;uc029wmy.1;ENSMUST00000098305;NR_015510;uc012fpc.1;ENSMUST00000182408	-
chrX	103507349	103507408	A_52_P367384	Agilent4x44k	lncR.3925	chrX	103493558	103530703	ENSMUST00000181020;9830107K21;NR_015508;uc009tzq.2;uc029xma.1;uc029xmc.1;uc029xmd.1;uc029xmb.1;ENSMUST00000183027;ENSMUST00000182447;uc009tzr.1;ENSMUST00000182486;ENSMUST00000121201	+
chr8	105169975	105170034	A_52_P811226	Agilent4x44k	lncR.3566	chr8	105164587	105170367	ENSMUST00000185540	+
chr2	167728686	167728745	A_52_P2160	Agilent4x44k	lncR.2032	chr2	167691177	167729172	ENSMUST00000141923	+
chr2	69885779	69885838	A_51_P119315	Agilent4x44k	lncR.1939	chr2	69885727	69888155	uc008jyx.1;ENSMUST00000129114	+
chr11	4895910	4895969	A_51_P292779	Agilent4x44k	lncR.410	chr11	4895340	4896865	A430085L24;E030026M10	+
chr4	108635715	108635774	A_52_P256105	Agilent4x44k	lncR.2649	chr4	108633843	108637441	ENSMUST00000170933	-
chr13	24598417	24598476	A_51_P394847	Agilent4x44k	lncR.1016	chr13	24597613	24604925	ENSMUST00000135889;uc007pvy.2;NR_024599;uc007pvz.2;ENSMUST00000118346	-
chr11	83225853	83225912	A_52_P137193	Agilent4x44k	lncR.486	chr11	83223575	83226604	NR_015519;uc011ybf.1;ENSMUST00000145461;ENSMUST00000143673;I730046F02;9130220P17;A430093P05	+
chr14	46830235	46830294	A_52_P53470	Agilent4x44k	lncR.1208	chr14	46829109	46832027	ENSMUST00000181311;ENSMUST00000074862	-
chr6	148946965	148947024	A_51_P339744	Agilent4x44k	lncR.3085	chr6	148944867	148947129	ENSMUST00000047953;ENSMUST00000154673	+
chr16	84979310	84979369	A_52_P1100511	Agilent4x44k	lncR.1408	chr16	84972210	84979451	uc007ztr.2;NR_045889;C230036B22	+
chr9	124424081	124424140	A_52_P100293	Agilent4x44k	lncR.3756	chr9	124423250	124424856	NR_027950;uc012hdi.1;NR_102721;NR_015516;uc029xhd.1	+
chr8	8665907	8665966	A_52_P147992	Agilent4x44k	lncR.3592	chr8	8665075	8667135	9430010O03;A230005G21	-
chr4	101346654	101346713	A_52_P193440	Agilent4x44k	lncR.2642	chr4	101346523	101356248	NR_040708;uc008tvl.2;ENSMUST00000144604	-
chr3	96607093	96607152	A_52_P225772	Agilent4x44k	lncR.2381	chr3	96606659	96629820	ENSMUST00000160818;NR_003619;uc008qni.2;ENSMUST00000059190	-
chr1	171503660	171503719	A_52_P171659	Agilent4x44k	lncR.244	chr1	171500568	171504111	ENSMUST00000181170;ENSMUST00000165827	-
chr19	16165926	16165985	A_51_P506763	Agilent4x44k	lncR.1773	chr19	16164097	16170458	uc012bje.1;NR_033228	+
chr17	6798891	6798950	A_52_P931444	Agilent4x44k	lncR.1572	chr17	6798389	6827990	uc008ahw.1;A130053A05;ENSMUST00000181895	-
chr2	57236395	57236454	A_52_P617838	Agilent4x44k	lncR.2106	chr2	57236227	57238508	ENSMUST00000146529;ENSMUST00000156418;C730034K11	-
chr5	100841193	100841252	A_52_P44111	Agilent4x44k	lncR.2889	chr5	100840797	100847167	ENSMUST00000142871	-
chr10	7781115	7781174	A_51_P183469	Agilent4x44k	lncR.263	chr10	7780185	7781357	ENSMUST00000180853;ENSMUST00000147230	+
chr7	135648714	135648773	A_51_P345298	Agilent4x44k	lncR.3486	chr7	135635931	135652314	G370003E19;ENSMUST00000180693;NR_015548;5830432E09;ENSMUST00000181940	-
chr13	34084415	34084474	A_51_P234397	Agilent4x44k	lncR.1022	chr13	34084154	34113272	uc029rzv.1;NR_046184	-
chr5	144279682	144279741	A_51_P479204	Agilent4x44k	lncR.2814	chr5	144277060	144280514	NR_040432;ENSMUST00000156467	+
chr3	58796967	58797026	A_52_P399739	Agilent4x44k	lncR.2263	chr3	58692588	58797331	NR_045167;ENSMUST00000181694	+
chr10	117813962	117814021	A_51_P476579	Agilent4x44k	lncR.392	chr10	117813872	117815776	2.81044e+17	-
chr11	69342192	69342251	A_51_P351923	Agilent4x44k	lncR.469	chr11	69340461	69342647	ENSMUST00000129321;uc007jpv.2;NR_027827;ENSMUST00000151617	+
chr3	27154181	27154226	A_52_P1099476	Agilent4x44k	lncR.2246	chr3	27154025	27157019	NR_040548;uc029uki.1;1700125G22;ENSMUST00000181124	+
chr18	82855998	82856057	A_52_P383782	Agilent4x44k	lncR.1708	chr18	82855893	82870604	uc008fuc.1;ENSMUST00000181345;ENSMUST00000180631	+
chr8	33730636	33730695	A_51_P202101	Agilent4x44k	lncR.3609	chr8	33730534	33731819	ENSMUST00000079376;ENSMUST00000187948;uc009lkg.1	-
chr17	29491682	29491741	A_52_P535619	Agilent4x44k	lncR.1605	chr17	29461896	29491925	ENSMUST00000181920	-
chr15	60831195	60831254	A_52_P510202	Agilent4x44k	lncR.1266	chr15	60822964	60831793	NR_030696;ENSMUST00000181910	+
chr19	4794745	4794804	A_52_P962404	Agilent4x44k	lncR.1825	chr19	4794720	4795956	5430440L12	-
chr2	163420203	163420262	A_52_P244381	Agilent4x44k	lncR.2025	chr2	163419795	163420361	2900093K20;ENSMUST00000190930	+
chr5	45645329	45645388	A_52_P215646	Agilent4x44k	lncR.2743	chr5	45638705	45645469	ENSMUST00000181335;NR_102378;ENSMUST00000181083	+
chr14	50878937	50878996	A_52_P560996	Agilent4x44k	lncR.1115	chr14	50870364	50879003	ENSMUST00000181697;ENSMUST00000181482	+
chr14	50871779	50871828	A_52_P638312	Agilent4x44k	lncR.1115	chr14	50870364	50879003	ENSMUST00000181697;ENSMUST00000181482	+
chr12	108819982	108820041	A_52_P325819	Agilent4x44k	lncR.742	chr12	108817967	108820146	9630047000000	+
chr12	108818023	108818082	A_52_P317874	Agilent4x44k	lncR.742	chr12	108817967	108820146	9630047000000	+
chr7	114948852	114948911	A_52_P304590	Agilent4x44k	lncR.3340	chr7	114948649	114983967	NR_040317;uc009jim.2;NR_040319;uc029wnz.1	+
chr7	29156830	29156889	A_52_P185054	Agilent4x44k	lncR.3251	chr7	29155680	29156920	ENSMUST00000053062;ENSMUST00000184073	+
chr7	29156606	29156665	A_52_P185059	Agilent4x44k	lncR.3251	chr7	29155680	29156920	ENSMUST00000053062;ENSMUST00000184073	+
chr11	86630882	86630941	A_51_P235311	Agilent4x44k	lncR.639	chr11	86630428	86631026	ENSMUST00000117851	-
chr11	29171740	29171799	A_52_P615245	Agilent4x44k	lncR.568	chr11	29170908	29173558	uc029rla.1;ENSMUST00000129876;D130069E23	-
chr7	105690279	105690338	A_51_P190697	Agilent4x44k	lncR.3457	chr7	105690259	105690567	ENSMUST00000118658	-
chr5	151413977	151414036	A_52_P643893	Agilent4x44k	lncR.2820	chr5	151368674	151414083	NR_045699;uc029vsn.1;NR_045700;uc009auq.2;ENSMUST00000181114	+
chr11	22861026	22861085	A_52_P995381	Agilent4x44k	lncR.425	chr11	22858931	22861264	ENSMUST00000174568	+
chr2	120866574	120866633	A_52_P539440	Agilent4x44k	lncR.1987	chr2	120850655	120866690	NR_038349;NR_038350;1700056A01;ENSMUST00000133643;4930534N01;ENSMUST00000124795;ENSMUST00000171483	+
chr2	120851021	120851080	A_52_P402347	Agilent4x44k	lncR.1987	chr2	120850655	120866690	NR_038349;NR_038350;1700056A01;ENSMUST00000133643;4930534N01;ENSMUST00000124795;ENSMUST00000171483	+
chr5	20952604	20952663	A_52_P46588	Agilent4x44k	lncR.2717	chr5	20950988	20956398	NR_030699;A730015K04;ENSMUST00000190567	+
chr5	20953616	20953675	A_52_P362925	Agilent4x44k	lncR.2717	chr5	20950988	20956398	NR_030699;A730015K04;ENSMUST00000190567	+
chr3	40887559	40887598	A_51_P446112	Agilent4x44k	lncR.2340	chr3	40885892	40894123	uc008pbs.1;ENSMUST00000181813	-
chr6	86532239	86532298	A_52_P617171	Agilent4x44k	lncR.3038	chr6	86526270	86564449	uc009csd.1;ENSMUST00000180896;NR_037960;uc029vxh.1;NR_037961;uc009cse.1;ENSMUST00000181928;1600020E01	+
chr5	31570439	31570498	A_51_P488230	Agilent4x44k	lncR.2846	chr5	31569591	31571397	NR_102275;uc008wys.1	-
chr4	129264760	129264819	A_51_P408689	Agilent4x44k	lncR.2520	chr4	129261965	129265010	ENSMUST00000153817;uc008uwp.1;ENSMUST00000150171	+
chr8	69371084	69371143	A_51_P223078	Agilent4x44k	lncR.3629	chr8	69371024	69395544	NR_038043;uc029wto.1;uc009lxf.2;uc029wtp.1;NR_038044	-
chr12	114646572	114646597	A_52_P589808	Agilent4x44k	lncR.858	chr12	114646572	114646865	ENSMUST00000103501	-
chr12	114646678	114646737	A_51_P155336	Agilent4x44k	lncR.858	chr12	114646572	114646865	ENSMUST00000103501	-
chr10	81197805	81197826	A_52_P260241	Agilent4x44k	lncR.295	chr10	81194609	81210877	ENSMUST00000129834;ENSMUST00000129950;NR_015477;ENSMUST00000150782;9230118C23	+
chr4	33030042	33030101	A_52_P68223	Agilent4x44k	lncR.2584	chr4	33027138	33031323	NR_036602;uc008sfo.2;ENSMUST00000155691	-
chr19	4000089	4000148	A_51_P346630	Agilent4x44k	lncR.1824	chr19	3999722	4000542	4833408A19	-
chr13	93715455	93715514	A_51_P226499	Agilent4x44k	lncR.1058	chr13	93706099	93719175	NR_045086;B230346L21;ENSMUST00000149839;ENSMUST00000148316	-
chr16	91465403	91465462	A_52_P314299	Agilent4x44k	lncR.1418	chr16	91465103	91470123	NR_077219;uc007zxm.1;A230049K01;ENSMUST00000149172	+
chr14	55897839	55897898	A_52_P124320	Agilent4x44k	lncR.1134	chr14	55895413	55898773	4930512I01	+
chr11	86303763	86303822	A_52_P515212	Agilent4x44k	lncR.493	chr11	86201370	86304443	ENSMUST00000128960;ENSMUST00000143819	+
chr6	31166449	31166508	A_52_P26265	Agilent4x44k	lncR.3097	chr6	31093559	31218474	ENSMUST00000187876;NR_110471;NR_110470;NR_110469;ENSMUST00000115107;uc009bfy.1;ENSMUST00000185982;ENSMUST00000188611	-
chr12	113421419	113421478	A_51_P485421	Agilent4x44k	lncR.819	chr12	113418558	113422730	uc007pgs.1;ENSMUST00000177715;ENSMUST00000103426	-
chr12	113418650	113418709	A_52_P358360	Agilent4x44k	lncR.819	chr12	113418558	113422730	uc007pgs.1;ENSMUST00000177715;ENSMUST00000103426	-
chr12	113420889	113420948	A_52_P571419	Agilent4x44k	lncR.819	chr12	113418558	113422730	uc007pgs.1;ENSMUST00000177715;ENSMUST00000103426	-
chr12	86891770	86891829	A_51_P345443	Agilent4x44k	lncR.798	chr12	86891404	86892567	ENSMUST00000181290	-
chr2	150609690	150609749	A_51_P349630	Agilent4x44k	lncR.2010	chr2	150606233	150610254	ENSMUST00000156345	+
chr17	81444866	81444921	A_52_P313284	Agilent4x44k	lncR.1651	chr17	81373104	81738387	NR_104580	-
chr17	81444870	81444929	A_52_P313285	Agilent4x44k	lncR.1651	chr17	81373104	81738387	NR_104580	-
chr8	104658385	104658444	A_51_P284026	Agilent4x44k	lncR.3565	chr8	104641807	104658587	ENSMUST00000171130;uc009nbb.1;ENSMUST00000067136	+
chr12	101084100	101084159	A_52_P300856	Agilent4x44k	lncR.734	chr12	101082450	101088927	NR_038048;NR_038050;NR_038049;NR_038047;ENSMUST00000180800	+
chr12	101088138	101088197	A_52_P329164	Agilent4x44k	lncR.734	chr12	101082450	101088927	NR_038048;NR_038050;NR_038049;NR_038047;ENSMUST00000180800	+
chr12	101083157	101083216	A_52_P273567	Agilent4x44k	lncR.734	chr12	101082450	101088927	NR_038048;NR_038050;NR_038049;NR_038047;ENSMUST00000180800	+
chr18	31781811	31781870	A_52_P349402	Agilent4x44k	lncR.1720	chr18	31781226	31789045	ENSMUST00000180550	-
chr6	83915322	83915381	A_52_P647488	Agilent4x44k	lncR.3034	chr6	83914395	83915896	C130049B01	+
chr2	172425862	172425921	A_51_P225056	Agilent4x44k	lncR.2230	chr2	172425804	172440560	ENSMUST00000138288	-
chr12	33134902	33134961	A_52_P226348	Agilent4x44k	lncR.772	chr12	33111710	33147597	NR_015602;uc007nil.1;ENSMUST00000140105;ENSMUST00000151637;ENSMUST00000148740;uc007nim.1;ENSMUST00000145769;ENSMUST00000144109	-
chr9	21128026	21128085	A_51_P436888	Agilent4x44k	lncR.3674	chr9	21091755	21128393	ENSMUST00000135674	+
chr3	103778380	103778418	A_51_P330870	Agilent4x44k	lncR.2294	chr3	103771952	103789402	ENSMUST00000154868;ENSMUST00000123155;ENSMUST00000138430;ENSMUST00000152867	+
chr2	35340917	35340976	A_52_P670745	Agilent4x44k	lncR.1912	chr2	35340409	35340963	ENSMUST00000120770	+
chr13	40957361	40957420	A_51_P371635	Agilent4x44k	lncR.1024	chr13	40956414	41001151	A730081D07;ENSMUST00000153685	-
chr4	150315199	150315258	A_51_P255616	Agilent4x44k	lncR.2701	chr4	150315177	150315436	ENSMUST00000136346	-
chr12	80124080	80124139	A_52_P566316	Agilent4x44k	lncR.791	chr12	80120545	80132844	NR_033514;uc007oan.2;uc007oam.1;ENSMUST00000180643;2310015A10;5330419I17;E130308D04	-
chrX	152295495	152295498	A_51_P265154	Agilent4x44k	lncR.4095	chrX	152294823	152327493	NR_040269;NR_040270;uc029xnp.1;uc029xno.1;ENSMUST00000125102;ENSMUST00000141922	-
chrX	152315329	152315388	A_52_P1010776	Agilent4x44k	lncR.4095	chrX	152294823	152327493	NR_040269;NR_040270;uc029xnp.1;uc029xno.1;ENSMUST00000125102;ENSMUST00000141922	-
chr11	53564799	53564858	A_52_P271495	Agilent4x44k	lncR.587	chr11	53564687	53567313	uc007iwk.1;ENSMUST00000155165;A230049K09;ENSMUST00000153461	-
chr7	18997396	18997455	A_52_P654364	Agilent4x44k	lncR.3377	chr7	18993553	19001222	ENSMUST00000124897	-
chr7	143033831	143033890	A_51_P210457	Agilent4x44k	lncR.3495	chr7	143021783	143053686	NR_110354;ENSMUST00000133630;NR_110355;NR_015529;ENSMUST00000155952;ENSMUST00000131129	-
chr4	58797653	58797712	A_52_P416548	Agilent4x44k	lncR.2608	chr4	58797252	58799675	E230016M20	-
chr4	155762175	155762234	A_51_P167660	Agilent4x44k	lncR.2565	chr4	155761191	155762260	uc012dqx.1;NR_027971;ENSMUST00000067628	+
chr9	20606927	20606986	A_52_P964403	Agilent4x44k	lncR.3762	chr9	20606133	20607616	A630089P16	-
chr9	20606773	20606810	A_52_P980916	Agilent4x44k	lncR.3762	chr9	20606133	20607616	A630089P16	-
chr10	87826393	87826452	A_52_P411205	Agilent4x44k	lncR.376	chr10	87826377	87863381	ENSMUST00000139652;uc007gqu.1;ENSMUST00000146581	-
chr6	67080132	67080191	A_52_P526513	Agilent4x44k	lncR.2987	chr6	67036598	67080654	NR_040278;ENSMUST00000130657;4833443G20;E230016M11;ENSMUST00000149889	+
chr6	67073888	67073947	A_51_P181025	Agilent4x44k	lncR.2987	chr6	67036598	67080654	NR_040278;ENSMUST00000130657;4833443G20;E230016M11;ENSMUST00000149889	+
chr8	123745248	123745307	A_51_P293474	Agilent4x44k	lncR.3667	chr8	123744630	123754228	uc009nwn.1;ENSMUST00000181805	-
chr8	123747186	123747245	A_52_P119350	Agilent4x44k	lncR.3667	chr8	123744630	123754228	uc009nwn.1;ENSMUST00000181805	-
chr2	13325108	13325167	A_51_P208217	Agilent4x44k	lncR.1885	chr2	13271601	13325827	9530013H19	+
chr19	61119533	61119581	A_52_P96087	Agilent4x44k	lncR.1873	chr19	61053840	61140840	ENSMUST00000122927;uc008icg.2;uc008icf.2;ENSMUST00000127290;ENSMUST00000181469;ENSMUST00000127117;uc008ich.1;ENSMUST00000180544;uc008ici.1;ENSMUST00000143264	-
chr19	61054183	61054242	A_52_P279476	Agilent4x44k	lncR.1873	chr19	61053840	61140840	ENSMUST00000122927;uc008icg.2;uc008icf.2;ENSMUST00000127290;ENSMUST00000181469;ENSMUST00000127117;uc008ich.1;ENSMUST00000180544;uc008ici.1;ENSMUST00000143264	-
chr19	61119254	61119313	A_52_P681348	Agilent4x44k	lncR.1873	chr19	61053840	61140840	ENSMUST00000122927;uc008icg.2;uc008icf.2;ENSMUST00000127290;ENSMUST00000181469;ENSMUST00000127117;uc008ich.1;ENSMUST00000180544;uc008ici.1;ENSMUST00000143264	-
chr19	61119244	61119303	A_51_P486251	Agilent4x44k	lncR.1873	chr19	61053840	61140840	ENSMUST00000122927;uc008icg.2;uc008icf.2;ENSMUST00000127290;ENSMUST00000181469;ENSMUST00000127117;uc008ich.1;ENSMUST00000180544;uc008ici.1;ENSMUST00000143264	-
chr19	61116540	61116599	A_52_P405795	Agilent4x44k	lncR.1873	chr19	61053840	61140840	ENSMUST00000122927;uc008icg.2;uc008icf.2;ENSMUST00000127290;ENSMUST00000181469;ENSMUST00000127117;uc008ich.1;ENSMUST00000180544;uc008ici.1;ENSMUST00000143264	-
chr19	61122725	61122784	A_51_P207718	Agilent4x44k	lncR.1873	chr19	61053840	61140840	ENSMUST00000122927;uc008icg.2;uc008icf.2;ENSMUST00000127290;ENSMUST00000181469;ENSMUST00000127117;uc008ich.1;ENSMUST00000180544;uc008ici.1;ENSMUST00000143264	-
chr2	158355822	158355881	A_52_P658465	Agilent4x44k	lncR.2217	chr2	158353699	158361580	NR_015463;NR_027887;uc008nqb.2;uc012cie.1;uc008nqc.2;ENSMUST00000186993;ENSMUST00000141809;ENSMUST00000152125;ENSMUST00000154030;ENSMUST00000133449;9430008C03;1810073H09;ENSMUST00000149667;ENSMUST00000154242;ENSMUST00000151331;ENSMUST00000138592	-
chr7	39580014	39580073	A_52_P747685	Agilent4x44k	lncR.3281	chr7	39579082	39580589	ENSMUST00000186772	+
chr11	117078774	117078832	A_52_P555537	Agilent4x44k	lncR.537	chr11	117076782	117078955	NR_027059;uc007mmx.2;2810008D09;ENSMUST00000149822;ENSMUST00000182811	+
chr11	75466241	75466300	A_51_P144801	Agilent4x44k	lncR.483	chr11	75461538	75466690	NR_030711;uc007kdv.1;ENSMUST00000149940;2210403K04	+
chr16	33967196	33967255	A_51_P264235	Agilent4x44k	lncR.1380	chr16	33966239	33967312	ENSMUST00000145415	+
chr10	128504112	128504171	A_52_P258266	Agilent4x44k	lncR.332	chr10	128499246	128504242	uc007hnf.1;A430046D13;ENSMUST00000180477	+
chr10	128499408	128499467	A_52_P510062	Agilent4x44k	lncR.332	chr10	128499246	128504242	uc007hnf.1;A430046D13;ENSMUST00000180477	+
chr17	35397543	35397595	A_51_P262079	Agilent4x44k	lncR.1523	chr17	35394126	35397588	ENSMUST00000172979	+
chr11	58324056	58324115	A_51_P308397	Agilent4x44k	lncR.454	chr11	58322988	58324439	ENSMUST00000145068	+
chr19	44972132	44972191	A_51_P273613	Agilent4x44k	lncR.1860	chr19	44972116	44984550	NR_040294;4930414N22	-
chr17	16973193	16973252	A_52_P501049	Agilent4x44k	lncR.1495	chr17	16951539	16974157	ENSMUST00000190415;B230110I22;ENSMUST00000071374	+
chr13	98317195	98317254	A_51_P482600	Agilent4x44k	lncR.982	chr13	98316422	98324415	ENSMUST00000062252;ENSMUST00000126622;ENSMUST00000135572	+
chr1	169972120	169972179	A_52_P296864	Agilent4x44k	lncR.117	chr1	169969408	169972396	NR_040438;3110045C21;ENSMUST00000180638	+
chr8	123044246	123044305	A_51_P255373	Agilent4x44k	lncR.3579	chr8	123042466	123044602	ENSMUST00000186531;NR_045268;uc029wwr.1;2810013P06	+
chr4	154644422	154644481	A_52_P1124229	Agilent4x44k	lncR.2564	chr4	154637575	154644724	uc008wbz.1;ENSMUST00000136217;C630028A20	+
chr19	32390049	32390108	A_52_P324656	Agilent4x44k	lncR.1788	chr19	32389215	32391184	uc008hfi.2;NR_033198;ENSMUST00000181612	+
chr18	77715152	77715211	A_51_P152444	Agilent4x44k	lncR.1707	chr18	77714183	77715449	NR_027978;ENSMUST00000056675	+
chr1	60705630	60705689	A_51_P493364	Agilent4x44k	lncR.39	chr1	60703918	60705656	ENSMUST00000178619;ENSMUST00000122226	+
chr1	60704514	60704573	A_52_P541826	Agilent4x44k	lncR.39	chr1	60703918	60705656	ENSMUST00000178619;ENSMUST00000122226	+
chr1	60705475	60705534	A_51_P113527	Agilent4x44k	lncR.39	chr1	60703918	60705656	ENSMUST00000178619;ENSMUST00000122226	+
chr11	120229908	120229967	A_52_P40504	Agilent4x44k	lncR.689	chr11	120229802	120231585	uc011yix.1;ENSMUST00000139014	-
chr13	91369560	91369619	A_52_P137485	Agilent4x44k	lncR.1056	chr13	91368989	91388085	NR_045161;uc007rjs.1;ENSMUST00000181054	-
chr1	176835595	176835654	A_51_P449580	Agilent4x44k	lncR.247	chr1	176834623	176836133	uc029quu.1;NR_037996;9130226K06	-
chr4	129050442	129050501	A_52_P132554	Agilent4x44k	lncR.2671	chr4	129050087	129057983	uc008uvv.1;ENSMUST00000149472	-
chr8	105624423	105624476	A_52_P411430	Agilent4x44k	lncR.3648	chr8	105624336	105637485	ENSMUST00000182863;E030004L07;ENSMUST00000182046;A630085P15	-
chr3	55847619	55847678	A_51_P189208	Agilent4x44k	lncR.2262	chr3	55847104	55848065	NR_033592;uc012cps.1	+
chr3	55847104	55847163	A_52_P460270	Agilent4x44k	lncR.2262	chr3	55847104	55848065	NR_033592;uc012cps.1	+
chr9	88522260	88522319	A_52_P522166	Agilent4x44k	lncR.3811	chr9	88521050	88522929	ENSMUST00000182232;ENSMUST00000180563;NR_040721;uc009qys.2;ENSMUST00000183045;2810026P18;ENSMUST00000182517;ENSMUST00000183030;ENSMUST00000182900;ENSMUST00000182872;ENSMUST00000190033	-
chr9	88521085	88521144	A_52_P522157	Agilent4x44k	lncR.3811	chr9	88521050	88522929	ENSMUST00000182232;ENSMUST00000180563;NR_040721;uc009qys.2;ENSMUST00000183045;2810026P18;ENSMUST00000182517;ENSMUST00000183030;ENSMUST00000182900;ENSMUST00000182872;ENSMUST00000190033	-
chrX	50563228	50563287	A_52_P290152	Agilent4x44k	lncR.4010	chrX	50555743	50635261	NR_026976;uc012hgv.1;uc029xjw.1;ENSMUST00000124842;5830467J12;uc009tdo.1;uc009tdp.1;NR_015505;uc009tdq.2;6720401G13	-
chrX	50558280	50558339	A_52_P223508	Agilent4x44k	lncR.4010	chrX	50555743	50635261	NR_026976;uc012hgv.1;uc029xjw.1;ENSMUST00000124842;5830467J12;uc009tdo.1;uc009tdp.1;NR_015505;uc009tdq.2;6720401G13	-
chr9	96436108	96436167	A_52_P71695	Agilent4x44k	lncR.3817	chr9	96435782	96438138	uc012gyp.1;ENSMUST00000185694;ENSMUST00000070500	-
chr10	34295921	34295980	A_51_P333609	Agilent4x44k	lncR.351	chr10	34295912	34298907	ENSMUST00000181185	-
chr11	106789391	106789450	A_52_P665143	Agilent4x44k	lncR.527	chr11	106788638	106790200	F630025I20	+
chr12	17900981	17901040	A_52_P15616	Agilent4x44k	lncR.701	chr12	17881905	17939632	uc007ncz.1	+
chr3	156548645	156548704	A_52_P639362	Agilent4x44k	lncR.2425	chr3	156546752	156561746	uc008ruy.1;NR_040399;ENSMUST00000149387;ENSMUST00000148224;NR_040398;uc008ruz.1;C630015G22;ENSMUST00000139363	-
chr3	156547761	156547820	A_52_P563584	Agilent4x44k	lncR.2425	chr3	156546752	156561746	uc008ruy.1;NR_040399;ENSMUST00000149387;ENSMUST00000148224;NR_040398;uc008ruz.1;C630015G22;ENSMUST00000139363	-
chr4	116589901	116589960	A_51_P305572	Agilent4x44k	lncR.2657	chr4	116589732	116597632	NR_029450;ENSMUST00000142815;A330108I19;B230212K22	-
chr14	70659919	70659978	A_52_P508944	Agilent4x44k	lncR.1148	chr14	70659384	70660673	D130082J02	+
chr6	31285003	31285049	A_51_P436610	Agilent4x44k	lncR.2950	chr6	31220350	31337404	uc009bga.2;uc029vub.1;uc009bfz.2;uc012ejs.2;uc029vua.1;uc029vtz.1;NR_040258;NR_040262;NR_040259;NR_040261;NR_040257;NR_040260;ENSMUST00000144612;ENSMUST00000123149;ENSMUST00000155345;ENSMUST00000151800;ENSMUST00000139444;ENSMUST00000152157;ENSMUST00000138606;ENSMUST00000146778;ENSMUST00000153057;ENSMUST00000151076;ENSMUST00000136571;ENSMUST00000133510;ENSMUST00000138653;ENSMUST00000124811	+
chr6	31335995	31336054	A_52_P307142	Agilent4x44k	lncR.2950	chr6	31220350	31337404	uc009bga.2;uc029vub.1;uc009bfz.2;uc012ejs.2;uc029vua.1;uc029vtz.1;NR_040258;NR_040262;NR_040259;NR_040261;NR_040257;NR_040260;ENSMUST00000144612;ENSMUST00000123149;ENSMUST00000155345;ENSMUST00000151800;ENSMUST00000139444;ENSMUST00000152157;ENSMUST00000138606;ENSMUST00000146778;ENSMUST00000153057;ENSMUST00000151076;ENSMUST00000136571;ENSMUST00000133510;ENSMUST00000138653;ENSMUST00000124811	+
chr12	35694622	35694681	A_52_P1196729	Agilent4x44k	lncR.708	chr12	35602543	35694682	uc007njj.1	+
chr9	44143078	44143137	A_52_P153939	Agilent4x44k	lncR.3772	chr9	44142977	44143319	5830431N23	-
chrX	153071653	153071712	A_52_P520917	Agilent4x44k	lncR.3970	chrX	153037628	153072915	NR_040272;uc009uqr.1;ENSMUST00000127673	+
chrX	153072586	153072645	A_52_P134796	Agilent4x44k	lncR.3970	chrX	153037628	153072915	NR_040272;uc009uqr.1;ENSMUST00000127673	+
chr6	91430618	91430677	A_52_P276546	Agilent4x44k	lncR.3184	chr6	91430459	91440854	NR_045980;uc029vxr.1;ENSMUST00000181849	-
chr8	79680530	79680561	A_52_P151853	Agilent4x44k	lncR.3633	chr8	79680266	79680824	ENSMUST00000178097	-
chr9	35126734	35126793	A_52_P148972	Agilent4x44k	lncR.3679	chr9	35116727	35130922	NR_029475;ENSMUST00000093873;ENSMUST00000159933;ENSMUST00000162566;ENSMUST00000161823;ENSMUST00000159363;ENSMUST00000161136	+
chr9	35130796	35130855	A_51_P185292	Agilent4x44k	lncR.3679	chr9	35116727	35130922	NR_029475;ENSMUST00000093873;ENSMUST00000159933;ENSMUST00000162566;ENSMUST00000161823;ENSMUST00000159363;ENSMUST00000161136	+
chr11	5784490	5784549	A_51_P298231	Agilent4x44k	lncR.411	chr11	5762129	5784710	ENSMUST00000137510;NR_015577;ENSMUST00000131130;ENSMUST00000142942;ENSMUST00000121354;ENSMUST00000135394	+
chr11	5781645	5781704	A_52_P588917	Agilent4x44k	lncR.411	chr11	5762129	5784710	ENSMUST00000137510;NR_015577;ENSMUST00000131130;ENSMUST00000142942;ENSMUST00000121354;ENSMUST00000135394	+
chr11	5780425	5780484	A_52_P364871	Agilent4x44k	lncR.411	chr11	5762129	5784710	ENSMUST00000137510;NR_015577;ENSMUST00000131130;ENSMUST00000142942;ENSMUST00000121354;ENSMUST00000135394	+
chr16	93792289	93792348	A_52_P300533	Agilent4x44k	lncR.1474	chr16	93792150	93794888	ENSMUST00000180967	-
chr14	103981418	103981477	A_52_P308593	Agilent4x44k	lncR.1236	chr14	103977627	104027142	NR_045953;uc029sms.1	-
chr18	34935288	34935347	A_52_P875290	Agilent4x44k	lncR.1680	chr18	34932169	34935452	5031405O07	+
chr5	122994430	122994489	A_52_P521324	Agilent4x44k	lncR.2798	chr5	122989353	122998345	uc008zmw.2;NR_045820;ENSMUST00000148466	+
chr1	178321623	178321682	A_52_P454703	Agilent4x44k	lncR.252	chr1	178321108	178324171	ENSMUST00000159117	-
chr5	148954394	148954453	A_52_P422185	Agilent4x44k	lncR.2932	chr5	148953747	148970122	uc009aox.1;9630050A10;ENSMUST00000133693;uc009aoy.1;1810059H22;ENSMUST00000134251;ENSMUST00000131347;ENSMUST00000130154	-
chr5	148958693	148958730	A_51_P403578	Agilent4x44k	lncR.2932	chr5	148953747	148970122	uc009aox.1;9630050A10;ENSMUST00000133693;uc009aoy.1;1810059H22;ENSMUST00000134251;ENSMUST00000131347;ENSMUST00000130154	-
chr4	59580852	59580911	A_52_P908140	Agilent4x44k	lncR.2609	chr4	59580099	59581434	D630043N01	-
chr11	85795818	85795877	A_52_P150273	Agilent4x44k	lncR.637	chr11	85791659	85832388	NR_077059;ENSMUST00000140673;2610027K06;ENSMUST00000136117;ENSMUST00000128213	-
chr19	5842564	5842623	A_51_P234692	Agilent4x44k	lncR.1827	chr19	5824708	5845480	ENSMUST00000173672;NR_003513;uc012bhe.1;I1C0035O03;I420030L17;I1C0033O14;4732452C17;I1C0046E22;I420019F22;6330419P03;uc008gfk.1;ENSMUST00000174287;2310043N10;9130009H04;G370005F13;ENSMUST00000174829	-
chr7	106505215	106505274	A_52_P666442	Agilent4x44k	lncR.3458	chr7	106504392	106511671	ENSMUST00000184842	-
chr19	10201682	10201741	A_51_P304603	Agilent4x44k	lncR.1769	chr19	10198368	10202384	ENSMUST00000150038;ENSMUST00000081739	+
chr3	103965639	103965698	A_52_P299561	Agilent4x44k	lncR.2387	chr3	103964535	103968581	NR_030676;ENSMUST00000160110	-
chr13	28460739	28460798	A_52_P341204	Agilent4x44k	lncR.1020	chr13	28460033	28885620	NR_045053;NR_045054;uc007pyj.2;uc007pyi.2;ENSMUST00000134787;ENSMUST00000122881;2610307P16;ENSMUST00000148885;ENSMUST00000154298;ENSMUST00000155292;ENSMUST00000134472;ENSMUST00000125358;ENSMUST00000134624	-
chr1	34176682	34176741	A_52_P196350	Agilent4x44k	lncR.155	chr1	34165856	34178446	ENSMUST00000181692;ENSMUST00000187268	-
chr17	35861122	35861181	A_51_P472049	Agilent4x44k	lncR.1619	chr17	35860918	35866886	ENSMUST00000145804	-
chr4	137882649	137882708	A_52_P877156	Agilent4x44k	lncR.2682	chr4	137882370	137883937	ENSMUST00000152368;ENSMUST00000155349;ENSMUST00000156022	-
chr6	30943249	30943308	A_51_P518987	Agilent4x44k	lncR.2949	chr6	30896899	30943470	ENSMUST00000139006	+
chr18	50135001	50135006	A_51_P511810	Agilent4x44k	lncR.1692	chr18	50134726	50135600	ENSMUST00000145417;ENSMUST00000154992	+
chr2	156862054	156862113	A_52_P16346	Agilent4x44k	lncR.2214	chr2	156861950	156862952	2610307N17	-
chr17	3310480	3310539	A_51_P382859	Agilent4x44k	lncR.1480	chr17	3231234	3311120	uc008aen.1	+
chr10	86688563	86688622	A_52_P598634	Agilent4x44k	lncR.299	chr10	86685525	86694806	1810016H11;NR_015572;uc007gqe.2;1810014B01;uc007gqf.1;ENSMUST00000181587;G430060N02;uc007gqh.1	+
chr10	86689607	86689666	A_51_P477285	Agilent4x44k	lncR.299	chr10	86685525	86694806	1810016H11;NR_015572;uc007gqe.2;1810014B01;uc007gqf.1;ENSMUST00000181587;G430060N02;uc007gqh.1	+
chr17	32076990	32077025	A_52_P468378	Agilent4x44k	lncR.1610	chr17	32076082	32100286	NR_027316;uc008bvv.1;ENSMUST00000159650;ENSMUST00000160550	-
chr18	10711765	10711824	A_52_P1123245	Agilent4x44k	lncR.1665	chr18	10706859	10711832	NR_045379;uc029tlr.1;ENSMUST00000180948	+
chr12	69825066	69825125	A_51_P122972	Agilent4x44k	lncR.717	chr12	69790288	69841880	ENSMUST00000021378;ENSMUST00000188608;NR_033573	+
chr12	69794026	69794085	A_52_P51224	Agilent4x44k	lncR.717	chr12	69790288	69841880	ENSMUST00000021378;ENSMUST00000188608;NR_033573	+
chrX	105042350	105042409	A_51_P172355	Agilent4x44k	lncR.4059	chrX	105037197	105079413	ENSMUST00000127533;uc009uao.1;uc009ual.2;uc009uam.2;uc012hnk.1;uc009uan.2;ENSMUST00000156974;ENSMUST00000154334;F830207L16;uc009uap.2;uc009uaq.2;uc009uar.2;NR_015467;ENSMUST00000138460;ENSMUST00000140954;ENSMUST00000135114;ENSMUST00000147478;ENSMUST00000144366;A630040C03;D630033M22;ENSMUST00000127409;ENSMUST00000146227;ENSMUST00000123850;ENSMUST00000141136;ENSMUST00000144849	-
chrX	105068468	105068527	A_52_P145878	Agilent4x44k	lncR.4059	chrX	105037197	105079413	ENSMUST00000127533;uc009uao.1;uc009ual.2;uc009uam.2;uc012hnk.1;uc009uan.2;ENSMUST00000156974;ENSMUST00000154334;F830207L16;uc009uap.2;uc009uaq.2;uc009uar.2;NR_015467;ENSMUST00000138460;ENSMUST00000140954;ENSMUST00000135114;ENSMUST00000147478;ENSMUST00000144366;A630040C03;D630033M22;ENSMUST00000127409;ENSMUST00000146227;ENSMUST00000123850;ENSMUST00000141136;ENSMUST00000144849	-
chr3	30792700	30792759	A_51_P217273	Agilent4x44k	lncR.2331	chr3	30792577	30793564	ENSMUST00000187361;ENSMUST00000180833	-
chr13	33959993	33960052	A_52_P104630	Agilent4x44k	lncR.935	chr13	33935567	33960181	ENSMUST00000180906;ENSMUST00000147622;NR_040707;1110046J04;ENSMUST00000181800	+
chr13	33936533	33936592	A_52_P529400	Agilent4x44k	lncR.935	chr13	33935567	33960181	ENSMUST00000180906;ENSMUST00000147622;NR_040707;1110046J04;ENSMUST00000181800	+
chrX	12820747	12820806	A_52_P151737	Agilent4x44k	lncR.3864	chrX	12762277	12821492	NR_045852;uc009sre.1;9630027L18;ENSMUST00000139163	+
chr3	51277788	51277847	A_52_P288015	Agilent4x44k	lncR.2256	chr3	51276760	51279805	NR_073429;ENSMUST00000139771	+
chr14	118983136	118983195	A_52_P27003	Agilent4x44k	lncR.1241	chr14	118982657	118984661	uc007uzf.1	-
chr11	61867794	61867853	A_51_P486497	Agilent4x44k	lncR.606	chr11	61864568	61868058	ENSMUST00000101077;ENSMUST00000148413	-
chr1	195036566	195036625	A_52_P614832	Agilent4x44k	lncR.135	chr1	195017398	195037908	NR_015566;uc007eer.2;B230217A14;ENSMUST00000181273	+
chr2	167606948	167607007	A_52_P14485	Agilent4x44k	lncR.2031	chr2	167553314	167607845	ENSMUST00000127006	+
chr2	91030918	91030977	A_52_P84803	Agilent4x44k	lncR.2147	chr2	91030778	91031122	ENSMUST00000118208	-
chr14	34345434	34345493	A_52_P935906	Agilent4x44k	lncR.1098	chr14	34345054	34345658	NR_027380;uc011ziv.1	+
chr14	34345330	34345389	A_52_P82532	Agilent4x44k	lncR.1098	chr14	34345054	34345658	NR_027380;uc011ziv.1	+
chr12	111943925	111943984	A_52_P365948	Agilent4x44k	lncR.817	chr12	111941990	111944482	NR_029464;uc011yuz.1;uc007pee.2;5033406O09	-
chr6	87909278	87909337	A_51_P409417	Agilent4x44k	lncR.3183	chr6	87908843	87914459	ENSMUST00000181696	-
chr2	33646080	33646139	A_52_P289173	Agilent4x44k	lncR.1909	chr2	33641192	33646354	uc008jhz.1;NR_046275;uc008jia.1;ENSMUST00000147294	+
chr16	21247793	21247852	A_52_P802927	Agilent4x44k	lncR.1439	chr16	21247498	21296872	NR_046162;uc007yri.1;ENSMUST00000181476	-
chr5	139000478	139000537	A_51_P244531	Agilent4x44k	lncR.2811	chr5	138995056	139000577	ENSMUST00000100518;ENSMUST00000187923	+
chr10	22307190	22307249	A_51_P187898	Agilent4x44k	lncR.274	chr10	22306702	22321765	ENSMUST00000181223;ENSMUST00000181643;ENSMUST00000180457;NR_015465;uc007epk.2;uc029qwc.1;uc007epl.2	+
chr8	88045088	88045147	A_52_P629919	Agilent4x44k	lncR.3638	chr8	88044897	88118607	uc009mqw.1;ENSMUST00000181500	-
chr9	95942341	95942400	A_52_P456779	Agilent4x44k	lncR.3816	chr9	95942045	95959393	ENSMUST00000180727;A430091A16;ENSMUST00000188854;ENSMUST00000185324;ENSMUST00000181139	-
chr9	95945984	95946043	A_52_P413851	Agilent4x44k	lncR.3816	chr9	95942045	95959393	ENSMUST00000180727;A430091A16;ENSMUST00000188854;ENSMUST00000185324;ENSMUST00000181139	-
chr10	15312285	15312344	A_52_P633719	Agilent4x44k	lncR.269	chr10	15300391	15312376	uc007elq.1	+
chr6	148235493	148235552	A_52_P153154	Agilent4x44k	lncR.3084	chr6	148212287	148235663	NR_015615	+
chr10	111992663	111992722	A_52_P481157	Agilent4x44k	lncR.390	chr10	111991723	111995892	F730044E04;F730031I12	-
chr10	63243084	63243143	A_52_P485630	Agilent4x44k	lncR.362	chr10	63243068	63244153	ENSMUST00000054837	-
chr17	35911182	35911241	A_51_P237281	Agilent4x44k	lncR.1526	chr17	35896946	35912215	ENSMUST00000149452	+
chr10	94674104	94674163	A_51_P152479	Agilent4x44k	lncR.379	chr10	94673492	94688613	NR_015524;uc007gvv.2;ENSMUST00000181906	-
chr10	94676537	94676596	A_52_P564353	Agilent4x44k	lncR.379	chr10	94673492	94688613	NR_015524;uc007gvv.2;ENSMUST00000181906	-
chr13	58148811	58148870	A_52_P40569	Agilent4x44k	lncR.953	chr13	58148776	58149692	uc007qtg.1;ENSMUST00000181908	+
chr11	96964290	96964349	A_52_P148289	Agilent4x44k	lncR.507	chr11	96944145	96965060	uc007ldd.2;NR_003293;uc007lde.2;ENSMUST00000135825;ENSMUST00000107628	+
chr11	120188455	120188514	A_52_P59285	Agilent4x44k	lncR.688	chr11	120185400	120189856	C130055D19;ENSMUST00000155681;NR_030682;uc007msb.2;ENSMUST00000145437;2810410L24	-
chr11	120186461	120186520	A_52_P626035	Agilent4x44k	lncR.688	chr11	120185400	120189856	C130055D19;ENSMUST00000155681;NR_030682;uc007msb.2;ENSMUST00000145437;2810410L24	-
chr19	17354247	17354306	A_52_P1124582	Agilent4x44k	lncR.1840	chr19	17353691	17356590	F730027M24	-
chr9	114370878	114370937	A_52_P247614	Agilent4x44k	lncR.3746	chr9	114368303	114377238	ENSMUST00000124664;NR_040383;uc029xgi.1;ENSMUST00000147689;ENSMUST00000131898;NR_040384;uc009rxf.2	+
chr9	114376797	114376856	A_52_P227	Agilent4x44k	lncR.3746	chr9	114368303	114377238	ENSMUST00000124664;NR_040383;uc029xgi.1;ENSMUST00000147689;ENSMUST00000131898;NR_040384;uc009rxf.2	+
chr5	23384650	23384701	A_52_P217492	Agilent4x44k	lncR.2835	chr5	23382307	23434353	uc008wpw.1;ENSMUST00000185943;uc008wpx.1;ENSMUST00000188328;ENSMUST00000191186;NR_040469;uc008wpy.2;ENSMUST00000101522;ENSMUST00000189045	-
chr1	37486062	37486121	A_51_P292823	Agilent4x44k	lncR.159	chr1	37485850	37488982	uc011wjs.1;NR_024017;ENSMUST00000151866	-
chr11	78031152	78031211	A_52_P250382	Agilent4x44k	lncR.627	chr11	78030012	78032665	ENSMUST00000150471	-
chr17	22357631	22357690	A_52_P172350	Agilent4x44k	lncR.1591	chr17	22356901	22361414	C130031H05	-
chr5	110168011	110168070	A_52_P1172265	Agilent4x44k	lncR.2900	chr5	110167507	110176504	NR_040430;NR_040431;ENSMUST00000130892	-
chr12	3249979	3250038	A_51_P322123	Agilent4x44k	lncR.694	chr12	3235504	3250377	ENSMUST00000178074;uc007mwj.2;ENSMUST00000178331;ENSMUST00000177896;uc007mwg.2;uc007mwh.2;NR_015551;uc007mwi.2;1810036A22;ENSMUST00000179643;ENSMUST00000179908;ENSMUST00000179924;ENSMUST00000049684	+
chr12	3240699	3240758	A_52_P361338	Agilent4x44k	lncR.694	chr12	3235504	3250377	ENSMUST00000178074;uc007mwj.2;ENSMUST00000178331;ENSMUST00000177896;uc007mwg.2;uc007mwh.2;NR_015551;uc007mwi.2;1810036A22;ENSMUST00000179643;ENSMUST00000179908;ENSMUST00000179924;ENSMUST00000049684	+
chr1	98607300	98607359	A_52_P1013232	Agilent4x44k	lncR.76	chr1	98589517	98607384	ENSMUST00000191409;ENSMUST00000190991	+
chr6	113071060	113071119	A_51_P426919	Agilent4x44k	lncR.3193	chr6	113067428	113077333	ENSMUST00000167415;NR_027010;B630013J18;ENSMUST00000133467;ENSMUST00000124246;NR_027009;NR_027008;uc012eqa.1;uc009deo.2;ENSMUST00000159544	-
chr3	96414774	96414833	A_52_P544476	Agilent4x44k	lncR.2380	chr3	96414436	96414859	NR_001579;uc008qmy.1;ENSMUST00000082862	-
chr17	26286807	26286834	A_52_P33382	Agilent4x44k	lncR.1598	chr17	26286363	26287061	ENSMUST00000128900	-
chr11	86333097	86333156	A_52_P147933	Agilent4x44k	lncR.638	chr11	86333092	86334122	A430050J01	-
chr12	80942723	80942782	A_52_P519008	Agilent4x44k	lncR.794	chr12	80942651	80945399	NR_045057;uc007obl.2	-
chr12	32925482	32925535	A_52_P425317	Agilent4x44k	lncR.771	chr12	32919383	32953789	NR_044986;uc029rru.1;ENSMUST00000181670;A530097G05;uc007nig.1;4933406C10;ENSMUST00000180391	-
chr8	69110611	69110670	A_52_P524912	Agilent4x44k	lncR.3545	chr8	69110471	69111244	ENSMUST00000161007	+
chr19	56601815	56601874	A_52_P121333	Agilent4x44k	lncR.1814	chr19	56601051	56602406	uc008hzd.2	+
chr4	9780611	9780670	A_52_P499240	Agilent4x44k	lncR.2435	chr4	9770584	9823411	NR_030693;uc008ryq.1;ENSMUST00000124122;ENSMUST00000138390;ENSMUST00000146481;uc008ryr.1;ENSMUST00000144703;uc008rys.1;ENSMUST00000154082	+
chr19	57359745	57359804	A_52_P258250	Agilent4x44k	lncR.1869	chr19	57323196	57360899	NR_040316;uc008iab.2;B230217O12;ENSMUST00000181921;D030014C21	-
chr5	23854623	23854682	A_51_P199175	Agilent4x44k	lncR.2720	chr5	23850596	23855033	uc029vgl.1;uc008wqt.2;NR_045042;NR_045040;ENSMUST00000181574	+
chr6	35261571	35261630	A_52_P477649	Agilent4x44k	lncR.2955	chr6	35252654	35263496	C230016J21;ENSMUST00000152147;NR_015608;uc009bin.2;1810058I24;F630206C16;ENSMUST00000130875;uc009bio.2;NR_027875;ENSMUST00000136110;1190007C21	+
chr6	35263165	35263224	A_51_P416613	Agilent4x44k	lncR.2955	chr6	35252654	35263496	C230016J21;ENSMUST00000152147;NR_015608;uc009bin.2;1810058I24;F630206C16;ENSMUST00000130875;uc009bio.2;NR_027875;ENSMUST00000136110;1190007C21	+
chr13	45966396	45966455	A_51_P286106	Agilent4x44k	lncR.943	chr13	45965253	45966508	ENSMUST00000038032;ENSMUST00000189843	+
chrX	103560978	103561037	A_52_P177865	Agilent4x44k	lncR.4057	chrX	103560907	103623754	ENSMUST00000130063;uc009tzt.2;NR_028381;uc009tzu.2;NR_028380;uc009tzw.2;uc009tzv.1;ENSMUST00000145803;ENSMUST00000156211	-
chr9	45856888	45856947	A_51_P341255	Agilent4x44k	lncR.3775	chr9	45856769	45858357	ENSMUST00000162209;9030618A07	-
chr19	5800526	5800585	A_51_P394383	Agilent4x44k	lncR.1826	chr19	5795689	5802672	uc008gfj.2;NR_002847;ENSMUST00000172812;ENSMUST00000173314;ENSMUST00000174808;9430072K23;ENSMUST00000173499;ENSMUST00000173523;2310038L10	-
chr19	5802193	5802252	A_52_P392598	Agilent4x44k	lncR.1826	chr19	5795689	5802672	uc008gfj.2;NR_002847;ENSMUST00000172812;ENSMUST00000173314;ENSMUST00000174808;9430072K23;ENSMUST00000173499;ENSMUST00000173523;2310038L10	-
chr19	5798230	5798289	A_51_P377045	Agilent4x44k	lncR.1826	chr19	5795689	5802672	uc008gfj.2;NR_002847;ENSMUST00000172812;ENSMUST00000173314;ENSMUST00000174808;9430072K23;ENSMUST00000173499;ENSMUST00000173523;2310038L10	-
chr19	5799100	5799159	A_52_P416123	Agilent4x44k	lncR.1826	chr19	5795689	5802672	uc008gfj.2;NR_002847;ENSMUST00000172812;ENSMUST00000173314;ENSMUST00000174808;9430072K23;ENSMUST00000173499;ENSMUST00000173523;2310038L10	-
chr17	79357059	79357118	A_51_P188808	Agilent4x44k	lncR.1552	chr17	79354699	79358022	ENSMUST00000181408	+
chr5	22778253	22778312	A_51_P367037	Agilent4x44k	lncR.2719	chr5	22550436	22807850	uc008wps.1;uc008wpt.1;ENSMUST00000181374;ENSMUST00000181209;ENSMUST00000179257	+
chr5	22694712	22694771	A_52_P38128	Agilent4x44k	lncR.2719	chr5	22550436	22807850	uc008wps.1;uc008wpt.1;ENSMUST00000181374;ENSMUST00000181209;ENSMUST00000179257	+
chr17	34950299	34950358	A_52_P31814	Agilent4x44k	lncR.1618	chr17	34950235	34952471	uc008cel.2;uc008cek.2;NR_015536;NR_027943;ENSMUST00000174464;ENSMUST00000174714;ENSMUST00000173811;ENSMUST00000173070;ENSMUST00000174039;0610009C20;ENSMUST00000172501;1110038B12;ENSMUST00000174173;ENSMUST00000172531;uc008cem.2;0910001G04	-
chr5	136934236	136934295	A_51_P257122	Agilent4x44k	lncR.2807	chr5	136919145	136937112	NR_015555;uc009abd.2;ENSMUST00000181045;D630035O08;uc009abe.2;ENSMUST00000181190	+
chr5	136936738	136936797	A_52_P663666	Agilent4x44k	lncR.2807	chr5	136919145	136937112	NR_015555;uc009abd.2;ENSMUST00000181045;D630035O08;uc009abe.2;ENSMUST00000181190	+
chr11	26386882	26386941	A_51_P268514	Agilent4x44k	lncR.567	chr11	26386744	26387433	4930563B10;2210418L05	-
chr9	73041723	73041782	A_52_P327527	Agilent4x44k	lncR.3707	chr9	73039717	73042779	NR_040377;uc009qqu.2;ENSMUST00000184126;ENSMUST00000184319	+
chr9	73042658	73042717	A_52_P203852	Agilent4x44k	lncR.3707	chr9	73039717	73042779	NR_040377;uc009qqu.2;ENSMUST00000184126;ENSMUST00000184319	+
chr5	65606087	65606146	A_52_P67958	Agilent4x44k	lncR.2868	chr5	65605723	65609380	D030068M12	-
chr1	91296434	91296493	A_52_P537466	Agilent4x44k	lncR.68	chr1	91296045	91296936	ENSMUST00000117121	+
chr7	24826583	24826642	A_51_P191545	Agilent4x44k	lncR.3242	chr7	24818794	24840275	NR_045096;uc009fqn.1;ENSMUST00000164057;ENSMUST00000135286;ENSMUST00000155799	+
chr2	154704305	154704364	A_51_P183732	Agilent4x44k	lncR.2017	chr2	154703809	154704699	ENSMUST00000119057	+
chr15	10718334	10718393	A_52_P182391	Agilent4x44k	lncR.1253	chr15	10714835	10790123	uc007vgq.1;uc029snu.1;NR_045063;uc007vgs.1;ENSMUST00000180604;1700009D01;NR_045065;uc007vgt.2;ENSMUST00000181739	+
chr15	10789527	10789586	A_52_P241872	Agilent4x44k	lncR.1253	chr15	10714835	10790123	uc007vgq.1;uc029snu.1;NR_045063;uc007vgs.1;ENSMUST00000180604;1700009D01;NR_045065;uc007vgt.2;ENSMUST00000181739	+
chr15	10721560	10721619	A_52_P215263	Agilent4x44k	lncR.1253	chr15	10714835	10790123	uc007vgq.1;uc029snu.1;NR_045063;uc007vgs.1;ENSMUST00000180604;1700009D01;NR_045065;uc007vgt.2;ENSMUST00000181739	+
chr10	127070932	127070991	A_52_P218271	Agilent4x44k	lncR.330	chr10	127070457	127071101	6330581G11;NR_040660;uc029rjr.1	+
chr7	39555811	39555870	A_52_P987967	Agilent4x44k	lncR.3278	chr7	39552496	39556305	ENSMUST00000190789	+
chr2	14070334	14070393	A_52_P501707	Agilent4x44k	lncR.2061	chr2	14070332	14073934	NR_038162;uc008ikf.1;ENSMUST00000152524;4921530L18	-
chr12	108790160	108790219	A_52_P956010	Agilent4x44k	lncR.812	chr12	108790035	108792743	C130019I03	-
chr7	44262585	44262644	A_52_P24668	Agilent4x44k	lncR.3291	chr7	44246726	44262720	ENSMUST00000137742	+
chr6	116207222	116207257	A_51_P473658	Agilent4x44k	lncR.3198	chr6	116199409	116207993	uc009djr.1	-
chr15	75855912	75855924	A_52_P669212	Agilent4x44k	lncR.1332	chr15	75854819	75856228	ENSMUST00000182514	-
chr1	64186474	64186533	A_52_P1027932	Agilent4x44k	lncR.177	chr1	64185991	64303043	ENSMUST00000190863	-
chr11	103265316	103265375	A_51_P197899	Agilent4x44k	lncR.664	chr11	103264860	103267745	ENSMUST00000139621	-
chr11	95158634	95158693	A_52_P497134	Agilent4x44k	lncR.502	chr11	95145052	95159047	NR_040279;ENSMUST00000156477;A730090H04;4833434E01	+
chr16	96088995	96089054	A_51_P358052	Agilent4x44k	lncR.1423	chr16	96082676	96089070	ENSMUST00000143671	+
chr8	60985287	60985346	A_52_P123924	Agilent4x44k	lncR.3543	chr8	60983437	60985908	ENSMUST00000052189	+
chr8	60983768	60983827	A_52_P418453	Agilent4x44k	lncR.3543	chr8	60983437	60985908	ENSMUST00000052189	+
chr13	78235622	78235681	A_52_P620472	Agilent4x44k	lncR.972	chr13	78198016	78279391	NR_045195;ENSMUST00000145613;ENSMUST00000144545;ENSMUST00000131564;ENSMUST00000123998;ENSMUST00000134705;uc007rhg.1;ENSMUST00000183171	+
chr13	78278725	78278784	A_52_P755306	Agilent4x44k	lncR.972	chr13	78198016	78279391	NR_045195;ENSMUST00000145613;ENSMUST00000144545;ENSMUST00000131564;ENSMUST00000123998;ENSMUST00000134705;uc007rhg.1;ENSMUST00000183171	+
chr9	74852432	74852491	A_51_P428977	Agilent4x44k	lncR.3708	chr9	74847983	74852873	ENSMUST00000160979;NR_045284;uc009qrf.2;D130020G02;ENSMUST00000160017	+
chr19	60145475	60145534	A_52_P124137	Agilent4x44k	lncR.1821	chr19	60144674	60162591	NR_026942;uc008ibp.1;ENSMUST00000065383;1110005D23	+
chr19	60162102	60162118	A_51_P497240	Agilent4x44k	lncR.1821	chr19	60144674	60162591	NR_026942;uc008ibp.1;ENSMUST00000065383;1110005D23	+
chr5	92042520	92042579	A_52_P48269	Agilent4x44k	lncR.2767	chr5	92042267	92043883	B230396G20	+
chr17	45442234	45442281	A_52_P101238	Agilent4x44k	lncR.1538	chr17	45433852	45442544	ENSMUST00000181149	+
chr7	39576051	39576110	A_52_P988411	Agilent4x44k	lncR.3280	chr7	39571672	39576231	ENSMUST00000188038	+
chr2	163645372	163645431	A_51_P305061	Agilent4x44k	lncR.2027	chr2	163644849	163645801	NR_028113;ENSMUST00000076667;ENSMUST00000184724	+
chr1	191890500	191890559	A_52_P582318	Agilent4x44k	lncR.259	chr1	191886130	191907527	ENSMUST00000190327;uc007ecz.1;uc007eda.1;ENSMUST00000154116;ENSMUST00000140401;ENSMUST00000145050;NR_030669;ENSMUST00000139827;ENSMUST00000069573	-
chrX	7412276	7412335	A_51_P179565	Agilent4x44k	lncR.3986	chrX	7411816	7445143	uc009slg.2;NR_027924;uc009slh.2;uc009sli.2;ENSMUST00000154346;ENSMUST00000147870;ENSMUST00000128571;NR_027925;ENSMUST00000150671;2010204K13	-
chrX	7422889	7422948	A_52_P155805	Agilent4x44k	lncR.3986	chrX	7411816	7445143	uc009slg.2;NR_027924;uc009slh.2;uc009sli.2;ENSMUST00000154346;ENSMUST00000147870;ENSMUST00000128571;NR_027925;ENSMUST00000150671;2010204K13	-
chr2	29869052	29869111	A_51_P487913	Agilent4x44k	lncR.2082	chr2	29868723	29870317	ENSMUST00000047607	-
chr1	63158057	63158116	A_51_P273817	Agilent4x44k	lncR.42	chr1	63113078	63158295	ENSMUST00000186436;ENSMUST00000186786;NR_045915;5830412M15;ENSMUST00000138611;NR_045914;ENSMUST00000188602;ENSMUST00000185480	+
chr11	106065261	106065296	A_52_P332898	Agilent4x44k	lncR.668	chr11	106065077	106066844	ENSMUST00000140736;5330430P22;uc007lya.1;2900090F08	-
chr11	106065483	106065542	A_51_P115863	Agilent4x44k	lncR.668	chr11	106065077	106066844	ENSMUST00000140736;5330430P22;uc007lya.1;2900090F08	-
chr16	49759134	49759193	A_52_P1084561	Agilent4x44k	lncR.1460	chr16	49758576	49798870	ENSMUST00000127115	-
chr15	85667569	85667628	A_52_P555808	Agilent4x44k	lncR.1289	chr15	85646082	85667675	uc007xdi.1	+
chr19	8775950	8776009	A_51_P227918	Agilent4x44k	lncR.1767	chr19	8774484	8776962	NR_015538	+
chr2	120025008	120025067	A_51_P375631	Agilent4x44k	lncR.2173	chr2	120024807	120027453	ENSMUST00000141511	-
chr9	117998890	117998949	A_52_P253769	Agilent4x44k	lncR.3840	chr9	117876000	118040259	ENSMUST00000111769;uc009rzf.1;uc009rzg.1;ENSMUST00000191100;ENSMUST00000187803;ENSMUST00000187329	-
chr9	118013404	118013463	A_52_P99885	Agilent4x44k	lncR.3840	chr9	117876000	118040259	ENSMUST00000111769;uc009rzf.1;uc009rzg.1;ENSMUST00000191100;ENSMUST00000187803;ENSMUST00000187329	-
chr6	8490147	8490206	A_52_P467519	Agilent4x44k	lncR.3093	chr6	8488795	8510430	ENSMUST00000148063;uc009axq.1;ENSMUST00000124104;ENSMUST00000161307;ENSMUST00000123581;uc009axr.2;uc009axs.2;NR_040452;ENSMUST00000144568;2810488G03;A130001I01	-
chr6	8489177	8489236	A_52_P604286	Agilent4x44k	lncR.3093	chr6	8488795	8510430	ENSMUST00000148063;uc009axq.1;ENSMUST00000124104;ENSMUST00000161307;ENSMUST00000123581;uc009axr.2;uc009axs.2;NR_040452;ENSMUST00000144568;2810488G03;A130001I01	-
chr6	8507439	8507498	A_51_P158418	Agilent4x44k	lncR.3093	chr6	8488795	8510430	ENSMUST00000148063;uc009axq.1;ENSMUST00000124104;ENSMUST00000161307;ENSMUST00000123581;uc009axr.2;uc009axs.2;NR_040452;ENSMUST00000144568;2810488G03;A130001I01	-
chr19	6530886	6530945	A_52_P298165	Agilent4x44k	lncR.1829	chr19	6530711	6532011	ENSMUST00000149574;ENSMUST00000137184	-
chr14	121284268	121284327	A_52_P439085	Agilent4x44k	lncR.1243	chr14	121284188	121287112	D130078O07	-
chr14	69733264	69733323	A_52_P1163494	Agilent4x44k	lncR.1145	chr14	69732783	69767113	uc007umt.1;ENSMUST00000180465;ENSMUST00000181430	+
chr2	72942184	72942243	A_52_P368339	Agilent4x44k	lncR.2118	chr2	72941067	72944556	uc008kcd.1	-
chr7	111119429	111119488	A_52_P634140	Agilent4x44k	lncR.3461	chr7	111117672	111122691	uc009jga.1;NR_015573;E230023E04;uc009jgb.1	-
chr7	111117735	111117794	A_52_P263145	Agilent4x44k	lncR.3461	chr7	111117672	111122691	uc009jga.1;NR_015573;E230023E04;uc009jgb.1	-
chr1	57041467	57041526	A_51_P323987	Agilent4x44k	lncR.37	chr1	56971412	57042515	ENSMUST00000135238;uc007bat.2;uc011wld.1;uc029qoo.1;NR_024325;NR_024326;ENSMUST00000187927;B530002L08;ENSMUST00000185204	+
chr1	56974474	56974533	A_51_P494293	Agilent4x44k	lncR.37	chr1	56971412	57042515	ENSMUST00000135238;uc007bat.2;uc011wld.1;uc029qoo.1;NR_024325;NR_024326;ENSMUST00000187927;B530002L08;ENSMUST00000185204	+
chr10	127200691	127200750	A_52_P811856	Agilent4x44k	lncR.331	chr10	127195248	127202643	NR_045716;NR_045715;ENSMUST00000181578	+
chr7	100447730	100447789	A_52_P707267	Agilent4x44k	lncR.3451	chr7	100446737	100474841	ENSMUST00000183512	-
chr3	107891854	107891913	A_52_P418956	Agilent4x44k	lncR.2390	chr3	107888849	107896213	NR_015459;ENSMUST00000131345;ENSMUST00000144591;ENSMUST00000152663	-
chr10	3364421	3364464	A_51_P350426	Agilent4x44k	lncR.334	chr10	3364073	3367135	ENSMUST00000181086	-
chr5	9157716	9157775	A_52_P59908	Agilent4x44k	lncR.2710	chr5	9100712	9158080	B430011A04;E030031F02	+
chr5	25102776	25102835	A_51_P382700	Agilent4x44k	lncR.2723	chr5	25100974	25110109	NR_027851;uc008wsq.2;ENSMUST00000171190;ENSMUST00000128569	+
chr13	31579972	31580031	A_52_P115369	Agilent4x44k	lncR.1021	chr13	31565491	31625792	NR_029439;uc007pzl.1;ENSMUST00000150418;1700018A04;uc007pzm.1;4930551G20;ENSMUST00000126138;uc007pzn.1;ENSMUST00000140980	-
chr17	27235819	27235878	A_52_P134621	Agilent4x44k	lncR.1600	chr17	27235074	27248066	uc008bfn.1;uc008bfo.1	-
chr9	41592022	41592081	A_51_P268748	Agilent4x44k	lncR.3686	chr9	41474936	41617772	uc009paj.1;ENSMUST00000181814;ENSMUST00000188774;ENSMUST00000181214;ENSMUST00000098868;ENSMUST00000180818;uc009pal.2;uc009pak.2;NR_015483;9330165B11;ENSMUST00000181955;ENSMUST00000181296;ENSMUST00000180535	+
chr8	27042387	27042446	A_51_P406650	Agilent4x44k	lncR.3606	chr8	27042377	27043042	ENSMUST00000178990;ENSMUST00000163731	-
chr8	93811758	93811817	A_51_P160592	Agilent4x44k	lncR.3643	chr8	93811691	93813555	4930488L21;NR_026888;uc012gil.1	-
chr11	87121603	87121662	A_52_P779112	Agilent4x44k	lncR.640	chr11	87121567	87126958	ENSMUST00000129441;ENSMUST00000155828	-
chr11	3149944	3150003	A_52_P267256	Agilent4x44k	lncR.545	chr11	3149742	3150955	ENSMUST00000120853	-
chr13	40734654	40734713	A_52_P1058797	Agilent4x44k	lncR.939	chr13	40727808	40735162	ENSMUST00000181176	+
chr7	6142387	6142445	A_52_P128906	Agilent4x44k	lncR.3362	chr7	6142285	6155997	2210018M03;1700056E03	-
chr12	24964251	24964310	A_52_P387598	Agilent4x44k	lncR.705	chr12	24960656	24964394	uc007ney.1;C530014B18	+
chr14	75844621	75844657	A_52_P763938	Agilent4x44k	lncR.1227	chr14	75842917	75844964	NR_045294;uc029sly.1;ENSMUST00000131222	-
chr18	50042798	50042857	A_52_P679086	Agilent4x44k	lncR.1736	chr18	50042730	50053844	ENSMUST00000151719;ENSMUST00000129164;ENSMUST00000153361;ENSMUST00000147073	-
chr18	50052355	50052414	A_52_P124183	Agilent4x44k	lncR.1736	chr18	50042730	50053844	ENSMUST00000151719;ENSMUST00000129164;ENSMUST00000153361;ENSMUST00000147073	-
chr18	52577082	52577138	A_51_P292967	Agilent4x44k	lncR.1693	chr18	52528661	52577325	D230015O18	+
chr11	64082726	64082785	A_52_P81630	Agilent4x44k	lncR.465	chr11	64079483	64083259	NR_033780;uc007jkq.2;ENSMUST00000135037;2810001G20;1500002G14;ENSMUST00000146333	+
chr13	3485814	3485873	A_52_P397909	Agilent4x44k	lncR.914	chr13	3478230	3501393	ENSMUST00000186183;ENSMUST00000187921;ENSMUST00000181708;ENSMUST00000189464;ENSMUST00000191585;ENSMUST00000180836;uc007pit.1;ENSMUST00000186642;ENSMUST00000185835;uc007pis.2;uc007piq.2;NR_015522;uc007pip.2;ENSMUST00000180567;ENSMUST00000186610;ENSMUST00000190547;uc029rys.1;ENSMUST00000188642;NR_045363	+
chr13	3487815	3487874	A_52_P457123	Agilent4x44k	lncR.914	chr13	3478230	3501393	ENSMUST00000186183;ENSMUST00000187921;ENSMUST00000181708;ENSMUST00000189464;ENSMUST00000191585;ENSMUST00000180836;uc007pit.1;ENSMUST00000186642;ENSMUST00000185835;uc007pis.2;uc007piq.2;NR_015522;uc007pip.2;ENSMUST00000180567;ENSMUST00000186610;ENSMUST00000190547;uc029rys.1;ENSMUST00000188642;NR_045363	+
chr13	3479556	3479574	A_52_P502226	Agilent4x44k	lncR.914	chr13	3478230	3501393	ENSMUST00000186183;ENSMUST00000187921;ENSMUST00000181708;ENSMUST00000189464;ENSMUST00000191585;ENSMUST00000180836;uc007pit.1;ENSMUST00000186642;ENSMUST00000185835;uc007pis.2;uc007piq.2;NR_015522;uc007pip.2;ENSMUST00000180567;ENSMUST00000186610;ENSMUST00000190547;uc029rys.1;ENSMUST00000188642;NR_045363	+
chr2	29738531	29738590	A_52_P646530	Agilent4x44k	lncR.2081	chr2	29738335	29738665	ENSMUST00000051212	-
chr10	61784509	61784568	A_52_P1180506	Agilent4x44k	lncR.287	chr10	61783297	61784820	C230097F24	+
chr19	29069209	29069268	A_52_P62617	Agilent4x44k	lncR.1786	chr19	29067300	29069503	NR_045687;uc008hcz.2	+
chr5	139147668	139147727	A_52_P680538	Agilent4x44k	lncR.2924	chr5	139147576	139150693	ENSMUST00000151512	-
chr15	103246354	103246413	A_52_P232433	Agilent4x44k	lncR.1306	chr15	103240396	103246698	NR_104427	+
chr5	143332326	143332385	A_52_P27075	Agilent4x44k	lncR.2812	chr5	143329247	143332704	ENSMUST00000160231;NR_027874;uc009akc.2;0610040B10;2310034A14;ENSMUST00000162890	+
chr17	84955010	84955069	A_52_P32453	Agilent4x44k	lncR.1654	chr17	84917181	84957710	NR_027929;uc008dtd.2;uc012ayc.1;NR_027930;ENSMUST00000181147	-
chr7	126649186	126649244	A_51_P228218	Agilent4x44k	lncR.3475	chr7	126648543	126649594	ENSMUST00000187458;ENSMUST00000084587	-
chr3	95002154	95002213	A_52_P883821	Agilent4x44k	lncR.2374	chr3	94998800	95004446	ENSMUST00000133494	-
chr6	129532478	129532537	A_52_P14569	Agilent4x44k	lncR.3212	chr6	129532094	129533284	ENSMUST00000181594;NR_045270;4930459L24	-
chr10	39721824	39721883	A_52_P352099	Agilent4x44k	lncR.353	chr10	39621410	39732007	NR_038037;uc007ewb.2;ENSMUST00000129191;C530041B07;ENSMUST00000151921;ENSMUST00000143651;ENSMUST00000139356;ENSMUST00000133302;ENSMUST00000139429;ENSMUST00000153261;ENSMUST00000139891;ENSMUST00000145971;ENSMUST00000136862;ENSMUST00000149830;ENSMUST00000155482;ENSMUST00000153113	-
chr16	77501503	77501561	A_51_P306789	Agilent4x44k	lncR.1403	chr16	77236316	77691403	uc007zsd.1;uc007zse.1;ENSMUST00000182656;ENSMUST00000183333;ENSMUST00000182398;ENSMUST00000183099;ENSMUST00000182548;ENSMUST00000182601;ENSMUST00000170849;uc007zsj.2;uc007zsi.2;uc007zsh.2;uc007zsg.2;uc007zsf.2;NR_015543;ENSMUST00000182748;ENSMUST00000182820;ENSMUST00000179255;ENSMUST00000068704;ENSMUST00000183327;uc007zsk.1;ENSMUST00000182986;ENSMUST00000183166;ENSMUST00000182091	+
chr16	77691234	77691291	A_52_P72546	Agilent4x44k	lncR.1403	chr16	77236316	77691403	uc007zsd.1;uc007zse.1;ENSMUST00000182656;ENSMUST00000183333;ENSMUST00000182398;ENSMUST00000183099;ENSMUST00000182548;ENSMUST00000182601;ENSMUST00000170849;uc007zsj.2;uc007zsi.2;uc007zsh.2;uc007zsg.2;uc007zsf.2;NR_015543;ENSMUST00000182748;ENSMUST00000182820;ENSMUST00000179255;ENSMUST00000068704;ENSMUST00000183327;uc007zsk.1;ENSMUST00000182986;ENSMUST00000183166;ENSMUST00000182091	+
chr16	77558006	77558065	A_52_P153804	Agilent4x44k	lncR.1403	chr16	77236316	77691403	uc007zsd.1;uc007zse.1;ENSMUST00000182656;ENSMUST00000183333;ENSMUST00000182398;ENSMUST00000183099;ENSMUST00000182548;ENSMUST00000182601;ENSMUST00000170849;uc007zsj.2;uc007zsi.2;uc007zsh.2;uc007zsg.2;uc007zsf.2;NR_015543;ENSMUST00000182748;ENSMUST00000182820;ENSMUST00000179255;ENSMUST00000068704;ENSMUST00000183327;uc007zsk.1;ENSMUST00000182986;ENSMUST00000183166;ENSMUST00000182091	+
chr16	77597979	77598038	A_52_P502332	Agilent4x44k	lncR.1403	chr16	77236316	77691403	uc007zsd.1;uc007zse.1;ENSMUST00000182656;ENSMUST00000183333;ENSMUST00000182398;ENSMUST00000183099;ENSMUST00000182548;ENSMUST00000182601;ENSMUST00000170849;uc007zsj.2;uc007zsi.2;uc007zsh.2;uc007zsg.2;uc007zsf.2;NR_015543;ENSMUST00000182748;ENSMUST00000182820;ENSMUST00000179255;ENSMUST00000068704;ENSMUST00000183327;uc007zsk.1;ENSMUST00000182986;ENSMUST00000183166;ENSMUST00000182091	+
chr13	47008178	47008237	A_52_P169764	Agilent4x44k	lncR.944	chr13	46986446	47008713	uc007qho.1	+
chr3	142893579	142893638	A_52_P513096	Agilent4x44k	lncR.2316	chr3	142882494	142894644	uc008rph.1;ENSMUST00000181882	+
chr10	79668529	79668588	A_51_P141686	Agilent4x44k	lncR.370	chr10	79667757	79670220	5330431D23	-
chr9	36782445	36782504	A_52_P542107	Agilent4x44k	lncR.3681	chr9	36767887	36782675	1700112N04;1700125D20;ENSMUST00000180474	+
chr4	4188637	4188696	A_51_P253652	Agilent4x44k	lncR.2432	chr4	4138321	4188703	ENSMUST00000131498	+
chr16	24392795	24392854	A_52_P552547	Agilent4x44k	lncR.1441	chr16	24391612	24393655	ENSMUST00000181640;NR_037954;1110054M08	-
chr19	45998629	45998688	A_52_P544286	Agilent4x44k	lncR.1806	chr19	45998137	46013386	ENSMUST00000181820	+
chr19	45998338	45998397	A_52_P56308	Agilent4x44k	lncR.1806	chr19	45998137	46013386	ENSMUST00000181820	+
chr2	130874725	130874744	A_52_P403473	Agilent4x44k	lncR.2189	chr2	130873059	130906396	ENSMUST00000135110;uc008mkb.2;ENSMUST00000128176	-
chr8	95809422	95809481	A_52_P499299	Agilent4x44k	lncR.3561	chr8	95806829	95821728	NR_015574;ENSMUST00000145562;4930513N10;ENSMUST00000098472;ENSMUST00000132616	+
chr5	90933350	90933409	A_52_P867545	Agilent4x44k	lncR.2765	chr5	90931256	90933421	C630010D07	+
chr9	50489412	50489471	A_51_P517645	Agilent4x44k	lncR.3777	chr9	50488795	50507823	ENSMUST00000188703;NR_040714;ENSMUST00000190941	-
chr4	16264920	16264975	A_52_P219704	Agilent4x44k	lncR.2442	chr4	16164109	16266225	NR_045765;uc008sbt.2;ENSMUST00000151122	+
chr4	141547632	141547691	A_52_P305053	Agilent4x44k	lncR.2542	chr4	141546161	141548313	NR_030695;uc008vor.2;B230342K24;B330016D10;E030022F02;ENSMUST00000049927;A730084D15	+
chr3	141458928	141458987	A_51_P376838	Agilent4x44k	lncR.2415	chr3	141457976	141465333	ENSMUST00000161394	-
chr8	92326419	92326465	A_51_P378381	Agilent4x44k	lncR.3642	chr8	92326030	92356120	NR_033641;NR_110452;uc009mua.2;ENSMUST00000178064;ENSMUST00000179421;ENSMUST00000034183;ENSMUST00000179029;ENSMUST00000180102;ENSMUST00000178584;ENSMUST00000179400;ENSMUST00000179222	-
chrX	169361018	169361077	A_52_P106040	Agilent4x44k	lncR.3980	chrX	169320421	169370003	uc009uxy.1;ENSMUST00000156210;ENSMUST00000149873;ENSMUST00000119987	+
chrX	169369627	169369686	A_51_P253084	Agilent4x44k	lncR.3980	chrX	169320421	169370003	uc009uxy.1;ENSMUST00000156210;ENSMUST00000149873;ENSMUST00000119987	+
chr9	96773576	96773635	A_52_P239470	Agilent4x44k	lncR.3731	chr9	96765561	96774397	NR_102293;NR_102294;NR_102296;NR_102295;ENSMUST00000189815;C430002N11;ENSMUST00000188819;ENSMUST00000191375	+
chrX	8105833	8105892	A_52_P759266	Agilent4x44k	lncR.3857	chrX	8097086	8106701	uc009snt.1;NR_003632;ENSMUST00000123120;ENSMUST00000118546	+
chrX	8105791	8105841	A_51_P468329	Agilent4x44k	lncR.3857	chrX	8097086	8106701	uc009snt.1;NR_003632;ENSMUST00000123120;ENSMUST00000118546	+
chr13	67818945	67819004	A_52_P464683	Agilent4x44k	lncR.1044	chr13	67796593	67830985	uc007rbp.1;NR_045194;ENSMUST00000181912	-
chr8	61921848	61921907	A_52_P242397	Agilent4x44k	lncR.3544	chr8	61849005	61922834	uc009luj.1;ENSMUST00000133752;uc009luk.1	+
chr11	3644191	3644250	A_52_P599162	Agilent4x44k	lncR.548	chr11	3639784	3648814	NR_110490;NR_002322;NR_002321;ENSMUST00000132077;uc007htj.1;uc007htk.1;ENSMUST00000153313;ENSMUST00000144852;E430005H20;uc007htl.1;8430418P16;ENSMUST00000184347;uc029rkg.1	-
chr11	3640468	3640527	A_51_P119401	Agilent4x44k	lncR.548	chr11	3639784	3648814	NR_110490;NR_002322;NR_002321;ENSMUST00000132077;uc007htj.1;uc007htk.1;ENSMUST00000153313;ENSMUST00000144852;E430005H20;uc007htl.1;8430418P16;ENSMUST00000184347;uc029rkg.1	-
chr11	3646667	3646726	A_52_P62428	Agilent4x44k	lncR.548	chr11	3639784	3648814	NR_110490;NR_002322;NR_002321;ENSMUST00000132077;uc007htj.1;uc007htk.1;ENSMUST00000153313;ENSMUST00000144852;E430005H20;uc007htl.1;8430418P16;ENSMUST00000184347;uc029rkg.1	-
chr3	9413801	9413860	A_52_P242020	Agilent4x44k	lncR.2242	chr3	9403064	9437233	ENSMUST00000180874;ENSMUST00000181331;ENSMUST00000181930;NR_015499;uc012cne.1	+
chr11	89067409	89067468	A_52_P367147	Agilent4x44k	lncR.501	chr11	89060750	89069098	NR_110336;ENSMUST00000178493;ENSMUST00000123094;uc029rnl.1;ENSMUST00000146524;ENSMUST00000139194;uc007kwf.1	+
chr7	79532397	79532456	A_51_P301603	Agilent4x44k	lncR.3315	chr7	79500025	79534403	uc029wme.1;uc009hyl.2;uc029wmf.1;NR_040314;NR_040311;NR_040313;ENSMUST00000181511;ENSMUST00000180881;uc029wmg.1;uc009hym.2;NR_040312;ENSMUST00000182125	+
chr17	94835701	94835760	A_51_P281767	Agilent4x44k	lncR.1562	chr17	94834906	94836642	ENSMUST00000181769	+
chrX	75726884	75726943	A_52_P287507	Agilent4x44k	lncR.4031	chrX	75706932	75764699	ENSMUST00000138943;NR_029443;uc009tqh.2;5830465C22;ENSMUST00000130744;ENSMUST00000129980;ENSMUST00000140409	-
chr9	98563168	98563227	A_51_P306739	Agilent4x44k	lncR.3820	chr9	98562228	98563611	uc009rdl.1;ENSMUST00000190541;NR_029444;uc012gyt.1;ENSMUST00000058992	-
chr6	83444993	83445052	A_52_P62727	Agilent4x44k	lncR.3033	chr6	83441754	83448322	uc009cnm.1;NR_028382;uc012enz.1;ENSMUST00000063376;ENSMUST00000170986	+
chr17	24221430	24221489	A_52_P61833	Agilent4x44k	lncR.1501	chr17	24208861	24221730	ENSMUST00000148704;ENSMUST00000171563;ENSMUST00000137883	+
chr5	91969617	91969676	A_52_P34704	Agilent4x44k	lncR.2766	chr5	91962881	91972137	NR_028429	+
chr10	24589600	24589659	A_51_P117890	Agilent4x44k	lncR.343	chr10	24549447	24597108	ENSMUST00000136908;ENSMUST00000141076;4833407D20;ENSMUST00000125158	-
chr14	61294736	61294795	A_52_P88738	Agilent4x44k	lncR.1217	chr14	61292980	61318146	ENSMUST00000190737;NR_033788;uc007uft.1;1700101H06;1700109G14;ENSMUST00000188538	-
chr5	36456075	36456134	A_51_P521090	Agilent4x44k	lncR.2850	chr5	36447610	36464853	uc008xen.1;ENSMUST00000149687;ENSMUST00000122882;ENSMUST00000044964;ENSMUST00000151434;uc008xeo.1;A730082O07	-
chr7	7213441	7213500	A_51_P374991	Agilent4x44k	lncR.3364	chr7	7212995	7278289	NR_003555	-
chr11	83601666	83601725	A_52_P25170	Agilent4x44k	lncR.489	chr11	83582056	83623693	ENSMUST00000125626;NR_036453;NR_036452;uc007kpl.2;uc007kpk.2;ENSMUST00000141082;ENSMUST00000171408	+
chr11	83622897	83622956	A_52_P590995	Agilent4x44k	lncR.489	chr11	83582056	83623693	ENSMUST00000125626;NR_036453;NR_036452;uc007kpl.2;uc007kpk.2;ENSMUST00000141082;ENSMUST00000171408	+
chr14	20687933	20687992	A_51_P301173	Agilent4x44k	lncR.1186	chr14	20687236	20703099	ENSMUST00000180987;F830027D11;NR_029446	-
chr14	20702146	20702205	A_52_P242371	Agilent4x44k	lncR.1186	chr14	20687236	20703099	ENSMUST00000180987;F830027D11;NR_029446	-
chr18	42274938	42274997	A_51_P133105	Agilent4x44k	lncR.1731	chr18	42274379	42275197	NR_033452;uc008etq.2;8430416G17	-
chr18	42274473	42274532	A_51_P133097	Agilent4x44k	lncR.1731	chr18	42274379	42275197	NR_033452;uc008etq.2;8430416G17	-
chr2	118069847	118069906	A_52_P199215	Agilent4x44k	lncR.2170	chr2	117857290	118111202	uc008lrp.1;ENSMUST00000148587;ENSMUST00000138764	-
chr8	69749328	69749387	A_52_P722970	Agilent4x44k	lncR.3630	chr8	69749325	69749965	A830083I15	-
chr7	90124866	90124925	A_51_P132718	Agilent4x44k	lncR.3443	chr7	90124835	90129936	uc009igo.2;NR_046007;uc009ign.2;NR_046006;ENSMUST00000181189	-
chr2	30236976	30237035	A_52_P370746	Agilent4x44k	lncR.2083	chr2	30236795	30238223	ENSMUST00000187343;NR_028299;uc008jbt.1;1700084E18;1700129C20;1700125I18	-
chr2	30237405	30237464	A_52_P520583	Agilent4x44k	lncR.2083	chr2	30236795	30238223	ENSMUST00000187343;NR_028299;uc008jbt.1;1700084E18;1700129C20;1700125I18	-
chr4	114916281	114916310	A_52_P118970	Agilent4x44k	lncR.2504	chr4	114909257	114921967	ENSMUST00000144002;ENSMUST00000123272;G370016L14;NR_030721;uc008ued.2;uc008uee.2	+
chr4	114920986	114921045	A_52_P268925	Agilent4x44k	lncR.2504	chr4	114909257	114921967	ENSMUST00000144002;ENSMUST00000123272;G370016L14;NR_030721;uc008ued.2;uc008uee.2	+
chr17	69418114	69418173	A_52_P778544	Agilent4x44k	lncR.1549	chr17	69416446	69421632	NR_026848;uc008dkw.2;ENSMUST00000188481;ENSMUST00000097289	+
chr16	43346203	43346262	A_51_P221955	Agilent4x44k	lncR.1456	chr16	43345887	43363666	ENSMUST00000147504	-
chr18	37752304	37752345	A_51_P424369	Agilent4x44k	lncR.1726	chr18	37746559	37768242	ENSMUST00000180931;ENSMUST00000180922	-
chr4	40775353	40775412	A_51_P374268	Agilent4x44k	lncR.2588	chr4	40775259	40775564	ENSMUST00000121600	-
chr5	151368448	151368507	A_51_P473438	Agilent4x44k	lncR.2938	chr5	151367720	151428210	ENSMUST00000186838;uc009aup.1;ENSMUST00000067770	-
chr5	151368135	151368194	A_52_P298647	Agilent4x44k	lncR.2938	chr5	151367720	151428210	ENSMUST00000186838;uc009aup.1;ENSMUST00000067770	-
chr6	39118752	39118811	A_52_P359071	Agilent4x44k	lncR.2958	chr6	39118408	39148312	ENSMUST00000101511;NR_045813;ENSMUST00000146981	+
chr6	39148224	39148239	A_52_P241640	Agilent4x44k	lncR.2958	chr6	39118408	39148312	ENSMUST00000101511;NR_045813;ENSMUST00000146981	+
chr12	32826707	32826766	A_51_P267587	Agilent4x44k	lncR.707	chr12	32821872	32826908	ENSMUST00000180613;NR_045032;uc029rrt.1	+
chr17	39848461	39848520	A_52_P26797	Agilent4x44k	lncR.1627	chr17	39848103	39848827	ENSMUST00000062783	-
chr17	39848113	39848116	A_51_P388587	Agilent4x44k	lncR.1627	chr17	39848103	39848827	ENSMUST00000062783	-
chr3	123507697	123507756	A_51_P115098	Agilent4x44k	lncR.2403	chr3	123507551	123508336	uc008rfm.1;uc008rfn.1;NR_028574;uc012cxc.1	-
chr3	123507854	123507913	A_52_P142420	Agilent4x44k	lncR.2403	chr3	123507551	123508336	uc008rfm.1;uc008rfn.1;NR_028574;uc012cxc.1	-
chr13	97496441	97496500	A_52_P619287	Agilent4x44k	lncR.980	chr13	97434969	97497664	uc011zdj.2;NR_110432;ENSMUST00000109431;NR_110431;NR_110430;ENSMUST00000179324	+
chr14	61603615	61603674	A_52_P483974	Agilent4x44k	lncR.1218	chr14	61602835	61682373	uc007uga.2;NR_028264;uc007ugb.2;uc007ugc.2;ENSMUST00000182768;6430508J09;ENSMUST00000182259;D230030K09;A530074I23;ENSMUST00000183066;ENSMUST00000183054;ENSMUST00000182325;ENSMUST00000180377;ENSMUST00000183079;ENSMUST00000182727;1810047A16;ENSMUST00000183245;uc007ugg.1;uc007ugh.1;ENSMUST00000182756;ENSMUST00000180917;4932411A06;ENSMUST00000182286;ENSMUST00000182537;ENSMUST00000182957;uc007ugi.2	-
chr14	61603106	61603165	A_51_P216015	Agilent4x44k	lncR.1218	chr14	61602835	61682373	uc007uga.2;NR_028264;uc007ugb.2;uc007ugc.2;ENSMUST00000182768;6430508J09;ENSMUST00000182259;D230030K09;A530074I23;ENSMUST00000183066;ENSMUST00000183054;ENSMUST00000182325;ENSMUST00000180377;ENSMUST00000183079;ENSMUST00000182727;1810047A16;ENSMUST00000183245;uc007ugg.1;uc007ugh.1;ENSMUST00000182756;ENSMUST00000180917;4932411A06;ENSMUST00000182286;ENSMUST00000182537;ENSMUST00000182957;uc007ugi.2	-
chr8	94423193	94423252	A_52_P374983	Agilent4x44k	lncR.3644	chr8	94422899	94435105	ENSMUST00000180612;ENSMUST00000180445;NR_015514;uc009mwi.2;ENSMUST00000181788	-
chr8	94433306	94433365	A_52_P311976	Agilent4x44k	lncR.3644	chr8	94422899	94435105	ENSMUST00000180612;ENSMUST00000180445;NR_015514;uc009mwi.2;ENSMUST00000181788	-
chr8	94429980	94430039	A_52_P417945	Agilent4x44k	lncR.3644	chr8	94422899	94435105	ENSMUST00000180612;ENSMUST00000180445;NR_015514;uc009mwi.2;ENSMUST00000181788	-
chr1	61848520	61848535	A_52_P566990	Agilent4x44k	lncR.175	chr1	61767415	61851540	ENSMUST00000138535;ENSMUST00000130699	-
chr11	85766989	85767048	A_52_P453721	Agilent4x44k	lncR.636	chr11	85766831	85775680	ENSMUST00000134305;NR_046194;uc029rnc.1	-
chr10	40349220	40349279	A_52_P206436	Agilent4x44k	lncR.354	chr10	40348508	40350103	ENSMUST00000143103;ENSMUST00000044774	-
chr10	40348571	40348630	A_51_P256933	Agilent4x44k	lncR.354	chr10	40348508	40350103	ENSMUST00000143103;ENSMUST00000044774	-
chr16	11014409	11014468	A_51_P103081	Agilent4x44k	lncR.1366	chr16	11008897	11015186	NR_040518;uc007yeo.1;ENSMUST00000180624	+
chr2	83737918	83737977	A_52_P930992	Agilent4x44k	lncR.2128	chr2	83737782	83759865	ENSMUST00000152569	-
chr11	60921107	60921166	A_51_P153013	Agilent4x44k	lncR.603	chr11	60920917	60931867	ENSMUST00000123544;NR_027800;uc007jgv.1	-
chr13	23756315	23756374	A_51_P511151	Agilent4x44k	lncR.1013	chr13	23756203	23757620	ENSMUST00000139822	-
chr8	26095787	26095833	A_51_P307632	Agilent4x44k	lncR.3519	chr8	26082608	26102694	NR_110583;ENSMUST00000153552	+
chr3	95221778	95221833	A_51_P302841	Agilent4x44k	lncR.2284	chr3	95217456	95226658	NR_108026;ENSMUST00000181819	+
chr8	111129140	111129199	A_52_P413976	Agilent4x44k	lncR.3658	chr8	111127443	111145498	NR_040363;NR_040364;ENSMUST00000127301;ENSMUST00000143719	-
chr17	94761553	94761604	A_51_P309589	Agilent4x44k	lncR.1561	chr17	94750099	94775132	uc008dwq.2;uc008dwp.2;NR_024720;uc008dwo.2;uc008dwn.2;ENSMUST00000182402;ENSMUST00000182313;ENSMUST00000182475;ENSMUST00000183133	+
chr6	123934481	123934540	A_52_P1076208	Agilent4x44k	lncR.3206	chr6	123934426	123982173	ENSMUST00000176108	-
chr1	170881512	170881571	A_52_P411116	Agilent4x44k	lncR.118	chr1	170868645	170881721	ENSMUST00000171747	+
chr1	161036238	161036297	A_51_P130544	Agilent4x44k	lncR.112	chr1	161034422	161038539	ENSMUST00000160152;ENSMUST00000161005;ENSMUST00000159119;ENSMUST00000159706;ENSMUST00000161380;ENSMUST00000162289;ENSMUST00000162558;uc007dev.1;uc011wun.1;uc007dew.1;uc007deu.1;NR_002840;uc007det.1;ENSMUST00000159157;ENSMUST00000160429;D030018K05;ENSMUST00000159663;ENSMUST00000161229;ENSMUST00000159404;ENSMUST00000159438;ENSMUST00000065709;ENSMUST00000161461;ENSMUST00000162163;ENSMUST00000159153;…	+
chr1	161037503	161037510	A_51_P366867	Agilent4x44k	lncR.112	chr1	161034422	161038539	ENSMUST00000160152;ENSMUST00000161005;ENSMUST00000159119;ENSMUST00000159706;ENSMUST00000161380;ENSMUST00000162289;ENSMUST00000162558;uc007dev.1;uc011wun.1;uc007dew.1;uc007deu.1;NR_002840;uc007det.1;ENSMUST00000159157;ENSMUST00000160429;D030018K05;ENSMUST00000159663;ENSMUST00000161229;ENSMUST00000159404;ENSMUST00000159438;ENSMUST00000065709;ENSMUST00000161461;ENSMUST00000162163;ENSMUST00000159153;…	+
chr6	129232697	129232756	A_52_P187987	Agilent4x44k	lncR.3211	chr6	129208411	129238482	uc009eff.2;ENSMUST00000181238;uc009efg.1;ENSMUST00000181517;NR_040265;uc009efh.2;NR_040266;NR_040268;uc029wbp.1;uc029wbo.1;ENSMUST00000180379;2310001H17	-
chr6	129214013	129214072	A_52_P679273	Agilent4x44k	lncR.3211	chr6	129208411	129238482	uc009eff.2;ENSMUST00000181238;uc009efg.1;ENSMUST00000181517;NR_040265;uc009efh.2;NR_040266;NR_040268;uc029wbp.1;uc029wbo.1;ENSMUST00000180379;2310001H17	-
chr6	129208721	129208780	A_52_P502102	Agilent4x44k	lncR.3211	chr6	129208411	129238482	uc009eff.2;ENSMUST00000181238;uc009efg.1;ENSMUST00000181517;NR_040265;uc009efh.2;NR_040266;NR_040268;uc029wbp.1;uc029wbo.1;ENSMUST00000180379;2310001H17	-
chr19	58926840	58926899	A_52_P615427	Agilent4x44k	lncR.1870	chr19	58926840	58943623	4.93041e+22	-
chr2	29251389	29251448	A_51_P162340	Agilent4x44k	lncR.2080	chr2	29245107	29253006	ENSMUST00000155949;NR_029460;ENSMUST00000028141;ENSMUST00000154682	-
chr11	51996340	51996399	A_51_P458816	Agilent4x44k	lncR.584	chr11	51995251	51997428	2610301N02;2610301G21	-
chr17	26561441	26561499	A_51_P278353	Agilent4x44k	lncR.1599	chr17	26554254	26561499	ENSMUST00000011196	-
chr19	12586065	12586124	A_52_P448729	Agilent4x44k	lncR.1837	chr19	12585867	12596566	NR_015503;uc012bjb.1;ENSMUST00000136697	-
chr7	55976964	55976984	A_51_P279666	Agilent4x44k	lncR.3300	chr7	55962530	55980868	NR_015495;ENSMUST00000130189	+
chrX	136743069	136743128	A_52_P1004509	Agilent4x44k	lncR.3957	chrX	136742956	136803364	NR_033324;ENSMUST00000134066;ENSMUST00000145620;ENSMUST00000121387	+
chrX	136803241	136803300	A_52_P793384	Agilent4x44k	lncR.3957	chrX	136742956	136803364	NR_033324;ENSMUST00000134066;ENSMUST00000145620;ENSMUST00000121387	+
chr6	129006016	129006075	A_52_P812362	Agilent4x44k	lncR.3067	chr6	128992961	129008040	ENSMUST00000131176;NR_015455;uc009eez.2;ENSMUST00000122939;5830408J16	+
chr8	79305665	79305724	A_52_P622230	Agilent4x44k	lncR.3551	chr8	79295077	79307774	NR_045822;NR_045823;uc009mio.2;uc029wtz.1;ENSMUST00000181030	+
chr8	79306829	79306888	A_52_P59761	Agilent4x44k	lncR.3551	chr8	79295077	79307774	NR_045822;NR_045823;uc009mio.2;uc029wtz.1;ENSMUST00000181030	+
chr10	12916734	12916793	A_51_P151516	Agilent4x44k	lncR.336	chr10	12916645	12923127	uc007ekf.2;uc029qvt.1;NR_038028;NR_038027;B230324N24;ENSMUST00000181073;ENSMUST00000180529	-
chr11	95700116	95700175	A_52_P771446	Agilent4x44k	lncR.647	chr11	95700105	95712754	NR_045780;uc007lao.2;ENSMUST00000155531;1110035M17	-
chr5	29389909	29389968	A_52_P1067575	Agilent4x44k	lncR.2728	chr5	29378699	29390488	ENSMUST00000181005	+
chr7	127232455	127232514	A_52_P1082736	Agilent4x44k	lncR.3478	chr7	127232417	127233130	NR_030674;uc012fua.1	-
chr19	9278986	9279045	A_51_P510367	Agilent4x44k	lncR.1768	chr19	9135156	9279175	uc008goo.1;ENSMUST00000142025	+
chr19	27431628	27431687	A_52_P294528	Agilent4x44k	lncR.1784	chr19	27430036	27432631	NR_027987;uc012bkb.1	+
chr7	45567973	45568032	A_52_P40327	Agilent4x44k	lncR.3398	chr7	45567794	45575327	NR_038165;NR_038166;ENSMUST00000130094;ENSMUST00000145208;ENSMUST00000133678;ENSMUST00000123549;ENSMUST00000132138;ENSMUST00000142260;ENSMUST00000144570;ENSMUST00000135933;ENSMUST00000148383	-
chr1	151344558	151344607	A_52_P292251	Agilent4x44k	lncR.229	chr1	151342734	151345231	ENSMUST00000186597;ENSMUST00000076388	-
chr18	23967089	23967148	A_51_P398147	Agilent4x44k	lncR.1718	chr18	23966679	23987226	uc008egi.1	-
chr19	37196395	37196454	A_52_P827102	Agilent4x44k	lncR.1792	chr19	37173842	37196541	NR_045329;ENSMUST00000180609;A330004A21;A330032B11	+
chr19	32808217	32808276	A_52_P347031	Agilent4x44k	lncR.1789	chr19	32806545	32808794	uc012bko.1	+
chr1	136683436	136683473	A_52_P924359	Agilent4x44k	lncR.100	chr1	136670769	136690805	ENSMUST00000180495;NR_045324;uc029qtl.1;ENSMUST00000181524;NR_045325;uc029qtm.1;ENSMUST00000180962	+
chr8	91805744	91805803	A_52_P407697	Agilent4x44k	lncR.3559	chr8	91800415	91807539	ENSMUST00000062522;ENSMUST00000133337;ENSMUST00000133528	+
chr8	91807325	91807384	A_52_P646017	Agilent4x44k	lncR.3559	chr8	91800415	91807539	ENSMUST00000062522;ENSMUST00000133337;ENSMUST00000133528	+
chr8	91804945	91805004	A_52_P459475	Agilent4x44k	lncR.3559	chr8	91800415	91807539	ENSMUST00000062522;ENSMUST00000133337;ENSMUST00000133528	+
chr7	67219678	67219737	A_52_P550124	Agilent4x44k	lncR.3418	chr7	67204081	67222458	uc009hhy.1;ENSMUST00000181631	-
chr13	83740986	83741045	A_52_P209944	Agilent4x44k	lncR.974	chr13	83721381	83872680	ENSMUST00000131907;ENSMUST00000185281;NR_015561;uc007ril.1;ENSMUST00000182788;ENSMUST00000182701;uc007rim.1;ENSMUST00000052354	+
chr13	83735289	83735348	A_52_P215409	Agilent4x44k	lncR.974	chr13	83721381	83872680	ENSMUST00000131907;ENSMUST00000185281;NR_015561;uc007ril.1;ENSMUST00000182788;ENSMUST00000182701;uc007rim.1;ENSMUST00000052354	+
chr6	129047809	129047868	A_52_P931548	Agilent4x44k	lncR.3210	chr6	129047277	129049835	A630010E04	-
chr5	52197364	52197423	A_52_P312473	Agilent4x44k	lncR.2747	chr5	52190680	52245896	NR_015537;uc008xki.1;uc008xkj.1;uc008xkk.1;ENSMUST00000180601	+
chr11	85238129	85238188	A_52_P400637	Agilent4x44k	lncR.492	chr11	85234775	85238304	ENSMUST00000050015;NR_028329;uc007krk.2;F630110L15;ENSMUST00000136454;D630032N06	+
chr3	122864995	122865054	A_52_P242609	Agilent4x44k	lncR.2402	chr3	122864737	122924116	ENSMUST00000180557;uc029uom.1;NR_046036	-
chr6	47952994	47953053	A_51_P376912	Agilent4x44k	lncR.2965	chr6	47943171	47954549	ENSMUST00000130490;NR_027963;ENSMUST00000154259	+
chr17	22777319	22777378	A_52_P112431	Agilent4x44k	lncR.1592	chr17	22776229	22817747	NR_030709	-
chr9	37253219	37253278	A_51_P204390	Agilent4x44k	lncR.3682	chr9	37252922	37253365	ENSMUST00000160052;ENSMUST00000161698	+
chr13	67756175	67756187	A_51_P108384	Agilent4x44k	lncR.965	chr13	67729261	67756838	NR_027969;ENSMUST00000143812;ENSMUST00000049518;ENSMUST00000181158	+
chr13	67753163	67753222	A_52_P679518	Agilent4x44k	lncR.965	chr13	67729261	67756838	NR_027969;ENSMUST00000143812;ENSMUST00000049518;ENSMUST00000181158	+
chr14	70486845	70486904	A_52_P299921	Agilent4x44k	lncR.1225	chr14	70474554	70520260	NR_033241	-
chr17	15403575	15403634	A_52_P526677	Agilent4x44k	lncR.1493	chr17	15396201	15433581	NR_033586	+
chr16	21795909	21795968	A_52_P560628	Agilent4x44k	lncR.1372	chr16	21794346	21809039	uc007yrp.2;NR_037958;uc007yrn.2;uc007yro.2;NR_037957;1300002E11;ENSMUST00000181780;1500026P21;ENSMUST00000181960;ENSMUST00000180830;6030442D07	+
chr16	21805625	21805684	A_51_P267949	Agilent4x44k	lncR.1372	chr16	21794346	21809039	uc007yrp.2;NR_037958;uc007yrn.2;uc007yro.2;NR_037957;1300002E11;ENSMUST00000181780;1500026P21;ENSMUST00000181960;ENSMUST00000180830;6030442D07	+
chr11	62752562	62752621	A_51_P425175	Agilent4x44k	lncR.460	chr11	62749852	62752789	ENSMUST00000175753;F830012G24	+
chr17	39843620	39843679	A_51_P249259	Agilent4x44k	lncR.1536	chr17	39842996	39848829	NR_046233;uc012ath.2;ENSMUST00000182520;ENSMUST00000182010	+
chr17	39846377	39846436	A_51_P507669	Agilent4x44k	lncR.1536	chr17	39842996	39848829	NR_046233;uc012ath.2;ENSMUST00000182520;ENSMUST00000182010	+
chr17	39845102	39845128	A_52_P115191	Agilent4x44k	lncR.1536	chr17	39842996	39848829	NR_046233;uc012ath.2;ENSMUST00000182520;ENSMUST00000182010	+
chr18	34758325	34758384	A_52_P134341	Agilent4x44k	lncR.1679	chr18	34751808	34758685	uc008elh.1;ENSMUST00000181641	+
chr4	72203288	72203347	A_51_P368743	Agilent4x44k	lncR.2484	chr4	72201243	72215352	uc008tim.2;NR_027923;A630007L03;A830045B18;E130314H18;A230098M10;2700071L19;ENSMUST00000122923	+
chr11	95324311	95324370	A_52_P788517	Agilent4x44k	lncR.503	chr11	95310429	95324496	ENSMUST00000122837	+
chr5	35582194	35582253	A_52_P32385	Agilent4x44k	lncR.2849	chr5	35581226	35588763	NR_045807;ENSMUST00000124643	-
chr15	41762163	41762222	A_52_P884135	Agilent4x44k	lncR.1323	chr15	41758059	41788911	uc007vow.1;ENSMUST00000180418	-
chr4	40270772	40270831	A_51_P119588	Agilent4x44k	lncR.2454	chr4	40269569	40270940	ENSMUST00000129758;NR_045265;5330408M09	+
chr4	40270124	40270183	A_52_P241742	Agilent4x44k	lncR.2454	chr4	40269569	40270940	ENSMUST00000129758;NR_045265;5330408M09	+
chr3	103008204	103008263	A_51_P210963	Agilent4x44k	lncR.2293	chr3	103006136	103008452	A730006P05	+
chr11	16937316	16937375	A_52_P132792	Agilent4x44k	lncR.557	chr11	16934708	16951282	NR_110425;NR_110421;NR_110423;NR_110424;NR_110422;G830031I23;ENSMUST00000130392;uc007ibq.1;uc007ibs.1;uc007ibr.1;ENSMUST00000139493;ENSMUST00000123734;ENSMUST00000129735;G430061M04;ENSMUST00000136053;ENSMUST00000139271;NR_015469;uc011xru.1	-
chr11	16935622	16935681	A_52_P247927	Agilent4x44k	lncR.557	chr11	16934708	16951282	NR_110425;NR_110421;NR_110423;NR_110424;NR_110422;G830031I23;ENSMUST00000130392;uc007ibq.1;uc007ibs.1;uc007ibr.1;ENSMUST00000139493;ENSMUST00000123734;ENSMUST00000129735;G430061M04;ENSMUST00000136053;ENSMUST00000139271;NR_015469;uc011xru.1	-
chr2	129207580	129207639	A_52_P459236	Agilent4x44k	lncR.2184	chr2	129205958	129226438	ENSMUST00000127525	-
chr12	8562166	8562225	A_52_P515620	Agilent4x44k	lncR.696	chr12	8511200	8562681	uc007mzr.1	+
chr11	46440776	46440835	A_52_P453411	Agilent4x44k	lncR.577	chr11	46440362	46447248	ENSMUST00000181212	-
chr6	29993397	29993456	A_52_P499948	Agilent4x44k	lncR.2947	chr6	29985328	29993776	uc009beq.2;uc009bep.2;NR_040264;NR_040263;ENSMUST00000124522;ENSMUST00000141679	+
chr9	58208293	58208352	A_51_P142206	Agilent4x44k	lncR.3699	chr9	58202896	58208808	NR_033522;uc012gul.1;ENSMUST00000179787;ENSMUST00000178259	+
chr3	36006414	36006473	A_51_P500247	Agilent4x44k	lncR.2252	chr3	35999833	36025106	ENSMUST00000137198;NR_029456;ENSMUST00000144118;ENSMUST00000124469	+
chr17	17522226	17522285	A_52_P455712	Agilent4x44k	lncR.1587	chr17	17521414	17525775	uc008api.1;2010309L07;2010307K09;A130086J10	-
chr17	17524678	17524737	A_52_P442270	Agilent4x44k	lncR.1587	chr17	17521414	17525775	uc008api.1;2010309L07;2010307K09;A130086J10	-
chr17	33974996	33975055	A_51_P502456	Agilent4x44k	lncR.1614	chr17	33974658	33978791	NR_004446;uc012app.1;ENSMUST00000174250	-
chr14	20570563	20570622	A_51_P312268	Agilent4x44k	lncR.1088	chr14	20546079	20570687	ENSMUST00000129237;ENSMUST00000128848;ENSMUST00000142099;NR_033571;ENSMUST00000141265;ENSMUST00000124940	+
chr17	3076622	3076681	A_52_P422338	Agilent4x44k	lncR.1564	chr17	3064317	3084183	NR_003519;uc008aed.2;ENSMUST00000142526;ENSMUST00000184936;uc008aee.2;ENSMUST00000127960	-
chr6	53046072	53046103	A_52_P474739	Agilent4x44k	lncR.2975	chr6	53045884	53046423	ENSMUST00000119487	+
chr11	3131832	3131891	A_51_P154668	Agilent4x44k	lncR.405	chr11	3124020	3131944	NR_003517;ENSMUST00000145164;ENSMUST00000132408;ENSMUST00000119128	+
chr11	3124082	3124124	A_52_P654624	Agilent4x44k	lncR.405	chr11	3124020	3131944	NR_003517;ENSMUST00000145164;ENSMUST00000132408;ENSMUST00000119128	+
chr3	88229777	88229836	A_52_P433188	Agilent4x44k	lncR.2275	chr3	88206826	88229959	ENSMUST00000181550;ENSMUST00000180582;ENSMUST00000181636;uc008puh.1;ENSMUST00000181356;ENSMUST00000181396;ENSMUST00000180635;ENSMUST00000180478;ENSMUST00000181361	+
chr16	50726476	50726535	A_52_P19420	Agilent4x44k	lncR.1462	chr16	50719294	50732773	ENSMUST00000186944;uc012agm.1;uc007zky.2;ENSMUST00000191079;ENSMUST00000186535;uc007zla.2;NR_028300;ENSMUST00000186806;ENSMUST00000169791	-
chr16	50719885	50719944	A_52_P456410	Agilent4x44k	lncR.1462	chr16	50719294	50732773	ENSMUST00000186944;uc012agm.1;uc007zky.2;ENSMUST00000191079;ENSMUST00000186535;uc007zla.2;NR_028300;ENSMUST00000186806;ENSMUST00000169791	-
chr16	50727986	50728045	A_52_P40954	Agilent4x44k	lncR.1462	chr16	50719294	50732773	ENSMUST00000186944;uc012agm.1;uc007zky.2;ENSMUST00000191079;ENSMUST00000186535;uc007zla.2;NR_028300;ENSMUST00000186806;ENSMUST00000169791	-
chr16	50727560	50727619	A_51_P507234	Agilent4x44k	lncR.1462	chr16	50719294	50732773	ENSMUST00000186944;uc012agm.1;uc007zky.2;ENSMUST00000191079;ENSMUST00000186535;uc007zla.2;NR_028300;ENSMUST00000186806;ENSMUST00000169791	-
chr19	16780895	16780953	A_52_P493502	Agilent4x44k	lncR.1774	chr19	16780547	16781103	ENSMUST00000051080	+
chr9	20617076	20617135	A_52_P272906	Agilent4x44k	lncR.3673	chr9	20607474	20617271	NR_033729;uc009oiy.2;ENSMUST00000136376;ENSMUST00000138471;ENSMUST00000170938;ENSMUST00000054947	+
chr9	20608330	20608389	A_52_P429486	Agilent4x44k	lncR.3673	chr9	20607474	20617271	NR_033729;uc009oiy.2;ENSMUST00000136376;ENSMUST00000138471;ENSMUST00000170938;ENSMUST00000054947	+
chr8	81037874	81037933	A_52_P59778	Agilent4x44k	lncR.3552	chr8	81013576	81038584	ENSMUST00000123595;ENSMUST00000166229	+
chr17	10321827	10321886	A_51_P154788	Agilent4x44k	lncR.1482	chr17	10319918	10322606	NR_037588;uc012ajw.1;B930003M22	+
chr17	10320580	10320639	A_52_P472098	Agilent4x44k	lncR.1482	chr17	10319918	10322606	NR_037588;uc012ajw.1;B930003M22	+
chr17	71588964	71588984	A_52_P642039	Agilent4x44k	lncR.1644	chr17	71557026	71598761	NR_015549;NR_027952;ENSMUST00000130952;ENSMUST00000137830;NR_027953;ENSMUST00000143828	-
chr3	95016712	95016771	A_51_P229732	Agilent4x44k	lncR.2283	chr3	95015625	95020138	ENSMUST00000128160;ENSMUST00000151207	+
chr16	98066544	98066587	A_51_P205812	Agilent4x44k	lncR.1478	chr16	98020627	98082439	uc012ajd.1;uc008aeb.1;NR_015491;uc008aec.2	-
chr7	80430102	80430152	A_52_P52200	Agilent4x44k	lncR.3317	chr7	80429210	80430740	ENSMUST00000118776	+
chr3	110252926	110252985	A_52_P341733	Agilent4x44k	lncR.2303	chr3	110250015	110253699	C130013H08	+
chr3	110252020	110252079	A_52_P507414	Agilent4x44k	lncR.2303	chr3	110250015	110253699	C130013H08	+
chr11	60112515	60112574	A_52_P395342	Agilent4x44k	lncR.600	chr11	60112219	60115230	ENSMUST00000130746	-
chr5	9159104	9159163	A_52_P1059678	Agilent4x44k	lncR.2824	chr5	9156395	9160986	uc008wlg.1;A030003A03	-
chrX	20986259	20986318	A_52_P673917	Agilent4x44k	lncR.3871	chrX	20961675	20987349	NR_027445;ENSMUST00000123462;4833404H03;NR_027446;uc009suh.2;A230072C01;ENSMUST00000136447	+
chr6	42329616	42329675	A_51_P432343	Agilent4x44k	lncR.3105	chr6	42328712	42350862	uc009bqx.1	-
chr19	8725332	8725391	A_51_P245939	Agilent4x44k	lncR.1766	chr19	8723486	8726442	uc008gml.1;uc008gmk.2;uc008gmj.2;NR_002896;A730062M15;D030060F23;9830141O04;ENSMUST00000180819;ENSMUST00000181422	+
chr4	132352090	132352149	A_52_P661071	Agilent4x44k	lncR.2675	chr4	132348014	132353686	ENSMUST00000155816;NR_003270;uc008vbf.2;ENSMUST00000152943;ENSMUST00000151374;ENSMUST00000141090;ENSMUST00000136127	-
chr6	127211520	127211579	A_51_P328416	Agilent4x44k	lncR.3064	chr6	127149388	127212419	NR_040274;uc009dvt.2;ENSMUST00000180811;uc029vyr.1;uc009dvu.2;NR_040273;NR_040275;9330179D12;ENSMUST00000180569	+
chr2	173581059	173581118	A_51_P117195	Agilent4x44k	lncR.2231	chr2	173579319	173659640	NR_027957;uc008odx.2;uc008odw.2;ENSMUST00000141051;ENSMUST00000151763;ENSMUST00000132669;uc008ody.2;ENSMUST00000153162;ENSMUST00000149947;uc008odz.2;uc008oea.2;uc008oeb.2;B230354I24;ENSMUST00000154908;uc008oec.2;ENSMUST00000142320;1700007P14;ENSMUST00000148111;ENSMUST00000127022;ENSMUST00000140992;ENSMUST00000148213;ENSMUST00000133185	-
chr2	173583555	173583614	A_51_P482279	Agilent4x44k	lncR.2231	chr2	173579319	173659640	NR_027957;uc008odx.2;uc008odw.2;ENSMUST00000141051;ENSMUST00000151763;ENSMUST00000132669;uc008ody.2;ENSMUST00000153162;ENSMUST00000149947;uc008odz.2;uc008oea.2;uc008oeb.2;B230354I24;ENSMUST00000154908;uc008oec.2;ENSMUST00000142320;1700007P14;ENSMUST00000148111;ENSMUST00000127022;ENSMUST00000140992;ENSMUST00000148213;ENSMUST00000133185	-
chr2	173587906	173587921	A_52_P91891	Agilent4x44k	lncR.2231	chr2	173579319	173659640	NR_027957;uc008odx.2;uc008odw.2;ENSMUST00000141051;ENSMUST00000151763;ENSMUST00000132669;uc008ody.2;ENSMUST00000153162;ENSMUST00000149947;uc008odz.2;uc008oea.2;uc008oeb.2;B230354I24;ENSMUST00000154908;uc008oec.2;ENSMUST00000142320;1700007P14;ENSMUST00000148111;ENSMUST00000127022;ENSMUST00000140992;ENSMUST00000148213;ENSMUST00000133185	-
chr2	173585181	173585240	A_52_P534672	Agilent4x44k	lncR.2231	chr2	173579319	173659640	NR_027957;uc008odx.2;uc008odw.2;ENSMUST00000141051;ENSMUST00000151763;ENSMUST00000132669;uc008ody.2;ENSMUST00000153162;ENSMUST00000149947;uc008odz.2;uc008oea.2;uc008oeb.2;B230354I24;ENSMUST00000154908;uc008oec.2;ENSMUST00000142320;1700007P14;ENSMUST00000148111;ENSMUST00000127022;ENSMUST00000140992;ENSMUST00000148213;ENSMUST00000133185	-
chr2	173596155	173596214	A_52_P641406	Agilent4x44k	lncR.2231	chr2	173579319	173659640	NR_027957;uc008odx.2;uc008odw.2;ENSMUST00000141051;ENSMUST00000151763;ENSMUST00000132669;uc008ody.2;ENSMUST00000153162;ENSMUST00000149947;uc008odz.2;uc008oea.2;uc008oeb.2;B230354I24;ENSMUST00000154908;uc008oec.2;ENSMUST00000142320;1700007P14;ENSMUST00000148111;ENSMUST00000127022;ENSMUST00000140992;ENSMUST00000148213;ENSMUST00000133185	-
chr2	129375507	129375566	A_52_P494020	Agilent4x44k	lncR.1993	chr2	129369897	129375748	ENSMUST00000156601;NR_015474;ENSMUST00000143500	+
chr17	78851641	78851700	A_52_P192106	Agilent4x44k	lncR.1647	chr17	78850504	78852544	NR_003363;uc008dpg.1;ENSMUST00000167498	-
chr3	32367005	32367064	A_52_P37774	Agilent4x44k	lncR.2248	chr3	32365488	32367438	NR_027966	+
chr3	32367111	32367170	A_51_P195557	Agilent4x44k	lncR.2248	chr3	32365488	32367438	NR_027966	+
chr17	8379593	8379652	A_52_P445691	Agilent4x44k	lncR.1575	chr17	8379044	8389468	NR_045795;ENSMUST00000181180	-
chr7	116082033	116082086	A_51_P229230	Agilent4x44k	lncR.3467	chr7	116081759	116093149	ENSMUST00000140689;uc009jiv.2;NR_029433;ENSMUST00000150518	-
chr11	59510847	59510906	A_51_P408749	Agilent4x44k	lncR.455	chr11	59505662	59513647	ENSMUST00000138763;NR_015585;4933439C10;ENSMUST00000145533;B230029N03;ENSMUST00000123388;2610028M21;ENSMUST00000137442;ENSMUST00000132226;ENSMUST00000130570	+
chr10	116474899	116474958	A_51_P488819	Agilent4x44k	lncR.318	chr10	116473163	116475319	ENSMUST00000080943;ENSMUST00000144020;uc007hbz.1;ENSMUST00000127070;ENSMUST00000123348	+
chr7	142988990	142989035	A_52_P209073	Agilent4x44k	lncR.3494	chr7	142988968	143008033	uc009kok.1;ENSMUST00000165444;ENSMUST00000131740	-
chr2	94410897	94410956	A_52_P158305	Agilent4x44k	lncR.1971	chr2	94406151	94412470	ENSMUST00000152313;NR_027831;uc008lgw.2;2810002D19;G270145E17	+
chr1	178314262	178314321	A_52_P107947	Agilent4x44k	lncR.251	chr1	178313327	178318549	uc007duy.1;ENSMUST00000141846	-
chr1	178315110	178315169	A_52_P538950	Agilent4x44k	lncR.251	chr1	178313327	178318549	uc007duy.1;ENSMUST00000141846	-
chr2	31676443	31676502	A_52_P1067414	Agilent4x44k	lncR.2086	chr2	31676364	31688469	ENSMUST00000154296	-
chr2	74713324	74713383	A_51_P300921	Agilent4x44k	lncR.2120	chr2	74703248	74716130	ENSMUST00000132326;NR_027899;ENSMUST00000145799;ENSMUST00000139005	-
chr5	86109669	86109728	A_51_P292145	Agilent4x44k	lncR.2876	chr5	86109287	86110450	5730469D23	-
chr3	157926865	157926924	A_51_P436346	Agilent4x44k	lncR.2323	chr3	157925269	157927147	ENSMUST00000148898;ENSMUST00000029827	+
chr2	154870926	154870985	A_51_P515002	Agilent4x44k	lncR.2018	chr2	154867212	154871010	C130057N11	+
chr7	67247172	67247181	A_52_P266522	Agilent4x44k	lncR.3419	chr7	67246537	67250118	uc009hik.1	-
chr7	67248018	67248077	A_52_P368126	Agilent4x44k	lncR.3419	chr7	67246537	67250118	uc009hik.1	-
chr5	24699461	24699520	A_51_P365037	Agilent4x44k	lncR.2838	chr5	24696902	24704690	4931404D21;ENSMUST00000181925	-
chr7	45418844	45418884	A_52_P658479	Agilent4x44k	lncR.3294	chr7	45418353	45421854	ENSMUST00000155591;ENSMUST00000127256;ENSMUST00000137350	+
chr2	129307038	129307097	A_52_P835189	Agilent4x44k	lncR.1992	chr2	129297369	129307826	NR_040371;ENSMUST00000144178	+
chr7	141611004	141611063	A_51_P134184	Agilent4x44k	lncR.3492	chr7	141610065	141613747	NR_040337;ENSMUST00000181275	-
chr3	66220542	66220601	A_51_P261131	Agilent4x44k	lncR.2353	chr3	66220286	66221418	D230032H18;8230402K13	-
chr18	55079003	55079062	A_51_P438752	Agilent4x44k	lncR.1696	chr18	54990309	55079414	uc008eyi.1;ENSMUST00000181765	+
chr12	75450549	75450608	A_51_P369478	Agilent4x44k	lncR.786	chr12	75449463	75453260	4633401M22;4632407G05	-
chr11	116219903	116219962	A_51_P234927	Agilent4x44k	lncR.535	chr11	116216001	116220287	NR_004853;uc011yhu.1;ENSMUST00000174177;ENSMUST00000174248;uc007mko.2;ENSMUST00000173567	+
chr11	84535684	84535743	A_52_P698715	Agilent4x44k	lncR.491	chr11	84525659	84535831	uc007kqp.2;NR_038057;ENSMUST00000134800;ENSMUST00000126072;1500016L03;ENSMUST00000128121	+
chr3	134152797	134152856	A_51_P389964	Agilent4x44k	lncR.2408	chr3	134152726	134240536	ENSMUST00000180471	-
chr3	107950855	107950907	A_52_P415996	Agilent4x44k	lncR.2391	chr3	107950795	107953121	ENSMUST00000121684	-
chr7	120674165	120674224	A_52_P180152	Agilent4x44k	lncR.3469	chr7	120673438	120677560	uc009jmw.1;uc009jmv.1;ENSMUST00000180933;9030407P20;ENSMUST00000180977	-
chr11	119936023	119936082	A_51_P481550	Agilent4x44k	lncR.687	chr11	119935803	119942698	ENSMUST00000129379	-
chr11	3452552	3452611	A_52_P97626	Agilent4x44k	lncR.407	chr11	3452365	3479831	ENSMUST00000136038;uc029rke.1;NR_028317;uc007hsy.2;ENSMUST00000144844;NR_045275;uc007hsx.2;ENSMUST00000146456;ENSMUST00000142397;ENSMUST00000154397;NR_045276	+
chr11	3458149	3458208	A_51_P273468	Agilent4x44k	lncR.407	chr11	3452365	3479831	ENSMUST00000136038;uc029rke.1;NR_028317;uc007hsy.2;ENSMUST00000144844;NR_045275;uc007hsx.2;ENSMUST00000146456;ENSMUST00000142397;ENSMUST00000154397;NR_045276	+
chr2	179978276	179978335	A_52_P239635	Agilent4x44k	lncR.2043	chr2	179975993	179979013	ENSMUST00000153188;NR_033782;uc008ohx.1;ENSMUST00000150145;4921524A11	+
chr8	8044757	8044816	A_51_P202841	Agilent4x44k	lncR.3591	chr8	8044576	8484721	uc009kuc.1	-
chr4	21847278	21847337	A_52_P459259	Agilent4x44k	lncR.2579	chr4	21846326	21848448	NR_028384	-
chr6	54270308	54270367	A_51_P429974	Agilent4x44k	lncR.3116	chr6	54269680	54430221	NR_033635;ENSMUST00000145111;ENSMUST00000185712;ENSMUST00000135612	-
chr6	54424695	54424754	A_52_P279110	Agilent4x44k	lncR.3116	chr6	54269680	54430221	NR_033635;ENSMUST00000145111;ENSMUST00000185712;ENSMUST00000135612	-
chr7	98682398	98682457	A_51_P247385	Agilent4x44k	lncR.3448	chr7	98682335	98702928	uc009iks.1;ENSMUST00000148776;E130003J08	-
chr17	8293425	8293434	A_51_P210992	Agilent4x44k	lncR.1574	chr17	8293365	8311118	NR_073374;ENSMUST00000130639;ENSMUST00000123009;ENSMUST00000123341	-
chr7	73539822	73539881	A_52_P67463	Agilent4x44k	lncR.3425	chr7	73539796	73558395	A430106I10;NR_037569;ENSMUST00000184587;C130076G01;ENSMUST00000184554;ENSMUST00000190028;ENSMUST00000189960;ENSMUST00000183916;ENSMUST00000187421;ENSMUST00000184855;ENSMUST00000184655	-
chr7	73544061	73544120	A_52_P508397	Agilent4x44k	lncR.3425	chr7	73539796	73558395	A430106I10;NR_037569;ENSMUST00000184587;C130076G01;ENSMUST00000184554;ENSMUST00000190028;ENSMUST00000189960;ENSMUST00000183916;ENSMUST00000187421;ENSMUST00000184855;ENSMUST00000184655	-
chr2	72988500	72988507	A_51_P137481	Agilent4x44k	lncR.1942	chr2	72979424	72989249	ENSMUST00000135297;ENSMUST00000123087;NR_045269;ENSMUST00000146195;ENSMUST00000137941	+
chr17	24410124	24410171	A_52_P305579	Agilent4x44k	lncR.1595	chr17	24404649	24414513	ENSMUST00000181014;NR_033554;ENSMUST00000181259;ENSMUST00000181760	-
chr6	72105816	72105875	A_52_P1004316	Agilent4x44k	lncR.3030	chr6	72104201	72106813	ENSMUST00000191298	+
chr15	62378037	62378096	A_52_P76184	Agilent4x44k	lncR.1268	chr15	62037986	62378096	uc007vym.1;uc007vyl.1;uc007vyk.1;uc011zti.1;uc007vyj.1;NR_003368;ENSMUST00000182956;uc011zth.1;ENSMUST00000182075;A630013P04;ENSMUST00000180432;ENSMUST00000181416;ENSMUST00000181657;uc007vyn.1;ENSMUST00000183297;ENSMUST00000183028;uc007vyo.1;ENSMUST00000182476;ENSMUST00000182380;ENSMUST00000182141	+
chr6	134951413	134951472	A_52_P354373	Agilent4x44k	lncR.3069	chr6	134929091	134951718	NR_037956;NR_037955;uc009elc.2;uc029wce.1;ENSMUST00000183867;ENSMUST00000184991;ENSMUST00000183905;ENSMUST00000185152;ENSMUST00000184504	+
chr15	83357689	83357748	A_51_P515684	Agilent4x44k	lncR.1342	chr15	83353846	83367297	NR_027980;uc007xaz.2;ENSMUST00000178628;uc007xax.1;uc007xay.2;ENSMUST00000179705;ENSMUST00000100370;ENSMUST00000177890	-
chr15	83365211	83365270	A_52_P275125	Agilent4x44k	lncR.1342	chr15	83353846	83367297	NR_027980;uc007xaz.2;ENSMUST00000178628;uc007xax.1;uc007xay.2;ENSMUST00000179705;ENSMUST00000100370;ENSMUST00000177890	-
chr15	83354085	83354144	A_52_P820923	Agilent4x44k	lncR.1342	chr15	83353846	83367297	NR_027980;uc007xaz.2;ENSMUST00000178628;uc007xax.1;uc007xay.2;ENSMUST00000179705;ENSMUST00000100370;ENSMUST00000177890	-
chr16	57561459	57561518	A_52_P654604	Agilent4x44k	lncR.1464	chr16	57561435	57606843	1110001A06	-
chr5	25530562	25530621	A_52_P448805	Agilent4x44k	lncR.2726	chr5	25530013	25531466	ENSMUST00000188465;NR_027388;uc012dtm.1	+
chr7	73314865	73314924	A_51_P380778	Agilent4x44k	lncR.3424	chr7	73313805	73375774	NR_040324;NR_040325;ENSMUST00000181299;A730056A06	-
chr9	109829066	109829125	A_52_P212825	Agilent4x44k	lncR.3836	chr9	109827943	109832706	ENSMUST00000144161;uc012hbf.1;NR_033215;ENSMUST00000125451;ENSMUST00000133495	-
chr9	109830625	109830684	A_52_P614417	Agilent4x44k	lncR.3836	chr9	109827943	109832706	ENSMUST00000144161;uc012hbf.1;NR_033215;ENSMUST00000125451;ENSMUST00000133495	-
chr6	48534759	48534818	A_52_P555629	Agilent4x44k	lncR.2966	chr6	48504338	48534832	NR_015597;NR_027808;uc009bun.2;uc009buo.2;ENSMUST00000117571	+
chr6	48523633	48523692	A_51_P509107	Agilent4x44k	lncR.2966	chr6	48504338	48534832	NR_015597;NR_027808;uc009bun.2;uc009buo.2;ENSMUST00000117571	+
chr16	87503210	87503269	A_51_P199421	Agilent4x44k	lncR.1410	chr16	87495998	87504038	uc007zum.1;ENSMUST00000176296;NR_040375;uc007zun.2;ENSMUST00000175717	+
chr7	98184822	98184881	A_52_P318426	Agilent4x44k	lncR.3330	chr7	98177193	98185597	uc029wne.1;uc029wnd.1;uc012fpo.2;NR_045970;NR_045969;NR_045972;NR_045971;ENSMUST00000181891	+
chr14	54654468	54654527	A_51_P269257	Agilent4x44k	lncR.1132	chr14	54650510	54655100	NR_038053;ENSMUST00000167763	+
chr16	91016121	91016179	A_52_P341115	Agilent4x44k	lncR.1416	chr16	91011248	91016743	NR_028368;ENSMUST00000154854;1700021A20;ENSMUST00000125902	+
chrX	151292123	151292182	A_52_P357314	Agilent4x44k	lncR.4093	chrX	151291974	151344846	ENSMUST00000175942;ENSMUST00000175825;NR_015600	-
chrX	151314056	151314115	A_51_P265643	Agilent4x44k	lncR.4093	chrX	151291974	151344846	ENSMUST00000175942;ENSMUST00000175825;NR_015600	-
chrX	151344788	151344847	A_51_P417677	Agilent4x44k	lncR.4093	chrX	151291974	151344846	ENSMUST00000175942;ENSMUST00000175825;NR_015600	-
chr4	43492820	43492879	A_52_P2670	Agilent4x44k	lncR.2590	chr4	43492784	43493059	NR_001460;uc008spx.1;ENSMUST00000157463	-
chr19	53461977	53462036	A_52_P195987	Agilent4x44k	lncR.1865	chr19	53441211	53464796	NR_028427;uc008hwu.2;ENSMUST00000180489;uc008hwv.1;ENSMUST00000181539;uc008hww.1;uc029tsv.1	-
chr19	53451661	53451720	A_51_P419246	Agilent4x44k	lncR.1865	chr19	53441211	53464796	NR_028427;uc008hwu.2;ENSMUST00000180489;uc008hwv.1;ENSMUST00000181539;uc008hww.1;uc029tsv.1	-
chr8	122445250	122445309	A_52_P482071	Agilent4x44k	lncR.3578	chr8	122443655	122446476	NR_045696;uc009nsu.2;9330133O14	+
chr6	3333486	3333545	A_51_P249471	Agilent4x44k	lncR.3087	chr6	3333193	3346069	uc009aux.1	-
chr10	116583312	116583371	A_52_P619200	Agilent4x44k	lncR.319	chr10	116581281	116583515	ENSMUST00000064101	+
chr7	48886509	48886568	A_52_P1135379	Agilent4x44k	lncR.3296	chr7	48877958	48886608	ENSMUST00000129551;ENSMUST00000147173	+
chr19	5389071	5389130	A_51_P364560	Agilent4x44k	lncR.1763	chr19	5388335	5390069	NR_033224;D330050I16;3010073A15	+
chr11	58966389	58966448	A_51_P488389	Agilent4x44k	lncR.594	chr11	58965748	58978050	ENSMUST00000131221	-
chr3	94409898	94409957	A_51_P300130	Agilent4x44k	lncR.2371	chr3	94409394	94412912	uc008qgc.1;ENSMUST00000181305	-
chr2	156389557	156389616	A_52_P320553	Agilent4x44k	lncR.2211	chr2	156388062	156392979	NR_024329;uc012chs.1;2700088P18;2900097C17	-
chr2	26637342	26637401	A_52_P199776	Agilent4x44k	lncR.2076	chr2	26637175	26640244	NR_024068;uc008ivy.2;2410046H18;ENSMUST00000180659;2610002F03;ENSMUST00000181621	-
chr2	180985430	180985489	A_52_P661972	Agilent4x44k	lncR.2047	chr2	180983924	180987275	ENSMUST00000189441;ENSMUST00000094214	+
chr2	174332816	174332875	A_51_P335321	Agilent4x44k	lncR.2039	chr2	174331576	174333958	uc008ofb.1	+
chr2	22895427	22895486	A_52_P410383	Agilent4x44k	lncR.2071	chr2	22895321	22895736	ENSMUST00000091396	-
chr7	31152331	31152390	A_51_P116211	Agilent4x44k	lncR.3256	chr7	31149528	31152707	ENSMUST00000181958	+
chr3	88175885	88175936	A_52_P126111	Agilent4x44k	lncR.2364	chr3	88171559	88177785	NR_045997;uc008puf.2;uc008pue.2;2210408E11;ENSMUST00000181837	-
chr17	47361751	47361810	A_52_P1195951	Agilent4x44k	lncR.1539	chr17	47140942	47361958	ENSMUST00000190080	+
chr1	89932511	89932570	A_52_P376318	Agilent4x44k	lncR.65	chr1	89930261	89933290	ENSMUST00000189763	+
chr3	94995295	94995354	A_52_P448930	Agilent4x44k	lncR.2373	chr3	94994410	94997350	ENSMUST00000141787;ENSMUST00000135483	-
chr8	22808669	22808728	A_52_P533250	Agilent4x44k	lncR.3516	chr8	22805766	22809537	ENSMUST00000186344;ENSMUST00000068068	+
chr6	72440397	72440456	A_51_P406126	Agilent4x44k	lncR.3031	chr6	72438682	72440615	NR_046011	+
chr17	12815437	12815496	A_51_P418809	Agilent4x44k	lncR.1487	chr17	12741310	12860122	uc008alb.2;NR_027773;uc008ala.2;NR_027772;uc012akd.1;uc008akz.2;NR_002853;NR_027784;ENSMUST00000160932;ENSMUST00000162826;2810051F02;ENSMUST00000079529;ENSMUST00000159791;ENSMUST00000159731;ENSMUST00000158900;ENSMUST00000161890;ENSMUST00000159301	+
chr2	119321471	119321530	A_52_P1149257	Agilent4x44k	lncR.2172	chr2	119321187	119326197	ENSMUST00000156538;ENSMUST00000147929;NR_030683;ENSMUST00000124439	-
chr10	37140915	37140974	A_52_P348667	Agilent4x44k	lncR.279	chr10	37139402	37151315	ENSMUST00000188813;ENSMUST00000062667;uc007evi.1;ENSMUST00000191067	+
chr2	155828199	155828258	A_52_P395083	Agilent4x44k	lncR.2019	chr2	155826145	155828880	F830104F12;D130060A07	+
chr11	113044193	113044252	A_52_P237652	Agilent4x44k	lncR.677	chr11	113043895	113201838	ENSMUST00000127263;ENSMUST00000145206;ENSMUST00000136438;2610035D17;uc007meh.2;NR_015556;uc011ygz.1;uc007mei.2;5930429B03;ENSMUST00000150712	-
chr4	45014338	45014397	A_51_P499400	Agilent4x44k	lncR.2466	chr4	45011687	45015406	ENSMUST00000186030;ENSMUST00000095105	+
chr3	90213863	90213922	A_52_P746983	Agilent4x44k	lncR.2278	chr3	90213710	90214471	C730019P10	+
chr9	57057466	57057525	A_51_P462556	Agilent4x44k	lncR.3780	chr9	57056630	57071966	ENSMUST00000128125;NR_045886;D830032I05;ENSMUST00000135527	-
chr12	110842862	110842921	A_52_P209277	Agilent4x44k	lncR.749	chr12	110841028	110843804	uc007pbz.1;4921507G05;ENSMUST00000181348	+
chr15	4014989	4015048	A_52_P963716	Agilent4x44k	lncR.1249	chr15	3996038	4015858	NR_045740;uc007vci.1;ENSMUST00000180518	+
chr5	57570154	57570213	A_52_P660363	Agilent4x44k	lncR.2864	chr5	57570082	57717919	ENSMUST00000180708;uc008xls.1;NR_015588	-
chr7	126972650	126972700	ILMN_1248156	Illumina	lncR.3477	chr7	126971720	126976098	ENSMUST00000180704;uc009jts.1;uc009jtt.1;uc009jtu.1;ENSMUST00000181859	-
chr9	85822074	85822124	ILMN_1226437	Illumina	lncR.3808	chr9	85820241	85844323	ENSMUST00000069896;ENSMUST00000189191;ENSMUST00000185960;ENSMUST00000187891	-
chr6	30806559	30806609	ILMN_1252723	Illumina	lncR.2948	chr6	30804783	30807552	uc009bfw.1	+
chr6	30806039	30806089	ILMN_2549929	Illumina	lncR.2948	chr6	30804783	30807552	uc009bfw.1	+
chr6	30806289	30806339	ILMN_2582952	Illumina	lncR.2948	chr6	30804783	30807552	uc009bfw.1	+
chr3	28738907	28738957	ILMN_2490580	Illumina	lncR.2330	chr3	28738779	28780700	uc008ouc.1	-
chr2	104818302	104818352	ILMN_1238880	Illumina	lncR.1974	chr2	104816919	104818678	2310047K21	+
chr19	23135565	23135615	ILMN_2736351	Illumina	lncR.1779	chr19	23134899	23135717	uc008gzy.1;ENSMUST00000142712	+
chr19	46348524	46348574	ILMN_2495006	Illumina	lncR.1863	chr19	46348200	46350302	uc029tsp.1;NR_040418;ENSMUST00000189008;2310034G01;ENSMUST00000185278	-
chr1	74297444	74297494	ILMN_2583087	Illumina	lncR.48	chr1	74295603	74298867	ENSMUST00000186510;ENSMUST00000187941	+
chr19	33392655	33392705	ILMN_2494939	Illumina	lncR.1790	chr19	33391853	33392837	2810449D17	+
chr14	122105114	122105164	ILMN_1226697	Illumina	lncR.1245	chr14	122097938	122106974	NR_015586;uc007vas.1;uc007vat.1;uc007vau.1;uc007vav.1;ENSMUST00000144926;6030436B06;ENSMUST00000131416	-
chr14	122100778	122100828	ILMN_1224881	Illumina	lncR.1245	chr14	122097938	122106974	NR_015586;uc007vas.1;uc007vat.1;uc007vau.1;uc007vav.1;ENSMUST00000144926;6030436B06;ENSMUST00000131416	-
chr11	63188389	63188439	ILMN_2759531	Illumina	lncR.461	chr11	63173914	63188454	ENSMUST00000123420	+
chr3	96241269	96241319	ILMN_1228849	Illumina	lncR.2286	chr3	96239393	96241819	ENSMUST00000176760	+
chr1	9620982	9621032	ILMN_2461487	Illumina	lncR.140	chr1	9560832	9631175	NR_015470;ENSMUST00000115480;ENSMUST00000145176;ENSMUST00000148585;ENSMUST00000153239;uc007ago.2;ENSMUST00000148310	-
chr9	92538803	92538853	ILMN_2495956	Illumina	lncR.3815	chr9	92538800	92542869	NR_029474	-
chr5	115631111	115631161	ILMN_2713487	Illumina	lncR.2906	chr5	115631048	115631816	uc008zeh.2;NR_027810;1700018N14;1110006O24	-
chr7	34240013	34240063	ILMN_1257921	Illumina	lncR.3270	chr7	34234377	34240207	ENSMUST00000127010	+
chr4	132308826	132308876	ILMN_2490820	Illumina	lncR.2525	chr4	132308677	132311024	uc012dme.1;NR_029468;uc008vaz.1;ENSMUST00000137343;ENSMUST00000144705;2310005L22;ENSMUST00000153474;ENSMUST00000126380;ENSMUST00000128000;ENSMUST00000128131;ENSMUST00000182826	+
chrX	108871514	108871564	ILMN_2492339	Illumina	lncR.3931	chrX	108834477	108974398	uc009uco.1;NR_015493;D930030D24;ENSMUST00000153212;ENSMUST00000144421;ENSMUST00000123040;uc009ucp.1;uc009ucq.1;1810022M18;ENSMUST00000131640;ENSMUST00000145250;ENSMUST00000152089;ENSMUST00000151166	+
chr17	30577344	30577394	ILMN_1259701	Illumina	lncR.1514	chr17	30576300	30577429	0710001D07;1700025C14	+
chr2	119602416	119602466	ILMN_2557918	Illumina	lncR.1986	chr2	119594295	119607502	NR_027832;NR_015473;uc008ltx.2;uc008lty.2;4933437I03;ENSMUST00000147425;ENSMUST00000153581;2310051G17;F630118P05;1700020I14;5430419O11	+
chr2	119603543	119603593	ILMN_2609506	Illumina	lncR.1986	chr2	119594295	119607502	NR_027832;NR_015473;uc008ltx.2;uc008lty.2;4933437I03;ENSMUST00000147425;ENSMUST00000153581;2310051G17;F630118P05;1700020I14;5430419O11	+
chr14	122928880	122928930	ILMN_2948344	Illumina	lncR.1172	chr14	122913067	122929442	ENSMUST00000161599	+
chr12	111293707	111293757	ILMN_1228212	Illumina	lncR.752	chr12	111284784	111293988	ENSMUST00000181055	+
chr17	25833897	25833947	ILMN_2477729	Illumina	lncR.1505	chr17	25833113	25834259	2310040B03	+
chr7	92737986	92738036	ILMN_1249374	Illumina	lncR.3444	chr7	92734166	92741468	ENSMUST00000147198;ENSMUST00000182578;uc029wmy.1;ENSMUST00000098305;NR_015510;uc012fpc.1;ENSMUST00000182408	-
chr7	92740760	92740810	ILMN_1240009	Illumina	lncR.3444	chr7	92734166	92741468	ENSMUST00000147198;ENSMUST00000182578;uc029wmy.1;ENSMUST00000098305;NR_015510;uc012fpc.1;ENSMUST00000182408	-
chr3	51566845	51566895	ILMN_2736407	Illumina	lncR.2258	chr3	51559756	51567117	uc012cpj.1;NR_033624;ENSMUST00000180616;ENSMUST00000180404;ENSMUST00000181303	+
chr2	167728805	167728855	ILMN_2715978	Illumina	lncR.2032	chr2	167691177	167729172	ENSMUST00000141923	+
chr2	69887916	69887966	ILMN_1243524	Illumina	lncR.1939	chr2	69885727	69888155	uc008jyx.1;ENSMUST00000129114	+
chr13	24598475	24598525	ILMN_2729252	Illumina	lncR.1016	chr13	24597613	24604925	ENSMUST00000135889;uc007pvy.2;NR_024599;uc007pvz.2;ENSMUST00000118346	-
chr14	46829446	46829496	ILMN_1260276	Illumina	lncR.1208	chr14	46829109	46832027	ENSMUST00000181311;ENSMUST00000074862	-
chr6	148946987	148947037	ILMN_2642052	Illumina	lncR.3085	chr6	148944867	148947129	ENSMUST00000047953;ENSMUST00000154673	+
chr4	155995106	155995156	ILMN_1253169	Illumina	lncR.2566	chr4	155992957	155995431	G630051C07;G630076H10	+
chr4	101346586	101346636	ILMN_2647694	Illumina	lncR.2642	chr4	101346523	101356248	NR_040708;uc008tvl.2;ENSMUST00000144604	-
chr3	96606757	96606807	ILMN_1229583	Illumina	lncR.2381	chr3	96606659	96629820	ENSMUST00000160818;NR_003619;uc008qni.2;ENSMUST00000059190	-
chr8	70777337	70777387	ILMN_2475211	Illumina	lncR.3546	chr8	70776815	70777823	ENSMUST00000191396;NR_029440;uc009mbo.2;2010320M18;7530426D18	+
chr19	16165855	16165905	ILMN_1224281	Illumina	lncR.1773	chr19	16164097	16170458	uc012bje.1;NR_033228	+
chr7	127460218	127460268	ILMN_2570738	Illumina	lncR.3348	chr7	127448640	127460360	ENSMUST00000144796	+
chr2	12083414	12083464	ILMN_1227275	Illumina	lncR.2060	chr2	12082612	12084003	ENSMUST00000120962	-
chr7	142669984	142670034	ILMN_2425810	Illumina	lncR.3354	chr7	142659692	142670356	NR_002855;ENSMUST00000141681;ENSMUST00000141551;ENSMUST00000124393	+
chr2	57236598	57236648	ILMN_2724752	Illumina	lncR.2106	chr2	57236227	57238508	ENSMUST00000146529;ENSMUST00000156418;C730034K11	-
chr5	100841272	100841321	ILMN_1217647	Illumina	lncR.2889	chr5	100840797	100847167	ENSMUST00000142871	-
chr10	7781207	7781257	ILMN_2573694	Illumina	lncR.263	chr10	7780185	7781357	ENSMUST00000180853;ENSMUST00000147230	+
chr7	135648800	135648850	ILMN_1251971	Illumina	lncR.3486	chr7	135635931	135652314	G370003E19;ENSMUST00000180693;NR_015548;5830432E09;ENSMUST00000181940	-
chr3	108087902	108087952	ILMN_1237849	Illumina	lncR.2301	chr3	108085584	108088011	ENSMUST00000186471;ENSMUST00000070502	+
chr6	145251416	145251466	ILMN_1244087	Illumina	lncR.3078	chr6	145250529	145251856	ENSMUST00000139612;NR_045598;uc029wcq.1;D330049B05	+
chr3	157527805	157527855	ILMN_1236697	Illumina	lncR.2427	chr3	157527514	157534090	uc008rvd.1	-
chr15	89484465	89484515	ILMN_1247106	Illumina	lncR.1292	chr15	89476236	89484850	ENSMUST00000136218;NR_077233;ENSMUST00000166953;ENSMUST00000168835	+
chr13	34084176	34084226	ILMN_1225767	Illumina	lncR.1022	chr13	34084154	34113272	uc029rzv.1;NR_046184	-
chr11	120235608	120235658	ILMN_1220535	Illumina	lncR.690	chr11	120235234	120236122	ENSMUST00000136542	-
chr5	128595190	128595240	ILMN_1222542	Illumina	lncR.2916	chr5	128579104	128600693	C130087L05;ENSMUST00000140028;ENSMUST00000154305;ENSMUST00000091324;uc012edv.1;uc012edu.1;NR_015517;uc008zsg.1;ENSMUST00000137295;ENSMUST00000134673;uc012edw.1;ENSMUST00000126472	-
chr5	128579207	128579257	ILMN_2458053	Illumina	lncR.2916	chr5	128579104	128600693	C130087L05;ENSMUST00000140028;ENSMUST00000154305;ENSMUST00000091324;uc012edv.1;uc012edu.1;NR_015517;uc008zsg.1;ENSMUST00000137295;ENSMUST00000134673;uc012edw.1;ENSMUST00000126472	-
chr3	100523696	100523746	ILMN_1238787	Illumina	lncR.2291	chr3	100489664	100523920	ENSMUST00000122898	+
chr7	39446107	39446157	ILMN_1242672	Illumina	lncR.3391	chr7	39445830	39449221	ENSMUST00000059110;uc009gla.1;ENSMUST00000186976	-
chr3	58788455	58788505	ILMN_2485989	Illumina	lncR.2263	chr3	58692588	58797331	NR_045167;ENSMUST00000181694	+
chr11	57801251	57801301	ILMN_1251423	Illumina	lncR.592	chr11	57795498	57801417	uc007jad.1;2010001A14;ENSMUST00000152790;ENSMUST00000132378;ENSMUST00000140069	-
chr11	69342510	69342560	ILMN_2627765	Illumina	lncR.469	chr11	69340461	69342647	ENSMUST00000129321;uc007jpv.2;NR_027827;ENSMUST00000151617	+
chr14	72603265	72603315	ILMN_2482055	Illumina	lncR.1152	chr14	72589752	72603367	ENSMUST00000160445	+
chr8	33730648	33730698	ILMN_2471770	Illumina	lncR.3609	chr8	33730534	33731819	ENSMUST00000079376;ENSMUST00000187948;uc009lkg.1	-
chr15	60831303	60831353	ILMN_1247954	Illumina	lncR.1266	chr15	60822964	60831793	NR_030696;ENSMUST00000181910	+
chr19	4794834	4794884	ILMN_2461088	Illumina	lncR.1825	chr19	4794720	4795956	5430440L12	-
chr1	150075068	150075118	ILMN_1240419	Illumina	lncR.228	chr1	150074873	150099963	ENSMUST00000181915;uc007cxu.2;NR_015466;ENSMUST00000181460	-
chr1	150099438	150099488	ILMN_2737444	Illumina	lncR.228	chr1	150074873	150099963	ENSMUST00000181915;uc007cxu.2;NR_015466;ENSMUST00000181460	-
chr2	163420030	163420080	ILMN_1221258	Illumina	lncR.2025	chr2	163419795	163420361	2900093K20;ENSMUST00000190930	+
chr2	26645736	26645786	ILMN_1242774	Illumina	lncR.1900	chr2	26640371	26645946	uc008ivz.1;ENSMUST00000131841;5730588L14;ENSMUST00000126798;ENSMUST00000147986	+
chr10	43765766	43765816	ILMN_2660038	Illumina	lncR.281	chr10	43746157	43765836	NR_040581;uc029qwy.1	+
chr2	174283339	174283389	ILMN_2493616	Illumina	lncR.2234	chr2	174281236	174295436	NR_002846;ENSMUST00000151472;ENSMUST00000150276;ENSMUST00000143738	-
chr1	191987008	191987058	ILMN_2506683	Illumina	lncR.260	chr1	191986832	191990138	ENSMUST00000181630;ENSMUST00000180429	-
chr7	29156817	29156867	ILMN_2506537	Illumina	lncR.3251	chr7	29155680	29156920	ENSMUST00000053062;ENSMUST00000184073	+
chr11	29171355	29171405	ILMN_1254003	Illumina	lncR.568	chr11	29170908	29173558	uc029rla.1;ENSMUST00000129876;D130069E23	-
chr17	94759962	94760012	ILMN_2587638	Illumina	lncR.1662	chr17	94759941	94834799	NR_045964;NR_045963;uc008dws.2;uc008dwr.2;ENSMUST00000182639	-
chr5	45669032	45669082	ILMN_2428612	Illumina	lncR.2860	chr5	45668700	45669708	NR_073433;C530038I16;1600023N17	-
chr5	151396069	151396119	ILMN_2487437	Illumina	lncR.2820	chr5	151368674	151414083	NR_045699;uc029vsn.1;NR_045700;uc009auq.2;ENSMUST00000181114	+
chr11	22860903	22860953	ILMN_2479708	Illumina	lncR.425	chr11	22858931	22861264	ENSMUST00000174568	+
chr5	20952736	20952786	ILMN_1235926	Illumina	lncR.2717	chr5	20950988	20956398	NR_030699;A730015K04;ENSMUST00000190567	+
chr19	46303848	46303898	ILMN_1237342	Illumina	lncR.1862	chr19	46303591	46305611	F830019M12;4833438C02	-
chr5	100429128	100429178	ILMN_2444121	Illumina	lncR.2888	chr5	100420841	100429535	uc008yhl.2;NR_034038;ENSMUST00000181873;uc008yhm.2;ENSMUST00000180779	-
chr2	155817821	155817871	ILMN_2486694	Illumina	lncR.2210	chr2	155817730	155819426	ENSMUST00000124586;NR_015528;F930017N15	-
chr6	86527627	86527677	ILMN_2673802	Illumina	lncR.3038	chr6	86526270	86564449	uc009csd.1;ENSMUST00000180896;NR_037960;uc029vxh.1;NR_037961;uc009cse.1;ENSMUST00000181928;1600020E01	+
chr8	69395459	69395509	ILMN_2596757	Illumina	lncR.3629	chr8	69371024	69395544	NR_038043;uc029wto.1;uc009lxf.2;uc029wtp.1;NR_038044	-
chr8	69371288	69371338	ILMN_2739854	Illumina	lncR.3629	chr8	69371024	69395544	NR_038043;uc029wto.1;uc009lxf.2;uc029wtp.1;NR_038044	-
chr8	69395463	69395513	ILMN_2596756	Illumina	lncR.3629	chr8	69371024	69395544	NR_038043;uc029wto.1;uc009lxf.2;uc029wtp.1;NR_038044	-
chr17	29120998	29121048	ILMN_2530644	Illumina	lncR.1513	chr17	29114145	29133699	ENSMUST00000141797;ENSMUST00000132262;ENSMUST00000141239	+
chr10	81198364	81198414	ILMN_1244715	Illumina	lncR.295	chr10	81194609	81210877	ENSMUST00000129834;ENSMUST00000129950;NR_015477;ENSMUST00000150782;9230118C23	+
chr19	3999868	3999918	ILMN_2704395	Illumina	lncR.1824	chr19	3999722	4000542	4833408A19	-
chr17	5802744	5802794	ILMN_1246953	Illumina	lncR.1481	chr17	5798656	5803242	NR_045081;uc029szi.1;ENSMUST00000180924;ENSMUST00000180902;5033401H07;uc008afi.2;uc008afh.2;NR_045079;NR_045080;ENSMUST00000181484;ENSMUST00000181392;3300005D01	+
chr3	51386089	51386139	ILMN_1220371	Illumina	lncR.2257	chr3	51378024	51386317	uc008pdv.1	+
chr11	107547931	107547982	ILMN_1255466	Illumina	lncR.670	chr11	107531757	107548373	ENSMUST00000147445	-
chr11	86210997	86211047	ILMN_2664494	Illumina	lncR.493	chr11	86201370	86304443	ENSMUST00000128960;ENSMUST00000143819	+
chr6	31165706	31165756	ILMN_1214368	Illumina	lncR.3097	chr6	31093559	31218474	ENSMUST00000187876;NR_110471;NR_110470;NR_110469;ENSMUST00000115107;uc009bfy.1;ENSMUST00000185982;ENSMUST00000188611	-
chr12	113420964	113421014	ILMN_2744660	Illumina	lncR.819	chr12	113418558	113422730	uc007pgs.1;ENSMUST00000177715;ENSMUST00000103426	-
chr12	113420967	113421017	ILMN_2744657	Illumina	lncR.819	chr12	113418558	113422730	uc007pgs.1;ENSMUST00000177715;ENSMUST00000103426	-
chr2	150610090	150610140	ILMN_1229010	Illumina	lncR.2010	chr2	150606233	150610254	ENSMUST00000156345	+
chr17	3101668	3103810	ILMN_1215234	Illumina	lncR.1565	chr17	3103174	3114795	uc008aeh.1	-
chr1	118459164	118459214	ILMN_1253544	Illumina	lncR.206	chr1	118458668	118459265	NR_027901;uc007cih.2	-
chr8	104658306	104658356	ILMN_1221221	Illumina	lncR.3565	chr8	104641807	104658587	ENSMUST00000171130;uc009nbb.1;ENSMUST00000067136	+
chr16	11177536	11177586	ILMN_2472977	Illumina	lncR.1367	chr16	11176175	11178268	4930509G22	+
chr12	101088854	101088904	ILMN_1225838	Illumina	lncR.734	chr12	101082450	101088927	NR_038048;NR_038050;NR_038049;NR_038047;ENSMUST00000180800	+
chr8	27170561	27170611	ILMN_1230920	Illumina	lncR.3521	chr8	27159827	27170691	uc009lib.1	+
chr2	172425902	172425952	ILMN_1234703	Illumina	lncR.2230	chr2	172425804	172440560	ENSMUST00000138288	-
chr12	33135979	33136029	ILMN_1256977	Illumina	lncR.772	chr12	33111710	33147597	NR_015602;uc007nil.1;ENSMUST00000140105;ENSMUST00000151637;ENSMUST00000148740;uc007nim.1;ENSMUST00000145769;ENSMUST00000144109	-
chr9	21127982	21128032	ILMN_2482446	Illumina	lncR.3674	chr9	21091755	21128393	ENSMUST00000135674	+
chr17	25574577	25574627	ILMN_2467513	Illumina	lncR.1504	chr17	25570810	25575043	NR_045176;uc008bbb.2;ENSMUST00000163493;9630053J03	+
chr7	67784890	67784940	ILMN_2500636	Illumina	lncR.3420	chr7	67784537	67803496	uc009hiz.2;NR_045954;ENSMUST00000181235	-
chr13	40959936	40959986	ILMN_2427324	Illumina	lncR.1024	chr13	40956414	41001151	A730081D07;ENSMUST00000153685	-
chr15	103096381	103096431	ILMN_1219481	Illumina	lncR.1359	chr15	103096151	103102111	ENSMUST00000188137	-
chrX	152315358	152315408	ILMN_2480382	Illumina	lncR.4095	chrX	152294823	152327493	NR_040269;NR_040270;uc029xnp.1;uc029xno.1;ENSMUST00000125102;ENSMUST00000141922	-
chr7	143033878	143033928	ILMN_2745522	Illumina	lncR.3495	chr7	143021783	143053686	NR_110354;ENSMUST00000133630;NR_110355;NR_015529;ENSMUST00000155952;ENSMUST00000131129	-
chr7	4126656	4126706	ILMN_1225352	Illumina	lncR.3360	chr7	4126339	4136926	NR_033548;ENSMUST00000148318	-
chr1	9752506	9752556	ILMN_1212937	Illumina	lncR.2	chr1	9747647	9791922	NR_040462;ENSMUST00000181821;ENSMUST00000181358;ENSMUST00000191287;ENSMUST00000189431;ENSMUST00000189322	+
chr4	155761923	155761973	ILMN_1234386	Illumina	lncR.2565	chr4	155761191	155762260	uc012dqx.1;NR_027971;ENSMUST00000067628	+
chr4	155761919	155761969	ILMN_2763888	Illumina	lncR.2565	chr4	155761191	155762260	uc012dqx.1;NR_027971;ENSMUST00000067628	+
chr11	88935905	88935955	ILMN_2451265	Illumina	lncR.500	chr11	88905927	88936061	NR_045955;ENSMUST00000139592	+
chr6	67080065	67080115	ILMN_1226631	Illumina	lncR.2987	chr6	67036598	67080654	NR_040278;ENSMUST00000130657;4833443G20;E230016M11;ENSMUST00000149889	+
chr13	72623589	72623639	ILMN_2664582	Illumina	lncR.1048	chr13	72623465	72628564	NR_030701;uc011zbn.1	-
chr15	72805668	72805718	ILMN_1249637	Illumina	lncR.1329	chr15	72805599	72810324	NR_002864;uc007wbo.1	-
chr19	61118160	61118210	ILMN_2727146	Illumina	lncR.1873	chr19	61053840	61140840	ENSMUST00000122927;uc008icg.2;uc008icf.2;ENSMUST00000127290;ENSMUST00000181469;ENSMUST00000127117;uc008ich.1;ENSMUST00000180544;uc008ici.1;ENSMUST00000143264	-
chr19	61054321	61054371	ILMN_2557452	Illumina	lncR.1873	chr19	61053840	61140840	ENSMUST00000122927;uc008icg.2;uc008icf.2;ENSMUST00000127290;ENSMUST00000181469;ENSMUST00000127117;uc008ich.1;ENSMUST00000180544;uc008ici.1;ENSMUST00000143264	-
chr19	61117142	61117192	ILMN_1241044	Illumina	lncR.1873	chr19	61053840	61140840	ENSMUST00000122927;uc008icg.2;uc008icf.2;ENSMUST00000127290;ENSMUST00000181469;ENSMUST00000127117;uc008ich.1;ENSMUST00000180544;uc008ici.1;ENSMUST00000143264	-
chr19	61117166	61117216	ILMN_1258205	Illumina	lncR.1873	chr19	61053840	61140840	ENSMUST00000122927;uc008icg.2;uc008icf.2;ENSMUST00000127290;ENSMUST00000181469;ENSMUST00000127117;uc008ich.1;ENSMUST00000180544;uc008ici.1;ENSMUST00000143264	-
chr19	61126141	61126191	ILMN_1222245	Illumina	lncR.1873	chr19	61053840	61140840	ENSMUST00000122927;uc008icg.2;uc008icf.2;ENSMUST00000127290;ENSMUST00000181469;ENSMUST00000127117;uc008ich.1;ENSMUST00000180544;uc008ici.1;ENSMUST00000143264	-
chr2	158355841	158355891	ILMN_1240972	Illumina	lncR.2217	chr2	158353699	158361580	NR_015463;NR_027887;uc008nqb.2;uc012cie.1;uc008nqc.2;ENSMUST00000186993;ENSMUST00000141809;ENSMUST00000152125;ENSMUST00000154030;ENSMUST00000133449;9430008C03;1810073H09;ENSMUST00000149667;ENSMUST00000154242;ENSMUST00000151331;ENSMUST00000138592	-
chr2	158361492	158361542	ILMN_1235519	Illumina	lncR.2217	chr2	158353699	158361580	NR_015463;NR_027887;uc008nqb.2;uc012cie.1;uc008nqc.2;ENSMUST00000186993;ENSMUST00000141809;ENSMUST00000152125;ENSMUST00000154030;ENSMUST00000133449;9430008C03;1810073H09;ENSMUST00000149667;ENSMUST00000154242;ENSMUST00000151331;ENSMUST00000138592	-
chr2	93033144	93033194	ILMN_1224749	Illumina	lncR.1967	chr2	93027955	93044732	uc008lfp.1;uc012bzq.1;ENSMUST00000136401;ENSMUST00000111270;NR_110333;ENSMUST00000099699;ENSMUST00000145926	+
chr16	33966973	33967023	ILMN_2459612	Illumina	lncR.1380	chr16	33966239	33967312	ENSMUST00000145415	+
chr18	61728125	61728175	ILMN_2444941	Illumina	lncR.1699	chr18	61726389	61735917	NR_029432;uc008fcp.2;ENSMUST00000184181;1500015A07;5330415D10;ENSMUST00000184678	+
chr17	35397269	35397319	ILMN_2754167	Illumina	lncR.1523	chr17	35394126	35397588	ENSMUST00000172979	+
chr17	16973984	16974034	ILMN_1245533	Illumina	lncR.1495	chr17	16951539	16974157	ENSMUST00000190415;B230110I22;ENSMUST00000071374	+
chr8	12673367	12673417	ILMN_1256007	Illumina	lncR.3505	chr8	12672186	12679229	ENSMUST00000068194;4931415C17;ENSMUST00000131064	+
chr13	98317235	98317285	ILMN_2498539	Illumina	lncR.982	chr13	98316422	98324415	ENSMUST00000062252;ENSMUST00000126622;ENSMUST00000135572	+
chr6	91441459	91441509	ILMN_2417430	Illumina	lncR.3042	chr6	91440986	91441755	NR_038153;uc009cya.2;1810044D09;ENSMUST00000186472	+
chr19	32390811	32390861	ILMN_1256315	Illumina	lncR.1788	chr19	32389215	32391184	uc008hfi.2;NR_033198;ENSMUST00000181612	+
chr19	32390020	32390070	ILMN_2546887	Illumina	lncR.1788	chr19	32389215	32391184	uc008hfi.2;NR_033198;ENSMUST00000181612	+
chr18	77715062	77715112	ILMN_1252934	Illumina	lncR.1707	chr18	77714183	77715449	NR_027978;ENSMUST00000056675	+
chr11	69402356	69402406	ILMN_1230507	Illumina	lncR.470	chr11	69401513	69402700	ENSMUST00000129924	+
chr17	23753739	23753789	ILMN_2459045	Illumina	lncR.1500	chr17	23743234	23754065	ENSMUST00000181291;NR_015472;E030034P13;ENSMUST00000181605;uc008atg.1;ENSMUST00000180547	+
chr1	176834948	176834998	ILMN_2521893	Illumina	lncR.247	chr1	176834623	176836133	uc029quu.1;NR_037996;9130226K06	-
chr1	16662154	16662204	ILMN_1258891	Illumina	lncR.6	chr1	16657551	16662278	NR_037998;uc029qna.1;ENSMUST00000181371	+
chr17	12326930	12326980	ILMN_1255205	Illumina	lncR.1485	chr17	12318852	12327250	NR_045290;uc008akr.2;4732491K20;ENSMUST00000181774	+
chr9	88522486	88522536	ILMN_2513173	Illumina	lncR.3811	chr9	88521050	88522929	ENSMUST00000182232;ENSMUST00000180563;NR_040721;uc009qys.2;ENSMUST00000183045;2810026P18;ENSMUST00000182517;ENSMUST00000183030;ENSMUST00000182900;ENSMUST00000182872;ENSMUST00000190033	-
chr8	34965860	34965910	ILMN_2549226	Illumina	lncR.3528	chr8	34965052	34966209	ENSMUST00000067161	+
chrX	50563215	50563265	ILMN_1240212	Illumina	lncR.4010	chrX	50555743	50635261	NR_026976;uc012hgv.1;uc029xjw.1;ENSMUST00000124842;5830467J12;uc009tdo.1;uc009tdp.1;NR_015505;uc009tdq.2;6720401G13	-
chrX	50558335	50558385	ILMN_2504606	Illumina	lncR.4010	chrX	50555743	50635261	NR_026976;uc012hgv.1;uc029xjw.1;ENSMUST00000124842;5830467J12;uc009tdo.1;uc009tdp.1;NR_015505;uc009tdq.2;6720401G13	-
chr9	108302771	108302821	ILMN_1254215	Illumina	lncR.3833	chr9	108302695	108303845	9130410M22	-
chr11	71242515	71242565	ILMN_3161399	Illumina	lncR.614	chr11	71242429	71285232	NR_027858;uc007jxu.1;ENSMUST00000171546;ENSMUST00000174668	-
chr15	100614453	100614503	ILMN_1243895	Illumina	lncR.1358	chr15	100614139	100615110	NR_045701;uc007xrs.1;ENSMUST00000181034;C330013E15	-
chr9	96436102	96436152	ILMN_1253937	Illumina	lncR.3817	chr9	96435782	96438138	uc012gyp.1;ENSMUST00000185694;ENSMUST00000070500	-
chr11	106789869	106789919	ILMN_2441749	Illumina	lncR.527	chr11	106788638	106790200	F630025I20	+
chr14	61666293	61666343	ILMN_1248751	Illumina	lncR.1138	chr14	61648950	61667312	ENSMUST00000183031	+
chr4	116589789	116589839	ILMN_1227876	Illumina	lncR.2657	chr4	116589732	116597632	NR_029450;ENSMUST00000142815;A330108I19;B230212K22	-
chr17	24528656	24528706	ILMN_2452717	Illumina	lncR.1503	chr17	24528248	24528744	ENSMUST00000176921;2610019E17;NR_045289;uc008awt.2;ENSMUST00000176215	+
chr14	70660522	70660572	ILMN_1240092	Illumina	lncR.1148	chr14	70659384	70660673	D130082J02	+
chr6	31335995	31336045	ILMN_2455904	Illumina	lncR.2950	chr6	31220350	31337404	uc009bga.2;uc029vub.1;uc009bfz.2;uc012ejs.2;uc029vua.1;uc029vtz.1;NR_040258;NR_040262;NR_040259;NR_040261;NR_040257;NR_040260;ENSMUST00000144612;ENSMUST00000123149;ENSMUST00000155345;ENSMUST00000151800;ENSMUST00000139444;ENSMUST00000152157;ENSMUST00000138606;ENSMUST00000146778;ENSMUST00000153057;ENSMUST00000151076;ENSMUST00000136571;ENSMUST00000133510;ENSMUST00000138653;ENSMUST00000124811	+
chr17	10203023	10203073	ILMN_1259609	Illumina	lncR.1579	chr17	10202857	10205168	uc008aka.1;I920012I03;1110003F05	-
chr9	35130546	35130596	ILMN_2512092	Illumina	lncR.3679	chr9	35116727	35130922	NR_029475;ENSMUST00000093873;ENSMUST00000159933;ENSMUST00000162566;ENSMUST00000161823;ENSMUST00000159363;ENSMUST00000161136	+
chr11	5780349	5780399	ILMN_1259535	Illumina	lncR.411	chr11	5762129	5784710	ENSMUST00000137510;NR_015577;ENSMUST00000131130;ENSMUST00000142942;ENSMUST00000121354;ENSMUST00000135394	+
chr11	5780886	5780936	ILMN_2544510	Illumina	lncR.411	chr11	5762129	5784710	ENSMUST00000137510;NR_015577;ENSMUST00000131130;ENSMUST00000142942;ENSMUST00000121354;ENSMUST00000135394	+
chr11	5781802	5781852	ILMN_2511327	Illumina	lncR.411	chr11	5762129	5784710	ENSMUST00000137510;NR_015577;ENSMUST00000131130;ENSMUST00000142942;ENSMUST00000121354;ENSMUST00000135394	+
chr2	85156957	85157006	ILMN_1251054	Illumina	lncR.2132	chr2	85156101	85158642	ENSMUST00000117484	-
chr5	122997615	122997665	ILMN_1216220	Illumina	lncR.2798	chr5	122989353	122998345	uc008zmw.2;NR_045820;ENSMUST00000148466	+
chr5	148964896	148964946	ILMN_2613888	Illumina	lncR.2932	chr5	148953747	148970122	uc009aox.1;9630050A10;ENSMUST00000133693;uc009aoy.1;1810059H22;ENSMUST00000134251;ENSMUST00000131347;ENSMUST00000130154	-
chr19	43676074	43676124	ILMN_2470360	Illumina	lncR.1804	chr19	43675177	43677170	NR_045645;uc008hoq.1;B930008M14	+
chr1	191225382	191225432	ILMN_2515431	Illumina	lncR.130	chr1	191224473	191225686	uc007ecf.1;ENSMUST00000139056	+
chr19	5842392	5842442	ILMN_2493030	Illumina	lncR.1827	chr19	5824708	5845480	ENSMUST00000173672;NR_003513;uc012bhe.1;I1C0035O03;I420030L17;I1C0033O14;4732452C17;I1C0046E22;I420019F22;6330419P03;uc008gfk.1;ENSMUST00000174287;2310043N10;9130009H04;G370005F13;ENSMUST00000174829	-
chr18	46235667	46235717	ILMN_2456278	Illumina	lncR.1734	chr18	46235480	46237784	uc008evj.2;5730521K22	-
chr11	105363478	105363528	ILMN_2487685	Illumina	lncR.526	chr11	105363252	105390642	ENSMUST00000153672	+
chr5	74093985	74094035	ILMN_1230037	Illumina	lncR.2758	chr5	74093060	74095405	ENSMUST00000066220;ENSMUST00000132389;ENSMUST00000120364;uc008xth.1;NR_015531;uc008xti.1;F830035M17;ENSMUST00000117249;2700023E23	+
chr19	10201872	10201922	ILMN_1235200	Illumina	lncR.1769	chr19	10198368	10202384	ENSMUST00000150038;ENSMUST00000081739	+
chr3	103964677	103964727	ILMN_1241205	Illumina	lncR.2387	chr3	103964535	103968581	NR_030676;ENSMUST00000160110	-
chr3	103967006	103967056	ILMN_2573168	Illumina	lncR.2387	chr3	103964535	103968581	NR_030676;ENSMUST00000160110	-
chr3	103966875	103966925	ILMN_1250256	Illumina	lncR.2387	chr3	103964535	103968581	NR_030676;ENSMUST00000160110	-
chr19	41264905	41264955	ILMN_2476303	Illumina	lncR.1798	chr19	41264112	41265030	1700008F19	+
chr1	34166216	34166266	ILMN_2504251	Illumina	lncR.155	chr1	34165856	34178446	ENSMUST00000181692;ENSMUST00000187268	-
chrX	75474312	75475482	ILMN_1257021	Illumina	lncR.3903	chrX	75459963	75485753	ENSMUST00000118725	+
chr17	35861168	35861218	ILMN_2434685	Illumina	lncR.1619	chr17	35860918	35866886	ENSMUST00000145804	-
chr11	77491112	77491162	ILMN_2429915	Illumina	lncR.484	chr11	77489854	77491409	2210008F06;ENSMUST00000180805	+
chr17	3310757	3310807	ILMN_2689877	Illumina	lncR.1480	chr17	3231234	3311120	uc008aen.1	+
chr17	3308658	3308708	ILMN_2716558	Illumina	lncR.1480	chr17	3231234	3311120	uc008aen.1	+
chr18	10711757	10711807	ILMN_2464089	Illumina	lncR.1665	chr18	10706859	10711832	NR_045379;uc029tlr.1;ENSMUST00000180948	+
chr12	69792333	69792383	ILMN_1229563	Illumina	lncR.717	chr12	69790288	69841880	ENSMUST00000021378;ENSMUST00000188608;NR_033573	+
chrX	105068466	105068516	ILMN_1221284	Illumina	lncR.4059	chrX	105037197	105079413	ENSMUST00000127533;uc009uao.1;uc009ual.2;uc009uam.2;uc012hnk.1;uc009uan.2;ENSMUST00000156974;ENSMUST00000154334;F830207L16;uc009uap.2;uc009uaq.2;uc009uar.2;NR_015467;ENSMUST00000138460;ENSMUST00000140954;ENSMUST00000135114;ENSMUST00000147478;ENSMUST00000144366;A630040C03;D630033M22;ENSMUST00000127409;ENSMUST00000146227;ENSMUST00000123850;ENSMUST00000141136;ENSMUST00000144849	-
chrX	105042308	105042358	ILMN_2503492	Illumina	lncR.4059	chrX	105037197	105079413	ENSMUST00000127533;uc009uao.1;uc009ual.2;uc009uam.2;uc012hnk.1;uc009uan.2;ENSMUST00000156974;ENSMUST00000154334;F830207L16;uc009uap.2;uc009uaq.2;uc009uar.2;NR_015467;ENSMUST00000138460;ENSMUST00000140954;ENSMUST00000135114;ENSMUST00000147478;ENSMUST00000144366;A630040C03;D630033M22;ENSMUST00000127409;ENSMUST00000146227;ENSMUST00000123850;ENSMUST00000141136;ENSMUST00000144849	-
chr8	40307601	40307651	ILMN_2466453	Illumina	lncR.3616	chr8	40307438	40308397	K230002H02	-
chr3	30792768	30792818	ILMN_1244830	Illumina	lncR.2331	chr3	30792577	30793564	ENSMUST00000187361;ENSMUST00000180833	-
chr10	118855711	118855761	ILMN_1258587	Illumina	lncR.399	chr10	118855603	118856934	1810038L18	-
chr3	51278007	51278057	ILMN_1252510	Illumina	lncR.2256	chr3	51276760	51279805	NR_073429;ENSMUST00000139771	+
chr11	61866008	61866058	ILMN_2493544	Illumina	lncR.606	chr11	61864568	61868058	ENSMUST00000101077;ENSMUST00000148413	-
chr9	58006620	58006670	ILMN_2467151	Illumina	lncR.3698	chr9	57998040	58007451	uc009pvz.1;ENSMUST00000181289;9630045A16	+
chr1	21272892	21272942	ILMN_1242238	Illumina	lncR.12	chr1	21272403	21272906	ENSMUST00000178379	+
chr14	34345453	34345503	ILMN_1216273	Illumina	lncR.1098	chr14	34345054	34345658	NR_027380;uc011ziv.1	+
chr6	87909147	87909197	ILMN_2582122	Illumina	lncR.3183	chr6	87908843	87914459	ENSMUST00000181696	-
chr2	33646254	33646304	ILMN_2603249	Illumina	lncR.1909	chr2	33641192	33646354	uc008jhz.1;NR_046275;uc008jia.1;ENSMUST00000147294	+
chr16	21247750	21247800	ILMN_1226371	Illumina	lncR.1439	chr16	21247498	21296872	NR_046162;uc007yri.1;ENSMUST00000181476	-
chr10	95422927	95422977	ILMN_2714509	Illumina	lncR.308	chr10	95417374	95428640	NR_045338;NR_045339;uc007gwh.1;uc029rer.1;ENSMUST00000181781	+
chr9	114782182	114782232	ILMN_1224757	Illumina	lncR.3747	chr9	114780100	114782257	ENSMUST00000150678	+
chr10	22307245	22307295	ILMN_2645333	Illumina	lncR.274	chr10	22306702	22321765	ENSMUST00000181223;ENSMUST00000181643;ENSMUST00000180457;NR_015465;uc007epk.2;uc029qwc.1;uc007epl.2	+
chr14	115046335	115046385	ILMN_2419078	Illumina	lncR.1168	chr14	115042879	115046728	ENSMUST00000134140;uc011zpx.1;NR_029382	+
chr8	88044975	88045025	ILMN_1228737	Illumina	lncR.3638	chr8	88044897	88118607	uc009mqw.1;ENSMUST00000181500	-
chr4	11191159	11191209	ILMN_1228703	Illumina	lncR.2574	chr4	11175963	11191274	uc008rzc.1	-
chr4	11176002	11176052	ILMN_1255193	Illumina	lncR.2574	chr4	11175963	11191274	uc008rzc.1	-
chr7	112665672	112665722	ILMN_1249753	Illumina	lncR.3462	chr7	112613468	112680081	ENSMUST00000146145;uc009jgw.1;2310014F06	-
chr2	153648802	153648852	ILMN_1237859	Illumina	lncR.2207	chr2	153648690	153650286	ENSMUST00000124988	-
chr10	94674019	94674069	ILMN_2613738	Illumina	lncR.379	chr10	94673492	94688613	NR_015524;uc007gvv.2;ENSMUST00000181906	-
chr10	94674028	94674078	ILMN_2613731	Illumina	lncR.379	chr10	94673492	94688613	NR_015524;uc007gvv.2;ENSMUST00000181906	-
chr1	172376326	172376376	ILMN_1214465	Illumina	lncR.246	chr1	172374972	172376363	2810449G22	-
chr11	96964244	96964294	ILMN_1214817	Illumina	lncR.507	chr11	96944145	96965060	uc007ldd.2;NR_003293;uc007lde.2;ENSMUST00000135825;ENSMUST00000107628	+
chr11	96959715	96959765	ILMN_1254136	Illumina	lncR.507	chr11	96944145	96965060	uc007ldd.2;NR_003293;uc007lde.2;ENSMUST00000135825;ENSMUST00000107628	+
chr9	72518707	72518757	ILMN_2640937	Illumina	lncR.3796	chr9	72518249	72531858	NR_045735;uc029xes.1;ENSMUST00000181405	-
chr5	23384147	23384197	ILMN_2747802	Illumina	lncR.2835	chr5	23382307	23434353	uc008wpw.1;ENSMUST00000185943;uc008wpx.1;ENSMUST00000188328;ENSMUST00000191186;NR_040469;uc008wpy.2;ENSMUST00000101522;ENSMUST00000189045	-
chr11	78030102	78030152	ILMN_2429521	Illumina	lncR.627	chr11	78030012	78032665	ENSMUST00000150471	-
chr17	84134537	84134587	ILMN_1255690	Illumina	lncR.1653	chr17	84134032	84139841	uc008dso.1	-
chr12	3241236	3241286	ILMN_2727461	Illumina	lncR.694	chr12	3235504	3250377	ENSMUST00000178074;uc007mwj.2;ENSMUST00000178331;ENSMUST00000177896;uc007mwg.2;uc007mwh.2;NR_015551;uc007mwi.2;1810036A22;ENSMUST00000179643;ENSMUST00000179908;ENSMUST00000179924;ENSMUST00000049684	+
chr12	3249926	3249976	ILMN_1246016	Illumina	lncR.694	chr12	3235504	3250377	ENSMUST00000178074;uc007mwj.2;ENSMUST00000178331;ENSMUST00000177896;uc007mwg.2;uc007mwh.2;NR_015551;uc007mwi.2;1810036A22;ENSMUST00000179643;ENSMUST00000179908;ENSMUST00000179924;ENSMUST00000049684	+
chr17	84086729	84086779	ILMN_2440335	Illumina	lncR.1555	chr17	84078659	84089875	NR_045458;uc029tkx.1	+
chr6	113077074	113077124	ILMN_1215693	Illumina	lncR.3193	chr6	113067428	113077333	ENSMUST00000167415;NR_027010;B630013J18;ENSMUST00000133467;ENSMUST00000124246;NR_027009;NR_027008;uc012eqa.1;uc009deo.2;ENSMUST00000159544	-
chr17	26286721	26286771	ILMN_1233310	Illumina	lncR.1598	chr17	26286363	26287061	ENSMUST00000128900	-
chr7	90477737	90477787	ILMN_1220716	Illumina	lncR.3328	chr7	90477171	90504840	uc009ihq.1	+
chr13	23527706	23527756	ILMN_2439060	Illumina	lncR.1012	chr13	23527011	23530943	ENSMUST00000148743	-
chr11	3305876	3305926	ILMN_2553947	Illumina	lncR.546	chr11	3305426	3331178	ENSMUST00000155332	-
chr4	53262814	53262864	ILMN_2536748	Illumina	lncR.2603	chr4	53261355	53270232	NR_033140;uc012deg.1;NR_033139;uc008swx.1;ENSMUST00000123127;ENSMUST00000098075;ENSMUST00000186737;ENSMUST00000123044	-
chr4	53261861	53261911	ILMN_2871929	Illumina	lncR.2603	chr4	53261355	53270232	NR_033140;uc012deg.1;NR_033139;uc008swx.1;ENSMUST00000123127;ENSMUST00000098075;ENSMUST00000186737;ENSMUST00000123044	-
chr14	55660111	55660161	ILMN_1239137	Illumina	lncR.1212	chr14	55657878	55660508	NR_028316	-
chr6	83106812	83106862	ILMN_1235150	Illumina	lncR.3178	chr6	83106608	83109054	ENSMUST00000125657;ENSMUST00000141639	-
chr6	35262001	35262052	ILMN_2508719	Illumina	lncR.2955	chr6	35252654	35263496	C230016J21;ENSMUST00000152147;NR_015608;uc009bin.2;1810058I24;F630206C16;ENSMUST00000130875;uc009bio.2;NR_027875;ENSMUST00000136110;1190007C21	+
chr6	35261883	35261933	ILMN_2474061	Illumina	lncR.2955	chr6	35252654	35263496	C230016J21;ENSMUST00000152147;NR_015608;uc009bin.2;1810058I24;F630206C16;ENSMUST00000130875;uc009bio.2;NR_027875;ENSMUST00000136110;1190007C21	+
chr13	45966288	45966338	ILMN_2593994	Illumina	lncR.943	chr13	45965253	45966508	ENSMUST00000038032;ENSMUST00000189843	+
chr8	106138352	106138402	ILMN_1227679	Illumina	lncR.3567	chr8	106135399	106138722	NR_040346;NR_040344;NR_040345;uc029wvl.1;ENSMUST00000137995;ENSMUST00000140509;ENSMUST00000145343;uc009nfh.2;1810019D21	+
chr5	22778520	22778570	ILMN_1227177	Illumina	lncR.2719	chr5	22550436	22807850	uc008wps.1;uc008wpt.1;ENSMUST00000181374;ENSMUST00000181209;ENSMUST00000179257	+
chr17	34952390	34952440	ILMN_2714787	Illumina	lncR.1618	chr17	34950235	34952471	uc008cel.2;uc008cek.2;NR_015536;NR_027943;ENSMUST00000174464;ENSMUST00000174714;ENSMUST00000173811;ENSMUST00000173070;ENSMUST00000174039;0610009C20;ENSMUST00000172501;1110038B12;ENSMUST00000174173;ENSMUST00000172531;uc008cem.2;0910001G04	-
chr5	136934278	136934328	ILMN_2480282	Illumina	lncR.2807	chr5	136919145	136937112	NR_015555;uc009abd.2;ENSMUST00000181045;D630035O08;uc009abe.2;ENSMUST00000181190	+
chr11	26386797	26386847	ILMN_2516801	Illumina	lncR.567	chr11	26386744	26387433	4930563B10;2210418L05	-
chr3	115887797	115887847	ILMN_1250135	Illumina	lncR.2395	chr3	115881578	115888130	NR_027894;uc012cwo.1;uc008rbp.2;NR_015487;uc008rbq.2;ENSMUST00000188260;ENSMUST00000185681;1810008G13;ENSMUST00000185424;ENSMUST00000187055;ENSMUST00000191182;ENSMUST00000185512;uc012cwp.1;NR_027895;ENSMUST00000067500	-
chr3	115886214	115886264	ILMN_1234020	Illumina	lncR.2395	chr3	115881578	115888130	NR_027894;uc012cwo.1;uc008rbp.2;NR_015487;uc008rbq.2;ENSMUST00000188260;ENSMUST00000185681;1810008G13;ENSMUST00000185424;ENSMUST00000187055;ENSMUST00000191182;ENSMUST00000185512;uc012cwp.1;NR_027895;ENSMUST00000067500	-
chr9	73042490	73042540	ILMN_2436608	Illumina	lncR.3707	chr9	73039717	73042779	NR_040377;uc009qqu.2;ENSMUST00000184126;ENSMUST00000184319	+
chr3	108020264	108020314	ILMN_1228052	Illumina	lncR.2300	chr3	108019885	108020328	ENSMUST00000120197	+
chr15	81242888	81242938	ILMN_2551612	Illumina	lncR.1338	chr15	81242653	81251862	NR_077231;NR_077229;NR_077230;uc007wwi.1;uc007wwj.1	-
chr7	24837928	24838471	ILMN_1243636	Illumina	lncR.3242	chr7	24818794	24840275	NR_045096;uc009fqn.1;ENSMUST00000164057;ENSMUST00000135286;ENSMUST00000155799	+
chr19	59425157	59425207	ILMN_2429356	Illumina	lncR.1871	chr19	59425103	59458635	NR_002863;uc012bod.1;ENSMUST00000136990;6820401H22	-
chr15	10721848	10721898	ILMN_1258740	Illumina	lncR.1253	chr15	10714835	10790123	uc007vgq.1;uc029snu.1;NR_045063;uc007vgs.1;ENSMUST00000180604;1700009D01;NR_045065;uc007vgt.2;ENSMUST00000181739	+
chr10	127071033	127071083	ILMN_2509830	Illumina	lncR.330	chr10	127070457	127071101	6330581G11;NR_040660;uc029rjr.1	+
chr10	127071030	127071080	ILMN_2505061	Illumina	lncR.330	chr10	127070457	127071101	6330581G11;NR_040660;uc029rjr.1	+
chr7	44262663	44262713	ILMN_1241318	Illumina	lncR.3291	chr7	44246726	44262720	ENSMUST00000137742	+
chr2	145714863	145714913	ILMN_1250780	Illumina	lncR.2004	chr2	145675367	145714989	ENSMUST00000144661;uc008mrt.1	+
chr6	116199767	116199817	ILMN_1236108	Illumina	lncR.3198	chr6	116199409	116207993	uc009djr.1	-
chr12	111572418	111572468	ILMN_2437682	Illumina	lncR.816	chr12	111572316	111574402	NR_045295;uc029ryf.1;2810029C07;uc007pdj.1;ENSMUST00000180698	-
chr11	103265317	103265367	ILMN_2466901	Illumina	lncR.664	chr11	103264860	103267745	ENSMUST00000139621	-
chr9	85750082	85750132	ILMN_2481694	Illumina	lncR.3722	chr9	85749078	85750429	4933431K14	+
chr2	25629049	25629099	ILMN_1237152	Illumina	lncR.1899	chr2	25607892	25631759	ENSMUST00000155684;ENSMUST00000127642;ENSMUST00000163217	+
chr4	109403884	109403934	ILMN_1244371	Illumina	lncR.2652	chr4	109402280	109406254	C820005G12;uc008uch.1;ENSMUST00000154561;ENSMUST00000150239	-
chr16	96088674	96088724	ILMN_2636708	Illumina	lncR.1423	chr16	96082676	96089070	ENSMUST00000143671	+
chr8	60985701	60985751	ILMN_2701046	Illumina	lncR.3543	chr8	60983437	60985908	ENSMUST00000052189	+
chr5	122239562	122239612	ILMN_2520953	Illumina	lncR.2912	chr5	122239497	122240196	4930565B19	-
chr19	60162050	60162100	ILMN_2666093	Illumina	lncR.1821	chr19	60144674	60162591	NR_026942;uc008ibp.1;ENSMUST00000065383;1110005D23	+
chr5	29735576	29735626	ILMN_1226336	Illumina	lncR.2842	chr5	29735333	29735936	NR_028426	-
chr2	18028105	18028155	ILMN_1225351	Illumina	lncR.1887	chr2	18027248	18030577	NR_028378;F830007I16;2610028M16	+
chr2	75709920	75709970	ILMN_2667938	Illumina	lncR.1947	chr2	75704770	75710024	ENSMUST00000135244	+
chr5	92043517	92043567	ILMN_1250827	Illumina	lncR.2767	chr5	92042267	92043883	B230396G20	+
chr17	45442196	45442246	ILMN_2594256	Illumina	lncR.1538	chr17	45433852	45442544	ENSMUST00000181149	+
chr6	108657753	108657803	ILMN_2684133	Illumina	lncR.3191	chr6	108577035	108660934	NR_104577;NR_040758;ENSMUST00000137478;A330095A16;uc009ddm.1	-
chr6	108657143	108657193	ILMN_1215633	Illumina	lncR.3191	chr6	108577035	108660934	NR_104577;NR_040758;ENSMUST00000137478;A330095A16;uc009ddm.1	-
chr6	108658623	108658673	ILMN_2556075	Illumina	lncR.3191	chr6	108577035	108660934	NR_104577;NR_040758;ENSMUST00000137478;A330095A16;uc009ddm.1	-
chr2	163645416	163645466	ILMN_2434621	Illumina	lncR.2027	chr2	163644849	163645801	NR_028113;ENSMUST00000076667;ENSMUST00000184724	+
chr8	41019989	41020039	ILMN_2456129	Illumina	lncR.3533	chr8	41017467	41024216	NR_015457;ENSMUST00000123703;ENSMUST00000152188	+
chr8	41024153	41024203	ILMN_2459676	Illumina	lncR.3533	chr8	41017467	41024216	NR_015457;ENSMUST00000123703;ENSMUST00000152188	+
chr1	191900747	191900797	ILMN_2615928	Illumina	lncR.259	chr1	191886130	191907527	ENSMUST00000190327;uc007ecz.1;uc007eda.1;ENSMUST00000154116;ENSMUST00000140401;ENSMUST00000145050;NR_030669;ENSMUST00000139827;ENSMUST00000069573	-
chr10	116963146	116963196	ILMN_2506388	Illumina	lncR.320	chr10	116950561	116963279	uc007hcm.2;NR_038026;NR_038025;uc007hcn.2;uc029rfs.1;D330011B05;4933412E12	+
chrX	7424213	7424263	ILMN_2522062	Illumina	lncR.3986	chrX	7411816	7445143	uc009slg.2;NR_027924;uc009slh.2;uc009sli.2;ENSMUST00000154346;ENSMUST00000147870;ENSMUST00000128571;NR_027925;ENSMUST00000150671;2010204K13	-
chrX	7412051	7412101	ILMN_1224576	Illumina	lncR.3986	chrX	7411816	7445143	uc009slg.2;NR_027924;uc009slh.2;uc009sli.2;ENSMUST00000154346;ENSMUST00000147870;ENSMUST00000128571;NR_027925;ENSMUST00000150671;2010204K13	-
chrX	7422904	7422954	ILMN_1246382	Illumina	lncR.3986	chrX	7411816	7445143	uc009slg.2;NR_027924;uc009slh.2;uc009sli.2;ENSMUST00000154346;ENSMUST00000147870;ENSMUST00000128571;NR_027925;ENSMUST00000150671;2010204K13	-
chr2	29868956	29869006	ILMN_2544758	Illumina	lncR.2082	chr2	29868723	29870317	ENSMUST00000047607	-
chr17	80204739	80204789	ILMN_2552490	Illumina	lncR.1649	chr17	80200079	80207305	NR_036615	-
chr15	85667469	85667519	ILMN_2628747	Illumina	lncR.1289	chr15	85646082	85667675	uc007xdi.1	+
chr2	120025107	120025157	ILMN_1226033	Illumina	lncR.2173	chr2	120024807	120027453	ENSMUST00000141511	-
chr9	117876035	117876085	ILMN_1250290	Illumina	lncR.3840	chr9	117876000	118040259	ENSMUST00000111769;uc009rzf.1;uc009rzg.1;ENSMUST00000191100;ENSMUST00000187803;ENSMUST00000187329	-
chr6	8490040	8490090	ILMN_1258316	Illumina	lncR.3093	chr6	8488795	8510430	ENSMUST00000148063;uc009axq.1;ENSMUST00000124104;ENSMUST00000161307;ENSMUST00000123581;uc009axr.2;uc009axs.2;NR_040452;ENSMUST00000144568;2810488G03;A130001I01	-
chr11	62602963	62603013	ILMN_1231490	Illumina	lncR.458	chr11	62602876	62604807	NR_030738;uc007jjl.1;uc007jjk.1;ENSMUST00000131787;2410006H16;F830220M17	+
chr19	6531023	6531073	ILMN_1251968	Illumina	lncR.1829	chr19	6530711	6532011	ENSMUST00000149574;ENSMUST00000137184	-
chr1	57042157	57042207	ILMN_1214537	Illumina	lncR.37	chr1	56971412	57042515	ENSMUST00000135238;uc007bat.2;uc011wld.1;uc029qoo.1;NR_024325;NR_024326;ENSMUST00000187927;B530002L08;ENSMUST00000185204	+
chr1	56975003	56975053	ILMN_2419364	Illumina	lncR.37	chr1	56971412	57042515	ENSMUST00000135238;uc007bat.2;uc011wld.1;uc029qoo.1;NR_024325;NR_024326;ENSMUST00000187927;B530002L08;ENSMUST00000185204	+
chr3	107891531	107891581	ILMN_2609394	Illumina	lncR.2390	chr3	107888849	107896213	NR_015459;ENSMUST00000131345;ENSMUST00000144591;ENSMUST00000152663	-
chr10	3364298	3364348	ILMN_2471848	Illumina	lncR.334	chr10	3364073	3367135	ENSMUST00000181086	-
chr5	9157430	9157480	ILMN_2425115	Illumina	lncR.2710	chr5	9100712	9158080	B430011A04;E030031F02	+
chr5	25102277	25102327	ILMN_2640900	Illumina	lncR.2723	chr5	25100974	25110109	NR_027851;uc008wsq.2;ENSMUST00000171190;ENSMUST00000128569	+
chr13	31578390	31578440	ILMN_2545658	Illumina	lncR.1021	chr13	31565491	31625792	NR_029439;uc007pzl.1;ENSMUST00000150418;1700018A04;uc007pzm.1;4930551G20;ENSMUST00000126138;uc007pzn.1;ENSMUST00000140980	-
chr8	126590247	126590297	ILMN_1244180	Illumina	lncR.3585	chr8	126566970	126590988	ENSMUST00000181773	+
chr9	41592343	41592393	ILMN_1247962	Illumina	lncR.3686	chr9	41474936	41617772	uc009paj.1;ENSMUST00000181814;ENSMUST00000188774;ENSMUST00000181214;ENSMUST00000098868;ENSMUST00000180818;uc009pal.2;uc009pak.2;NR_015483;9330165B11;ENSMUST00000181955;ENSMUST00000181296;ENSMUST00000180535	+
chr8	27042576	27042626	ILMN_2472775	Illumina	lncR.3606	chr8	27042377	27043042	ENSMUST00000178990;ENSMUST00000163731	-
chr17	5492068	5492118	ILMN_1227346	Illumina	lncR.1569	chr17	5490231	5492513	uc008afe.1	-
chr11	87126710	87126760	ILMN_2568340	Illumina	lncR.640	chr11	87121567	87126958	ENSMUST00000129441;ENSMUST00000155828	-
chr7	122969361	122969411	ILMN_1240432	Illumina	lncR.3473	chr7	122969057	122970459	uc029wof.1;NR_045614	-
chr13	40733695	40733745	ILMN_1222212	Illumina	lncR.939	chr13	40727808	40735162	ENSMUST00000181176	+
chr18	50046438	50046488	ILMN_2562988	Illumina	lncR.1736	chr18	50042730	50053844	ENSMUST00000151719;ENSMUST00000129164;ENSMUST00000153361;ENSMUST00000147073	-
chr12	110737368	110737418	ILMN_2554797	Illumina	lncR.815	chr12	110737262	110738353	4930421J07	-
chr11	64082890	64082940	ILMN_2431398	Illumina	lncR.465	chr11	64079483	64083259	NR_033780;uc007jkq.2;ENSMUST00000135037;2810001G20;1500002G14;ENSMUST00000146333	+
chr13	3479936	3479986	ILMN_2685497	Illumina	lncR.914	chr13	3478230	3501393	ENSMUST00000186183;ENSMUST00000187921;ENSMUST00000181708;ENSMUST00000189464;ENSMUST00000191585;ENSMUST00000180836;uc007pit.1;ENSMUST00000186642;ENSMUST00000185835;uc007pis.2;uc007piq.2;NR_015522;uc007pip.2;ENSMUST00000180567;ENSMUST00000186610;ENSMUST00000190547;uc029rys.1;ENSMUST00000188642;NR_045363	+
chr13	3479846	3479896	ILMN_2455858	Illumina	lncR.914	chr13	3478230	3501393	ENSMUST00000186183;ENSMUST00000187921;ENSMUST00000181708;ENSMUST00000189464;ENSMUST00000191585;ENSMUST00000180836;uc007pit.1;ENSMUST00000186642;ENSMUST00000185835;uc007pis.2;uc007piq.2;NR_015522;uc007pip.2;ENSMUST00000180567;ENSMUST00000186610;ENSMUST00000190547;uc029rys.1;ENSMUST00000188642;NR_045363	+
chr4	123902191	123902241	ILMN_1238543	Illumina	lncR.2665	chr4	123898633	123904842	ENSMUST00000181292;ENSMUST00000067277	-
chr19	29069252	29069302	ILMN_2577598	Illumina	lncR.1786	chr19	29067300	29069503	NR_045687;uc008hcz.2	+
chr5	143332551	143332601	ILMN_1242334	Illumina	lncR.2812	chr5	143329247	143332704	ENSMUST00000160231;NR_027874;uc009akc.2;0610040B10;2310034A14;ENSMUST00000162890	+
chr6	128473523	128473573	ILMN_1247293	Illumina	lncR.3066	chr6	128438756	128475845	uc009eds.2;NR_028592;ENSMUST00000144745	+
chr6	128473778	128473828	ILMN_1240960	Illumina	lncR.3066	chr6	128438756	128475845	uc009eds.2;NR_028592;ENSMUST00000144745	+
chr10	39679099	39679149	ILMN_2630910	Illumina	lncR.353	chr10	39621410	39732007	NR_038037;uc007ewb.2;ENSMUST00000129191;C530041B07;ENSMUST00000151921;ENSMUST00000143651;ENSMUST00000139356;ENSMUST00000133302;ENSMUST00000139429;ENSMUST00000153261;ENSMUST00000139891;ENSMUST00000145971;ENSMUST00000136862;ENSMUST00000149830;ENSMUST00000155482;ENSMUST00000153113	-
chr10	39679101	39679151	ILMN_2630913	Illumina	lncR.353	chr10	39621410	39732007	NR_038037;uc007ewb.2;ENSMUST00000129191;C530041B07;ENSMUST00000151921;ENSMUST00000143651;ENSMUST00000139356;ENSMUST00000133302;ENSMUST00000139429;ENSMUST00000153261;ENSMUST00000139891;ENSMUST00000145971;ENSMUST00000136862;ENSMUST00000149830;ENSMUST00000155482;ENSMUST00000153113	-
chr16	77501542	77501592	ILMN_2712892	Illumina	lncR.1403	chr16	77236316	77691403	uc007zsd.1;uc007zse.1;ENSMUST00000182656;ENSMUST00000183333;ENSMUST00000182398;ENSMUST00000183099;ENSMUST00000182548;ENSMUST00000182601;ENSMUST00000170849;uc007zsj.2;uc007zsi.2;uc007zsh.2;uc007zsg.2;uc007zsf.2;NR_015543;ENSMUST00000182748;ENSMUST00000182820;ENSMUST00000179255;ENSMUST00000068704;ENSMUST00000183327;uc007zsk.1;ENSMUST00000182986;ENSMUST00000183166;ENSMUST00000182091	+
chr15	101296216	101296266	ILMN_3125764	Illumina	lncR.1301	chr15	101293211	101297426	NR_033803;uc011zzr.1;ENSMUST00000071328;6030408B16;ENSMUST00000191426	+
chr15	101296319	101296369	ILMN_3049778	Illumina	lncR.1301	chr15	101293211	101297426	NR_033803;uc011zzr.1;ENSMUST00000071328;6030408B16;ENSMUST00000191426	+
chr8	111153389	111153439	ILMN_1246601	Illumina	lncR.3659	chr8	111153310	111155882	E430024F19;uc029wwc.1	-
chr8	77518329	77518379	ILMN_1246762	Illumina	lncR.3549	chr8	77517055	77523898	NR_028125;ENSMUST00000184762;uc009mho.1;ENSMUST00000181420	+
chr19	45998584	45998634	ILMN_2423577	Illumina	lncR.1806	chr19	45998137	46013386	ENSMUST00000181820	+
chr8	95809510	95809560	ILMN_1229319	Illumina	lncR.3561	chr8	95806829	95821728	NR_015574;ENSMUST00000145562;4930513N10;ENSMUST00000098472;ENSMUST00000132616	+
chr2	122467010	122467060	ILMN_2467190	Illumina	lncR.2176	chr2	122466582	122467797	uc008mau.2;NR_027919;ENSMUST00000121525	-
chr11	103360269	103360319	ILMN_1256930	Illumina	lncR.522	chr11	103355701	103361092	ENSMUST00000123812	+
chr10	45066493	45066543	ILMN_2549494	Illumina	lncR.357	chr10	45066412	45067078	2310075K07;1810054P09	-
chr5	64596041	64596091	ILMN_1245262	Illumina	lncR.2866	chr5	64593862	64610699	NR_045078;uc008xmq.2	-
chr4	141547781	141547831	ILMN_2732873	Illumina	lncR.2542	chr4	141546161	141548313	NR_030695;uc008vor.2;B230342K24;B330016D10;E030022F02;ENSMUST00000049927;A730084D15	+
chr8	92326389	92326439	ILMN_2604403	Illumina	lncR.3642	chr8	92326030	92356120	NR_033641;NR_110452;uc009mua.2;ENSMUST00000178064;ENSMUST00000179421;ENSMUST00000034183;ENSMUST00000179029;ENSMUST00000180102;ENSMUST00000178584;ENSMUST00000179400;ENSMUST00000179222	-
chr16	90728736	90728786	ILMN_2587365	Illumina	lncR.1414	chr16	90727511	90729120	uc007zwk.1;ENSMUST00000181232	+
chrX	169369780	169369830	ILMN_1233534	Illumina	lncR.3980	chrX	169320421	169370003	uc009uxy.1;ENSMUST00000156210;ENSMUST00000149873;ENSMUST00000119987	+
chr8	3672201	3672251	ILMN_2761585	Illumina	lncR.3588	chr8	3671184	3672336	uc009ksj.2;2400009B08;2410038O20;ENSMUST00000159364	-
chr2	26186911	26186961	ILMN_2564227	Illumina	lncR.2075	chr2	26186729	26191678	ENSMUST00000133025	-
chrX	8106607	8106657	ILMN_2864179	Illumina	lncR.3857	chrX	8097086	8106701	uc009snt.1;NR_003632;ENSMUST00000123120;ENSMUST00000118546	+
chr11	3645296	3645346	ILMN_3098616	Illumina	lncR.548	chr11	3639784	3648814	NR_110490;NR_002322;NR_002321;ENSMUST00000132077;uc007htj.1;uc007htk.1;ENSMUST00000153313;ENSMUST00000144852;E430005H20;uc007htl.1;8430418P16;ENSMUST00000184347;uc029rkg.1	-
chr11	3646618	3646668	ILMN_1244303	Illumina	lncR.548	chr11	3639784	3648814	NR_110490;NR_002322;NR_002321;ENSMUST00000132077;uc007htj.1;uc007htk.1;ENSMUST00000153313;ENSMUST00000144852;E430005H20;uc007htl.1;8430418P16;ENSMUST00000184347;uc029rkg.1	-
chr11	3640703	3640753	ILMN_2490933	Illumina	lncR.548	chr11	3639784	3648814	NR_110490;NR_002322;NR_002321;ENSMUST00000132077;uc007htj.1;uc007htk.1;ENSMUST00000153313;ENSMUST00000144852;E430005H20;uc007htl.1;8430418P16;ENSMUST00000184347;uc029rkg.1	-
chr11	3644874	3644924	ILMN_2435664	Illumina	lncR.548	chr11	3639784	3648814	NR_110490;NR_002322;NR_002321;ENSMUST00000132077;uc007htj.1;uc007htk.1;ENSMUST00000153313;ENSMUST00000144852;E430005H20;uc007htl.1;8430418P16;ENSMUST00000184347;uc029rkg.1	-
chr5	149012310	149012360	ILMN_2581394	Illumina	lncR.2816	chr5	149006961	149012776	uc009apa.2;NR_040429;ENSMUST00000124198	+
chr3	9436152	9436202	ILMN_1258760	Illumina	lncR.2242	chr3	9403064	9437233	ENSMUST00000180874;ENSMUST00000181331;ENSMUST00000181930;NR_015499;uc012cne.1	+
chr3	9436868	9436918	ILMN_2439453	Illumina	lncR.2242	chr3	9403064	9437233	ENSMUST00000180874;ENSMUST00000181331;ENSMUST00000181930;NR_015499;uc012cne.1	+
chr4	131899580	131899630	ILMN_1229834	Illumina	lncR.2673	chr4	131899477	131920029	NR_102393;ENSMUST00000124738;NR_102394;ENSMUST00000132111;C030011D20	-
chr4	131915453	131915503	ILMN_1237619	Illumina	lncR.2673	chr4	131899477	131920029	NR_102393;ENSMUST00000124738;NR_102394;ENSMUST00000132111;C030011D20	-
chr11	89068774	89068824	ILMN_1251395	Illumina	lncR.501	chr11	89060750	89069098	NR_110336;ENSMUST00000178493;ENSMUST00000123094;uc029rnl.1;ENSMUST00000146524;ENSMUST00000139194;uc007kwf.1	+
chr7	79533892	79533942	ILMN_1228099	Illumina	lncR.3315	chr7	79500025	79534403	uc029wme.1;uc009hyl.2;uc029wmf.1;NR_040314;NR_040311;NR_040313;ENSMUST00000181511;ENSMUST00000180881;uc029wmg.1;uc009hym.2;NR_040312;ENSMUST00000182125	+
chr9	98562770	98562820	ILMN_1260519	Illumina	lncR.3820	chr9	98562228	98563611	uc009rdl.1;ENSMUST00000190541;NR_029444;uc012gyt.1;ENSMUST00000058992	-
chr9	98562251	98562301	ILMN_2597005	Illumina	lncR.3820	chr9	98562228	98563611	uc009rdl.1;ENSMUST00000190541;NR_029444;uc012gyt.1;ENSMUST00000058992	-
chr6	83447969	83448019	ILMN_2764074	Illumina	lncR.3033	chr6	83441754	83448322	uc009cnm.1;NR_028382;uc012enz.1;ENSMUST00000063376;ENSMUST00000170986	+
chr6	83445080	83445130	ILMN_1238046	Illumina	lncR.3033	chr6	83441754	83448322	uc009cnm.1;NR_028382;uc012enz.1;ENSMUST00000063376;ENSMUST00000170986	+
chr3	95311510	95311560	ILMN_2643227	Illumina	lncR.2375	chr3	95311378	95315127	ENSMUST00000176569	-
chr17	24221317	24221367	ILMN_1225057	Illumina	lncR.1501	chr17	24208861	24221730	ENSMUST00000148704;ENSMUST00000171563;ENSMUST00000137883	+
chr5	91969895	91969945	ILMN_2451293	Illumina	lncR.2766	chr5	91962881	91972137	NR_028429	+
chr5	150603946	150603996	ILMN_1218143	Illumina	lncR.2937	chr5	150599931	150607003	uc009auf.1	-
chr5	36456073	36456123	ILMN_1247001	Illumina	lncR.2850	chr5	36447610	36464853	uc008xen.1;ENSMUST00000149687;ENSMUST00000122882;ENSMUST00000044964;ENSMUST00000151434;uc008xeo.1;A730082O07	-
chr7	7213156	7213206	ILMN_1252001	Illumina	lncR.3364	chr7	7212995	7278289	NR_003555	-
chr11	83623449	83623499	ILMN_1245466	Illumina	lncR.489	chr11	83582056	83623693	ENSMUST00000125626;NR_036453;NR_036452;uc007kpl.2;uc007kpk.2;ENSMUST00000141082;ENSMUST00000171408	+
chr14	20687585	20687635	ILMN_2439799	Illumina	lncR.1186	chr14	20687236	20703099	ENSMUST00000180987;F830027D11;NR_029446	-
chr2	117857424	117857474	ILMN_1238039	Illumina	lncR.2170	chr2	117857290	118111202	uc008lrp.1;ENSMUST00000148587;ENSMUST00000138764	-
chr9	109094196	109094246	ILMN_1257642	Illumina	lncR.3834	chr9	109093844	109097796	ENSMUST00000134690	-
chr7	90124882	90124932	ILMN_2454339	Illumina	lncR.3443	chr7	90124835	90129936	uc009igo.2;NR_046007;uc009ign.2;NR_046006;ENSMUST00000181189	-
chr3	153910081	153910131	ILMN_2703263	Illumina	lncR.2423	chr3	153907288	153912966	NR_028097;NR_028096;NR_028095;NR_028094	-
chr2	30237320	30237370	ILMN_1216439	Illumina	lncR.2083	chr2	30236795	30238223	ENSMUST00000187343;NR_028299;uc008jbt.1;1700084E18;1700129C20;1700125I18	-
chr4	114916199	114916249	ILMN_2647898	Illumina	lncR.2504	chr4	114909257	114921967	ENSMUST00000144002;ENSMUST00000123272;G370016L14;NR_030721;uc008ued.2;uc008uee.2	+
chr17	69418044	69418094	ILMN_1245711	Illumina	lncR.1549	chr17	69416446	69421632	NR_026848;uc008dkw.2;ENSMUST00000188481;ENSMUST00000097289	+
chr16	43346398	43346448	ILMN_1214477	Illumina	lncR.1456	chr16	43345887	43363666	ENSMUST00000147504	-
chr7	35556129	35556179	ILMN_1227035	Illumina	lncR.3271	chr7	35555367	35556935	ENSMUST00000181932	+
chr5	151367769	151367819	ILMN_2497906	Illumina	lncR.2938	chr5	151367720	151428210	ENSMUST00000186838;uc009aup.1;ENSMUST00000067770	-
chr5	151368454	151368504	ILMN_2551437	Illumina	lncR.2938	chr5	151367720	151428210	ENSMUST00000186838;uc009aup.1;ENSMUST00000067770	-
chr6	39119708	39119758	ILMN_1257546	Illumina	lncR.2958	chr6	39118408	39148312	ENSMUST00000101511;NR_045813;ENSMUST00000146981	+
chr6	39147002	39147052	ILMN_1258612	Illumina	lncR.2958	chr6	39118408	39148312	ENSMUST00000101511;NR_045813;ENSMUST00000146981	+
chr14	20641447	20641497	ILMN_1251628	Illumina	lncR.1089	chr14	20641009	20644048	ENSMUST00000190699;2810402E24	+
chr12	32826818	32826868	ILMN_2650502	Illumina	lncR.707	chr12	32821872	32826908	ENSMUST00000180613;NR_045032;uc029rrt.1	+
chr17	17318082	17319471	ILMN_3001496	Illumina	lncR.1496	chr17	17294442	17319511	uc008apc.1;ENSMUST00000186431;ENSMUST00000105311	+
chr14	61603739	61603789	ILMN_2423282	Illumina	lncR.1218	chr14	61602835	61682373	uc007uga.2;NR_028264;uc007ugb.2;uc007ugc.2;ENSMUST00000182768;6430508J09;ENSMUST00000182259;D230030K09;A530074I23;ENSMUST00000183066;ENSMUST00000183054;ENSMUST00000182325;ENSMUST00000180377;ENSMUST00000183079;ENSMUST00000182727;1810047A16;ENSMUST00000183245;uc007ugg.1;uc007ugh.1;ENSMUST00000182756;ENSMUST00000180917;4932411A06;ENSMUST00000182286;ENSMUST00000182537;ENSMUST00000182957;uc007ugi.2	-
chr11	83817766	83817816	ILMN_1242177	Illumina	lncR.635	chr11	83817682	83849493	ENSMUST00000135268	-
chr11	120151849	120151899	ILMN_2430203	Illumina	lncR.542	chr11	120150562	120152341	ENSMUST00000140273	+
chr8	94423169	94423219	ILMN_2638431	Illumina	lncR.3644	chr8	94422899	94435105	ENSMUST00000180612;ENSMUST00000180445;NR_015514;uc009mwi.2;ENSMUST00000181788	-
chr8	94429980	94430030	ILMN_2754891	Illumina	lncR.3644	chr8	94422899	94435105	ENSMUST00000180612;ENSMUST00000180445;NR_015514;uc009mwi.2;ENSMUST00000181788	-
chr10	40348614	40348664	ILMN_1249309	Illumina	lncR.354	chr10	40348508	40350103	ENSMUST00000143103;ENSMUST00000044774	-
chr11	60921223	60921273	ILMN_2693691	Illumina	lncR.603	chr11	60920917	60931867	ENSMUST00000123544;NR_027800;uc007jgv.1	-
chr13	23756468	23756518	ILMN_1221724	Illumina	lncR.1013	chr13	23756203	23757620	ENSMUST00000139822	-
chr6	123934476	123934526	ILMN_2726138	Illumina	lncR.3206	chr6	123934426	123982173	ENSMUST00000176108	-
chr11	103705394	103705444	ILMN_1216155	Illumina	lncR.525	chr11	103697723	103705669	NR_102396	+
chr5	138266259	138266309	ILMN_2422396	Illumina	lncR.2809	chr5	138264043	138266661	ENSMUST00000124298;NR_045821;ENSMUST00000141454;6330418K02;ENSMUST00000125662;1500031A01	+
chr1	161038476	161038526	ILMN_2680850	Illumina	lncR.112	chr1	161034422	161038539	ENSMUST00000160152;ENSMUST00000161005;ENSMUST00000159119;ENSMUST00000159706;ENSMUST00000161380;ENSMUST00000162289;ENSMUST00000162558;uc007dev.1;uc011wun.1;uc007dew.1;uc007deu.1;NR_002840;uc007det.1;ENSMUST00000159157;ENSMUST00000160429;D030018K05;ENSMUST00000159663;ENSMUST00000161229;ENSMUST00000159404;ENSMUST00000159438;ENSMUST00000065709;ENSMUST00000161461;ENSMUST00000162163;ENSMUST00000159153;…	+
chr6	129233081	129233131	ILMN_2637165	Illumina	lncR.3211	chr6	129208411	129238482	uc009eff.2;ENSMUST00000181238;uc009efg.1;ENSMUST00000181517;NR_040265;uc009efh.2;NR_040266;NR_040268;uc029wbp.1;uc029wbo.1;ENSMUST00000180379;2310001H17	-
chr2	29252517	29252567	ILMN_1240029	Illumina	lncR.2080	chr2	29245107	29253006	ENSMUST00000155949;NR_029460;ENSMUST00000028141;ENSMUST00000154682	-
chr2	29245164	29245214	ILMN_2520174	Illumina	lncR.2080	chr2	29245107	29253006	ENSMUST00000155949;NR_029460;ENSMUST00000028141;ENSMUST00000154682	-
chr17	69416961	69417011	ILMN_1238113	Illumina	lncR.1641	chr17	69416659	69439304	uc008dkv.1;ENSMUST00000181032	-
chr11	51995461	51995511	ILMN_2497877	Illumina	lncR.584	chr11	51995251	51997428	2610301N02;2610301G21	-
chr17	26561417	26561467	ILMN_2416897	Illumina	lncR.1599	chr17	26554254	26561499	ENSMUST00000011196	-
chr7	30745677	30745727	ILMN_2573723	Illumina	lncR.3254	chr7	30729579	30745929	ENSMUST00000180820	+
chr3	65836147	65836197	ILMN_1257845	Illumina	lncR.2352	chr3	65829115	65872281	uc008pkt.1	-
chr4	52430404	52430454	ILMN_2668159	Illumina	lncR.2600	chr4	52430283	52438965	NR_045175;uc008swi.2;ENSMUST00000141473;2700081L22	-
chr18	34209692	34209742	ILMN_1229443	Illumina	lncR.1724	chr18	34207774	34221772	NR_040534;uc008ekc.1;ENSMUST00000097631	-
chr7	127232512	127232562	ILMN_1218291	Illumina	lncR.3478	chr7	127232417	127233130	NR_030674;uc012fua.1	-
chr19	27432244	27432294	ILMN_1243696	Illumina	lncR.1784	chr19	27430036	27432631	NR_027987;uc012bkb.1	+
chr1	86473784	86473834	ILMN_2535346	Illumina	lncR.60	chr1	86473659	86474006	ENSMUST00000163337	+
chr9	120490605	120490655	ILMN_2541629	Illumina	lncR.3842	chr9	120490531	120492547	uc009sco.1	-
chr7	45568246	45568296	ILMN_2417611	Illumina	lncR.3398	chr7	45567794	45575327	NR_038165;NR_038166;ENSMUST00000130094;ENSMUST00000145208;ENSMUST00000133678;ENSMUST00000123549;ENSMUST00000132138;ENSMUST00000142260;ENSMUST00000144570;ENSMUST00000135933;ENSMUST00000148383	-
chr1	151342801	151342851	ILMN_1257695	Illumina	lncR.229	chr1	151342734	151345231	ENSMUST00000186597;ENSMUST00000076388	-
chr18	23966892	23966942	ILMN_2736658	Illumina	lncR.1718	chr18	23966679	23987226	uc008egi.1	-
chr8	91807317	91807367	ILMN_1223243	Illumina	lncR.3559	chr8	91800415	91807539	ENSMUST00000062522;ENSMUST00000133337;ENSMUST00000133528	+
chr11	80508677	80508727	ILMN_1259749	Illumina	lncR.631	chr11	80507410	80509106	ENSMUST00000133400	-
chr5	65761468	65761518	ILMN_2506188	Illumina	lncR.2869	chr5	65760991	65763866	ENSMUST00000131859;uc008xnz.1;ENSMUST00000156943	-
chr12	73926698	73926748	ILMN_2511256	Illumina	lncR.785	chr12	73926481	73949785	ENSMUST00000125308	-
chr14	54253816	54253866	ILMN_2471534	Illumina	lncR.1131	chr14	54253772	54254067	1700051A11	+
chr13	67756269	67756319	ILMN_2754579	Illumina	lncR.965	chr13	67729261	67756838	NR_027969;ENSMUST00000143812;ENSMUST00000049518;ENSMUST00000181158	+
chr17	15403543	15403593	ILMN_1250067	Illumina	lncR.1493	chr17	15396201	15433581	NR_033586	+
chr17	15403953	15404003	ILMN_1252725	Illumina	lncR.1493	chr17	15396201	15433581	NR_033586	+
chr9	107563168	107563218	ILMN_1214795	Illumina	lncR.3830	chr9	107558810	107568415	ENSMUST00000180865;ENSMUST00000181099	-
chr16	21805751	21805801	ILMN_2438234	Illumina	lncR.1372	chr16	21794346	21809039	uc007yrp.2;NR_037958;uc007yrn.2;uc007yro.2;NR_037957;1300002E11;ENSMUST00000181780;1500026P21;ENSMUST00000181960;ENSMUST00000180830;6030442D07	+
chr17	39847911	39847961	ILMN_1224842	Illumina	lncR.1536	chr17	39842996	39848829	NR_046233;uc012ath.2;ENSMUST00000182520;ENSMUST00000182010	+
chr17	39847225	39847275	ILMN_2450735	Illumina	lncR.1536	chr17	39842996	39848829	NR_046233;uc012ath.2;ENSMUST00000182520;ENSMUST00000182010	+
chr17	39847836	39847886	ILMN_1247996	Illumina	lncR.1536	chr17	39842996	39848829	NR_046233;uc012ath.2;ENSMUST00000182520;ENSMUST00000182010	+
chr17	39846890	39846940	ILMN_2638923	Illumina	lncR.1536	chr17	39842996	39848829	NR_046233;uc012ath.2;ENSMUST00000182520;ENSMUST00000182010	+
chr5	35582036	35582086	ILMN_1222973	Illumina	lncR.2849	chr5	35581226	35588763	NR_045807;ENSMUST00000124643	-
chr4	40270156	40270206	ILMN_2523427	Illumina	lncR.2454	chr4	40269569	40270940	ENSMUST00000129758;NR_045265;5330408M09	+
chr11	16935168	16935218	ILMN_2431292	Illumina	lncR.557	chr11	16934708	16951282	NR_110425;NR_110421;NR_110423;NR_110424;NR_110422;G830031I23;ENSMUST00000130392;uc007ibq.1;uc007ibs.1;uc007ibr.1;ENSMUST00000139493;ENSMUST00000123734;ENSMUST00000129735;G430061M04;ENSMUST00000136053;ENSMUST00000139271;NR_015469;uc011xru.1	-
chr6	29993381	29993431	ILMN_2677217	Illumina	lncR.2947	chr6	29985328	29993776	uc009beq.2;uc009bep.2;NR_040264;NR_040263;ENSMUST00000124522;ENSMUST00000141679	+
chr8	36160826	36160876	ILMN_2479575	Illumina	lncR.3530	chr8	36156009	36161588	uc009llg.1;uc009llh.1	+
chr3	36006320	36006370	ILMN_2554920	Illumina	lncR.2252	chr3	35999833	36025106	ENSMUST00000137198;NR_029456;ENSMUST00000144118;ENSMUST00000124469	+
chr3	36024853	36024903	ILMN_1243425	Illumina	lncR.2252	chr3	35999833	36025106	ENSMUST00000137198;NR_029456;ENSMUST00000144118;ENSMUST00000124469	+
chr3	36006389	36006439	ILMN_1238437	Illumina	lncR.2252	chr3	35999833	36025106	ENSMUST00000137198;NR_029456;ENSMUST00000144118;ENSMUST00000124469	+
chr17	17521728	17521778	ILMN_1239234	Illumina	lncR.1587	chr17	17521414	17525775	uc008api.1;2010309L07;2010307K09;A130086J10	-
chr16	91931557	91931607	ILMN_1237733	Illumina	lncR.1421	chr16	91931237	91962915	ENSMUST00000141344	+
chr17	33977806	33977856	ILMN_2810539	Illumina	lncR.1614	chr17	33974658	33978791	NR_004446;uc012app.1;ENSMUST00000174250	-
chr14	20570478	20570528	ILMN_1237579	Illumina	lncR.1088	chr14	20546079	20570687	ENSMUST00000129237;ENSMUST00000128848;ENSMUST00000142099;NR_033571;ENSMUST00000141265;ENSMUST00000124940	+
chr17	3064387	3064437	ILMN_2951310	Illumina	lncR.1564	chr17	3064317	3084183	NR_003519;uc008aed.2;ENSMUST00000142526;ENSMUST00000184936;uc008aee.2;ENSMUST00000127960	-
chr6	86487818	86487868	ILMN_2716069	Illumina	lncR.3180	chr6	86483375	86488227	NR_040293;NR_040292;uc029vxg.1;uc009csa.1;ENSMUST00000189386;ENSMUST00000188135;2310040G24	-
chr6	86483675	86488027	ILMN_1216861	Illumina	lncR.3180	chr6	86483375	86488227	NR_040293;NR_040292;uc029vxg.1;uc009csa.1;ENSMUST00000189386;ENSMUST00000188135;2310040G24	-
chr11	3125863	3125912	ILMN_2477946	Illumina	lncR.405	chr11	3124020	3131944	NR_003517;ENSMUST00000145164;ENSMUST00000132408;ENSMUST00000119128	+
chr11	3131639	3131689	ILMN_2944601	Illumina	lncR.405	chr11	3124020	3131944	NR_003517;ENSMUST00000145164;ENSMUST00000132408;ENSMUST00000119128	+
chr11	3127536	3127586	ILMN_1245389	Illumina	lncR.405	chr11	3124020	3131944	NR_003517;ENSMUST00000145164;ENSMUST00000132408;ENSMUST00000119128	+
chr3	88224342	88224392	ILMN_2529122	Illumina	lncR.2275	chr3	88206826	88229959	ENSMUST00000181550;ENSMUST00000180582;ENSMUST00000181636;uc008puh.1;ENSMUST00000181356;ENSMUST00000181396;ENSMUST00000180635;ENSMUST00000180478;ENSMUST00000181361	+
chr16	50727876	50727926	ILMN_2458376	Illumina	lncR.1462	chr16	50719294	50732773	ENSMUST00000186944;uc012agm.1;uc007zky.2;ENSMUST00000191079;ENSMUST00000186535;uc007zla.2;NR_028300;ENSMUST00000186806;ENSMUST00000169791	-
chr16	50728109	50728159	ILMN_2543433	Illumina	lncR.1462	chr16	50719294	50732773	ENSMUST00000186944;uc012agm.1;uc007zky.2;ENSMUST00000191079;ENSMUST00000186535;uc007zla.2;NR_028300;ENSMUST00000186806;ENSMUST00000169791	-
chr16	50727878	50727928	ILMN_1213756	Illumina	lncR.1462	chr16	50719294	50732773	ENSMUST00000186944;uc012agm.1;uc007zky.2;ENSMUST00000191079;ENSMUST00000186535;uc007zla.2;NR_028300;ENSMUST00000186806;ENSMUST00000169791	-
chr9	20617029	20617079	ILMN_2794628	Illumina	lncR.3673	chr9	20607474	20617271	NR_033729;uc009oiy.2;ENSMUST00000136376;ENSMUST00000138471;ENSMUST00000170938;ENSMUST00000054947	+
chr7	99261172	99261222	ILMN_1248945	Illumina	lncR.3449	chr7	99260480	99267218	NR_103487;ENSMUST00000180761	-
chr8	81038061	81038111	ILMN_2571527	Illumina	lncR.3552	chr8	81013576	81038584	ENSMUST00000123595;ENSMUST00000166229	+
chr17	33985073	33985123	ILMN_2948014	Illumina	lncR.1519	chr17	33981491	33985358	NR_033305;uc008cao.1	+
chr3	96171135	96171185	ILMN_1241187	Illumina	lncR.2377	chr3	96167464	96172433	ENSMUST00000180958;D130073K08;5930423J17;G630027H22	-
chr11	60112395	60112445	ILMN_1223629	Illumina	lncR.600	chr11	60112219	60115230	ENSMUST00000130746	-
chr12	105030685	105030735	ILMN_1220023	Illumina	lncR.807	chr12	105030616	105032279	NR_003145;uc007oxt.2;NR_028576;uc011yrk.2;ENSMUST00000158164	-
chr19	8726040	8726090	ILMN_1258231	Illumina	lncR.1766	chr19	8723486	8726442	uc008gml.1;uc008gmk.2;uc008gmj.2;NR_002896;A730062M15;D030060F23;9830141O04;ENSMUST00000180819;ENSMUST00000181422	+
chr2	173596293	173596343	ILMN_1258826	Illumina	lncR.2231	chr2	173579319	173659640	NR_027957;uc008odx.2;uc008odw.2;ENSMUST00000141051;ENSMUST00000151763;ENSMUST00000132669;uc008ody.2;ENSMUST00000153162;ENSMUST00000149947;uc008odz.2;uc008oea.2;uc008oeb.2;B230354I24;ENSMUST00000154908;uc008oec.2;ENSMUST00000142320;1700007P14;ENSMUST00000148111;ENSMUST00000127022;ENSMUST00000140992;ENSMUST00000148213;ENSMUST00000133185	-
chr2	173586786	173586836	ILMN_2567234	Illumina	lncR.2231	chr2	173579319	173659640	NR_027957;uc008odx.2;uc008odw.2;ENSMUST00000141051;ENSMUST00000151763;ENSMUST00000132669;uc008ody.2;ENSMUST00000153162;ENSMUST00000149947;uc008odz.2;uc008oea.2;uc008oeb.2;B230354I24;ENSMUST00000154908;uc008oec.2;ENSMUST00000142320;1700007P14;ENSMUST00000148111;ENSMUST00000127022;ENSMUST00000140992;ENSMUST00000148213;ENSMUST00000133185	-
chr2	173580511	173580561	ILMN_1236409	Illumina	lncR.2231	chr2	173579319	173659640	NR_027957;uc008odx.2;uc008odw.2;ENSMUST00000141051;ENSMUST00000151763;ENSMUST00000132669;uc008ody.2;ENSMUST00000153162;ENSMUST00000149947;uc008odz.2;uc008oea.2;uc008oeb.2;B230354I24;ENSMUST00000154908;uc008oec.2;ENSMUST00000142320;1700007P14;ENSMUST00000148111;ENSMUST00000127022;ENSMUST00000140992;ENSMUST00000148213;ENSMUST00000133185	-
chr2	173599636	173599686	ILMN_1255314	Illumina	lncR.2231	chr2	173579319	173659640	NR_027957;uc008odx.2;uc008odw.2;ENSMUST00000141051;ENSMUST00000151763;ENSMUST00000132669;uc008ody.2;ENSMUST00000153162;ENSMUST00000149947;uc008odz.2;uc008oea.2;uc008oeb.2;B230354I24;ENSMUST00000154908;uc008oec.2;ENSMUST00000142320;1700007P14;ENSMUST00000148111;ENSMUST00000127022;ENSMUST00000140992;ENSMUST00000148213;ENSMUST00000133185	-
chr2	129375471	129375521	ILMN_1238850	Illumina	lncR.1993	chr2	129369897	129375748	ENSMUST00000156601;NR_015474;ENSMUST00000143500	+
chr17	78850835	78850885	ILMN_2998173	Illumina	lncR.1647	chr17	78850504	78852544	NR_003363;uc008dpg.1;ENSMUST00000167498	-
chr3	32366983	32367033	ILMN_2688663	Illumina	lncR.2248	chr3	32365488	32367438	NR_027966	+
chr5	20705701	20705751	ILMN_1255591	Illumina	lncR.2716	chr5	20702277	20706052	ENSMUST00000101556;ENSMUST00000189302	+
chr11	59513561	59513611	ILMN_2429484	Illumina	lncR.455	chr11	59505662	59513647	ENSMUST00000138763;NR_015585;4933439C10;ENSMUST00000145533;B230029N03;ENSMUST00000123388;2610028M21;ENSMUST00000137442;ENSMUST00000132226;ENSMUST00000130570	+
chr11	59507243	59507293	ILMN_2433166	Illumina	lncR.455	chr11	59505662	59513647	ENSMUST00000138763;NR_015585;4933439C10;ENSMUST00000145533;B230029N03;ENSMUST00000123388;2610028M21;ENSMUST00000137442;ENSMUST00000132226;ENSMUST00000130570	+
chr1	59762311	59762361	ILMN_2467096	Illumina	lncR.173	chr1	59762209	59763350	C630007I02	-
chr7	142989021	142989071	ILMN_2574906	Illumina	lncR.3494	chr7	142988968	143008033	uc009kok.1;ENSMUST00000165444;ENSMUST00000131740	-
chr2	94411606	94411656	ILMN_2462920	Illumina	lncR.1971	chr2	94406151	94412470	ENSMUST00000152313;NR_027831;uc008lgw.2;2810002D19;G270145E17	+
chr11	96863464	96863514	ILMN_2534412	Illumina	lncR.651	chr11	96862997	96873954	ENSMUST00000143569;ENSMUST00000184482;ENSMUST00000183967	-
chr1	178314277	178314327	ILMN_1219581	Illumina	lncR.251	chr1	178313327	178318549	uc007duy.1;ENSMUST00000141846	-
chr2	74713384	74713434	ILMN_1231614	Illumina	lncR.2120	chr2	74703248	74716130	ENSMUST00000132326;NR_027899;ENSMUST00000145799;ENSMUST00000139005	-
chr8	120204441	120204491	ILMN_2571740	Illumina	lncR.3662	chr8	120204433	120228230	NR_110496;uc009nqy.1;ENSMUST00000183235	-
chr19	55296938	55296988	ILMN_1218568	Illumina	lncR.1866	chr19	55296191	55297614	E330029F14	-
chr3	157926933	157926983	ILMN_2543624	Illumina	lncR.2323	chr3	157925269	157927147	ENSMUST00000148898;ENSMUST00000029827	+
chr3	89398240	89398290	ILMN_1224745	Illumina	lncR.2277	chr3	89391850	89398779	ENSMUST00000145400;NR_040403;5430409O07;ENSMUST00000152143;NR_040404;uc008pzf.1;ENSMUST00000126926;ENSMUST00000153969	+
chr9	64086297	64086347	ILMN_2418737	Illumina	lncR.3701	chr9	64080760	64088045	NR_040743;uc029xbu.1;ENSMUST00000176950	+
chrX	56378261	56378311	ILMN_2465978	Illumina	lncR.3886	chrX	56374585	56378470	NR_028086;uc009tgd.2	+
chr2	154870707	154870757	ILMN_1259818	Illumina	lncR.2018	chr2	154867212	154871010	C130057N11	+
chr7	45420299	45420349	ILMN_2532420	Illumina	lncR.3294	chr7	45418353	45421854	ENSMUST00000155591;ENSMUST00000127256;ENSMUST00000137350	+
chr7	141610320	141610370	ILMN_1227304	Illumina	lncR.3492	chr7	141610065	141613747	NR_040337;ENSMUST00000181275	-
chr2	116082899	116082949	ILMN_1239485	Illumina	lncR.1980	chr2	116067224	116085911	uc008lrb.1;ENSMUST00000152412;uc008lrc.1;ENSMUST00000156095;G630077L06;G630016G05	+
chr12	75449617	75449667	ILMN_1217444	Illumina	lncR.786	chr12	75449463	75453260	4633401M22;4632407G05	-
chr11	116219997	116220047	ILMN_2607040	Illumina	lncR.535	chr11	116216001	116220287	NR_004853;uc011yhu.1;ENSMUST00000174177;ENSMUST00000174248;uc007mko.2;ENSMUST00000173567	+
chr11	3458015	3458065	ILMN_2441482	Illumina	lncR.407	chr11	3452365	3479831	ENSMUST00000136038;uc029rke.1;NR_028317;uc007hsy.2;ENSMUST00000144844;NR_045275;uc007hsx.2;ENSMUST00000146456;ENSMUST00000142397;ENSMUST00000154397;NR_045276	+
chr2	116066528	116066578	ILMN_1253522	Illumina	lncR.2167	chr2	116066217	116067444	uc008lra.1;ENSMUST00000140185	-
chr5	137720717	137720767	ILMN_1231083	Illumina	lncR.2923	chr5	137720354	137721740	ENSMUST00000119241	-
chr4	21847124	21847174	ILMN_2549714	Illumina	lncR.2579	chr4	21846326	21848448	NR_028384	-
chr4	21847130	21847180	ILMN_1231706	Illumina	lncR.2579	chr4	21846326	21848448	NR_028384	-
chr6	54269999	54270049	ILMN_2616448	Illumina	lncR.3116	chr6	54269680	54430221	NR_033635;ENSMUST00000145111;ENSMUST00000185712;ENSMUST00000135612	-
chr6	54424624	54424674	ILMN_1224396	Illumina	lncR.3116	chr6	54269680	54430221	NR_033635;ENSMUST00000145111;ENSMUST00000185712;ENSMUST00000135612	-
chr7	98682654	98682704	ILMN_1238835	Illumina	lncR.3448	chr7	98682335	98702928	uc009iks.1;ENSMUST00000148776;E130003J08	-
chr7	73544106	73544156	ILMN_2645517	Illumina	lncR.3425	chr7	73539796	73558395	A430106I10;NR_037569;ENSMUST00000184587;C130076G01;ENSMUST00000184554;ENSMUST00000190028;ENSMUST00000189960;ENSMUST00000183916;ENSMUST00000187421;ENSMUST00000184855;ENSMUST00000184655	-
chr2	72988480	72988530	ILMN_1247972	Illumina	lncR.1942	chr2	72979424	72989249	ENSMUST00000135297;ENSMUST00000123087;NR_045269;ENSMUST00000146195;ENSMUST00000137941	+
chr15	62242449	62242499	ILMN_1237084	Illumina	lncR.1268	chr15	62037986	62378096	uc007vym.1;uc007vyl.1;uc007vyk.1;uc011zti.1;uc007vyj.1;NR_003368;ENSMUST00000182956;uc011zth.1;ENSMUST00000182075;A630013P04;ENSMUST00000180432;ENSMUST00000181416;ENSMUST00000181657;uc007vyn.1;ENSMUST00000183297;ENSMUST00000183028;uc007vyo.1;ENSMUST00000182476;ENSMUST00000182380;ENSMUST00000182141	+
chr6	134929193	134929243	ILMN_2427096	Illumina	lncR.3069	chr6	134929091	134951718	NR_037956;NR_037955;uc009elc.2;uc029wce.1;ENSMUST00000183867;ENSMUST00000184991;ENSMUST00000183905;ENSMUST00000185152;ENSMUST00000184504	+
chr2	27444008	27444058	ILMN_2503655	Illumina	lncR.1902	chr2	27442518	27444253	uc008ixj.1;C030043G16;A230069D13	+
chr2	27443035	27443085	ILMN_2527300	Illumina	lncR.1902	chr2	27442518	27444253	uc008ixj.1;C030043G16;A230069D13	+
chr17	15704015	15704065	ILMN_2515975	Illumina	lncR.1586	chr17	15704014	15704799	5830433I10	-
chr11	120672822	120672872	ILMN_1217727	Illumina	lncR.691	chr11	120672432	120673273	2.81044e+22	-
chr15	83358852	83358902	ILMN_2440921	Illumina	lncR.1342	chr15	83353846	83367297	NR_027980;uc007xaz.2;ENSMUST00000178628;uc007xax.1;uc007xay.2;ENSMUST00000179705;ENSMUST00000100370;ENSMUST00000177890	-
chr9	21405663	21405713	ILMN_2669484	Illumina	lncR.3763	chr9	21405241	21411720	NR_045742;ENSMUST00000181812	-
chr6	48534708	48534758	ILMN_2461582	Illumina	lncR.2966	chr6	48504338	48534832	NR_015597;NR_027808;uc009bun.2;uc009buo.2;ENSMUST00000117571	+
chr5	92441549	92441599	ILMN_1246340	Illumina	lncR.2881	chr5	92441319	92443621	9330185J12	-
chr1	7349725	7349775	ILMN_1229244	Illumina	lncR.139	chr1	7349405	7397869	uc007age.1;ENSMUST00000181554	-
chr7	98185162	98185212	ILMN_2525622	Illumina	lncR.3330	chr7	98177193	98185597	uc029wne.1;uc029wnd.1;uc012fpo.2;NR_045970;NR_045969;NR_045972;NR_045971;ENSMUST00000181891	+
chr7	98185504	98185554	ILMN_2525621	Illumina	lncR.3330	chr7	98177193	98185597	uc029wne.1;uc029wnd.1;uc012fpo.2;NR_045970;NR_045969;NR_045972;NR_045971;ENSMUST00000181891	+
chr7	98184505	98184555	ILMN_2630104	Illumina	lncR.3330	chr7	98177193	98185597	uc029wne.1;uc029wnd.1;uc012fpo.2;NR_045970;NR_045969;NR_045972;NR_045971;ENSMUST00000181891	+
chr1	127753744	127753794	ILMN_2462737	Illumina	lncR.211	chr1	127753616	127774092	NR_045298;ENSMUST00000188163;ENSMUST00000185310	-
chr8	47684826	47684876	ILMN_2541126	Illumina	lncR.3537	chr8	47675390	47685239	uc009lrg.1	+
chr5	143766892	143766942	ILMN_1247385	Illumina	lncR.2813	chr5	143758325	143766974	D130017N08;ENSMUST00000180951	+
chr19	53461851	53461901	ILMN_2494707	Illumina	lncR.1865	chr19	53441211	53464796	NR_028427;uc008hwu.2;ENSMUST00000180489;uc008hwv.1;ENSMUST00000181539;uc008hww.1;uc029tsv.1	-
chr19	53454062	53454112	ILMN_2448110	Illumina	lncR.1865	chr19	53441211	53464796	NR_028427;uc008hwu.2;ENSMUST00000180489;uc008hwv.1;ENSMUST00000181539;uc008hww.1;uc029tsv.1	-
chr19	53451075	53451125	ILMN_1241016	Illumina	lncR.1865	chr19	53441211	53464796	NR_028427;uc008hwu.2;ENSMUST00000180489;uc008hwv.1;ENSMUST00000181539;uc008hww.1;uc029tsv.1	-
chr8	122445481	122445531	ILMN_1221598	Illumina	lncR.3578	chr8	122443655	122446476	NR_045696;uc009nsu.2;9330133O14	+
chr8	122446230	122446280	ILMN_2511527	Illumina	lncR.3578	chr8	122443655	122446476	NR_045696;uc009nsu.2;9330133O14	+
chr6	3333205	3333255	ILMN_2608587	Illumina	lncR.3087	chr6	3333193	3346069	uc009aux.1	-
chr10	116583156	116583206	ILMN_1228920	Illumina	lncR.319	chr10	116581281	116583515	ENSMUST00000064101	+
chr15	99251931	99251981	ILMN_1258006	Illumina	lncR.1299	chr15	99251787	99262044	NR_045627;1700120C14;ENSMUST00000187967;ENSMUST00000187706;ENSMUST00000190683	+
chr19	5388833	5388883	ILMN_2547377	Illumina	lncR.1763	chr19	5388335	5390069	NR_033224;D330050I16;3010073A15	+
chr7	16874286	16874336	ILMN_2641050	Illumina	lncR.3375	chr7	16871354	16874886	9330104G04;ENSMUST00000181501	-
chr7	16871855	16871905	ILMN_1255975	Illumina	lncR.3375	chr7	16871354	16874886	9330104G04;ENSMUST00000181501	-
chr11	58965877	58965927	ILMN_2499598	Illumina	lncR.594	chr11	58965748	58978050	ENSMUST00000131221	-
chr17	25988387	25988437	ILMN_1225466	Illumina	lncR.1507	chr17	25985814	25988469	uc008bdb.1;1700022N22;ENSMUST00000180932	+
chr3	94409950	94410000	ILMN_2640506	Illumina	lncR.2371	chr3	94409394	94412912	uc008qgc.1;ENSMUST00000181305	-
chr2	156390342	156390392	ILMN_1227592	Illumina	lncR.2211	chr2	156388062	156392979	NR_024329;uc012chs.1;2700088P18;2900097C17	-
chr2	180985331	180985381	ILMN_2621676	Illumina	lncR.2047	chr2	180983924	180987275	ENSMUST00000189441;ENSMUST00000094214	+
chr2	180987205	180987255	ILMN_2423196	Illumina	lncR.2047	chr2	180983924	180987275	ENSMUST00000189441;ENSMUST00000094214	+
chr2	174333868	174333918	ILMN_1252926	Illumina	lncR.2039	chr2	174331576	174333958	uc008ofb.1	+
chr17	33760013	33760063	ILMN_1260459	Illumina	lncR.1518	chr17	33759992	33761870	5730424I07;ENSMUST00000170103	+
chr19	36614404	36614454	ILMN_2424150	Illumina	lncR.1852	chr19	36614052	36705641	ENSMUST00000149601;NR_033510;ENSMUST00000142067;C730004F18;ENSMUST00000147754;C730049N08;ENSMUST00000129953	-
chr8	22809156	22809206	ILMN_2469459	Illumina	lncR.3516	chr8	22805766	22809537	ENSMUST00000186344;ENSMUST00000068068	+
chr8	22808554	22808604	ILMN_1244939	Illumina	lncR.3516	chr8	22805766	22809537	ENSMUST00000186344;ENSMUST00000068068	+
chr17	12816595	12816645	ILMN_2566080	Illumina	lncR.1487	chr17	12741310	12860122	uc008alb.2;NR_027773;uc008ala.2;NR_027772;uc012akd.1;uc008akz.2;NR_002853;NR_027784;ENSMUST00000160932;ENSMUST00000162826;2810051F02;ENSMUST00000079529;ENSMUST00000159791;ENSMUST00000159731;ENSMUST00000158900;ENSMUST00000161890;ENSMUST00000159301	+
chr17	12815409	12815459	ILMN_2771721	Illumina	lncR.1487	chr17	12741310	12860122	uc008alb.2;NR_027773;uc008ala.2;NR_027772;uc012akd.1;uc008akz.2;NR_002853;NR_027784;ENSMUST00000160932;ENSMUST00000162826;2810051F02;ENSMUST00000079529;ENSMUST00000159791;ENSMUST00000159731;ENSMUST00000158900;ENSMUST00000161890;ENSMUST00000159301	+
chr5	112218233	112218283	ILMN_2715682	Illumina	lncR.2903	chr5	112213227	112229395	NR_003718;NR_033657;ENSMUST00000182953;3632434I06;ENSMUST00000181535;ENSMUST00000184902	-
chr5	112213272	112213322	ILMN_1227587	Illumina	lncR.2903	chr5	112213227	112229395	NR_003718;NR_033657;ENSMUST00000182953;3632434I06;ENSMUST00000181535;ENSMUST00000184902	-
chr4	11993902	11993952	ILMN_1231321	Illumina	lncR.2440	chr4	11966565	11994295	1600025K15;ENSMUST00000154194;uc008sad.2;uc008sac.2;NR_040577;ENSMUST00000146154	+
chr2	119321424	119321474	ILMN_1248493	Illumina	lncR.2172	chr2	119321187	119326197	ENSMUST00000156538;ENSMUST00000147929;NR_030683;ENSMUST00000124439	-
chr10	37141504	37141554	ILMN_2704840	Illumina	lncR.279	chr10	37139402	37151315	ENSMUST00000188813;ENSMUST00000062667;uc007evi.1;ENSMUST00000191067	+
chr10	37150773	37150823	ILMN_2480922	Illumina	lncR.279	chr10	37139402	37151315	ENSMUST00000188813;ENSMUST00000062667;uc007evi.1;ENSMUST00000191067	+
chr11	113044084	113044134	ILMN_1226017	Illumina	lncR.677	chr11	113043895	113201838	ENSMUST00000127263;ENSMUST00000145206;ENSMUST00000136438;2610035D17;uc007meh.2;NR_015556;uc011ygz.1;uc007mei.2;5930429B03;ENSMUST00000150712	-
chr4	45014335	45014385	ILMN_2651224	Illumina	lncR.2466	chr4	45011687	45015406	ENSMUST00000186030;ENSMUST00000095105	+
chr16	91715278	91715328	ILMN_2560314	Illumina	lncR.1420	chr16	91688897	91715755	NR_040389;ENSMUST00000156242	+
chr5	8773623	8773673	ILMN_2493668	Illumina	lncR.2823	chr5	8773577	8798523	ENSMUST00000181058	-
chr4	156210054	156210104	ILMN_1248890	Illumina	lncR.2567	chr4	156203303	156210561	uc012drj.1;A930006D18	+
chr3	149277010	149277060	ILMN_1226479	Illumina	lncR.2320	chr3	149274736	149279980	NR_040591;uc008rsd.1	+
chr14	122928881	122928930	ILMN_2948344	Illuminaref8	lncR.1172	chr14	122913067	122929442	ENSMUST00000161599	+
chr6	148946988	148947037	ILMN_2642052	Illuminaref8	lncR.3085	chr6	148944867	148947129	ENSMUST00000047953;ENSMUST00000154673	+
chr3	96606758	96606807	ILMN_1229583	Illuminaref8	lncR.2381	chr3	96606659	96629820	ENSMUST00000160818;NR_003619;uc008qni.2;ENSMUST00000059190	-
chr11	69342511	69342560	ILMN_2627765	Illuminaref8	lncR.469	chr11	69340461	69342647	ENSMUST00000129321;uc007jpv.2;NR_027827;ENSMUST00000151617	+
chr14	72603266	72603315	ILMN_2482055	Illuminaref8	lncR.1152	chr14	72589752	72603367	ENSMUST00000160445	+
chr11	86210998	86211047	ILMN_2664494	Illuminaref8	lncR.493	chr11	86201370	86304443	ENSMUST00000128960;ENSMUST00000143819	+
chr6	31165707	31165756	ILMN_1214368	Illuminaref8	lncR.3097	chr6	31093559	31218474	ENSMUST00000187876;NR_110471;NR_110470;NR_110469;ENSMUST00000115107;uc009bfy.1;ENSMUST00000185982;ENSMUST00000188611	-
chr19	11121593	11121642	ILMN_2595017	Illuminaref8	lncR.1771	chr19	11121510	11122425	ENSMUST00000187178	+
chr7	143033879	143033927	ILMN_2745522	Illuminaref8	lncR.3495	chr7	143021783	143053686	NR_110354;ENSMUST00000133630;NR_110355;NR_015529;ENSMUST00000155952;ENSMUST00000131129	-
chr17	16973985	16974034	ILMN_1245533	Illuminaref8	lncR.1495	chr17	16951539	16974157	ENSMUST00000190415;B230110I22;ENSMUST00000071374	+
chr18	77715063	77715112	ILMN_1252934	Illuminaref8	lncR.1707	chr18	77714183	77715449	NR_027978;ENSMUST00000056675	+
chr1	60705507	60705556	ILMN_2959480	Illuminaref8	lncR.39	chr1	60703918	60705656	ENSMUST00000178619;ENSMUST00000122226	+
chr1	60705105	60705154	ILMN_2618481	Illuminaref8	lncR.39	chr1	60703918	60705656	ENSMUST00000178619;ENSMUST00000122226	+
chr17	23753740	23753789	ILMN_2459045	Illuminaref8	lncR.1500	chr17	23743234	23754065	ENSMUST00000181291;NR_015472;E030034P13;ENSMUST00000181605;uc008atg.1;ENSMUST00000180547	+
chr9	108302772	108302821	ILMN_1254215	Illuminaref8	lncR.3833	chr9	108302695	108303845	9130410M22	-
chr11	71242516	71242565	ILMN_3161399	Illuminaref8	lncR.614	chr11	71242429	71285232	NR_027858;uc007jxu.1;ENSMUST00000171546;ENSMUST00000174668	-
chr9	96436103	96436152	ILMN_1253937	Illuminaref8	lncR.3817	chr9	96435782	96438138	uc012gyp.1;ENSMUST00000185694;ENSMUST00000070500	-
chr14	70660523	70660572	ILMN_1240092	Illuminaref8	lncR.1148	chr14	70659384	70660673	D130082J02	+
chr5	122997616	122997665	ILMN_1216220	Illuminaref8	lncR.2798	chr5	122989353	122998345	uc008zmw.2;NR_045820;ENSMUST00000148466	+
chr17	3310758	3310807	ILMN_2689877	Illuminaref8	lncR.1480	chr17	3231234	3311120	uc008aen.1	+
chr17	3308659	3308708	ILMN_2716558	Illuminaref8	lncR.1480	chr17	3231234	3311120	uc008aen.1	+
chr8	123206615	123206664	ILMN_2956159	Illuminaref8	lncR.3580	chr8	123206623	123207021	ENSMUST00000139165	+
chr4	53261862	53261911	ILMN_2871929	Illuminaref8	lncR.2603	chr4	53261355	53270232	NR_033140;uc012deg.1;NR_033139;uc008swx.1;ENSMUST00000123127;ENSMUST00000098075;ENSMUST00000186737;ENSMUST00000123044	-
chr8	41024154	41024203	ILMN_2459676	Illuminaref8	lncR.3533	chr8	41017467	41024216	NR_015457;ENSMUST00000123703;ENSMUST00000152188	+
chr9	96895910	96895959	ILMN_1250983	Illuminaref8	lncR.3732	chr9	96895658	96896147	ENSMUST00000075723	+
chr14	60905169	60905210	ILMN_2737310	Illuminaref8	lncR.1137	chr14	60784565	60905480	NR_040642;uc007ufh.3;uc007ufg.3	+
chr15	101296217	101296266	ILMN_3125764	Illuminaref8	lncR.1301	chr15	101293211	101297426	NR_033803;uc011zzr.1;ENSMUST00000071328;6030408B16;ENSMUST00000191426	+
chr15	101296320	101296369	ILMN_3049778	Illuminaref8	lncR.1301	chr15	101293211	101297426	NR_033803;uc011zzr.1;ENSMUST00000071328;6030408B16;ENSMUST00000191426	+
chrX	8106608	8106657	ILMN_2864179	Illuminaref8	lncR.3857	chrX	8097086	8106701	uc009snt.1;NR_003632;ENSMUST00000123120;ENSMUST00000118546	+
chr11	3645297	3645346	ILMN_3098616	Illuminaref8	lncR.548	chr11	3639784	3648814	NR_110490;NR_002322;NR_002321;ENSMUST00000132077;uc007htj.1;uc007htk.1;ENSMUST00000153313;ENSMUST00000144852;E430005H20;uc007htl.1;8430418P16;ENSMUST00000184347;uc029rkg.1	-
chr7	7213157	7213206	ILMN_1252001	Illuminaref8	lncR.3364	chr7	7212995	7278289	NR_003555	-
chr6	39119709	39119758	ILMN_1257546	Illuminaref8	lncR.2958	chr6	39118408	39148312	ENSMUST00000101511;NR_045813;ENSMUST00000146981	+
chr17	17318083	17318111	ILMN_3001496	Illuminaref8	lncR.1496	chr17	17294442	17319511	uc008apc.1;ENSMUST00000186431;ENSMUST00000105311	+
chr1	161038477	161038526	ILMN_2680850	Illuminaref8	lncR.112	chr1	161034422	161038539	ENSMUST00000160152;ENSMUST00000161005;ENSMUST00000159119;ENSMUST00000159706;ENSMUST00000161380;ENSMUST00000162289;ENSMUST00000162558;uc007dev.1;uc011wun.1;uc007dew.1;uc007deu.1;NR_002840;uc007det.1;ENSMUST00000159157;ENSMUST00000160429;D030018K05;ENSMUST00000159663;ENSMUST00000161229;ENSMUST00000159404;ENSMUST00000159438;ENSMUST00000065709;ENSMUST00000161461;ENSMUST00000162163;ENSMUST00000159153;…	+
chr9	37253107	37253156	ILMN_2657628	Illuminaref8	lncR.3682	chr9	37252922	37253365	ENSMUST00000160052;ENSMUST00000161698	+
chr17	33977807	33977856	ILMN_2810539	Illuminaref8	lncR.1614	chr17	33974658	33978791	NR_004446;uc012app.1;ENSMUST00000174250	-
chr17	3064388	3064437	ILMN_2951310	Illuminaref8	lncR.1564	chr17	3064317	3084183	NR_003519;uc008aed.2;ENSMUST00000142526;ENSMUST00000184936;uc008aee.2;ENSMUST00000127960	-
chr11	3131640	3131689	ILMN_2944601	Illuminaref8	lncR.405	chr11	3124020	3131944	NR_003517;ENSMUST00000145164;ENSMUST00000132408;ENSMUST00000119128	+
chr9	20617030	20617079	ILMN_2794628	Illuminaref8	lncR.3673	chr9	20607474	20617271	NR_033729;uc009oiy.2;ENSMUST00000136376;ENSMUST00000138471;ENSMUST00000170938;ENSMUST00000054947	+
chr17	33985074	33985123	ILMN_2948014	Illuminaref8	lncR.1519	chr17	33981491	33985358	NR_033305;uc008cao.1	+
chr2	129375472	129375521	ILMN_1238850	Illuminaref8	lncR.1993	chr2	129369897	129375748	ENSMUST00000156601;NR_015474;ENSMUST00000143500	+
chr17	78850836	78850885	ILMN_2998173	Illuminaref8	lncR.1647	chr17	78850504	78852544	NR_003363;uc008dpg.1;ENSMUST00000167498	-
chr12	75449618	75449667	ILMN_1217444	Illuminaref8	lncR.786	chr12	75449463	75453260	4633401M22;4632407G05	-
chr11	116219998	116220047	ILMN_2607040	Illuminaref8	lncR.535	chr11	116216001	116220287	NR_004853;uc011yhu.1;ENSMUST00000174177;ENSMUST00000174248;uc007mko.2;ENSMUST00000173567	+
chr6	54270000	54270049	ILMN_2616448	Illuminaref8	lncR.3116	chr6	54269680	54430221	NR_033635;ENSMUST00000145111;ENSMUST00000185712;ENSMUST00000135612	-
chr5	130188527	130188576	ILMN_1220362	Illuminaref8	lncR.2804	chr5	130188395	130188796	ENSMUST00000118998	+
chr19	8888389	8888745	104195_at	MG_U74Av2	lncR.1835	chr19	8888386	8888774	uc029tra.1;NR_027866;5630400E13;A730079E17	-
chr13	24598009	24598370	94136_at	MG_U74Av2	lncR.1016	chr13	24597613	24604925	ENSMUST00000135889;uc007pvy.2;NR_024599;uc007pvz.2;ENSMUST00000118346	-
chr9	15314868	15316970	104640_f_at	MG_U74Av2	lncR.3672	chr9	15306213	15316997	NR_028401;2810003F18	+
chr9	15314868	15316970	104639_i_at	MG_U74Av2	lncR.3672	chr9	15306213	15316997	NR_028401;2810003F18	+
chr11	69342399	69342635	161553_i_at	MG_U74Av2	lncR.469	chr11	69340461	69342647	ENSMUST00000129321;uc007jpv.2;NR_027827;ENSMUST00000151617	+
chr11	69342099	69342639	160905_s_at	MG_U74Av2	lncR.469	chr11	69340461	69342647	ENSMUST00000129321;uc007jpv.2;NR_027827;ENSMUST00000151617	+
chr12	108819815	108820148	98767_at	MG_U74Av2	lncR.742	chr12	108817967	108820146	9630047000000	+
chr7	29156490	29156918	101677_at	MG_U74Av2	lncR.3251	chr7	29155680	29156920	ENSMUST00000053062;ENSMUST00000184073	+
chr1	181089915	181090284	96565_at	MG_U74Av2	lncR.254	chr1	181087142	181090047	6330524D21	-
chr12	114646572	114646856	101871_f_at	MG_U74Av2	lncR.858	chr12	114646572	114646865	ENSMUST00000103501	-
chr12	113418557	113422731	93584_at	MG_U74Av2	lncR.819	chr12	113418558	113422730	uc007pgs.1;ENSMUST00000177715;ENSMUST00000103426	-
chr9	107575820	107587425	94760_at	MG_U74Av2	lncR.3831	chr9	107575820	107587425	ENSMUST00000162027	-
chr18	33794947	33795988	104513_at	MG_U74Av2	lncR.1678	chr18	33794891	33795989	NR_038151;NR_038152;uc029tmg.1;uc008ejv.2;ENSMUST00000146010;ENSMUST00000179138	+
chr2	129377424	129379404	96855_at	MG_U74Av2	lncR.2185	chr2	129378271	129379396	ENSMUST00000122326	-
chr7	143033588	143033927	161058_f_at	MG_U74Av2	lncR.3495	chr7	143021783	143053686	NR_110354;ENSMUST00000133630;NR_110355;NR_015529;ENSMUST00000155952;ENSMUST00000131129	-
chr10	61430471	61432231	96729_at	MG_U74Av2	lncR.361	chr10	61428875	61432943	G270051K17;uc007ffz.3	-
chr10	61428490	61430477	101072_at	MG_U74Av2	lncR.361	chr10	61428875	61432943	G270051K17;uc007ffz.3	-
chr6	91441003	91441755	160983_at	MG_U74Av2	lncR.3042	chr6	91440986	91441755	NR_038153;uc009cya.2;1810044D09;ENSMUST00000186472	+
chr1	60703917	60705719	92816_r_at	MG_U74Av2	lncR.39	chr1	60703918	60705656	ENSMUST00000178619;ENSMUST00000122226	+
chr17	5816031	5816676	92570_at	MG_U74Av2	lncR.1570	chr17	5816200	5816640	ENSMUST00000181584	-
chr9	88521054	88522874	104089_at	MG_U74Av2	lncR.3811	chr9	88521050	88522929	ENSMUST00000182232;ENSMUST00000180563;NR_040721;uc009qys.2;ENSMUST00000183045;2810026P18;ENSMUST00000182517;ENSMUST00000183030;ENSMUST00000182900;ENSMUST00000182872;ENSMUST00000190033	-
chr1	9941958	9944097	96156_at	MG_U74Av2	lncR.142	chr1	9941959	9944118	ENSMUST00000182580;ENSMUST00000182819;NR_024067;uc007aha.1;1110008H02;ENSMUST00000182742;ENSMUST00000182498;ENSMUST00000182043	-
chr1	9942024	9942652	161635_f_at	MG_U74Av2	lncR.142	chr1	9941959	9944118	ENSMUST00000182580;ENSMUST00000182819;NR_024067;uc007aha.1;1110008H02;ENSMUST00000182742;ENSMUST00000182498;ENSMUST00000182043	-
chr19	8756582	8756924	97685_at	MG_U74Av2	lncR.1834	chr19	8756563	8757020	1700023D09	-
chr17	24528268	24528743	103545_at	MG_U74Av2	lncR.1503	chr17	24528248	24528744	ENSMUST00000176921;2610019E17;NR_045289;uc008awt.2;ENSMUST00000176215	+
chr1	178321111	178322809	160316_at	MG_U74Av2	lncR.252	chr1	178321108	178324171	ENSMUST00000159117	-
chr7	75769039	75769520	104252_at	MG_U74Av2	lncR.3429	chr7	75769448	75782099	uc029wlz.1;ENSMUST00000181224	-
chr18	50134760	50135587	160493_at	MG_U74Av2	lncR.1692	chr18	50134726	50135600	ENSMUST00000145417;ENSMUST00000154992	+
chr1	172376151	172376746	96527_at	MG_U74Av2	lncR.246	chr1	172374972	172376363	2810449G22	-
chr1	172376153	172376376	162405_at	MG_U74Av2	lncR.246	chr1	172374972	172376363	2810449G22	-
chr12	3237601	3238264	95924_at	MG_U74Av2	lncR.694	chr12	3235504	3250377	ENSMUST00000178074;uc007mwj.2;ENSMUST00000178331;ENSMUST00000177896;uc007mwg.2;uc007mwh.2;NR_015551;uc007mwi.2;1810036A22;ENSMUST00000179643;ENSMUST00000179908;ENSMUST00000179924;ENSMUST00000049684	+
chr6	113070414	113077197	160620_at	MG_U74Av2	lncR.3193	chr6	113067428	113077333	ENSMUST00000167415;NR_027010;B630013J18;ENSMUST00000133467;ENSMUST00000124246;NR_027009;NR_027008;uc012eqa.1;uc009deo.2;ENSMUST00000159544	-
chr11	87756648	87757268	102978_at	MG_U74Av2	lncR.495	chr11	87755577	87757270	ENSMUST00000123700;A430104N18	+
chr11	75599638	75600130	99660_f_at	MG_U74Av2	lncR.624	chr11	75599645	75600231	NR_110477	-
chr11	75599638	75600130	99661_r_at	MG_U74Av2	lncR.624	chr11	75599645	75600231	NR_110477	-
chr8	107037075	107038223	95441_at	MG_U74Av2	lncR.3650	chr8	107037480	107038106	ENSMUST00000118457	-
chr6	35252726	35261639	100877_at	MG_U74Av2	lncR.2955	chr6	35252654	35263496	C230016J21;ENSMUST00000152147;NR_015608;uc009bin.2;1810058I24;F630206C16;ENSMUST00000130875;uc009bio.2;NR_027875;ENSMUST00000136110;1190007C21	+
chr5	65607814	65609090	102982_at	MG_U74Av2	lncR.2868	chr5	65605723	65609380	D030068M12	-
chr2	131321944	131322357	97200_f_at	MG_U74Av2	lncR.2190	chr2	131322088	131322366	ENSMUST00000121967	-
chr9	108568860	108569264	95906_at	MG_U74Av2	lncR.3744	chr9	108568318	108568861	uc012hat.1	+
chr15	103246313	103246691	92724_at	MG_U74Av2	lncR.1306	chr15	103240396	103246698	NR_104427	+
chr15	89071571	89074297	103540_at	MG_U74Av2	lncR.1347	chr15	89071196	89075854	ENSMUST00000162579;ENSMUST00000161483;NR_040417;uc007xfb.1;1810021B22;ENSMUST00000150364;ENSMUST00000159412;ENSMUST00000161735	-
chr11	6474782	6475432	101395_at	MG_U74Av2	lncR.413	chr11	6475425	6490918	ENSMUST00000127488	+
chr16	24392555	24393522	92941_at	MG_U74Av2	lncR.1441	chr16	24391612	24393655	ENSMUST00000181640;NR_037954;1110054M08	-
chr5	64595228	64595633	96492_at	MG_U74Av2	lncR.2866	chr5	64593862	64610699	NR_045078;uc008xmq.2	-
chr11	3642423	3642673	161749_r_at	MG_U74Av2	lncR.548	chr11	3639784	3648814	NR_110490;NR_002322;NR_002321;ENSMUST00000132077;uc007htj.1;uc007htk.1;ENSMUST00000153313;ENSMUST00000144852;E430005H20;uc007htl.1;8430418P16;ENSMUST00000184347;uc029rkg.1	-
chr11	3639829	3643325	103400_at	MG_U74Av2	lncR.548	chr11	3639784	3648814	NR_110490;NR_002322;NR_002321;ENSMUST00000132077;uc007htj.1;uc007htk.1;ENSMUST00000153313;ENSMUST00000144852;E430005H20;uc007htl.1;8430418P16;ENSMUST00000184347;uc029rkg.1	-
chr11	97768027	97768470	93014_at	MG_U74Av2	lncR.510	chr11	97768060	97768371	ENSMUST00000120130	+
chr7	90124831	90129960	161018_at	MG_U74Av2	lncR.3443	chr7	90124835	90129936	uc009igo.2;NR_046007;uc009ign.2;NR_046006;ENSMUST00000181189	-
chr12	32821871	32826904	94192_at	MG_U74Av2	lncR.707	chr12	32821872	32826908	ENSMUST00000180613;NR_045032;uc029rrt.1	+
chr5	35553714	35556254	93099_f_at	MG_U74Av2	lncR.2735	chr5	35554184	35555971	ENSMUST00000119494	+
chr5	35554183	35555971	101350_g_at	MG_U74Av2	lncR.2735	chr5	35554184	35555971	ENSMUST00000119494	+
chr5	35554183	35555971	101349_at	MG_U74Av2	lncR.2735	chr5	35554184	35555971	ENSMUST00000119494	+
chr17	94766888	94775137	93441_at	MG_U74Av2	lncR.1561	chr17	94750099	94775132	uc008dwq.2;uc008dwp.2;NR_024720;uc008dwo.2;uc008dwn.2;ENSMUST00000182402;ENSMUST00000182313;ENSMUST00000182475;ENSMUST00000183133	+
chr8	35582502	35582878	96543_at	MG_U74Av2	lncR.3614	chr8	35582502	35589020	NR_040376;A430079C03;ENSMUST00000181322	-
chr1	161034870	161038537	101885_at	MG_U74Av2	lncR.112	chr1	161034422	161038539	ENSMUST00000160152;ENSMUST00000161005;ENSMUST00000159119;ENSMUST00000159706;ENSMUST00000161380;ENSMUST00000162289;ENSMUST00000162558;uc007dev.1;uc011wun.1;uc007dew.1;uc007deu.1;NR_002840;uc007det.1;ENSMUST00000159157;ENSMUST00000160429;D030018K05;ENSMUST00000159663;ENSMUST00000161229;ENSMUST00000159404;ENSMUST00000159438;ENSMUST00000065709;ENSMUST00000161461;ENSMUST00000162163;ENSMUST00000159153;…	+
chr1	161035749	161038537	98530_at	MG_U74Av2	lncR.112	chr1	161034422	161038539	ENSMUST00000160152;ENSMUST00000161005;ENSMUST00000159119;ENSMUST00000159706;ENSMUST00000161380;ENSMUST00000162289;ENSMUST00000162558;uc007dev.1;uc011wun.1;uc007dew.1;uc007deu.1;NR_002840;uc007det.1;ENSMUST00000159157;ENSMUST00000160429;D030018K05;ENSMUST00000159663;ENSMUST00000161229;ENSMUST00000159404;ENSMUST00000159438;ENSMUST00000065709;ENSMUST00000161461;ENSMUST00000162163;ENSMUST00000159153;…	+
chr1	161035749	161038537	98531_g_at	MG_U74Av2	lncR.112	chr1	161034422	161038539	ENSMUST00000160152;ENSMUST00000161005;ENSMUST00000159119;ENSMUST00000159706;ENSMUST00000161380;ENSMUST00000162289;ENSMUST00000162558;uc007dev.1;uc011wun.1;uc007dew.1;uc007deu.1;NR_002840;uc007det.1;ENSMUST00000159157;ENSMUST00000160429;D030018K05;ENSMUST00000159663;ENSMUST00000161229;ENSMUST00000159404;ENSMUST00000159438;ENSMUST00000065709;ENSMUST00000161461;ENSMUST00000162163;ENSMUST00000159153;…	+
chr7	45567794	45574526	104617_at	MG_U74Av2	lncR.3398	chr7	45567794	45575327	NR_038165;NR_038166;ENSMUST00000130094;ENSMUST00000145208;ENSMUST00000133678;ENSMUST00000123549;ENSMUST00000132138;ENSMUST00000142260;ENSMUST00000144570;ENSMUST00000135933;ENSMUST00000148383	-
chr9	37252938	37253343	92636_f_at	MG_U74Av2	lncR.3682	chr9	37252922	37253365	ENSMUST00000160052;ENSMUST00000161698	+
chr7	141406506	141407326	100562_at	MG_U74Av2	lncR.3353	chr7	141406637	141407194	ENSMUST00000182274	+
chr17	33977644	33978807	97174_r_at	MG_U74Av2	lncR.1614	chr17	33974658	33978791	NR_004446;uc012app.1;ENSMUST00000174250	-
chr17	33974650	33975572	93714_f_at	MG_U74Av2	lncR.1614	chr17	33974658	33978791	NR_004446;uc012app.1;ENSMUST00000174250	-
chr17	33977644	33978807	97173_f_at	MG_U74Av2	lncR.1614	chr17	33974658	33978791	NR_004446;uc012app.1;ENSMUST00000174250	-
chr15	82982731	82988108	97188_at	MG_U74Av2	lncR.1341	chr15	82982725	82987830	ENSMUST00000188623;ENSMUST00000186748	-
chr17	10320908	10321141	161296_r_at	MG_U74Av2	lncR.1482	chr17	10319918	10322606	NR_037588;uc012ajw.1;B930003M22	+
chr19	8724139	8726441	97838_at	MG_U74Av2	lncR.1766	chr19	8723486	8726442	uc008gml.1;uc008gmk.2;uc008gmj.2;NR_002896;A730062M15;D030060F23;9830141O04;ENSMUST00000180819;ENSMUST00000181422	+
chr6	108563448	108564650	160492_at	MG_U74Av2	lncR.3190	chr6	108563445	108565693	ENSMUST00000062429	-
chr6	108564691	108565615	100037_at	MG_U74Av2	lncR.3190	chr6	108563445	108565693	ENSMUST00000062429	-
chr15	62176887	62184751	92707_at	MG_U74Av2	lncR.1268	chr15	62037986	62378096	uc007vym.1;uc007vyl.1;uc007vyk.1;uc011zti.1;uc007vyj.1;NR_003368;ENSMUST00000182956;uc011zth.1;ENSMUST00000182075;A630013P04;ENSMUST00000180432;ENSMUST00000181416;ENSMUST00000181657;uc007vyn.1;ENSMUST00000183297;ENSMUST00000183028;uc007vyo.1;ENSMUST00000182476;ENSMUST00000182380;ENSMUST00000182141	+
chr15	62178199	62250973	92706_at	MG_U74Av2	lncR.1268	chr15	62037986	62378096	uc007vym.1;uc007vyl.1;uc007vyk.1;uc011zti.1;uc007vyj.1;NR_003368;ENSMUST00000182956;uc011zth.1;ENSMUST00000182075;A630013P04;ENSMUST00000180432;ENSMUST00000181416;ENSMUST00000181657;uc007vyn.1;ENSMUST00000183297;ENSMUST00000183028;uc007vyo.1;ENSMUST00000182476;ENSMUST00000182380;ENSMUST00000182141	+
chr6	48523469	48523915	93513_at	MG_U74Av2	lncR.2966	chr6	48504338	48534832	NR_015597;NR_027808;uc009bun.2;uc009buo.2;ENSMUST00000117571	+
chr2	156390462	156391076	95848_at	MG_U74Av2	lncR.2211	chr2	156388062	156392979	NR_024329;uc012chs.1;2700088P18;2900097C17	-
chr2	156388062	156389457	96299_at	MG_U74Av2	lncR.2211	chr2	156388062	156392979	NR_024329;uc012chs.1;2700088P18;2900097C17	-
chr3	88171562	88171737	161310_at	MG_U74Av2	lncR.2364	chr3	88171559	88177785	NR_045997;uc008puf.2;uc008pue.2;2210408E11;ENSMUST00000181837	-
chr7	126972563	126976052	1436255_at	MOE430A	lncR.3477	chr7	126971720	126976098	ENSMUST00000180704;uc009jts.1;uc009jtt.1;uc009jtu.1;ENSMUST00000181859	-
chr6	30806943	30809199	1427122_at	MOE430A	lncR.2948	chr6	30804783	30807552	uc009bfw.1	+
chr6	30806943	30809199	1427123_s_at	MOE430A	lncR.2948	chr6	30804783	30807552	uc009bfw.1	+
chr6	30802886	30806919	1427320_at	MOE430A	lncR.2948	chr6	30804783	30807552	uc009bfw.1	+
chr2	129799476	129801454	1427124_at	MOE430A	lncR.2186	chr2	129798368	129801459	NR_029452;4932416H05;4933425A20	-
chr9	72361569	72409943	1453820_at	MOE430A	lncR.3795	chr9	72361735	72409945	A930005F02;ENSMUST00000180997;ENSMUST00000184796;uc009qpw.1	-
chr19	8885501	8888769	1429207_at	MOE430A	lncR.1835	chr19	8888386	8888774	uc029tra.1;NR_027866;5630400E13;A730079E17	-
chr19	8885501	8888769	1429208_at	MOE430A	lncR.1835	chr19	8888386	8888774	uc029tra.1;NR_027866;5630400E13;A730079E17	-
chr9	57127233	57128358	1419900_at	MOE430A	lncR.3782	chr9	57099950	57131290	ENSMUST00000125333;ENSMUST00000162738;NR_102289;ENSMUST00000142077;2410133F24	-
chr5	115631051	115631816	1420750_at	MOE430A	lncR.2906	chr5	115631048	115631816	uc008zeh.2;NR_027810;1700018N14;1110006O24	-
chr2	119594326	119600662	1430989_a_at	MOE430A	lncR.1986	chr2	119594295	119607502	NR_027832;NR_015473;uc008ltx.2;uc008lty.2;4933437I03;ENSMUST00000147425;ENSMUST00000153581;2310051G17;F630118P05;1700020I14;5430419O11	+
chr6	148921056	148946442	1415875_at	MOE430A	lncR.3085	chr6	148944867	148947129	ENSMUST00000047953;ENSMUST00000154673	+
chr9	15314157	15316976	1436558_at	MOE430A	lncR.3672	chr9	15306213	15316997	NR_028401;2810003F18	+
chr7	142659692	142670356	1427394_at	MOE430A	lncR.3354	chr7	142659692	142670356	NR_002855;ENSMUST00000141681;ENSMUST00000141551;ENSMUST00000124393	+
chr2	57236226	57238508	1439110_at	MOE430A	lncR.2106	chr2	57236227	57238508	ENSMUST00000146529;ENSMUST00000156418;C730034K11	-
chr11	69340770	69342641	1418100_at	MOE430A	lncR.469	chr11	69340461	69342647	ENSMUST00000129321;uc007jpv.2;NR_027827;ENSMUST00000151617	+
chr11	69340770	69342641	1448952_at	MOE430A	lncR.469	chr11	69340461	69342647	ENSMUST00000129321;uc007jpv.2;NR_027827;ENSMUST00000151617	+
chr2	174284339	174285479	1427788_at	MOE430A	lncR.2234	chr2	174281236	174295436	NR_002846;ENSMUST00000151472;ENSMUST00000150276;ENSMUST00000143738	-
chr11	97022041	97023378	1427786_at	MOE430A	lncR.652	chr11	97020508	97026248	ENSMUST00000128111	-
chr12	108817316	108818241	1457834_at	MOE430A	lncR.742	chr12	108817967	108820146	9630047000000	+
chr7	29155679	29156918	1453827_at	MOE430A	lncR.3251	chr7	29155680	29156920	ENSMUST00000053062;ENSMUST00000184073	+
chr1	181089182	181090284	1448047_at	MOE430A	lncR.254	chr1	181087142	181090047	6330524D21	-
chr11	86630403	86630732	1435873_a_at	MOE430A	lncR.639	chr11	86630428	86631026	ENSMUST00000117851	-
chr11	86630403	86630732	1455485_x_at	MOE430A	lncR.639	chr11	86630428	86631026	ENSMUST00000117851	-
chr17	94759941	94760588	1455715_at	MOE430A	lncR.1662	chr17	94759941	94834799	NR_045964;NR_045963;uc008dws.2;uc008dwr.2;ENSMUST00000182639	-
chr5	20950988	20953297	1427081_at	MOE430A	lncR.2717	chr5	20950988	20956398	NR_030699;A730015K04;ENSMUST00000190567	+
chr2	155817729	155819228	1428442_at	MOE430A	lncR.2210	chr2	155817730	155819426	ENSMUST00000124586;NR_015528;F930017N15	-
chr12	114646572	114646856	1452577_at	MOE430A	lncR.858	chr12	114646572	114646865	ENSMUST00000103501	-
chr6	31165524	31218433	1460417_at	MOE430A	lncR.3097	chr6	31093559	31218474	ENSMUST00000187876;NR_110471;NR_110470;NR_110469;ENSMUST00000115107;uc009bfy.1;ENSMUST00000185982;ENSMUST00000188611	-
chr12	113420741	113421060	1427351_s_at	MOE430A	lncR.819	chr12	113418558	113422730	uc007pgs.1;ENSMUST00000177715;ENSMUST00000103426	-
chr12	113420741	113427357	1427329_a_at	MOE430A	lncR.819	chr12	113418558	113422730	uc007pgs.1;ENSMUST00000177715;ENSMUST00000103426	-
chr9	107575820	107587425	1419770_at	MOE430A	lncR.3831	chr9	107575820	107587425	ENSMUST00000162027	-
chr18	11838551	11839524	1455844_at	MOE430A	lncR.1714	chr18	11820676	11839377	ENSMUST00000180860;NR_045421	-
chr2	129377414	129379404	1450907_at	MOE430A	lncR.2185	chr2	129378271	129379396	ENSMUST00000122326	-
chr2	129377414	129379404	1423215_at	MOE430A	lncR.2185	chr2	129378271	129379396	ENSMUST00000122326	-
chr7	143033588	143053686	1418802_at	MOE430A	lncR.3495	chr7	143021783	143053686	NR_110354;ENSMUST00000133630;NR_110355;NR_015529;ENSMUST00000155952;ENSMUST00000131129	-
chr19	61125915	61140817	1438465_at	MOE430A	lncR.1873	chr19	61053840	61140840	ENSMUST00000122927;uc008icg.2;uc008icf.2;ENSMUST00000127290;ENSMUST00000181469;ENSMUST00000127117;uc008ich.1;ENSMUST00000180544;uc008ici.1;ENSMUST00000143264	-
chr10	61428491	61430557	1437733_at	MOE430A	lncR.361	chr10	61428875	61432943	G270051K17;uc007ffz.3	-
chr10	61430470	61432273	1455575_at	MOE430A	lncR.361	chr10	61428875	61432943	G270051K17;uc007ffz.3	-
chr10	61430470	61432273	1436158_at	MOE430A	lncR.361	chr10	61428875	61432943	G270051K17;uc007ffz.3	-
chr4	89235732	89273403	1427740_a_at	MOE430A	lncR.2631	chr4	89235699	89273403	ENSMUST00000129527;uc008tog.1;ENSMUST00000127174	-
chr17	16951538	16974157	1425095_at	MOE430A	lncR.1495	chr17	16951539	16974157	ENSMUST00000190415;B230110I22;ENSMUST00000071374	+
chr6	91441003	91441755	1457964_at	MOE430A	lncR.3042	chr6	91440986	91441755	NR_038153;uc009cya.2;1810044D09;ENSMUST00000186472	+
chr1	60703936	60704747	1430980_a_at	MOE430A	lncR.39	chr1	60703918	60705656	ENSMUST00000178619;ENSMUST00000122226	+
chr9	88521051	88522628	1428529_at	MOE430A	lncR.3811	chr9	88521050	88522929	ENSMUST00000182232;ENSMUST00000180563;NR_040721;uc009qys.2;ENSMUST00000183045;2810026P18;ENSMUST00000182517;ENSMUST00000183030;ENSMUST00000182900;ENSMUST00000182872;ENSMUST00000190033	-
chr1	9941958	9944047	1436506_a_at	MOE430A	lncR.142	chr1	9941959	9944118	ENSMUST00000182580;ENSMUST00000182819;NR_024067;uc007aha.1;1110008H02;ENSMUST00000182742;ENSMUST00000182498;ENSMUST00000182043	-
chr13	78123344	78123842	1419889_at	MOE430A	lncR.1051	chr13	78123375	78183159	uc007rhb.1	-
chr19	8755402	8756958	1448030_at	MOE430A	lncR.1834	chr19	8756563	8757020	1700023D09	-
chr4	129761590	129761849	1438291_x_at	MOE430A	lncR.2672	chr4	129761628	129761916	ENSMUST00000122147	-
chr17	24528266	24528743	1419798_at	MOE430A	lncR.1503	chr17	24528248	24528744	ENSMUST00000176921;2610019E17;NR_045289;uc008awt.2;ENSMUST00000176215	+
chr19	5842301	5844643	1428083_at	MOE430A	lncR.1827	chr19	5824708	5845480	ENSMUST00000173672;NR_003513;uc012bhe.1;I1C0035O03;I420030L17;I1C0033O14;4732452C17;I1C0046E22;I420019F22;6330419P03;uc008gfk.1;ENSMUST00000174287;2310043N10;9130009H04;G370005F13;ENSMUST00000174829	-
chr7	132874444	132931197	1425737_at	MOE430A	lncR.3484	chr7	132889489	132931375	ENSMUST00000180905	-
chr7	75769037	75770403	1433935_at	MOE430A	lncR.3429	chr7	75769448	75782099	uc029wlz.1;ENSMUST00000181224	-
chr3	30792578	30793554	1432634_at	MOE430A	lncR.2331	chr3	30792577	30793564	ENSMUST00000187361;ENSMUST00000180833	-
chr11	116531740	116533105	1420566_at	MOE430A	lncR.683	chr11	116529215	116533077	ENSMUST00000186169	-
chr10	63243073	63244148	1453876_at	MOE430A	lncR.362	chr10	63243068	63244153	ENSMUST00000054837	-
chr1	172376151	172376427	1419876_at	MOE430A	lncR.246	chr1	172374972	172376363	2810449G22	-
chr1	172376151	172376427	1419877_x_at	MOE430A	lncR.246	chr1	172374972	172376363	2810449G22	-
chr9	114368418	114370470	1425818_at	MOE430A	lncR.3746	chr9	114368303	114377238	ENSMUST00000124664;NR_040383;uc029xgi.1;ENSMUST00000147689;ENSMUST00000131898;NR_040384;uc009rxf.2	+
chr6	113070414	113077197	1452239_at	MOE430A	lncR.3193	chr6	113067428	113077333	ENSMUST00000167415;NR_027010;B630013J18;ENSMUST00000133467;ENSMUST00000124246;NR_027009;NR_027008;uc012eqa.1;uc009deo.2;ENSMUST00000159544	-
chr11	87756648	87757268	1448010_at	MOE430A	lncR.495	chr11	87755577	87757270	ENSMUST00000123700;A430104N18	+
chr11	75599632	75600454	1448112_at	MOE430A	lncR.624	chr11	75599645	75600231	NR_110477	-
chr11	59775602	59776216	1419937_at	MOE430A	lncR.598	chr11	59775286	59780321	ENSMUST00000123949	-
chr6	35252764	35261966	1436339_at	MOE430A	lncR.2955	chr6	35252654	35263496	C230016J21;ENSMUST00000152147;NR_015608;uc009bin.2;1810058I24;F630206C16;ENSMUST00000130875;uc009bio.2;NR_027875;ENSMUST00000136110;1190007C21	+
chr9	45856769	45858351	1456399_at	MOE430A	lncR.3775	chr9	45856769	45858357	ENSMUST00000162209;9030618A07	-
chr16	84713031	84715242	1428027_at	MOE430A	lncR.1407	chr16	84703167	84715245	ENSMUST00000185662;ENSMUST00000180991;uc007ztd.1	+
chr19	5802111	5802678	1438403_s_at	MOE430A	lncR.1826	chr19	5795689	5802672	uc008gfj.2;NR_002847;ENSMUST00000172812;ENSMUST00000173314;ENSMUST00000174808;9430072K23;ENSMUST00000173499;ENSMUST00000173523;2310038L10	-
chr19	5799964	5802329	1427285_s_at	MOE430A	lncR.1826	chr19	5795689	5802672	uc008gfj.2;NR_002847;ENSMUST00000172812;ENSMUST00000173314;ENSMUST00000174808;9430072K23;ENSMUST00000173499;ENSMUST00000173523;2310038L10	-
chr19	5799964	5802329	1452378_at	MOE430A	lncR.1826	chr19	5795689	5802672	uc008gfj.2;NR_002847;ENSMUST00000172812;ENSMUST00000173314;ENSMUST00000174808;9430072K23;ENSMUST00000173499;ENSMUST00000173523;2310038L10	-
chr5	65607776	65610175	1434215_at	MOE430A	lncR.2868	chr5	65605723	65609380	D030068M12	-
chr5	65607776	65610175	1454872_at	MOE430A	lncR.2868	chr5	65605723	65609380	D030068M12	-
chr2	120024806	120027453	1432414_at	MOE430A	lncR.2173	chr2	120024807	120027453	ENSMUST00000141511	-
chr3	52268942	52269422	1456529_at	MOE430A	lncR.2345	chr3	52268435	52269435	ENSMUST00000174738	-
chr3	107891470	107892756	1434868_at	MOE430A	lncR.2390	chr3	107888849	107896213	NR_015459;ENSMUST00000131345;ENSMUST00000144591;ENSMUST00000152663	-
chr10	3364072	3367543	1431435_at	MOE430A	lncR.334	chr10	3364073	3367135	ENSMUST00000181086	-
chr9	108567532	108569264	1459927_at	MOE430A	lncR.3744	chr9	108568318	108568861	uc012hat.1	+
chr15	89071197	89074297	1448038_at	MOE430A	lncR.1347	chr15	89071196	89075854	ENSMUST00000162579;ENSMUST00000161483;NR_040417;uc007xfb.1;1810021B22;ENSMUST00000150364;ENSMUST00000159412;ENSMUST00000161735	-
chr11	6474774	6475432	1436940_at	MOE430A	lncR.413	chr11	6475425	6490918	ENSMUST00000127488	+
chr16	24392555	24393522	1436187_at	MOE430A	lncR.1441	chr16	24391612	24393655	ENSMUST00000181640;NR_037954;1110054M08	-
chr2	130880868	130881572	1456104_at	MOE430A	lncR.2189	chr2	130873059	130906396	ENSMUST00000135110;uc008mkb.2;ENSMUST00000128176	-
chr10	45065907	45067141	1436198_at	MOE430A	lncR.357	chr10	45066412	45067078	2310075K07;1810054P09	-
chr5	113842436	113843102	1419911_at	MOE430A	lncR.2791	chr5	113842601	113843116	ENSMUST00000166047	+
chr5	64595228	64595585	1449600_at	MOE430A	lncR.2866	chr5	64593862	64610699	NR_045078;uc008xmq.2	-
chrX	169368904	169370142	1427198_at	MOE430A	lncR.3980	chrX	169320421	169370003	uc009uxy.1;ENSMUST00000156210;ENSMUST00000149873;ENSMUST00000119987	+
chrX	8101433	8106241	1449657_at	MOE430A	lncR.3857	chrX	8097086	8106701	uc009snt.1;NR_003632;ENSMUST00000123120;ENSMUST00000118546	+
chr11	3639829	3644528	1415708_at	MOE430A	lncR.548	chr11	3639784	3648814	NR_110490;NR_002322;NR_002321;ENSMUST00000132077;uc007htj.1;uc007htk.1;ENSMUST00000153313;ENSMUST00000144852;E430005H20;uc007htl.1;8430418P16;ENSMUST00000184347;uc029rkg.1	-
chr11	3639829	3644528	1426771_at	MOE430A	lncR.548	chr11	3639784	3648814	NR_110490;NR_002322;NR_002321;ENSMUST00000132077;uc007htj.1;uc007htk.1;ENSMUST00000153313;ENSMUST00000144852;E430005H20;uc007htl.1;8430418P16;ENSMUST00000184347;uc029rkg.1	-
chr17	24212514	24221730	1428041_at	MOE430A	lncR.1501	chr17	24208861	24221730	ENSMUST00000148704;ENSMUST00000171563;ENSMUST00000137883	+
chr10	24589304	24595812	1431553_at	MOE430A	lncR.343	chr10	24549447	24597108	ENSMUST00000136908;ENSMUST00000141076;4833407D20;ENSMUST00000125158	-
chr7	90124830	90129960	1439962_at	MOE430A	lncR.3443	chr7	90124835	90129936	uc009igo.2;NR_046007;uc009ign.2;NR_046006;ENSMUST00000181189	-
chr18	37752269	37768242	1454016_at	MOE430A	lncR.1726	chr18	37746559	37768242	ENSMUST00000180931;ENSMUST00000180922	-
chr12	32821871	32826905	1420342_at	MOE430A	lncR.707	chr12	32821872	32826908	ENSMUST00000180613;NR_045032;uc029rrt.1	+
chr17	39847729	39848829	1421754_at	MOE430A	lncR.1627	chr17	39848103	39848827	ENSMUST00000062783	-
chr3	123507551	123508322	1435524_at	MOE430A	lncR.2403	chr3	123507551	123508336	uc008rfm.1;uc008rfn.1;NR_028574;uc012cxc.1	-
chr14	61602838	61682373	1427411_s_at	MOE430A	lncR.1218	chr14	61602835	61682373	uc007uga.2;NR_028264;uc007ugb.2;uc007ugc.2;ENSMUST00000182768;6430508J09;ENSMUST00000182259;D230030K09;A530074I23;ENSMUST00000183066;ENSMUST00000183054;ENSMUST00000182325;ENSMUST00000180377;ENSMUST00000183079;ENSMUST00000182727;1810047A16;ENSMUST00000183245;uc007ugg.1;uc007ugh.1;ENSMUST00000182756;ENSMUST00000180917;4932411A06;ENSMUST00000182286;ENSMUST00000182537;ENSMUST00000182957;uc007ugi.2	-
chr14	61602838	61682373	1427410_at	MOE430A	lncR.1218	chr14	61602835	61682373	uc007uga.2;NR_028264;uc007ugb.2;uc007ugc.2;ENSMUST00000182768;6430508J09;ENSMUST00000182259;D230030K09;A530074I23;ENSMUST00000183066;ENSMUST00000183054;ENSMUST00000182325;ENSMUST00000180377;ENSMUST00000183079;ENSMUST00000182727;1810047A16;ENSMUST00000183245;uc007ugg.1;uc007ugh.1;ENSMUST00000182756;ENSMUST00000180917;4932411A06;ENSMUST00000182286;ENSMUST00000182537;ENSMUST00000182957;uc007ugi.2	-
chr5	35553714	35556254	1448191_at	MOE430A	lncR.2735	chr5	35554184	35555971	ENSMUST00000119494	+
chr11	60920916	60931867	1419203_at	MOE430A	lncR.603	chr11	60920917	60931867	ENSMUST00000123544;NR_027800;uc007jgv.1	-
chr17	94750137	94775137	1427141_at	MOE430A	lncR.1561	chr17	94750099	94775132	uc008dwq.2;uc008dwp.2;NR_024720;uc008dwo.2;uc008dwn.2;ENSMUST00000182402;ENSMUST00000182313;ENSMUST00000182475;ENSMUST00000183133	+
chr8	35582502	35583325	1455601_at	MOE430A	lncR.3614	chr8	35582502	35589020	NR_040376;A430079C03;ENSMUST00000181322	-
chr12	31927038	31929077	1438430_at	MOE430A	lncR.706	chr12	31927964	31929068	D030062G19	+
chr1	161037859	161038537	1455904_at	MOE430A	lncR.112	chr1	161034422	161038539	ENSMUST00000160152;ENSMUST00000161005;ENSMUST00000159119;ENSMUST00000159706;ENSMUST00000161380;ENSMUST00000162289;ENSMUST00000162558;uc007dev.1;uc011wun.1;uc007dew.1;uc007deu.1;NR_002840;uc007det.1;ENSMUST00000159157;ENSMUST00000160429;D030018K05;ENSMUST00000159663;ENSMUST00000161229;ENSMUST00000159404;ENSMUST00000159438;ENSMUST00000065709;ENSMUST00000161461;ENSMUST00000162163;ENSMUST00000159153;…	+
chr1	161035749	161038539	1449410_a_at	MOE430A	lncR.112	chr1	161034422	161038539	ENSMUST00000160152;ENSMUST00000161005;ENSMUST00000159119;ENSMUST00000159706;ENSMUST00000161380;ENSMUST00000162289;ENSMUST00000162558;uc007dev.1;uc011wun.1;uc007dew.1;uc007deu.1;NR_002840;uc007det.1;ENSMUST00000159157;ENSMUST00000160429;D030018K05;ENSMUST00000159663;ENSMUST00000161229;ENSMUST00000159404;ENSMUST00000159438;ENSMUST00000065709;ENSMUST00000161461;ENSMUST00000162163;ENSMUST00000159153;…	+
chr1	161036026	161038539	1436222_at	MOE430A	lncR.112	chr1	161034422	161038539	ENSMUST00000160152;ENSMUST00000161005;ENSMUST00000159119;ENSMUST00000159706;ENSMUST00000161380;ENSMUST00000162289;ENSMUST00000162558;uc007dev.1;uc011wun.1;uc007dew.1;uc007deu.1;NR_002840;uc007det.1;ENSMUST00000159157;ENSMUST00000160429;D030018K05;ENSMUST00000159663;ENSMUST00000161229;ENSMUST00000159404;ENSMUST00000159438;ENSMUST00000065709;ENSMUST00000161461;ENSMUST00000162163;ENSMUST00000159153;…	+
chr1	161035749	161038537	1424843_a_at	MOE430A	lncR.112	chr1	161034422	161038539	ENSMUST00000160152;ENSMUST00000161005;ENSMUST00000159119;ENSMUST00000159706;ENSMUST00000161380;ENSMUST00000162289;ENSMUST00000162558;uc007dev.1;uc011wun.1;uc007dew.1;uc007deu.1;NR_002840;uc007det.1;ENSMUST00000159157;ENSMUST00000160429;D030018K05;ENSMUST00000159663;ENSMUST00000161229;ENSMUST00000159404;ENSMUST00000159438;ENSMUST00000065709;ENSMUST00000161461;ENSMUST00000162163;ENSMUST00000159153;…	+
chr1	161035749	161038539	1419291_x_at	MOE430A	lncR.112	chr1	161034422	161038539	ENSMUST00000160152;ENSMUST00000161005;ENSMUST00000159119;ENSMUST00000159706;ENSMUST00000161380;ENSMUST00000162289;ENSMUST00000162558;uc007dev.1;uc011wun.1;uc007dew.1;uc007deu.1;NR_002840;uc007det.1;ENSMUST00000159157;ENSMUST00000160429;D030018K05;ENSMUST00000159663;ENSMUST00000161229;ENSMUST00000159404;ENSMUST00000159438;ENSMUST00000065709;ENSMUST00000161461;ENSMUST00000162163;ENSMUST00000159153;…	+
chr11	100969888	100971049	1453891_at	MOE430A	lncR.518	chr11	100969889	100971049	2310016D09	+
chr7	45567793	45575327	1434906_at	MOE430A	lncR.3398	chr7	45567794	45575327	NR_038165;NR_038166;ENSMUST00000130094;ENSMUST00000145208;ENSMUST00000133678;ENSMUST00000123549;ENSMUST00000132138;ENSMUST00000142260;ENSMUST00000144570;ENSMUST00000135933;ENSMUST00000148383	-
chr11	85234774	85236213	1430265_at	MOE430A	lncR.492	chr11	85234775	85238304	ENSMUST00000050015;NR_028329;uc007krk.2;F630110L15;ENSMUST00000136454;D630032N06	+
chr9	37252921	37253361	1423090_x_at	MOE430A	lncR.3682	chr9	37252922	37253365	ENSMUST00000160052;ENSMUST00000161698	+
chr13	67744109	67756838	1419335_at	MOE430A	lncR.965	chr13	67729261	67756838	NR_027969;ENSMUST00000143812;ENSMUST00000049518;ENSMUST00000181158	+
chr17	15403347	15405219	1438427_at	MOE430A	lncR.1493	chr17	15396201	15433581	NR_033586	+
chr4	40269584	40270940	1429115_at	MOE430A	lncR.2454	chr4	40269569	40270940	ENSMUST00000129758;NR_045265;5330408M09	+
chr4	40269584	40270940	1453033_at	MOE430A	lncR.2454	chr4	40269569	40270940	ENSMUST00000129758;NR_045265;5330408M09	+
chr11	46440361	46447265	1430419_at	MOE430A	lncR.577	chr11	46440362	46447248	ENSMUST00000181212	-
chr15	82982724	82988108	1457372_at	MOE430A	lncR.1341	chr15	82982725	82987830	ENSMUST00000188623;ENSMUST00000186748	-
chr6	53045582	53047439	1415748_a_at	MOE430A	lncR.2975	chr6	53045884	53046423	ENSMUST00000119487	+
chr17	10319918	10321141	1429748_at	MOE430A	lncR.1482	chr17	10319918	10322606	NR_037588;uc012ajw.1;B930003M22	+
chr19	8726165	8726441	1439399_a_at	MOE430A	lncR.1766	chr19	8723486	8726442	uc008gml.1;uc008gmk.2;uc008gmj.2;NR_002896;A730062M15;D030060F23;9830141O04;ENSMUST00000180819;ENSMUST00000181422	+
chr19	8725483	8726442	1437658_a_at	MOE430A	lncR.1766	chr19	8723486	8726442	uc008gml.1;uc008gmk.2;uc008gmj.2;NR_002896;A730062M15;D030060F23;9830141O04;ENSMUST00000180819;ENSMUST00000181422	+
chr19	8724139	8726443	1433675_at	MOE430A	lncR.1766	chr19	8723486	8726442	uc008gml.1;uc008gmk.2;uc008gmj.2;NR_002896;A730062M15;D030060F23;9830141O04;ENSMUST00000180819;ENSMUST00000181422	+
chr19	8724166	8726443	1454703_x_at	MOE430A	lncR.1766	chr19	8723486	8726442	uc008gml.1;uc008gmk.2;uc008gmj.2;NR_002896;A730062M15;D030060F23;9830141O04;ENSMUST00000180819;ENSMUST00000181422	+
chr19	8724139	8726443	1433674_a_at	MOE430A	lncR.1766	chr19	8723486	8726442	uc008gml.1;uc008gmk.2;uc008gmj.2;NR_002896;A730062M15;D030060F23;9830141O04;ENSMUST00000180819;ENSMUST00000181422	+
chr3	32365488	32367438	1420580_at	MOE430A	lncR.2248	chr3	32365488	32367438	NR_027966	+
chr2	94406150	94411687	1452312_at	MOE430A	lncR.1971	chr2	94406151	94412470	ENSMUST00000152313;NR_027831;uc008lgw.2;2810002D19;G270145E17	+
chr11	119935712	119936519	1452491_at	MOE430A	lncR.687	chr11	119935803	119942698	ENSMUST00000129379	-
chr15	62176887	62184751	1450541_at	MOE430A	lncR.1268	chr15	62037986	62378096	uc007vym.1;uc007vyl.1;uc007vyk.1;uc011zti.1;uc007vyj.1;NR_003368;ENSMUST00000182956;uc011zth.1;ENSMUST00000182075;A630013P04;ENSMUST00000180432;ENSMUST00000181416;ENSMUST00000181657;uc007vyn.1;ENSMUST00000183297;ENSMUST00000183028;uc007vyo.1;ENSMUST00000182476;ENSMUST00000182380;ENSMUST00000182141	+
chr15	62178174	62250975	1427140_at	MOE430A	lncR.1268	chr15	62037986	62378096	uc007vym.1;uc007vyl.1;uc007vyk.1;uc011zti.1;uc007vyj.1;NR_003368;ENSMUST00000182956;uc011zth.1;ENSMUST00000182075;A630013P04;ENSMUST00000180432;ENSMUST00000181416;ENSMUST00000181657;uc007vyn.1;ENSMUST00000183297;ENSMUST00000183028;uc007vyo.1;ENSMUST00000182476;ENSMUST00000182380;ENSMUST00000182141	+
chr15	62178174	62250975	1452324_at	MOE430A	lncR.1268	chr15	62037986	62378096	uc007vym.1;uc007vyl.1;uc007vyk.1;uc011zti.1;uc007vyj.1;NR_003368;ENSMUST00000182956;uc011zth.1;ENSMUST00000182075;A630013P04;ENSMUST00000180432;ENSMUST00000181416;ENSMUST00000181657;uc007vyn.1;ENSMUST00000183297;ENSMUST00000183028;uc007vyo.1;ENSMUST00000182476;ENSMUST00000182380;ENSMUST00000182141	+
chr5	92441313	92443770	1454704_at	MOE430A	lncR.2881	chr5	92441319	92443621	9330185J12	-
chr6	3333191	3333852	1436172_at	MOE430A	lncR.3087	chr6	3333193	3346069	uc009aux.1	-
chr6	3333191	3333852	1455581_x_at	MOE430A	lncR.3087	chr6	3333193	3346069	uc009aux.1	-
chr2	156391721	156392812	1432646_a_at	MOE430A	lncR.2211	chr2	156388062	156392979	NR_024329;uc012chs.1;2700088P18;2900097C17	-
chr2	156388064	156391126	1428286_at	MOE430A	lncR.2211	chr2	156388062	156392979	NR_024329;uc012chs.1;2700088P18;2900097C17	-
chr13	28951519	28952099	1455867_at	MOE430A	lncR.930	chr13	28943048	28951671	ENSMUST00000180992	+
chr2	22894375	22895738	1453613_at	MOE430A	lncR.2071	chr2	22895321	22895736	ENSMUST00000091396	-
chr8	109860699	109861351	1449663_at	MOE430A	lncR.3655	chr8	109859984	109868432	ENSMUST00000173980	-
chr6	72438012	72439271	1456636_at	MOE430A	lncR.3031	chr6	72438682	72440615	NR_046011	+
chr17	12741373	12815557	1451634_at	MOE430A	lncR.1487	chr17	12741310	12860122	uc008alb.2;NR_027773;uc008ala.2;NR_027772;uc012akd.1;uc008akz.2;NR_002853;NR_027784;ENSMUST00000160932;ENSMUST00000162826;2810051F02;ENSMUST00000079529;ENSMUST00000159791;ENSMUST00000159731;ENSMUST00000158900;ENSMUST00000161890;ENSMUST00000159301	+
chr5	130188545	130188888	1455806_x_at	MOE430A	lncR.2804	chr5	130188395	130188796	ENSMUST00000118998	+
chr7	126972563	126976052	1436255_at	Mouse430_2	lncR.3477	chr7	126971720	126976098	ENSMUST00000180704;uc009jts.1;uc009jtt.1;uc009jtu.1;ENSMUST00000181859	-
chr6	52308388	52314832	1430678_at	Mouse430_2	lncR.3114	chr6	52308388	52314832	NR_038163;ENSMUST00000125305;5730457N03;ENSMUST00000137258	-
chr6	30806943	30809199	1427122_at	Mouse430_2	lncR.2948	chr6	30804783	30807552	uc009bfw.1	+
chr6	30806943	30809199	1427123_s_at	Mouse430_2	lncR.2948	chr6	30804783	30807552	uc009bfw.1	+
chr6	30802886	30806919	1427320_at	Mouse430_2	lncR.2948	chr6	30804783	30807552	uc009bfw.1	+
chr2	104816918	104818678	1428990_at	Mouse430_2	lncR.1974	chr2	104816919	104818678	2310047K21	+
chr2	129799476	129801454	1427124_at	Mouse430_2	lncR.2186	chr2	129798368	129801459	NR_029452;4932416H05;4933425A20	-
chr2	129798363	129799319	1439914_at	Mouse430_2	lncR.2186	chr2	129798368	129801459	NR_029452;4932416H05;4933425A20	-
chr15	83174122	83174813	1456554_at	Mouse430_2	lncR.1286	chr15	83172350	83174813	9030216K19;9330154E11	+
chr19	46348202	46348982	1440229_at	Mouse430_2	lncR.1863	chr19	46348200	46350302	uc029tsp.1;NR_040418;ENSMUST00000189008;2310034G01;ENSMUST00000185278	-
chr14	105427558	105437716	1432388_at	Mouse430_2	lncR.1165	chr14	105427558	105437716	NR_045859;uc029smu.1	+
chr4	126968131	126969379	1429867_at	Mouse430_2	lncR.2515	chr4	126968255	126969379	4933424C08	+
chr11	63173913	63188454	1432507_at	Mouse430_2	lncR.461	chr11	63173914	63188454	ENSMUST00000123420	+
chr13	23427974	23431018	1458976_at	Mouse430_2	lncR.1010	chr13	23427975	23431022	NR_015492;uc007ptp.1;ENSMUST00000141543;C230035I16;A430094C23;ENSMUST00000153753;C130083M02	-
chr3	96240809	96241826	1438815_at	Mouse430_2	lncR.2286	chr3	96239393	96241819	ENSMUST00000176760	+
chr2	18766483	18767437	1459121_at	Mouse430_2	lncR.2064	chr2	18766485	18767440	D030030M01	-
chr1	9563504	9631137	1453958_at	Mouse430_2	lncR.140	chr1	9560832	9631175	NR_015470;ENSMUST00000115480;ENSMUST00000145176;ENSMUST00000148585;ENSMUST00000153239;uc007ago.2;ENSMUST00000148310	-
chr13	89739463	89887168	1445175_at	Mouse430_2	lncR.976	chr13	89739459	89887168	uc007rjl.1;uc007rjm.1;A530052F04;ENSMUST00000044500;ENSMUST00000161917;E030047P15	+
chr9	72361569	72409943	1453820_at	Mouse430_2	lncR.3795	chr9	72361735	72409945	A930005F02;ENSMUST00000180997;ENSMUST00000184796;uc009qpw.1	-
chr2	50433093	50433967	1442635_at	Mouse430_2	lncR.1925	chr2	50296809	50433967	NR_040362;uc008jqe.1;ENSMUST00000123699	+
chr1	57359217	57359889	1441527_at	Mouse430_2	lncR.171	chr1	57359221	57377544	uc007bax.1;NR_037999;4933415B02;ENSMUST00000181949	-
chr14	16244410	16245088	1441514_at	Mouse430_2	lncR.1086	chr14	16243351	16245088	A930026I10	+
chr1	177641542	177642884	1440008_at	Mouse430_2	lncR.249	chr1	177641541	177642943	NR_037994;uc007duq.2;ENSMUST00000189507;2310043L19	-
chr9	122884996	122885765	1445138_at	Mouse430_2	lncR.3844	chr9	122885080	122903184	ENSMUST00000180486	-
chr9	92540210	92540907	1459230_at	Mouse430_2	lncR.3815	chr9	92538800	92542869	NR_029474	-
chr7	81530629	81531498	1436369_at	Mouse430_2	lncR.3319	chr7	81523549	81531498	NR_045299;uc009icc.2;ENSMUST00000180879;ENSMUST00000181492	+
chr19	8885501	8888769	1429207_at	Mouse430_2	lncR.1835	chr19	8888386	8888774	uc029tra.1;NR_027866;5630400E13;A730079E17	-
chr19	8885501	8888769	1429208_at	Mouse430_2	lncR.1835	chr19	8888386	8888774	uc029tra.1;NR_027866;5630400E13;A730079E17	-
chr9	57127233	57128358	1419900_at	Mouse430_2	lncR.3782	chr9	57099950	57131290	ENSMUST00000125333;ENSMUST00000162738;NR_102289;ENSMUST00000142077;2410133F24	-
chr5	115631051	115631816	1420750_at	Mouse430_2	lncR.2906	chr5	115631048	115631816	uc008zeh.2;NR_027810;1700018N14;1110006O24	-
chr11	69684514	69691141	1442123_at	Mouse430_2	lncR.472	chr11	69682138	69691141	ENSMUST00000144033;ENSMUST00000140371;ENSMUST00000145435	+
chr13	64248699	64268145	1430657_at	Mouse430_2	lncR.958	chr13	64248699	64268148	NR_045798;uc007qys.1;1810034E14;ENSMUST00000181403;ENSMUST00000185652;ENSMUST00000189419	+
chr7	34239737	34240208	1458283_at	Mouse430_2	lncR.3270	chr7	34234377	34240207	ENSMUST00000127010	+
chr19	53460624	53462723	1431688_at	Mouse430_2	lncR.1811	chr19	53460625	53462723	4833407H14;ENSMUST00000180442	+
chr4	132308692	132311024	1436040_at	Mouse430_2	lncR.2525	chr4	132308677	132311024	uc012dme.1;NR_029468;uc008vaz.1;ENSMUST00000137343;ENSMUST00000144705;2310005L22;ENSMUST00000153474;ENSMUST00000126380;ENSMUST00000128000;ENSMUST00000128131;ENSMUST00000182826	+
chrX	108853580	108856525	1454318_at	Mouse430_2	lncR.3931	chrX	108834477	108974398	uc009uco.1;NR_015493;D930030D24;ENSMUST00000153212;ENSMUST00000144421;ENSMUST00000123040;uc009ucp.1;uc009ucq.1;1810022M18;ENSMUST00000131640;ENSMUST00000145250;ENSMUST00000152089;ENSMUST00000151166	+
chrX	108834477	108886896	1444703_at	Mouse430_2	lncR.3931	chrX	108834477	108974398	uc009uco.1;NR_015493;D930030D24;ENSMUST00000153212;ENSMUST00000144421;ENSMUST00000123040;uc009ucp.1;uc009ucq.1;1810022M18;ENSMUST00000131640;ENSMUST00000145250;ENSMUST00000152089;ENSMUST00000151166	+
chrX	108834695	108874974	1444678_at	Mouse430_2	lncR.3931	chrX	108834477	108974398	uc009uco.1;NR_015493;D930030D24;ENSMUST00000153212;ENSMUST00000144421;ENSMUST00000123040;uc009ucp.1;uc009ucq.1;1810022M18;ENSMUST00000131640;ENSMUST00000145250;ENSMUST00000152089;ENSMUST00000151166	+
chr18	11003687	11048677	1431543_at	Mouse430_2	lncR.1713	chr18	11042036	11052567	NR_105023	-
chr17	30576299	30577431	1428989_at	Mouse430_2	lncR.1514	chr17	30576300	30577429	0710001D07;1700025C14	+
chr8	27142483	27146383	1453388_at	Mouse430_2	lncR.3520	chr8	27142909	27149706	NR_045840;ENSMUST00000181424	+
chr2	119601956	119603899	1437774_at	Mouse430_2	lncR.1986	chr2	119594295	119607502	NR_027832;NR_015473;uc008ltx.2;uc008lty.2;4933437I03;ENSMUST00000147425;ENSMUST00000153581;2310051G17;F630118P05;1700020I14;5430419O11	+
chr2	119603925	119607497	1428411_at	Mouse430_2	lncR.1986	chr2	119594295	119607502	NR_027832;NR_015473;uc008ltx.2;uc008lty.2;4933437I03;ENSMUST00000147425;ENSMUST00000153581;2310051G17;F630118P05;1700020I14;5430419O11	+
chr2	119594326	119600662	1430989_a_at	Mouse430_2	lncR.1986	chr2	119594295	119607502	NR_027832;NR_015473;uc008ltx.2;uc008lty.2;4933437I03;ENSMUST00000147425;ENSMUST00000153581;2310051G17;F630118P05;1700020I14;5430419O11	+
chr3	89771188	89772175	1438209_at	Mouse430_2	lncR.2367	chr3	89770027	89773400	uc008qac.2;C130034I06;C030009E22;A530022C24	-
chr1	71958990	72005195	1431461_at	Mouse430_2	lncR.180	chr1	71958997	72038731	NR_040454;uc029qoz.1;ENSMUST00000188213;ENSMUST00000185689	-
chr19	4625733	4627801	1429917_at	Mouse430_2	lncR.1762	chr19	4625395	4627799	4631404C02	+
chr6	113479438	113480129	1457471_at	Mouse430_2	lncR.3194	chr6	113479455	113483161	9330110N14	-
chr5	25499069	25501541	1459111_at	Mouse430_2	lncR.2725	chr5	25499067	25504473	ENSMUST00000181942;NR_030700;uc008wsy.2	+
chr5	25501875	25502549	1458913_at	Mouse430_2	lncR.2725	chr5	25499067	25504473	ENSMUST00000181942;NR_030700;uc008wsy.2	+
chr6	100810093	100810913	1457042_at	Mouse430_2	lncR.3046	chr6	100807451	100810911	B430312A05	+
chr17	25833109	25834266	1429069_at	Mouse430_2	lncR.1505	chr17	25833113	25834259	2310040B03	+
chr7	92738891	92741459	1429331_at	Mouse430_2	lncR.3444	chr7	92734166	92741468	ENSMUST00000147198;ENSMUST00000182578;uc029wmy.1;ENSMUST00000098305;NR_015510;uc012fpc.1;ENSMUST00000182408	-
chr7	92734165	92735220	1442155_at	Mouse430_2	lncR.3444	chr7	92734166	92741468	ENSMUST00000147198;ENSMUST00000182578;uc029wmy.1;ENSMUST00000098305;NR_015510;uc012fpc.1;ENSMUST00000182408	-
chr7	92737657	92738372	1456201_at	Mouse430_2	lncR.3444	chr7	92734166	92741468	ENSMUST00000147198;ENSMUST00000182578;uc029wmy.1;ENSMUST00000098305;NR_015510;uc012fpc.1;ENSMUST00000182408	-
chr7	92738891	92741459	1429332_at	Mouse430_2	lncR.3444	chr7	92734166	92741468	ENSMUST00000147198;ENSMUST00000182578;uc029wmy.1;ENSMUST00000098305;NR_015510;uc012fpc.1;ENSMUST00000182408	-
chr3	51562470	51567117	1429955_at	Mouse430_2	lncR.2258	chr3	51559756	51567117	uc012cpj.1;NR_033624;ENSMUST00000180616;ENSMUST00000180404;ENSMUST00000181303	+
chrX	103493597	103494082	1458435_at	Mouse430_2	lncR.3925	chrX	103493558	103530703	ENSMUST00000181020;9830107K21;NR_015508;uc009tzq.2;uc029xma.1;uc029xmc.1;uc029xmd.1;uc029xmb.1;ENSMUST00000183027;ENSMUST00000182447;uc009tzr.1;ENSMUST00000182486;ENSMUST00000121201	+
chr2	69885727	69888155	1432524_at	Mouse430_2	lncR.1939	chr2	69885727	69888155	uc008jyx.1;ENSMUST00000129114	+
chr5	149119565	149123412	1444601_at	Mouse430_2	lncR.2933	chr5	149119564	149184063	uc029vqv.1;NR_015478;uc009ape.1;C230003P19;ENSMUST00000180733	-
chr5	149183180	149184226	1454575_at	Mouse430_2	lncR.2933	chr5	149119564	149184063	uc029vqv.1;NR_015478;uc009ape.1;C230003P19;ENSMUST00000180733	-
chr13	24598009	24598370	1436491_at	Mouse430_2	lncR.1016	chr13	24597613	24604925	ENSMUST00000135889;uc007pvy.2;NR_024599;uc007pvz.2;ENSMUST00000118346	-
chr6	148921056	148946442	1415875_at	Mouse430_2	lncR.3085	chr6	148944867	148947129	ENSMUST00000047953;ENSMUST00000154673	+
chr13	15944756	16023343	1445415_at	Mouse430_2	lncR.1003	chr13	15813547	16023423	uc007pnu.1;uc007pnv.1	-
chr16	84978895	84979451	1447012_at	Mouse430_2	lncR.1408	chr16	84972210	84979451	uc007ztr.2;NR_045889;C230036B22	+
chr9	124423786	124424494	1431228_s_at	Mouse430_2	lncR.3756	chr9	124423250	124424856	NR_027950;uc012hdi.1;NR_102721;NR_015516;uc029xhd.1	+
chr3	96606661	96607310	1440077_at	Mouse430_2	lncR.2381	chr3	96606659	96629820	ENSMUST00000160818;NR_003619;uc008qni.2;ENSMUST00000059190	-
chr18	38239072	38249878	1443633_at	Mouse430_2	lncR.1728	chr18	38238404	38250565	NR_015475;NR_027903;uc008erv.1;uc012bce.1;NR_027904;ENSMUST00000181871;ENSMUST00000181757;D030007F21;1700086O06	-
chr8	70776880	70777823	1434792_at	Mouse430_2	lncR.3546	chr8	70776815	70777823	ENSMUST00000191396;NR_029440;uc009mbo.2;2010320M18;7530426D18	+
chr3	154334188	154334689	1456935_at	Mouse430_2	lncR.2321	chr3	154330820	154334687	NR_040387;uc008run.1;ENSMUST00000177201	+
chr19	16168425	16170456	1430386_at	Mouse430_2	lncR.1773	chr19	16164097	16170458	uc012bje.1;NR_033228	+
chr9	15314157	15316976	1436558_at	Mouse430_2	lncR.3672	chr9	15306213	15316997	NR_028401;2810003F18	+
chr9	15314067	15316975	1442289_at	Mouse430_2	lncR.3672	chr9	15306213	15316997	NR_028401;2810003F18	+
chr9	15316300	15316978	1457292_at	Mouse430_2	lncR.3672	chr9	15306213	15316997	NR_028401;2810003F18	+
chr2	20914702	20968881	1439579_at	Mouse430_2	lncR.1893	chr2	20968873	20970348	NR_033225;uc012brm.1	+
chr7	142659692	142670356	1427394_at	Mouse430_2	lncR.3354	chr7	142659692	142670356	NR_002855;ENSMUST00000141681;ENSMUST00000141551;ENSMUST00000124393	+
chr2	57236226	57238508	1439110_at	Mouse430_2	lncR.2106	chr2	57236227	57238508	ENSMUST00000146529;ENSMUST00000156418;C730034K11	-
chr5	100841222	100846296	1453488_at	Mouse430_2	lncR.2889	chr5	100840797	100847167	ENSMUST00000142871	-
chr18	61647203	61647485	1459888_at	Mouse430_2	lncR.1698	chr18	61639542	61647503	ENSMUST00000183083;NR_045420;uc008fch.2;E230023M07;ENSMUST00000183087	+
chr18	61647203	61647485	1447975_a_at	Mouse430_2	lncR.1698	chr18	61639542	61647503	ENSMUST00000183083;NR_045420;uc008fch.2;E230023M07;ENSMUST00000183087	+
chr7	135648455	135652314	1430799_at	Mouse430_2	lncR.3486	chr7	135635931	135652314	G370003E19;ENSMUST00000180693;NR_015548;5830432E09;ENSMUST00000181940	-
chr3	108087325	108088009	1438128_at	Mouse430_2	lncR.2301	chr3	108085584	108088011	ENSMUST00000186471;ENSMUST00000070502	+
chr6	145250528	145251860	1436060_at	Mouse430_2	lncR.3078	chr6	145250529	145251856	ENSMUST00000139612;NR_045598;uc029wcq.1;D330049B05	+
chr3	157527514	157534090	1442611_at	Mouse430_2	lncR.2427	chr3	157527514	157534090	uc008rvd.1	-
chr15	89477563	89484850	1445291_at	Mouse430_2	lncR.1292	chr15	89476236	89484850	ENSMUST00000136218;NR_077233;ENSMUST00000166953;ENSMUST00000168835	+
chr13	34084154	34105245	1432366_at	Mouse430_2	lncR.1022	chr13	34084154	34113272	uc029rzv.1;NR_046184	-
chr11	120235187	120235820	1436633_at	Mouse430_2	lncR.690	chr11	120235234	120236122	ENSMUST00000136542	-
chr5	128594932	128600684	1444013_at	Mouse430_2	lncR.2916	chr5	128579104	128600693	C130087L05;ENSMUST00000140028;ENSMUST00000154305;ENSMUST00000091324;uc012edv.1;uc012edu.1;NR_015517;uc008zsg.1;ENSMUST00000137295;ENSMUST00000134673;uc012edw.1;ENSMUST00000126472	-
chr5	128579103	128600654	1441338_at	Mouse430_2	lncR.2916	chr5	128579104	128600693	C130087L05;ENSMUST00000140028;ENSMUST00000154305;ENSMUST00000091324;uc012edv.1;uc012edu.1;NR_015517;uc008zsg.1;ENSMUST00000137295;ENSMUST00000134673;uc012edw.1;ENSMUST00000126472	-
chr1	54767206	54767525	1458323_at	Mouse430_2	lncR.34	chr1	54690496	54767524	ENSMUST00000188243	+
chr5	144279405	144280514	1440967_at	Mouse430_2	lncR.2814	chr5	144277060	144280514	NR_040432;ENSMUST00000156467	+
chr3	79212918	79253913	1432070_at	Mouse430_2	lncR.2270	chr3	79212918	79253913	NR_045502;uc029umu.1	+
chr7	79920754	79922523	1429182_at	Mouse430_2	lncR.3316	chr7	79920754	79922521	uc009hzg.1;ENSMUST00000181717	+
chr3	58692571	58797331	1454099_at	Mouse430_2	lncR.2263	chr3	58692588	58797331	NR_045167;ENSMUST00000181694	+
chr8	120103160	120103905	1438876_at	Mouse430_2	lncR.3574	chr8	120101582	120103904	ENSMUST00000183021	+
chr11	69340770	69342641	1418100_at	Mouse430_2	lncR.469	chr11	69340461	69342647	ENSMUST00000129321;uc007jpv.2;NR_027827;ENSMUST00000151617	+
chr11	69340770	69342641	1448952_at	Mouse430_2	lncR.469	chr11	69340461	69342647	ENSMUST00000129321;uc007jpv.2;NR_027827;ENSMUST00000151617	+
chr2	150667493	150668931	1458419_at	Mouse430_2	lncR.2011	chr2	150667493	150668935	NR_040331;ENSMUST00000145525	+
chr18	82855893	82870604	1432369_at	Mouse430_2	lncR.1708	chr18	82855893	82870604	uc008fuc.1;ENSMUST00000181345;ENSMUST00000180631	+
chr8	33730533	33731410	1453508_at	Mouse430_2	lncR.3609	chr8	33730534	33731819	ENSMUST00000079376;ENSMUST00000187948;uc009lkg.1	-
chr19	4794719	4795956	1433174_a_at	Mouse430_2	lncR.1825	chr19	4794720	4795956	5430440L12	-
chr4	114817160	114902859	1432309_at	Mouse430_2	lncR.2655	chr4	114817161	114902859	ENSMUST00000155499	-
chr2	163419794	163420364	1440917_at	Mouse430_2	lncR.2025	chr2	163419795	163420361	2900093K20;ENSMUST00000190930	+
chr5	45639381	45642154	1445167_at	Mouse430_2	lncR.2743	chr5	45638705	45645469	ENSMUST00000181335;NR_102378;ENSMUST00000181083	+
chr18	3336415	3337179	1443895_at	Mouse430_2	lncR.1663	chr18	3336415	3366863	NR_033457;uc008dxy.2;ENSMUST00000181558	+
chr10	43746157	43765836	1430507_at	Mouse430_2	lncR.281	chr10	43746157	43765836	NR_040581;uc029qwy.1	+
chr2	174284339	174285479	1427788_at	Mouse430_2	lncR.2234	chr2	174281236	174295436	NR_002846;ENSMUST00000151472;ENSMUST00000150276;ENSMUST00000143738	-
chr14	50878383	50879185	1438754_at	Mouse430_2	lncR.1115	chr14	50870364	50879003	ENSMUST00000181697;ENSMUST00000181482	+
chr11	97022041	97023378	1427786_at	Mouse430_2	lncR.652	chr11	97020508	97026248	ENSMUST00000128111	-
chr3	55779627	55780445	1440860_at	Mouse430_2	lncR.2346	chr3	55779631	55783490	9630018K02	-
chr12	108817316	108818241	1457834_at	Mouse430_2	lncR.742	chr12	108817967	108820146	9630047000000	+
chr9	79793640	79803235	1453925_at	Mouse430_2	lncR.3713	chr9	79793640	79803235	NR_040734;uc029xez.1;ENSMUST00000151676	+
chr7	114983255	114983967	1439219_at	Mouse430_2	lncR.3340	chr7	114948649	114983967	NR_040317;uc009jim.2;NR_040319;uc029wnz.1	+
chr7	29155679	29156918	1453827_at	Mouse430_2	lncR.3251	chr7	29155680	29156920	ENSMUST00000053062;ENSMUST00000184073	+
chr1	181089182	181090284	1448047_at	Mouse430_2	lncR.254	chr1	181087142	181090047	6330524D21	-
chr11	86630403	86630732	1435873_a_at	Mouse430_2	lncR.639	chr11	86630428	86631026	ENSMUST00000117851	-
chr11	86630403	86630732	1455485_x_at	Mouse430_2	lncR.639	chr11	86630428	86631026	ENSMUST00000117851	-
chr11	29170816	29171874	1437124_at	Mouse430_2	lncR.568	chr11	29170908	29173558	uc029rla.1;ENSMUST00000129876;D130069E23	-
chr6	47451486	47453721	1436942_at	Mouse430_2	lncR.3109	chr6	47452606	47455059	A630042M01	-
chr17	94759941	94760588	1455715_at	Mouse430_2	lncR.1662	chr17	94759941	94834799	NR_045964;NR_045963;uc008dws.2;uc008dwr.2;ENSMUST00000182639	-
chr1	39547585	39548913	1440344_at	Mouse430_2	lncR.160	chr1	39547570	39552002	ENSMUST00000146314;A430108H20	-
chr5	45668700	45669001	1457647_x_at	Mouse430_2	lncR.2860	chr5	45668700	45669708	NR_073433;C530038I16;1600023N17	-
chr5	151394989	151395854	1440352_at	Mouse430_2	lncR.2820	chr5	151368674	151414083	NR_045699;uc029vsn.1;NR_045700;uc009auq.2;ENSMUST00000181114	+
chr11	22860839	22861263	1437980_at	Mouse430_2	lncR.425	chr11	22858931	22861264	ENSMUST00000174568	+
chr11	31800687	31824529	1444315_at	Mouse430_2	lncR.571	chr11	31790113	31824547	ENSMUST00000129425;uc007iin.1;NR_102314;NR_102312;D630024D03;ENSMUST00000134944;NR_102310;NR_102311;uc007iio.1;uc011xsw.1;ENSMUST00000126265	-
chr2	120850716	120866690	1430325_at	Mouse430_2	lncR.1987	chr2	120850655	120866690	NR_038349;NR_038350;1700056A01;ENSMUST00000133643;4930534N01;ENSMUST00000124795;ENSMUST00000171483	+
chr2	120850640	120852654	1431264_at	Mouse430_2	lncR.1987	chr2	120850655	120866690	NR_038349;NR_038350;1700056A01;ENSMUST00000133643;4930534N01;ENSMUST00000124795;ENSMUST00000171483	+
chr5	20950988	20953297	1427081_at	Mouse430_2	lncR.2717	chr5	20950988	20956398	NR_030699;A730015K04;ENSMUST00000190567	+
chr19	46303584	46305629	1436524_at	Mouse430_2	lncR.1862	chr19	46303591	46305611	F830019M12;4833438C02	-
chr5	100420834	100429534	1439071_at	Mouse430_2	lncR.2888	chr5	100420841	100429535	uc008yhl.2;NR_034038;ENSMUST00000181873;uc008yhm.2;ENSMUST00000180779	-
chr2	155817729	155819228	1428442_at	Mouse430_2	lncR.2210	chr2	155817730	155819426	ENSMUST00000124586;NR_015528;F930017N15	-
chr6	86526263	86564448	1436424_at	Mouse430_2	lncR.3038	chr6	86526270	86564449	uc009csd.1;ENSMUST00000180896;NR_037960;uc029vxh.1;NR_037961;uc009cse.1;ENSMUST00000181928;1600020E01	+
chr5	31569603	31570269	1443071_at	Mouse430_2	lncR.2846	chr5	31569591	31571397	NR_102275;uc008wys.1	-
chr7	99666846	99667482	1458171_at	Mouse430_2	lncR.3331	chr7	99661439	99667394	ENSMUST00000131160;ENSMUST00000127834;ENSMUST00000148972	+
chr8	69380328	69380882	1438123_at	Mouse430_2	lncR.3629	chr8	69371024	69395544	NR_038043;uc029wto.1;uc009lxf.2;uc029wtp.1;NR_038044	-
chr12	114646572	114646856	1452577_at	Mouse430_2	lncR.858	chr12	114646572	114646865	ENSMUST00000103501	-
chr10	81194693	81198439	1430787_at	Mouse430_2	lncR.295	chr10	81194609	81210877	ENSMUST00000129834;ENSMUST00000129950;NR_015477;ENSMUST00000150782;9230118C23	+
chr10	81208385	81209185	1458369_at	Mouse430_2	lncR.295	chr10	81194609	81210877	ENSMUST00000129834;ENSMUST00000129950;NR_015477;ENSMUST00000150782;9230118C23	+
chr4	33029504	33031301	1453825_at	Mouse430_2	lncR.2584	chr4	33027138	33031323	NR_036602;uc008sfo.2;ENSMUST00000155691	-
chr13	93706098	93719173	1444259_at	Mouse430_2	lncR.1058	chr13	93706099	93719175	NR_045086;B230346L21;ENSMUST00000149839;ENSMUST00000148316	-
chr16	91465103	91470126	1442196_at	Mouse430_2	lncR.1418	chr16	91465103	91470123	NR_077219;uc007zxm.1;A230049K01;ENSMUST00000149172	+
chr14	55897937	55898780	1436054_at	Mouse430_2	lncR.1134	chr14	55895413	55898773	4930512I01	+
chr9	57075202	57076049	1445170_at	Mouse430_2	lncR.3781	chr9	57075215	57076013	uc009ptw.1;ENSMUST00000180525	-
chr4	28814029	28814487	1445635_at	Mouse430_2	lncR.2583	chr4	28814297	28815076	ENSMUST00000153669	-
chr14	25586544	25593936	1454280_at	Mouse430_2	lncR.1193	chr14	25586546	25593936	uc029shu.1	-
chr6	31165524	31218433	1460417_at	Mouse430_2	lncR.3097	chr6	31093559	31218474	ENSMUST00000187876;NR_110471;NR_110470;NR_110469;ENSMUST00000115107;uc009bfy.1;ENSMUST00000185982;ENSMUST00000188611	-
chr12	113420741	113421060	1427351_s_at	Mouse430_2	lncR.819	chr12	113418558	113422730	uc007pgs.1;ENSMUST00000177715;ENSMUST00000103426	-
chr12	113420741	113427357	1427329_a_at	Mouse430_2	lncR.819	chr12	113418558	113422730	uc007pgs.1;ENSMUST00000177715;ENSMUST00000103426	-
chr8	57488095	57506801	1442015_at	Mouse430_2	lncR.3540	chr8	57488053	57508877	uc009lsv.1;ENSMUST00000180690;D030012B19;uc009lsw.1;2500002B13	+
chr9	107575820	107587425	1419770_at	Mouse430_2	lncR.3831	chr9	107575820	107587425	ENSMUST00000162027	-
chr18	11838551	11839524	1455844_at	Mouse430_2	lncR.1714	chr18	11820676	11839377	ENSMUST00000180860;NR_045421	-
chr16	49804177	49804881	1446058_at	Mouse430_2	lncR.1389	chr16	49800533	49804874	ENSMUST00000181817	+
chr11	3320414	3320990	1446846_at	Mouse430_2	lncR.406	chr11	3308996	3320722	ENSMUST00000152576;NR_045708	+
chr7	90039494	90040283	1445104_at	Mouse430_2	lncR.3327	chr7	90029158	90040280	NR_015614	+
chr12	101083768	101088179	1457054_a_at	Mouse430_2	lncR.734	chr12	101082450	101088927	NR_038048;NR_038050;NR_038049;NR_038047;ENSMUST00000180800	+
chr8	25597011	25597989	1444014_at	Mouse430_2	lncR.3518	chr8	25597012	25597989	ENSMUST00000059474	+
chr19	46395128	46395953	1458696_at	Mouse430_2	lncR.1807	chr19	46395380	46395947	1700094K15	+
chr1	151748966	151749998	1454572_at	Mouse430_2	lncR.230	chr1	151748949	151755018	ENSMUST00000186444	-
chr6	83915243	83915896	1438593_at	Mouse430_2	lncR.3034	chr6	83914395	83915896	C130049B01	+
chr1	177429046	177429716	1446367_at	Mouse430_2	lncR.248	chr1	177429047	177443270	ENSMUST00000180591	-
chr9	21089886	21128393	1454282_at	Mouse430_2	lncR.3674	chr9	21091755	21128393	ENSMUST00000135674	+
chr17	25570885	25575043	1452980_at	Mouse430_2	lncR.1504	chr17	25570810	25575043	NR_045176;uc008bbb.2;ENSMUST00000163493;9630053J03	+
chr1	190170294	190217280	1436464_at	Mouse430_2	lncR.129	chr1	190170296	190217278	ENSMUST00000110279;D330003D13	+
chr3	103771972	103789402	1453890_at	Mouse430_2	lncR.2294	chr3	103771952	103789402	ENSMUST00000154868;ENSMUST00000123155;ENSMUST00000138430;ENSMUST00000152867	+
chr15	79890406	79892252	1458362_at	Mouse430_2	lncR.1336	chr15	79889531	79893138	NR_030675	-
chr2	129377414	129379404	1450907_at	Mouse430_2	lncR.2185	chr2	129378271	129379396	ENSMUST00000122326	-
chr2	129377414	129379404	1423215_at	Mouse430_2	lncR.2185	chr2	129378271	129379396	ENSMUST00000122326	-
chr4	8646962	8647452	1444569_at	Mouse430_2	lncR.2569	chr4	8646964	8647452	D330037D23	-
chr4	41640648	41641314	1437823_at	Mouse430_2	lncR.2458	chr4	41639378	41641416	ENSMUST00000155382;A930037M01	+
chr12	80124925	80125126	1447255_at	Mouse430_2	lncR.791	chr12	80120545	80132844	NR_033514;uc007oan.2;uc007oam.1;ENSMUST00000180643;2310015A10;5330419I17;E130308D04	-
chr12	80120547	80122035	1439804_at	Mouse430_2	lncR.791	chr12	80120545	80132844	NR_033514;uc007oan.2;uc007oam.1;ENSMUST00000180643;2310015A10;5330419I17;E130308D04	-
chrX	152294911	152296304	1428499_at	Mouse430_2	lncR.4095	chrX	152294823	152327493	NR_040269;NR_040270;uc029xnp.1;uc029xno.1;ENSMUST00000125102;ENSMUST00000141922	-
chrX	152315215	152315581	1441816_at	Mouse430_2	lncR.4095	chrX	152294823	152327493	NR_040269;NR_040270;uc029xnp.1;uc029xno.1;ENSMUST00000125102;ENSMUST00000141922	-
chr11	98798295	98798973	1444440_at	Mouse430_2	lncR.654	chr11	98798308	98810089	NR_033551;ENSMUST00000139017	-
chr11	53564671	53565425	1444137_at	Mouse430_2	lncR.587	chr11	53564687	53567313	uc007iwk.1;ENSMUST00000155165;A230049K09;ENSMUST00000153461	-
chr7	143033588	143053686	1418802_at	Mouse430_2	lncR.3495	chr7	143021783	143053686	NR_110354;ENSMUST00000133630;NR_110355;NR_015529;ENSMUST00000155952;ENSMUST00000131129	-
chr1	9747955	9791318	1431585_at	Mouse430_2	lncR.2	chr1	9747647	9791922	NR_040462;ENSMUST00000181821;ENSMUST00000181358;ENSMUST00000191287;ENSMUST00000189431;ENSMUST00000189322	+
chr9	20606132	20606434	1443776_at	Mouse430_2	lncR.3762	chr9	20606133	20607616	A630089P16	-
chr6	31384691	31385574	1442479_at	Mouse430_2	lncR.3098	chr6	31366884	31398773	uc009bgb.2;NR_040300;ENSMUST00000144232;A830040F21;ENSMUST00000154820;ENSMUST00000139185	-
chr6	31366884	31398668	1444363_at	Mouse430_2	lncR.3098	chr6	31366884	31398773	uc009bgb.2;NR_040300;ENSMUST00000144232;A830040F21;ENSMUST00000154820;ENSMUST00000139185	-
chr1	98131466	98144656	1431552_at	Mouse430_2	lncR.74	chr1	98131456	98144655	ENSMUST00000191060;NR_040439;uc007cft.1;ENSMUST00000186473	+
chr6	67073540	67080657	1456794_at	Mouse430_2	lncR.2987	chr6	67036598	67080654	NR_040278;ENSMUST00000130657;4833443G20;E230016M11;ENSMUST00000149889	+
chr6	67076759	67080097	1444637_at	Mouse430_2	lncR.2987	chr6	67036598	67080654	NR_040278;ENSMUST00000130657;4833443G20;E230016M11;ENSMUST00000149889	+
chr8	123747009	123747934	1444932_at	Mouse430_2	lncR.3667	chr8	123744630	123754228	uc009nwn.1;ENSMUST00000181805	-
chr19	61125915	61140817	1438465_at	Mouse430_2	lncR.1873	chr19	61053840	61140840	ENSMUST00000122927;uc008icg.2;uc008icf.2;ENSMUST00000127290;ENSMUST00000181469;ENSMUST00000127117;uc008ich.1;ENSMUST00000180544;uc008ici.1;ENSMUST00000143264	-
chr4	82508015	82547176	1431407_at	Mouse430_2	lncR.2491	chr4	82508016	82547292	ENSMUST00000139835	+
chr2	158355764	158361496	1434574_at	Mouse430_2	lncR.2217	chr2	158353699	158361580	NR_015463;NR_027887;uc008nqb.2;uc012cie.1;uc008nqc.2;ENSMUST00000186993;ENSMUST00000141809;ENSMUST00000152125;ENSMUST00000154030;ENSMUST00000133449;9430008C03;1810073H09;ENSMUST00000149667;ENSMUST00000154242;ENSMUST00000151331;ENSMUST00000138592	-
chr9	62341502	62344034	1442303_at	Mouse430_2	lncR.3788	chr9	62341503	62344034	2810048J24	-
chr16	33966238	33967309	1431652_at	Mouse430_2	lncR.1380	chr16	33966239	33967312	ENSMUST00000145415	+
chr11	83293486	83294633	1440345_at	Mouse430_2	lncR.488	chr11	83291698	83294929	NR_028363;uc007kom.2;ENSMUST00000177150;ENSMUST00000176545;ENSMUST00000177533;G930023N16;ENSMUST00000176016;NR_028364	+
chr10	61428491	61430557	1437733_at	Mouse430_2	lncR.361	chr10	61428875	61432943	G270051K17;uc007ffz.3	-
chr10	61430470	61432273	1455575_at	Mouse430_2	lncR.361	chr10	61428875	61432943	G270051K17;uc007ffz.3	-
chr10	61430470	61432273	1436158_at	Mouse430_2	lncR.361	chr10	61428875	61432943	G270051K17;uc007ffz.3	-
chr2	91044080	91053933	1457151_at	Mouse430_2	lncR.2148	chr2	91044091	91053933	uc008kue.1;9530006O19;ENSMUST00000146633;ENSMUST00000144822;D630030O20	-
chr18	61726389	61727649	1429162_at	Mouse430_2	lncR.1699	chr18	61726389	61735917	NR_029432;uc008fcp.2;ENSMUST00000184181;1500015A07;5330415D10;ENSMUST00000184678	+
chr4	89235732	89273403	1427740_a_at	Mouse430_2	lncR.2631	chr4	89235699	89273403	ENSMUST00000129527;uc008tog.1;ENSMUST00000127174	-
chr10	128503500	128504237	1458425_at	Mouse430_2	lncR.332	chr10	128499246	128504242	uc007hnf.1;A430046D13;ENSMUST00000180477	+
chr9	117253618	117254702	1455670_at	Mouse430_2	lncR.3750	chr9	117252535	117254696	uc009rze.1;D930003N06;ENSMUST00000172075	+
chr19	44972116	44984550	1441651_at	Mouse430_2	lncR.1860	chr19	44972116	44984550	NR_040294;4930414N22	-
chr17	16951538	16974157	1425095_at	Mouse430_2	lncR.1495	chr17	16951539	16974157	ENSMUST00000190415;B230110I22;ENSMUST00000071374	+
chr8	12672426	12679231	1431538_at	Mouse430_2	lncR.3505	chr8	12672186	12679229	ENSMUST00000068194;4931415C17;ENSMUST00000131064	+
chr13	98316434	98317578	1454001_at	Mouse430_2	lncR.982	chr13	98316422	98324415	ENSMUST00000062252;ENSMUST00000126622;ENSMUST00000135572	+
chr6	91441457	91441754	1441871_at	Mouse430_2	lncR.3042	chr6	91440986	91441755	NR_038153;uc009cya.2;1810044D09;ENSMUST00000186472	+
chr6	91441003	91441755	1457964_at	Mouse430_2	lncR.3042	chr6	91440986	91441755	NR_038153;uc009cya.2;1810044D09;ENSMUST00000186472	+
chr1	169969408	169972396	1430401_at	Mouse430_2	lncR.117	chr1	169969408	169972396	NR_040438;3110045C21;ENSMUST00000180638	+
chr8	123042502	123044602	1429767_at	Mouse430_2	lncR.3579	chr8	123042466	123044602	ENSMUST00000186531;NR_045268;uc029wwr.1;2810013P06	+
chr8	123042502	123044602	1429766_at	Mouse430_2	lncR.3579	chr8	123042466	123044602	ENSMUST00000186531;NR_045268;uc029wwr.1;2810013P06	+
chr4	154644094	154644716	1457215_at	Mouse430_2	lncR.2564	chr4	154637575	154644724	uc008wbz.1;ENSMUST00000136217;C630028A20	+
chr19	32389216	32390176	1431163_at	Mouse430_2	lncR.1788	chr19	32389215	32391184	uc008hfi.2;NR_033198;ENSMUST00000181612	+
chr18	77714209	77715457	1453862_at	Mouse430_2	lncR.1707	chr18	77714183	77715449	NR_027978;ENSMUST00000056675	+
chr17	80554653	80555562	1444954_at	Mouse430_2	lncR.1554	chr17	80553437	80555557	B930078M15	+
chr1	60703936	60704747	1430980_a_at	Mouse430_2	lncR.39	chr1	60703918	60705656	ENSMUST00000178619;ENSMUST00000122226	+
chr17	23750453	23751226	1441996_at	Mouse430_2	lncR.1500	chr17	23743234	23754065	ENSMUST00000181291;NR_015472;E030034P13;ENSMUST00000181605;uc008atg.1;ENSMUST00000180547	+
chr11	120229802	120231585	1432011_at	Mouse430_2	lncR.689	chr11	120229802	120231585	uc011yix.1;ENSMUST00000139014	-
chr9	83445924	83454574	1447492_at	Mouse430_2	lncR.3719	chr9	83431546	83454574	uc009qwk.1;NR_102437;ENSMUST00000188217	+
chr19	37432886	37433626	1440665_at	Mouse430_2	lncR.1854	chr19	37432891	37434656	5730518F09;I530019N10	-
chr1	176834622	176835146	1440559_at	Mouse430_2	lncR.247	chr1	176834623	176836133	uc029quu.1;NR_037996;9130226K06	-
chr4	129050087	129057974	1453479_at	Mouse430_2	lncR.2671	chr4	129050087	129057983	uc008uvv.1;ENSMUST00000149472	-
chr8	105624340	105624820	1448094_at	Mouse430_2	lncR.3648	chr8	105624336	105637485	ENSMUST00000182863;E030004L07;ENSMUST00000182046;A630085P15	-
chr3	55847263	55848400	1433280_at	Mouse430_2	lncR.2262	chr3	55847104	55848065	NR_033592;uc012cps.1	+
chr17	12324681	12325222	1441009_at	Mouse430_2	lncR.1485	chr17	12318852	12327250	NR_045290;uc008akr.2;4732491K20;ENSMUST00000181774	+
chr11	120633799	120634981	1457279_at	Mouse430_2	lncR.543	chr11	120633768	120635125	B230347A18;ENSMUST00000181502	+
chr7	141461480	141463834	1440507_at	Mouse430_2	lncR.3491	chr7	141461481	141467771	ENSMUST00000167900;7120486K11;ENSMUST00000097947;ENSMUST00000163674	-
chr9	88521051	88522628	1428529_at	Mouse430_2	lncR.3811	chr9	88521050	88522929	ENSMUST00000182232;ENSMUST00000180563;NR_040721;uc009qys.2;ENSMUST00000183045;2810026P18;ENSMUST00000182517;ENSMUST00000183030;ENSMUST00000182900;ENSMUST00000182872;ENSMUST00000190033	-
chr8	34965041	34966209	1432629_at	Mouse430_2	lncR.3528	chr8	34965052	34966209	ENSMUST00000067161	+
chr1	9941958	9944047	1436506_a_at	Mouse430_2	lncR.142	chr1	9941959	9944118	ENSMUST00000182580;ENSMUST00000182819;NR_024067;uc007aha.1;1110008H02;ENSMUST00000182742;ENSMUST00000182498;ENSMUST00000182043	-
chrX	50555750	50556180	1438916_x_at	Mouse430_2	lncR.4010	chrX	50555743	50635261	NR_026976;uc012hgv.1;uc029xjw.1;ENSMUST00000124842;5830467J12;uc009tdo.1;uc009tdp.1;NR_015505;uc009tdq.2;6720401G13	-
chrX	50555749	50562875	1436638_at	Mouse430_2	lncR.4010	chrX	50555743	50635261	NR_026976;uc012hgv.1;uc029xjw.1;ENSMUST00000124842;5830467J12;uc009tdo.1;uc009tdp.1;NR_015505;uc009tdq.2;6720401G13	-
chrX	50555750	50556180	1438915_at	Mouse430_2	lncR.4010	chrX	50555743	50635261	NR_026976;uc012hgv.1;uc029xjw.1;ENSMUST00000124842;5830467J12;uc009tdo.1;uc009tdp.1;NR_015505;uc009tdq.2;6720401G13	-
chrX	50563119	50569376	1435744_at	Mouse430_2	lncR.4010	chrX	50555743	50635261	NR_026976;uc012hgv.1;uc029xjw.1;ENSMUST00000124842;5830467J12;uc009tdo.1;uc009tdp.1;NR_015505;uc009tdq.2;6720401G13	-
chr13	78123344	78123842	1419889_at	Mouse430_2	lncR.1051	chr13	78123375	78183159	uc007rhb.1	-
chr19	8755402	8756958	1448030_at	Mouse430_2	lncR.1834	chr19	8756563	8757020	1700023D09	-
chr4	129761590	129761849	1438291_x_at	Mouse430_2	lncR.2672	chr4	129761628	129761916	ENSMUST00000122147	-
chr6	50566740	50568185	1454463_at	Mouse430_2	lncR.2969	chr6	50566642	50594865	uc009bxe.1;uc009bxd.1;NR_015581;NR_027892;A730002G08;ENSMUST00000147260;E430003P03;5430402O13;ENSMUST00000126537	+
chr3	156548414	156549111	1439684_at	Mouse430_2	lncR.2425	chr3	156546752	156561746	uc008ruy.1;NR_040399;ENSMUST00000149387;ENSMUST00000148224;NR_040398;uc008ruz.1;C630015G22;ENSMUST00000139363	-
chr4	116596715	116597628	1443944_at	Mouse430_2	lncR.2657	chr4	116589732	116597632	NR_029450;ENSMUST00000142815;A330108I19;B230212K22	-
chr17	24528266	24528743	1419798_at	Mouse430_2	lncR.1503	chr17	24528248	24528744	ENSMUST00000176921;2610019E17;NR_045289;uc008awt.2;ENSMUST00000176215	+
chr14	70658452	70660092	1454281_at	Mouse430_2	lncR.1148	chr14	70659384	70660673	D130082J02	+
chr14	70659551	70660673	1443089_at	Mouse430_2	lncR.1148	chr14	70659384	70660673	D130082J02	+
chr17	10203491	10205713	1429736_at	Mouse430_2	lncR.1579	chr17	10202857	10205168	uc008aka.1;I920012I03;1110003F05	-
chr17	10202600	10203501	1441964_at	Mouse430_2	lncR.1579	chr17	10202857	10205168	uc008aka.1;I920012I03;1110003F05	-
chr17	10203491	10205713	1429735_at	Mouse430_2	lncR.1579	chr17	10202857	10205168	uc008aka.1;I920012I03;1110003F05	-
chr9	44142975	44144187	1434829_at	Mouse430_2	lncR.3772	chr9	44142977	44143319	5830431N23	-
chr6	91430459	91440854	1432278_at	Mouse430_2	lncR.3184	chr6	91430459	91440854	NR_045980;uc029vxr.1;ENSMUST00000181849	-
chr6	91438922	91440912	1430739_at	Mouse430_2	lncR.3184	chr6	91430459	91440854	NR_045980;uc029vxr.1;ENSMUST00000181849	-
chr5	101846408	101847084	1459287_at	Mouse430_2	lncR.2780	chr5	101837458	101846410	ENSMUST00000174528	+
chr9	35116727	35130922	1453692_at	Mouse430_2	lncR.3679	chr9	35116727	35130922	NR_029475;ENSMUST00000093873;ENSMUST00000159933;ENSMUST00000162566;ENSMUST00000161823;ENSMUST00000159363;ENSMUST00000161136	+
chr11	5781268	5781874	1438285_at	Mouse430_2	lncR.411	chr11	5762129	5784710	ENSMUST00000137510;NR_015577;ENSMUST00000131130;ENSMUST00000142942;ENSMUST00000121354;ENSMUST00000135394	+
chr11	5762149	5784719	1429073_at	Mouse430_2	lncR.411	chr11	5762129	5784710	ENSMUST00000137510;NR_015577;ENSMUST00000131130;ENSMUST00000142942;ENSMUST00000121354;ENSMUST00000135394	+
chr16	93792135	93794888	1453442_at	Mouse430_2	lncR.1474	chr16	93792150	93794888	ENSMUST00000180967	-
chr5	123133724	123134346	1435711_at	Mouse430_2	lncR.2914	chr5	123133723	123139347	ENSMUST00000159072;ENSMUST00000160227	-
chr9	40343323	40343564	1447744_s_at	Mouse430_2	lncR.3684	chr9	40323426	40343564	ENSMUST00000140807;NR_040728;ENSMUST00000156511	+
chr3	145651464	145652093	1457556_at	Mouse430_2	lncR.2319	chr3	145650311	145652472	uc012czd.2;A530029P05;ENSMUST00000181247	+
chr18	34934792	34935454	1441219_at	Mouse430_2	lncR.1680	chr18	34932169	34935452	5031405O07	+
chr5	96996202	96996577	1441813_at	Mouse430_2	lncR.2883	chr5	96996206	96997364	E030030M11	-
chr5	122989965	122998339	1440206_at	Mouse430_2	lncR.2798	chr5	122989353	122998345	uc008zmw.2;NR_045820;ENSMUST00000148466	+
chr18	66319168	66319607	1441784_at	Mouse430_2	lncR.1700	chr18	66291274	66319607	ENSMUST00000153479	+
chr5	148958597	148959704	1432519_at	Mouse430_2	lncR.2932	chr5	148953747	148970122	uc009aox.1;9630050A10;ENSMUST00000133693;uc009aoy.1;1810059H22;ENSMUST00000134251;ENSMUST00000131347;ENSMUST00000130154	-
chr5	148953738	148954430	1440283_at	Mouse430_2	lncR.2932	chr5	148953747	148970122	uc009aox.1;9630050A10;ENSMUST00000133693;uc009aoy.1;1810059H22;ENSMUST00000134251;ENSMUST00000131347;ENSMUST00000130154	-
chr8	87525041	87525562	1437518_at	Mouse430_2	lncR.3556	chr8	87472811	87525554	NR_033430;uc009mqs.1;ENSMUST00000182174;9630002P04;ENSMUST00000181159;ENSMUST00000180806;G630086L01;ENSMUST00000182758	+
chr19	43676607	43677170	1440126_at	Mouse430_2	lncR.1804	chr19	43675177	43677170	NR_045645;uc008hoq.1;B930008M14	+
chr19	43675182	43676252	1440913_at	Mouse430_2	lncR.1804	chr19	43675177	43677170	NR_045645;uc008hoq.1;B930008M14	+
chr4	137387265	137388398	1460457_at	Mouse430_2	lncR.2680	chr4	137387266	137388382	ENSMUST00000189334;2810405F17	-
chr2	144555694	144556119	1441303_at	Mouse430_2	lncR.2195	chr2	144555696	144556155	D430007D10	-
chr18	32359055	32378278	1442844_at	Mouse430_2	lncR.1721	chr18	32359056	32378284	NR_045403;uc008ejg.1;ENSMUST00000181729	-
chr11	85795573	85832388	1444060_at	Mouse430_2	lncR.637	chr11	85791659	85832388	NR_077059;ENSMUST00000140673;2610027K06;ENSMUST00000136117;ENSMUST00000128213	-
chr19	5842301	5844643	1428083_at	Mouse430_2	lncR.1827	chr19	5824708	5845480	ENSMUST00000173672;NR_003513;uc012bhe.1;I1C0035O03;I420030L17;I1C0033O14;4732452C17;I1C0046E22;I420019F22;6330419P03;uc008gfk.1;ENSMUST00000174287;2310043N10;9130009H04;G370005F13;ENSMUST00000174829	-
chr19	5830411	5831249	1442881_at	Mouse430_2	lncR.1827	chr19	5824708	5845480	ENSMUST00000173672;NR_003513;uc012bhe.1;I1C0035O03;I420030L17;I1C0033O14;4732452C17;I1C0046E22;I420019F22;6330419P03;uc008gfk.1;ENSMUST00000174287;2310043N10;9130009H04;G370005F13;ENSMUST00000174829	-
chr18	46235188	46238742	1438229_at	Mouse430_2	lncR.1734	chr18	46235480	46237784	uc008evj.2;5730521K22	-
chr18	46235188	46238742	1438230_at	Mouse430_2	lncR.1734	chr18	46235480	46237784	uc008evj.2;5730521K22	-
chr11	59197916	59199598	1453749_at	Mouse430_2	lncR.595	chr11	59197792	59202431	NR_037964;uc007jdh.2;ENSMUST00000154354	-
chr11	59199581	59202385	1431141_at	Mouse430_2	lncR.595	chr11	59197792	59202431	NR_037964;uc007jdh.2;ENSMUST00000154354	-
chr5	74093123	74094336	1455878_at	Mouse430_2	lncR.2758	chr5	74093060	74095405	ENSMUST00000066220;ENSMUST00000132389;ENSMUST00000120364;uc008xth.1;NR_015531;uc008xti.1;F830035M17;ENSMUST00000117249;2700023E23	+
chr5	64708209	64717215	1458463_at	Mouse430_2	lncR.2867	chr5	64708207	64804117	ENSMUST00000180912;ENSMUST00000181929;ENSMUST00000180799;ENSMUST00000180470	-
chr5	64802024	64803990	1440273_at	Mouse430_2	lncR.2867	chr5	64708207	64804117	ENSMUST00000180912;ENSMUST00000181929;ENSMUST00000180799;ENSMUST00000180470	-
chr3	104220882	104222082	1429983_at	Mouse430_2	lncR.2297	chr3	104220883	104222081	2010002M09	+
chrX	8145545	8147964	1457394_at	Mouse430_2	lncR.3858	chrX	8145426	8147964	NR_033561;ENSMUST00000124018;ENSMUST00000133616	+
chr13	28460777	28885620	1430083_at	Mouse430_2	lncR.1020	chr13	28460033	28885620	NR_045053;NR_045054;uc007pyj.2;uc007pyi.2;ENSMUST00000134787;ENSMUST00000122881;2610307P16;ENSMUST00000148885;ENSMUST00000154298;ENSMUST00000155292;ENSMUST00000134472;ENSMUST00000125358;ENSMUST00000134624	-
chr7	132874444	132931197	1425737_at	Mouse430_2	lncR.3484	chr7	132889489	132931375	ENSMUST00000180905	-
chr7	132929391	132931049	1430906_at	Mouse430_2	lncR.3484	chr7	132889489	132931375	ENSMUST00000180905	-
chr7	132889488	132931375	1430842_at	Mouse430_2	lncR.3484	chr7	132889489	132931375	ENSMUST00000180905	-
chr19	41264784	41265036	1441822_at	Mouse430_2	lncR.1798	chr19	41264112	41265030	1700008F19	+
chr7	75769037	75770403	1433935_at	Mouse430_2	lncR.3429	chr7	75769448	75782099	uc029wlz.1;ENSMUST00000181224	-
chr8	121653495	121654517	1439576_at	Mouse430_2	lncR.3576	chr8	121654054	121654517	ENSMUST00000182551	+
chr16	97994598	97995145	1458717_at	Mouse430_2	lncR.1477	chr16	97994601	97997419	ENSMUST00000181465;ENSMUST00000183627	-
chr17	35860917	35866886	1430894_at	Mouse430_2	lncR.1619	chr17	35860918	35866886	ENSMUST00000145804	-
chr4	137882369	137883916	1444102_at	Mouse430_2	lncR.2682	chr4	137882370	137883937	ENSMUST00000152368;ENSMUST00000155349;ENSMUST00000156022	-
chr1	64679868	64690612	1437549_at	Mouse430_2	lncR.178	chr1	64679868	64690659	NR_038009;uc007bgw.2;2810408I11;ENSMUST00000150749;ENSMUST00000122813;ENSMUST00000186325	-
chr11	77489853	77491409	1430013_at	Mouse430_2	lncR.484	chr11	77489854	77491409	2210008F06;ENSMUST00000180805	+
chr9	77545804	77546467	1456990_at	Mouse430_2	lncR.3711	chr9	77544959	77546467	ENSMUST00000184658;ENSMUST00000184563	+
chr5	106557733	106558058	1447550_at	Mouse430_2	lncR.2893	chr5	106557738	106696571	uc008ylo.1;ENSMUST00000124394;E130304P04;ENSMUST00000149128	-
chr6	30896898	30943470	1431635_at	Mouse430_2	lncR.2949	chr6	30896899	30943470	ENSMUST00000139006	+
chr13	23441821	23442496	1440608_at	Mouse430_2	lncR.1011	chr13	23441823	23445935	4732488M12	-
chr15	86213616	86214385	1436323_at	Mouse430_2	lncR.1345	chr15	86213778	86214367	2810001A02	-
chr15	86213616	86214385	1436322_a_at	Mouse430_2	lncR.1345	chr15	86213778	86214367	2810001A02	-
chr10	86685602	86689574	1431084_x_at	Mouse430_2	lncR.299	chr10	86685525	86694806	1810016H11;NR_015572;uc007gqe.2;1810014B01;uc007gqf.1;ENSMUST00000181587;G430060N02;uc007gqh.1	+
chr10	86685602	86689574	1431083_a_at	Mouse430_2	lncR.299	chr10	86685525	86694806	1810016H11;NR_015572;uc007gqe.2;1810014B01;uc007gqf.1;ENSMUST00000181587;G430060N02;uc007gqh.1	+
chr10	86685496	86694806	1430991_at	Mouse430_2	lncR.299	chr10	86685525	86694806	1810016H11;NR_015572;uc007gqe.2;1810014B01;uc007gqf.1;ENSMUST00000181587;G430060N02;uc007gqh.1	+
chr10	86685509	86689963	1429260_at	Mouse430_2	lncR.299	chr10	86685525	86694806	1810016H11;NR_015572;uc007gqe.2;1810014B01;uc007gqf.1;ENSMUST00000181587;G430060N02;uc007gqh.1	+
chr10	86685509	86689963	1429259_a_at	Mouse430_2	lncR.299	chr10	86685525	86694806	1810016H11;NR_015572;uc007gqe.2;1810014B01;uc007gqf.1;ENSMUST00000181587;G430060N02;uc007gqh.1	+
chr8	121058801	121059816	1430012_at	Mouse430_2	lncR.3663	chr8	121054881	121083110	NR_045471;uc009nrl.1;ENSMUST00000181530;uc009nrm.1;ENSMUST00000181231;ENSMUST00000182264	-
chr18	10706859	10711832	1432031_at	Mouse430_2	lncR.1665	chr18	10706859	10711832	NR_045379;uc029tlr.1;ENSMUST00000180948	+
chr12	69790334	69841880	1454113_at	Mouse430_2	lncR.717	chr12	69790288	69841880	ENSMUST00000021378;ENSMUST00000188608;NR_033573	+
chr12	69760097	69794511	1431370_at	Mouse430_2	lncR.717	chr12	69790288	69841880	ENSMUST00000021378;ENSMUST00000188608;NR_033573	+
chrX	105042147	105042805	1438893_at	Mouse430_2	lncR.4059	chrX	105037197	105079413	ENSMUST00000127533;uc009uao.1;uc009ual.2;uc009uam.2;uc012hnk.1;uc009uan.2;ENSMUST00000156974;ENSMUST00000154334;F830207L16;uc009uap.2;uc009uaq.2;uc009uar.2;NR_015467;ENSMUST00000138460;ENSMUST00000140954;ENSMUST00000135114;ENSMUST00000147478;ENSMUST00000144366;A630040C03;D630033M22;ENSMUST00000127409;ENSMUST00000146227;ENSMUST00000123850;ENSMUST00000141136;ENSMUST00000144849	-
chrX	105043481	105070096	1436347_a_at	Mouse430_2	lncR.4059	chrX	105037197	105079413	ENSMUST00000127533;uc009uao.1;uc009ual.2;uc009uam.2;uc012hnk.1;uc009uan.2;ENSMUST00000156974;ENSMUST00000154334;F830207L16;uc009uap.2;uc009uaq.2;uc009uar.2;NR_015467;ENSMUST00000138460;ENSMUST00000140954;ENSMUST00000135114;ENSMUST00000147478;ENSMUST00000144366;A630040C03;D630033M22;ENSMUST00000127409;ENSMUST00000146227;ENSMUST00000123850;ENSMUST00000141136;ENSMUST00000144849	-
chr7	44990738	44991276	1456550_at	Mouse430_2	lncR.3292	chr7	44986934	44991104	ENSMUST00000123517	+
chr11	59946891	59947927	1438378_at	Mouse430_2	lncR.599	chr11	59946889	59948147	ENSMUST00000129175;ENSMUST00000139794;ENSMUST00000146334;uc029rly.1;NR_045273;uc007jff.2;1700013G23	-
chr8	40307437	40307951	1456899_at	Mouse430_2	lncR.3616	chr8	40307438	40308397	K230002H02	-
chr3	30792578	30793554	1432634_at	Mouse430_2	lncR.2331	chr3	30792577	30793564	ENSMUST00000187361;ENSMUST00000180833	-
chr13	33953313	33960181	1457779_at	Mouse430_2	lncR.935	chr13	33935567	33960181	ENSMUST00000180906;ENSMUST00000147622;NR_040707;1110046J04;ENSMUST00000181800	+
chrX	12820858	12821492	1458164_at	Mouse430_2	lncR.3864	chrX	12762277	12821492	NR_045852;uc009sre.1;9630027L18;ENSMUST00000139163	+
chr10	118855601	118857048	1428637_at	Mouse430_2	lncR.399	chr10	118855603	118856934	1810038L18	-
chr10	118856871	118858776	1436918_at	Mouse430_2	lncR.399	chr10	118855603	118856934	1810038L18	-
chr2	25578076	25578503	1459050_at	Mouse430_2	lncR.1898	chr2	25575431	25580099	ENSMUST00000181730	+
chr3	51276672	51278407	1431051_at	Mouse430_2	lncR.2256	chr3	51276760	51279805	NR_073429;ENSMUST00000139771	+
chr14	118982930	118983914	1429836_at	Mouse430_2	lncR.1241	chr14	118982657	118984661	uc007uzf.1	-
chr11	61865203	61868816	1455461_at	Mouse430_2	lncR.606	chr11	61864568	61868058	ENSMUST00000101077;ENSMUST00000148413	-
chr1	195036830	195037902	1460033_at	Mouse430_2	lncR.135	chr1	195017398	195037908	NR_015566;uc007eer.2;B230217A14;ENSMUST00000181273	+
chr14	119114600	119115050	1447256_at	Mouse430_2	lncR.1170	chr14	119098965	119115074	ENSMUST00000140488	+
chr14	119110302	119110757	1439621_at	Mouse430_2	lncR.1170	chr14	119098965	119115074	ENSMUST00000140488	+
chr2	167607220	167607848	1440687_at	Mouse430_2	lncR.2031	chr2	167553314	167607845	ENSMUST00000127006	+
chr4	46328463	46345515	1458880_at	Mouse430_2	lncR.2595	chr4	46300007	46345515	ENSMUST00000123933;ENSMUST00000152069	-
chr12	111942355	111944482	1430079_at	Mouse430_2	lncR.817	chr12	111941990	111944482	NR_029464;uc011yuz.1;uc007pee.2;5033406O09	-
chr2	33645074	33646354	1455416_at	Mouse430_2	lncR.1909	chr2	33641192	33646354	uc008jhz.1;NR_046275;uc008jia.1;ENSMUST00000147294	+
chr2	93469407	93469874	1441759_at	Mouse430_2	lncR.1969	chr2	93452818	93469874	NR_040532;uc008lgb.2;ENSMUST00000099693	+
chr10	95417374	95428640	1454163_at	Mouse430_2	lncR.308	chr10	95417374	95428640	NR_045338;NR_045339;uc007gwh.1;uc029rer.1;ENSMUST00000181781	+
chr5	138996960	138997692	1439581_at	Mouse430_2	lncR.2811	chr5	138995056	139000577	ENSMUST00000100518;ENSMUST00000187923	+
chr5	138999573	139000579	1453087_at	Mouse430_2	lncR.2811	chr5	138995056	139000577	ENSMUST00000100518;ENSMUST00000187923	+
chr10	22310661	22311577	1437898_at	Mouse430_2	lncR.274	chr10	22306702	22321765	ENSMUST00000181223;ENSMUST00000181643;ENSMUST00000180457;NR_015465;uc007epk.2;uc029qwc.1;uc007epl.2	+
chr14	115044390	115046728	1428694_at	Mouse430_2	lncR.1168	chr14	115042879	115046728	ENSMUST00000134140;uc011zpx.1;NR_029382	+
chr9	95942048	95942721	1457335_at	Mouse430_2	lncR.3816	chr9	95942045	95959393	ENSMUST00000180727;A430091A16;ENSMUST00000188854;ENSMUST00000185324;ENSMUST00000181139	-
chr8	13201433	13201790	1444603_at	Mouse430_2	lncR.3506	chr8	13200752	13207707	ENSMUST00000190461;ENSMUST00000187595	+
chr11	116531740	116533105	1420566_at	Mouse430_2	lncR.683	chr11	116529215	116533077	ENSMUST00000186169	-
chr15	5496317	5595235	1431577_at	Mouse430_2	lncR.1250	chr15	5496317	5594983	uc007vda.2;uc011zra.2;NR_045274	+
chr1	191820371	191821349	1443999_at	Mouse430_2	lncR.258	chr1	191820863	191821942	D430011M04	-
chr8	22634386	22635576	1429469_at	Mouse430_2	lncR.3603	chr8	22634383	22636809	uc009ldl.3;NR_027886	-
chr7	4658659	4659963	1460023_at	Mouse430_2	lncR.3228	chr7	4658660	4659954	D030074N20	+
chr7	112665557	112680081	1429226_at	Mouse430_2	lncR.3462	chr7	112613468	112680081	ENSMUST00000146145;uc009jgw.1;2310014F06	-
chr10	63243073	63244148	1453876_at	Mouse430_2	lncR.362	chr10	63243068	63244153	ENSMUST00000054837	-
chr10	94673484	94688576	1428376_at	Mouse430_2	lncR.379	chr10	94673492	94688613	NR_015524;uc007gvv.2;ENSMUST00000181906	-
chr10	94673484	94688576	1428375_at	Mouse430_2	lncR.379	chr10	94673492	94688613	NR_015524;uc007gvv.2;ENSMUST00000181906	-
chr16	38085060	38085490	1445653_at	Mouse430_2	lncR.1452	chr16	38085063	38089260	NR_033221;G830038D20	-
chr13	58148724	58148909	1444567_at	Mouse430_2	lncR.953	chr13	58148776	58149692	uc007qtg.1;ENSMUST00000181908	+
chr7	122158520	122159010	1459616_at	Mouse430_2	lncR.3472	chr7	122139008	122159401	ENSMUST00000132811	-
chr1	172374969	172376363	1430468_at	Mouse430_2	lncR.246	chr1	172374972	172376363	2810449G22	-
chr1	172376151	172376427	1419876_at	Mouse430_2	lncR.246	chr1	172374972	172376363	2810449G22	-
chr1	172376151	172376427	1419877_x_at	Mouse430_2	lncR.246	chr1	172374972	172376363	2810449G22	-
chr11	120187957	120189890	1429510_at	Mouse430_2	lncR.688	chr11	120185400	120189856	C130055D19;ENSMUST00000155681;NR_030682;uc007msb.2;ENSMUST00000145437;2810410L24	-
chr11	120187959	120188253	1438972_x_at	Mouse430_2	lncR.688	chr11	120185400	120189856	C130055D19;ENSMUST00000155681;NR_030682;uc007msb.2;ENSMUST00000145437;2810410L24	-
chr9	72518249	72530434	1430099_at	Mouse430_2	lncR.3796	chr9	72518249	72531858	NR_045735;uc029xes.1;ENSMUST00000181405	-
chr9	114368418	114370470	1425818_at	Mouse430_2	lncR.3746	chr9	114368303	114377238	ENSMUST00000124664;NR_040383;uc029xgi.1;ENSMUST00000147689;ENSMUST00000131898;NR_040384;uc009rxf.2	+
chr9	114368323	114377239	1430156_at	Mouse430_2	lncR.3746	chr9	114368303	114377238	ENSMUST00000124664;NR_040383;uc029xgi.1;ENSMUST00000147689;ENSMUST00000131898;NR_040384;uc009rxf.2	+
chr5	23432289	23433331	1435794_at	Mouse430_2	lncR.2835	chr5	23382307	23434353	uc008wpw.1;ENSMUST00000185943;uc008wpx.1;ENSMUST00000188328;ENSMUST00000191186;NR_040469;uc008wpy.2;ENSMUST00000101522;ENSMUST00000189045	-
chr5	23383688	23433327	1432059_x_at	Mouse430_2	lncR.2835	chr5	23382307	23434353	uc008wpw.1;ENSMUST00000185943;uc008wpx.1;ENSMUST00000188328;ENSMUST00000191186;NR_040469;uc008wpy.2;ENSMUST00000101522;ENSMUST00000189045	-
chr5	23383688	23433327	1454102_at	Mouse430_2	lncR.2835	chr5	23382307	23434353	uc008wpw.1;ENSMUST00000185943;uc008wpx.1;ENSMUST00000188328;ENSMUST00000191186;NR_040469;uc008wpy.2;ENSMUST00000101522;ENSMUST00000189045	-
chr3	88203089	88203481	1436642_x_at	Mouse430_2	lncR.2274	chr3	88200623	88203481	ENSMUST00000181406;ENSMUST00000180555	+
chr1	37485850	37488605	1431682_at	Mouse430_2	lncR.159	chr1	37485850	37488982	uc011wjs.1;NR_024017;ENSMUST00000151866	-
chr17	24465457	24470191	1431485_at	Mouse430_2	lncR.1596	chr17	24465457	24470313	uc008awd.1	-
chr17	13758682	13759985	1458672_at	Mouse430_2	lncR.1580	chr17	13759370	13760368	ENSMUST00000129681;ENSMUST00000155166	-
chr18	67773692	67774857	1459883_at	Mouse430_2	lncR.1747	chr18	67773711	67774857	uc008fmw.1;ENSMUST00000180450	-
chr18	67773725	67774386	1442268_a_at	Mouse430_2	lncR.1747	chr18	67773711	67774857	uc008fmw.1;ENSMUST00000180450	-
chr18	67773725	67774386	1442269_at	Mouse430_2	lncR.1747	chr18	67773711	67774857	uc008fmw.1;ENSMUST00000180450	-
chr17	84134035	84135552	1443908_at	Mouse430_2	lncR.1653	chr17	84134032	84139841	uc008dso.1	-
chr12	3235510	3241409	1431818_at	Mouse430_2	lncR.694	chr12	3235504	3250377	ENSMUST00000178074;uc007mwj.2;ENSMUST00000178331;ENSMUST00000177896;uc007mwg.2;uc007mwh.2;NR_015551;uc007mwi.2;1810036A22;ENSMUST00000179643;ENSMUST00000179908;ENSMUST00000179924;ENSMUST00000049684	+
chr12	3235790	3250377	1453294_at	Mouse430_2	lncR.694	chr12	3235504	3250377	ENSMUST00000178074;uc007mwj.2;ENSMUST00000178331;ENSMUST00000177896;uc007mwg.2;uc007mwh.2;NR_015551;uc007mwi.2;1810036A22;ENSMUST00000179643;ENSMUST00000179908;ENSMUST00000179924;ENSMUST00000049684	+
chr6	118454835	118455702	1457280_at	Mouse430_2	lncR.3056	chr6	118455207	118455701	A730032I05	+
chr6	34151928	34174235	1431941_at	Mouse430_2	lncR.2953	chr6	34151929	34174235	ENSMUST00000126498	+
chr17	84078659	84089875	1431925_at	Mouse430_2	lncR.1555	chr17	84078659	84089875	NR_045458;uc029tkx.1	+
chr1	98605804	98607384	1441623_at	Mouse430_2	lncR.76	chr1	98589517	98607384	ENSMUST00000191409;ENSMUST00000190991	+
chr6	113070414	113077197	1452239_at	Mouse430_2	lncR.3193	chr6	113067428	113077333	ENSMUST00000167415;NR_027010;B630013J18;ENSMUST00000133467;ENSMUST00000124246;NR_027009;NR_027008;uc012eqa.1;uc009deo.2;ENSMUST00000159544	-
chr11	86333091	86334635	1444068_at	Mouse430_2	lncR.638	chr11	86333092	86334122	A430050J01	-
chr13	23526996	23530943	1431333_at	Mouse430_2	lncR.1012	chr13	23527011	23530943	ENSMUST00000148743	-
chr17	24456427	24457101	1440006_at	Mouse430_2	lncR.1502	chr17	24454865	24457101	5330437H22	+
chr11	87755396	87756110	1440196_at	Mouse430_2	lncR.495	chr11	87755577	87757270	ENSMUST00000123700;A430104N18	+
chr11	87756648	87757268	1448010_at	Mouse430_2	lncR.495	chr11	87755577	87757270	ENSMUST00000123700;A430104N18	+
chr12	32924956	32953783	1430246_at	Mouse430_2	lncR.771	chr12	32919383	32953789	NR_044986;uc029rru.1;ENSMUST00000181670;A530097G05;uc007nig.1;4933406C10;ENSMUST00000180391	-
chr11	75599632	75600454	1448112_at	Mouse430_2	lncR.624	chr11	75599645	75600231	NR_110477	-
chr19	56601696	56603503	1433929_at	Mouse430_2	lncR.1814	chr19	56601051	56602406	uc008hzd.2	+
chr11	59775602	59776216	1419937_at	Mouse430_2	lncR.598	chr11	59775286	59780321	ENSMUST00000123949	-
chrX	152277488	152279097	1435348_at	Mouse430_2	lncR.3968	chrX	152276426	152279097	7120426L16	+
chr4	9770678	9780707	1454040_at	Mouse430_2	lncR.2435	chr4	9770584	9823411	NR_030693;uc008ryq.1;ENSMUST00000124122;ENSMUST00000138390;ENSMUST00000146481;uc008ryr.1;ENSMUST00000144703;uc008rys.1;ENSMUST00000154082	+
chr19	57359182	57359829	1440669_at	Mouse430_2	lncR.1869	chr19	57323196	57360899	NR_040316;uc008iab.2;B230217O12;ENSMUST00000181921;D030014C21	-
chr19	57323196	57323978	1456356_at	Mouse430_2	lncR.1869	chr19	57323196	57360899	NR_040316;uc008iab.2;B230217O12;ENSMUST00000181921;D030014C21	-
chr5	23850596	23854979	1453745_at	Mouse430_2	lncR.2720	chr5	23850596	23855033	uc029vgl.1;uc008wqt.2;NR_045042;NR_045040;ENSMUST00000181574	+
chr6	35262985	35263492	1442129_at	Mouse430_2	lncR.2955	chr6	35252654	35263496	C230016J21;ENSMUST00000152147;NR_015608;uc009bin.2;1810058I24;F630206C16;ENSMUST00000130875;uc009bio.2;NR_027875;ENSMUST00000136110;1190007C21	+
chr6	35252764	35261966	1436339_at	Mouse430_2	lncR.2955	chr6	35252654	35263496	C230016J21;ENSMUST00000152147;NR_015608;uc009bin.2;1810058I24;F630206C16;ENSMUST00000130875;uc009bio.2;NR_027875;ENSMUST00000136110;1190007C21	+
chr13	45965252	45966500	1432509_at	Mouse430_2	lncR.943	chr13	45965253	45966508	ENSMUST00000038032;ENSMUST00000189843	+
chrX	103569505	103570090	1438838_at	Mouse430_2	lncR.4057	chrX	103560907	103623754	ENSMUST00000130063;uc009tzt.2;NR_028381;uc009tzu.2;NR_028380;uc009tzw.2;uc009tzv.1;ENSMUST00000145803;ENSMUST00000156211	-
chr9	118150283	118170382	1442008_at	Mouse430_2	lncR.3751	chr9	118150230	118170376	uc009rzn.1;ENSMUST00000181824	+
chr8	106137064	106138722	1431175_at	Mouse430_2	lncR.3567	chr8	106135399	106138722	NR_040346;NR_040344;NR_040345;uc029wvl.1;ENSMUST00000137995;ENSMUST00000140509;ENSMUST00000145343;uc009nfh.2;1810019D21	+
chr9	45856769	45858351	1456399_at	Mouse430_2	lncR.3775	chr9	45856769	45858357	ENSMUST00000162209;9030618A07	-
chr2	132260671	132260917	1447802_x_at	Mouse430_2	lncR.1998	chr2	132253356	132261333	uc008mmm.1;ENSMUST00000124336;9430028M21	+
chr2	132254929	132255549	1442433_at	Mouse430_2	lncR.1998	chr2	132253356	132261333	uc008mmm.1;ENSMUST00000124336;9430028M21	+
chr18	37805719	37806376	1437444_at	Mouse430_2	lncR.1727	chr18	37805722	37806982	D330042F05	-
chr16	84713031	84715242	1428027_at	Mouse430_2	lncR.1407	chr16	84703167	84715245	ENSMUST00000185662;ENSMUST00000180991;uc007ztd.1	+
chr19	5802111	5802678	1438403_s_at	Mouse430_2	lncR.1826	chr19	5795689	5802672	uc008gfj.2;NR_002847;ENSMUST00000172812;ENSMUST00000173314;ENSMUST00000174808;9430072K23;ENSMUST00000173499;ENSMUST00000173523;2310038L10	-
chr19	5799964	5802329	1427285_s_at	Mouse430_2	lncR.1826	chr19	5795689	5802672	uc008gfj.2;NR_002847;ENSMUST00000172812;ENSMUST00000173314;ENSMUST00000174808;9430072K23;ENSMUST00000173499;ENSMUST00000173523;2310038L10	-
chr19	5798135	5800557	1429060_at	Mouse430_2	lncR.1826	chr19	5795689	5802672	uc008gfj.2;NR_002847;ENSMUST00000172812;ENSMUST00000173314;ENSMUST00000174808;9430072K23;ENSMUST00000173499;ENSMUST00000173523;2310038L10	-
chr19	5799964	5802329	1452378_at	Mouse430_2	lncR.1826	chr19	5795689	5802672	uc008gfj.2;NR_002847;ENSMUST00000172812;ENSMUST00000173314;ENSMUST00000174808;9430072K23;ENSMUST00000173499;ENSMUST00000173523;2310038L10	-
chr19	5795690	5797754	1436202_at	Mouse430_2	lncR.1826	chr19	5795689	5802672	uc008gfj.2;NR_002847;ENSMUST00000172812;ENSMUST00000173314;ENSMUST00000174808;9430072K23;ENSMUST00000173499;ENSMUST00000173523;2310038L10	-
chr17	34950232	34952447	1441081_a_at	Mouse430_2	lncR.1618	chr17	34950235	34952471	uc008cel.2;uc008cek.2;NR_015536;NR_027943;ENSMUST00000174464;ENSMUST00000174714;ENSMUST00000173811;ENSMUST00000173070;ENSMUST00000174039;0610009C20;ENSMUST00000172501;1110038B12;ENSMUST00000174173;ENSMUST00000172531;uc008cem.2;0910001G04	-
chr5	136919145	136934418	1430679_at	Mouse430_2	lncR.2807	chr5	136919145	136937112	NR_015555;uc009abd.2;ENSMUST00000181045;D630035O08;uc009abe.2;ENSMUST00000181190	+
chr5	136935991	136937140	1435827_at	Mouse430_2	lncR.2807	chr5	136919145	136937112	NR_015555;uc009abd.2;ENSMUST00000181045;D630035O08;uc009abe.2;ENSMUST00000181190	+
chr11	26386743	26387417	1456884_at	Mouse430_2	lncR.567	chr11	26386744	26387433	4930563B10;2210418L05	-
chr11	26386135	26386780	1446597_at	Mouse430_2	lncR.567	chr11	26386744	26387433	4930563B10;2210418L05	-
chr3	115886213	115888072	1457709_a_at	Mouse430_2	lncR.2395	chr3	115881578	115888130	NR_027894;uc012cwo.1;uc008rbp.2;NR_015487;uc008rbq.2;ENSMUST00000188260;ENSMUST00000185681;1810008G13;ENSMUST00000185424;ENSMUST00000187055;ENSMUST00000191182;ENSMUST00000185512;uc012cwp.1;NR_027895;ENSMUST00000067500	-
chr3	115887775	115888097	1441263_a_at	Mouse430_2	lncR.2395	chr3	115881578	115888130	NR_027894;uc012cwo.1;uc008rbp.2;NR_015487;uc008rbq.2;ENSMUST00000188260;ENSMUST00000185681;1810008G13;ENSMUST00000185424;ENSMUST00000187055;ENSMUST00000191182;ENSMUST00000185512;uc012cwp.1;NR_027895;ENSMUST00000067500	-
chr3	115887137	115887786	1460135_at	Mouse430_2	lncR.2395	chr3	115881578	115888130	NR_027894;uc012cwo.1;uc008rbp.2;NR_015487;uc008rbq.2;ENSMUST00000188260;ENSMUST00000185681;1810008G13;ENSMUST00000185424;ENSMUST00000187055;ENSMUST00000191182;ENSMUST00000185512;uc012cwp.1;NR_027895;ENSMUST00000067500	-
chr3	115887775	115888097	1441264_x_at	Mouse430_2	lncR.2395	chr3	115881578	115888130	NR_027894;uc012cwo.1;uc008rbp.2;NR_015487;uc008rbq.2;ENSMUST00000188260;ENSMUST00000185681;1810008G13;ENSMUST00000185424;ENSMUST00000187055;ENSMUST00000191182;ENSMUST00000185512;uc012cwp.1;NR_027895;ENSMUST00000067500	-
chr9	73039729	73042368	1429964_at	Mouse430_2	lncR.3707	chr9	73039717	73042779	NR_040377;uc009qqu.2;ENSMUST00000184126;ENSMUST00000184319	+
chr9	73039717	73042772	1435238_x_at	Mouse430_2	lncR.3707	chr9	73039717	73042779	NR_040377;uc009qqu.2;ENSMUST00000184126;ENSMUST00000184319	+
chr9	73039717	73042772	1435237_at	Mouse430_2	lncR.3707	chr9	73039717	73042779	NR_040377;uc009qqu.2;ENSMUST00000184126;ENSMUST00000184319	+
chr5	65607776	65610175	1434215_at	Mouse430_2	lncR.2868	chr5	65605723	65609380	D030068M12	-
chr5	65607776	65610175	1454872_at	Mouse430_2	lncR.2868	chr5	65605723	65609380	D030068M12	-
chr15	81242653	81247921	1439844_at	Mouse430_2	lncR.1338	chr15	81242653	81251862	NR_077231;NR_077229;NR_077230;uc007wwi.1;uc007wwj.1	-
chr13	51098370	51099036	1446385_at	Mouse430_2	lncR.1032	chr13	51097737	51100727	NR_029463;uc007qlx.2	-
chr9	58245249	58246013	1459137_at	Mouse430_2	lncR.3783	chr9	58244536	58249682	F830010J17	-
chr19	59427768	59428399	1456559_at	Mouse430_2	lncR.1871	chr19	59425103	59458635	NR_002863;uc012bod.1;ENSMUST00000136990;6820401H22	-
chr1	143780569	143781307	1455086_at	Mouse430_2	lncR.104	chr1	143777642	143781307	ENSMUST00000190224	+
chr2	14070329	14073645	1441720_at	Mouse430_2	lncR.2061	chr2	14070332	14073934	NR_038162;uc008ikf.1;ENSMUST00000152524;4921530L18	-
chr5	31486681	31495179	1429932_at	Mouse430_2	lncR.2845	chr5	31486629	31495179	ENSMUST00000134615;ENSMUST00000130898	-
chr12	108790034	108791070	1460098_at	Mouse430_2	lncR.812	chr12	108790035	108792743	C130019I03	-
chr12	111572318	111574372	1428686_at	Mouse430_2	lncR.816	chr12	111572316	111574402	NR_045295;uc029ryf.1;2810029C07;uc007pdj.1;ENSMUST00000180698	-
chr11	95157984	95158862	1445913_at	Mouse430_2	lncR.502	chr11	95145052	95159047	NR_040279;ENSMUST00000156477;A730090H04;4833434E01	+
chr9	85748772	85750429	1453204_at	Mouse430_2	lncR.3722	chr9	85749078	85750429	4933431K14	+
chr16	96082675	96089061	1453967_at	Mouse430_2	lncR.1423	chr16	96082676	96089070	ENSMUST00000143671	+
chr13	78278724	78279391	1442600_at	Mouse430_2	lncR.972	chr13	78198016	78279391	NR_045195;ENSMUST00000145613;ENSMUST00000144545;ENSMUST00000131564;ENSMUST00000123998;ENSMUST00000134705;uc007rhg.1;ENSMUST00000183171	+
chr13	78235036	78235733	1444007_at	Mouse430_2	lncR.972	chr13	78198016	78279391	NR_045195;ENSMUST00000145613;ENSMUST00000144545;ENSMUST00000131564;ENSMUST00000123998;ENSMUST00000134705;uc007rhg.1;ENSMUST00000183171	+
chr13	78231217	78232136	1458470_at	Mouse430_2	lncR.972	chr13	78198016	78279391	NR_045195;ENSMUST00000145613;ENSMUST00000144545;ENSMUST00000131564;ENSMUST00000123998;ENSMUST00000134705;uc007rhg.1;ENSMUST00000183171	+
chr9	74852182	74852881	1456974_at	Mouse430_2	lncR.3708	chr9	74847983	74852873	ENSMUST00000160979;NR_045284;uc009qrf.2;D130020G02;ENSMUST00000160017	+
chr5	122239495	122240196	1429066_at	Mouse430_2	lncR.2912	chr5	122239497	122240196	4930565B19	-
chr19	60161422	60162260	1440000_at	Mouse430_2	lncR.1821	chr19	60144674	60162591	NR_026942;uc008ibp.1;ENSMUST00000065383;1110005D23	+
chr18	23750446	23752305	1441010_at	Mouse430_2	lncR.1717	chr18	23750447	23752322	ENSMUST00000132571;G630068J03	-
chr2	18026612	18028088	1456268_at	Mouse430_2	lncR.1887	chr2	18027248	18030577	NR_028378;F830007I16;2610028M16	+
chr4	95167272	95167889	1456929_at	Mouse430_2	lncR.2496	chr4	95123995	95167318	ENSMUST00000128094	+
chr6	108577034	108577649	1442672_at	Mouse430_2	lncR.3191	chr6	108577035	108660934	NR_104577;NR_040758;ENSMUST00000137478;A330095A16;uc009ddm.1	-
chr6	108656916	108659713	1430719_at	Mouse430_2	lncR.3191	chr6	108577035	108660934	NR_104577;NR_040758;ENSMUST00000137478;A330095A16;uc009ddm.1	-
chr2	163644849	163645800	1430761_at	Mouse430_2	lncR.2027	chr2	163644849	163645801	NR_028113;ENSMUST00000076667;ENSMUST00000184724	+
chr1	191894071	191894886	1456959_at	Mouse430_2	lncR.259	chr1	191886130	191907527	ENSMUST00000190327;uc007ecz.1;uc007eda.1;ENSMUST00000154116;ENSMUST00000140401;ENSMUST00000145050;NR_030669;ENSMUST00000139827;ENSMUST00000069573	-
chr1	191890225	191899129	1444093_at	Mouse430_2	lncR.259	chr1	191886130	191907527	ENSMUST00000190327;uc007ecz.1;uc007eda.1;ENSMUST00000154116;ENSMUST00000140401;ENSMUST00000145050;NR_030669;ENSMUST00000139827;ENSMUST00000069573	-
chr10	116950569	116963285	1429422_at	Mouse430_2	lncR.320	chr10	116950561	116963279	uc007hcm.2;NR_038026;NR_038025;uc007hcn.2;uc029rfs.1;D330011B05;4933412E12	+
chr16	30017117	30019424	1430459_at	Mouse430_2	lncR.1378	chr16	30008666	30021430	NR_033631;uc012aed.1;ENSMUST00000181485	+
chr13	67305684	67305980	1447605_at	Mouse430_2	lncR.1043	chr13	67305686	67306467	C820020L02	-
chr2	29868725	29869785	1432448_at	Mouse430_2	lncR.2082	chr2	29868723	29870317	ENSMUST00000047607	-
chr1	63118558	63119982	1438738_at	Mouse430_2	lncR.42	chr1	63113078	63158295	ENSMUST00000186436;ENSMUST00000186786;NR_045915;5830412M15;ENSMUST00000138611;NR_045914;ENSMUST00000188602;ENSMUST00000185480	+
chr1	63116445	63117691	1442150_at	Mouse430_2	lncR.42	chr1	63113078	63158295	ENSMUST00000186436;ENSMUST00000186786;NR_045915;5830412M15;ENSMUST00000138611;NR_045914;ENSMUST00000188602;ENSMUST00000185480	+
chr1	63114470	63158295	1453354_at	Mouse430_2	lncR.42	chr1	63113078	63158295	ENSMUST00000186436;ENSMUST00000186786;NR_045915;5830412M15;ENSMUST00000138611;NR_045914;ENSMUST00000188602;ENSMUST00000185480	+
chr1	132476058	132477064	1454391_at	Mouse430_2	lncR.215	chr1	132466433	132477064	ENSMUST00000180835;ENSMUST00000188203	-
chr11	106065042	106066844	1453832_at	Mouse430_2	lncR.668	chr11	106065077	106066844	ENSMUST00000140736;5330430P22;uc007lya.1;2900090F08	-
chr16	49758572	49759182	1446696_at	Mouse430_2	lncR.1460	chr16	49758576	49798870	ENSMUST00000127115	-
chr5	91257570	91258294	1457487_at	Mouse430_2	lncR.2878	chr5	91257570	91283076	NR_040428;uc008ybu.1	-
chr15	85666615	85668068	1439839_at	Mouse430_2	lncR.1289	chr15	85646082	85667675	uc007xdi.1	+
chr5	105413305	105415670	1431283_at	Mouse430_2	lncR.2784	chr5	105409366	105413912	uc008yld.1	+
chr2	120024806	120027453	1432414_at	Mouse430_2	lncR.2173	chr2	120024807	120027453	ENSMUST00000141511	-
chr9	117875999	118013998	1454097_at	Mouse430_2	lncR.3840	chr9	117876000	118040259	ENSMUST00000111769;uc009rzf.1;uc009rzg.1;ENSMUST00000191100;ENSMUST00000187803;ENSMUST00000187329	-
chr6	8507058	8509161	1429068_at	Mouse430_2	lncR.3093	chr6	8488795	8510430	ENSMUST00000148063;uc009axq.1;ENSMUST00000124104;ENSMUST00000161307;ENSMUST00000123581;uc009axr.2;uc009axs.2;NR_040452;ENSMUST00000144568;2810488G03;A130001I01	-
chr11	62602895	62604809	1447936_at	Mouse430_2	lncR.458	chr11	62602876	62604807	NR_030738;uc007jjl.1;uc007jjk.1;ENSMUST00000131787;2410006H16;F830220M17	+
chr3	52268942	52269422	1456529_at	Mouse430_2	lncR.2345	chr3	52268435	52269435	ENSMUST00000174738	-
chr19	6531781	6532384	1456406_at	Mouse430_2	lncR.1829	chr19	6530711	6532011	ENSMUST00000149574;ENSMUST00000137184	-
chr4	40720058	40720676	1458397_at	Mouse430_2	lncR.2587	chr4	40720153	40722841	NR_077221;uc008shs.1;NR_077226;A730096D16;ENSMUST00000181475;F830043H03	-
chr14	69732833	69767113	1453716_at	Mouse430_2	lncR.1145	chr14	69732783	69767113	uc007umt.1;ENSMUST00000180465;ENSMUST00000181430	+
chr7	111119245	111119776	1444213_at	Mouse430_2	lncR.3461	chr7	111117672	111122691	uc009jga.1;NR_015573;E230023E04;uc009jgb.1	-
chr7	111121321	111122014	1438880_at	Mouse430_2	lncR.3461	chr7	111117672	111122691	uc009jga.1;NR_015573;E230023E04;uc009jgb.1	-
chr1	56972149	56975196	1453245_at	Mouse430_2	lncR.37	chr1	56971412	57042515	ENSMUST00000135238;uc007bat.2;uc011wld.1;uc029qoo.1;NR_024325;NR_024326;ENSMUST00000187927;B530002L08;ENSMUST00000185204	+
chr7	118858121	118858641	1439354_at	Mouse430_2	lncR.3344	chr7	118855752	118858639	4022414I02	+
chr13	48968180	48970341	1429264_at	Mouse430_2	lncR.947	chr13	48968111	48972033	uc007qiq.2;uc007qip.2;NR_015601;ENSMUST00000180775;C030044B11	+
chr3	107891470	107892756	1434868_at	Mouse430_2	lncR.2390	chr3	107888849	107896213	NR_015459;ENSMUST00000131345;ENSMUST00000144591;ENSMUST00000152663	-
chr2	27882924	27887052	1431796_at	Mouse430_2	lncR.2078	chr2	27882925	27887052	ENSMUST00000154246	-
chr10	3364072	3367543	1431435_at	Mouse430_2	lncR.334	chr10	3364073	3367135	ENSMUST00000181086	-
chr5	25100892	25110111	1453655_at	Mouse430_2	lncR.2723	chr5	25100974	25110109	NR_027851;uc008wsq.2;ENSMUST00000171190;ENSMUST00000128569	+
chr13	31578286	31582513	1431567_at	Mouse430_2	lncR.1021	chr13	31565491	31625792	NR_029439;uc007pzl.1;ENSMUST00000150418;1700018A04;uc007pzm.1;4930551G20;ENSMUST00000126138;uc007pzn.1;ENSMUST00000140980	-
chr9	41614322	41615181	1436467_at	Mouse430_2	lncR.3686	chr9	41474936	41617772	uc009paj.1;ENSMUST00000181814;ENSMUST00000188774;ENSMUST00000181214;ENSMUST00000098868;ENSMUST00000180818;uc009pal.2;uc009pak.2;NR_015483;9330165B11;ENSMUST00000181955;ENSMUST00000181296;ENSMUST00000180535	+
chr9	41591556	41592829	1455160_at	Mouse430_2	lncR.3686	chr9	41474936	41617772	uc009paj.1;ENSMUST00000181814;ENSMUST00000188774;ENSMUST00000181214;ENSMUST00000098868;ENSMUST00000180818;uc009pal.2;uc009pak.2;NR_015483;9330165B11;ENSMUST00000181955;ENSMUST00000181296;ENSMUST00000180535	+
chr8	27042381	27043229	1430477_s_at	Mouse430_2	lncR.3606	chr8	27042377	27043042	ENSMUST00000178990;ENSMUST00000163731	-
chr10	62603641	62604484	1441130_at	Mouse430_2	lncR.288	chr10	62602350	62604128	G830014E01	+
chr8	93811689	93813555	1429669_at	Mouse430_2	lncR.3643	chr8	93811691	93813555	4930488L21;NR_026888;uc012gil.1	-
chr7	122969057	122970028	1460528_at	Mouse430_2	lncR.3473	chr7	122969057	122970459	uc029wof.1;NR_045614	-
chr7	27209493	27210185	1440024_at	Mouse430_2	lncR.3247	chr7	27207093	27210182	D930049I05	+
chr13	40727807	40735162	1430490_at	Mouse430_2	lncR.939	chr13	40727808	40735162	ENSMUST00000181176	+
chr15	88889780	88890429	1435983_at	Mouse430_2	lncR.1346	chr15	88889780	88891516	ENSMUST00000176618	-
chr2	144467358	144467794	1456238_at	Mouse430_2	lncR.2003	chr2	144459279	144467794	uc008mrb.2;NR_033459;ENSMUST00000124788	+
chr12	24963045	24964400	1456908_at	Mouse430_2	lncR.705	chr12	24960656	24964394	uc007ney.1;C530014B18	+
chr14	75842917	75843886	1456889_at	Mouse430_2	lncR.1227	chr14	75842917	75844964	NR_045294;uc029sly.1;ENSMUST00000131222	-
chr18	52528660	52577324	1458236_at	Mouse430_2	lncR.1693	chr18	52528661	52577325	D230015O18	+
chr9	121758820	121760084	1444623_at	Mouse430_2	lncR.3843	chr9	121756639	121759943	NR_033503;A930023E07;F930044L24;ENSMUST00000181325;A230063G15;A830080A21	-
chr9	108567532	108569264	1459927_at	Mouse430_2	lncR.3744	chr9	108568318	108568861	uc012hat.1	+
chr15	73423678	73424108	1459678_at	Mouse430_2	lncR.1273	chr15	73423311	73424107	6530403O22	+
chr1	98031122	98047759	1453334_at	Mouse430_2	lncR.201	chr1	98031116	98057680	ENSMUST00000160588;NR_037993;uc007cfs.2;B230216N24;ENSMUST00000159324;ENSMUST00000161661;ENSMUST00000159353;ENSMUST00000187924	-
chr1	98045814	98046525	1439304_at	Mouse430_2	lncR.201	chr1	98031116	98057680	ENSMUST00000160588;NR_037993;uc007cfs.2;B230216N24;ENSMUST00000159324;ENSMUST00000161661;ENSMUST00000159353;ENSMUST00000187924	-
chr11	51583924	51584688	1441132_at	Mouse430_2	lncR.583	chr11	51583927	51584651	C730010N16	-
chr11	64079581	64083258	1455170_at	Mouse430_2	lncR.465	chr11	64079483	64083259	NR_033780;uc007jkq.2;ENSMUST00000135037;2810001G20;1500002G14;ENSMUST00000146333	+
chr13	3478242	3498576	1454147_at	Mouse430_2	lncR.914	chr13	3478230	3501393	ENSMUST00000186183;ENSMUST00000187921;ENSMUST00000181708;ENSMUST00000189464;ENSMUST00000191585;ENSMUST00000180836;uc007pit.1;ENSMUST00000186642;ENSMUST00000185835;uc007pis.2;uc007piq.2;NR_015522;uc007pip.2;ENSMUST00000180567;ENSMUST00000186610;ENSMUST00000190547;uc029rys.1;ENSMUST00000188642;NR_045363	+
chr10	61784144	61784820	1444008_at	Mouse430_2	lncR.287	chr10	61783297	61784820	C230097F24	+
chr19	29067304	29069514	1444178_at	Mouse430_2	lncR.1786	chr19	29067300	29069503	NR_045687;uc008hcz.2	+
chr10	75860342	75861698	1433109_at	Mouse430_2	lncR.293	chr10	75860472	75860857	uc029qzk.1	+
chr5	143330405	143330950	1445557_at	Mouse430_2	lncR.2812	chr5	143329247	143332704	ENSMUST00000160231;NR_027874;uc009akc.2;0610040B10;2310034A14;ENSMUST00000162890	+
chr5	143332086	143332700	1456161_at	Mouse430_2	lncR.2812	chr5	143329247	143332704	ENSMUST00000160231;NR_027874;uc009akc.2;0610040B10;2310034A14;ENSMUST00000162890	+
chr3	135436224	135437759	1431401_at	Mouse430_2	lncR.2410	chr3	135436209	135438665	ENSMUST00000182865;NR_030689;ENSMUST00000181619	-
chr2	164880939	164881432	1443592_at	Mouse430_2	lncR.2028	chr2	164880034	164881010	A530023O20	+
chr17	84954962	84957504	1439574_at	Mouse430_2	lncR.1654	chr17	84917181	84957710	NR_027929;uc008dtd.2;uc012ayc.1;NR_027930;ENSMUST00000181147	-
chr3	113629854	113631283	1453513_at	Mouse430_2	lncR.2304	chr3	113629855	113630657	2.31001e+29	+
chr15	89071197	89074297	1448038_at	Mouse430_2	lncR.1347	chr15	89071196	89075854	ENSMUST00000162579;ENSMUST00000161483;NR_040417;uc007xfb.1;1810021B22;ENSMUST00000150364;ENSMUST00000159412;ENSMUST00000161735	-
chr7	126648542	126649559	1430605_at	Mouse430_2	lncR.3475	chr7	126648543	126649594	ENSMUST00000187458;ENSMUST00000084587	-
chr11	96343027	96353296	1444204_at	Mouse430_2	lncR.649	chr11	96343072	96354691	ENSMUST00000147410;ENSMUST00000131275	-
chr10	39721412	39722069	1443261_at	Mouse430_2	lncR.353	chr10	39621410	39732007	NR_038037;uc007ewb.2;ENSMUST00000129191;C530041B07;ENSMUST00000151921;ENSMUST00000143651;ENSMUST00000139356;ENSMUST00000133302;ENSMUST00000139429;ENSMUST00000153261;ENSMUST00000139891;ENSMUST00000145971;ENSMUST00000136862;ENSMUST00000149830;ENSMUST00000155482;ENSMUST00000153113	-
chr10	39621411	39731987	1434723_at	Mouse430_2	lncR.353	chr10	39621410	39732007	NR_038037;uc007ewb.2;ENSMUST00000129191;C530041B07;ENSMUST00000151921;ENSMUST00000143651;ENSMUST00000139356;ENSMUST00000133302;ENSMUST00000139429;ENSMUST00000153261;ENSMUST00000139891;ENSMUST00000145971;ENSMUST00000136862;ENSMUST00000149830;ENSMUST00000155482;ENSMUST00000153113	-
chr10	39679032	39679341	1440174_at	Mouse430_2	lncR.353	chr10	39621410	39732007	NR_038037;uc007ewb.2;ENSMUST00000129191;C530041B07;ENSMUST00000151921;ENSMUST00000143651;ENSMUST00000139356;ENSMUST00000133302;ENSMUST00000139429;ENSMUST00000153261;ENSMUST00000139891;ENSMUST00000145971;ENSMUST00000136862;ENSMUST00000149830;ENSMUST00000155482;ENSMUST00000153113	-
chr16	77329179	77594924	1431424_at	Mouse430_2	lncR.1403	chr16	77236316	77691403	uc007zsd.1;uc007zse.1;ENSMUST00000182656;ENSMUST00000183333;ENSMUST00000182398;ENSMUST00000183099;ENSMUST00000182548;ENSMUST00000182601;ENSMUST00000170849;uc007zsj.2;uc007zsi.2;uc007zsh.2;uc007zsg.2;uc007zsf.2;NR_015543;ENSMUST00000182748;ENSMUST00000182820;ENSMUST00000179255;ENSMUST00000068704;ENSMUST00000183327;uc007zsk.1;ENSMUST00000182986;ENSMUST00000183166;ENSMUST00000182091	+
chr16	77363020	77363681	1445363_at	Mouse430_2	lncR.1403	chr16	77236316	77691403	uc007zsd.1;uc007zse.1;ENSMUST00000182656;ENSMUST00000183333;ENSMUST00000182398;ENSMUST00000183099;ENSMUST00000182548;ENSMUST00000182601;ENSMUST00000170849;uc007zsj.2;uc007zsi.2;uc007zsh.2;uc007zsg.2;uc007zsf.2;NR_015543;ENSMUST00000182748;ENSMUST00000182820;ENSMUST00000179255;ENSMUST00000068704;ENSMUST00000183327;uc007zsk.1;ENSMUST00000182986;ENSMUST00000183166;ENSMUST00000182091	+
chr2	130664732	130665710	1458761_at	Mouse430_2	lncR.1995	chr2	130664353	130665708	B230346G05;1700010E08	+
chr12	12351521	12392475	1432124_at	Mouse430_2	lncR.757	chr12	12351521	12392475	NR_045829	-
chr6	13871552	13896422	1453434_at	Mouse430_2	lncR.2945	chr6	13871526	14044385	ENSMUST00000181090;uc009ayv.2;uc009ayu.2;NR_045995;1110019D14;ENSMUST00000181225	+
chr10	79667750	79668536	1439646_at	Mouse430_2	lncR.370	chr10	79667757	79670220	5330431D23	-
chr3	126845745	126846330	1460630_at	Mouse430_2	lncR.2312	chr3	126843370	126846325	6.33242e+30	+
chr8	77517055	77518578	1430930_at	Mouse430_2	lncR.3549	chr8	77517055	77523898	NR_028125;ENSMUST00000184762;uc009mho.1;ENSMUST00000181420	+
chr12	76402747	76403982	1430832_at	Mouse430_2	lncR.787	chr12	76402757	76403654	ENSMUST00000180709	-
chr11	6474774	6475432	1436940_at	Mouse430_2	lncR.413	chr11	6475425	6490918	ENSMUST00000127488	+
chr16	24392555	24393522	1436187_at	Mouse430_2	lncR.1441	chr16	24391612	24393655	ENSMUST00000181640;NR_037954;1110054M08	-
chr19	45998136	45998703	1453909_at	Mouse430_2	lncR.1806	chr19	45998137	46013386	ENSMUST00000181820	+
chr8	57662924	57663424	1458264_at	Mouse430_2	lncR.3542	chr8	57651752	57663430	NR_040698;uc029wtf.1	+
chr8	57650888	57652503	1430743_at	Mouse430_2	lncR.3542	chr8	57651752	57663430	NR_040698;uc029wtf.1	+
chr2	130880868	130881572	1456104_at	Mouse430_2	lncR.2189	chr2	130873059	130906396	ENSMUST00000135110;uc008mkb.2;ENSMUST00000128176	-
chr8	95809032	95810300	1441278_at	Mouse430_2	lncR.3561	chr8	95806829	95821728	NR_015574;ENSMUST00000145562;4930513N10;ENSMUST00000098472;ENSMUST00000132616	+
chr8	95809032	95810300	1457415_a_at	Mouse430_2	lncR.3561	chr8	95806829	95821728	NR_015574;ENSMUST00000145562;4930513N10;ENSMUST00000098472;ENSMUST00000132616	+
chr8	95808415	95809595	1442152_at	Mouse430_2	lncR.3561	chr8	95806829	95821728	NR_015574;ENSMUST00000145562;4930513N10;ENSMUST00000098472;ENSMUST00000132616	+
chr2	122466605	122467797	1456178_at	Mouse430_2	lncR.2176	chr2	122466582	122467797	uc008mau.2;NR_027919;ENSMUST00000121525	-
chr9	50488909	50504805	1453552_at	Mouse430_2	lncR.3777	chr9	50488795	50507823	ENSMUST00000188703;NR_040714;ENSMUST00000190941	-
chr10	45065907	45067141	1436198_at	Mouse430_2	lncR.357	chr10	45066412	45067078	2310075K07;1810054P09	-
chr5	113842436	113843102	1419911_at	Mouse430_2	lncR.2791	chr5	113842601	113843116	ENSMUST00000166047	+
chr9	75410183	75415537	1432243_a_at	Mouse430_2	lncR.3709	chr9	75410183	75417709	NR_040719;uc029xeu.1;ENSMUST00000180574;ENSMUST00000180533	+
chr5	64595228	64595585	1449600_at	Mouse430_2	lncR.2866	chr5	64593862	64610699	NR_045078;uc008xmq.2	-
chr16	98016066	98016756	1436281_at	Mouse430_2	lncR.1424	chr16	97997323	98016756	uc008adz.1	+
[truncated: 436 more rows]
