# Supplementary material for: Expression and regulation of long noncoding RNAs in TLR4 signaling in mouse macrophages
Source: BMC Genomics. 2015 Feb 5;16(1):45. doi: 10.1186/s12864-015-1270-5 (PMC4320810; doi:10.1186/s12864-015-1270-5)
Supplement: Additional file 6: Table S6. — Reannotation of microarray probes for the protein-coding genes. [file 12864_2015_1270_MOESM6_ESM.xlsx]

## Sheet: probe2refNM_for_all_Array
Chromosome_Probe	Start_Probe	End_Probe	Probe_ID	Platform	lncRNA_ID	Chromosome_lncRNA	Start_lncRNA	End_lncRNA	lncRNA_Name(s)	Strand
chr4	40943652	40943708	A_51_P224505	Agilent4x44k	Bag1	chr4	40936397	40948294	NM_001171739;NM_009736;uc008shz.2;ENSMUST00000108089;ENSMUST00000191273;ENSMUST00000189377;ENSMUST00000030125	-
chr10	25495482	25495541	A_52_P305654	Agilent4x44k	Epb4.1l2	chr10	25359797	25523519	NM_001199265;uc007erk.2;uc007erl.2;ENSMUST00000053748;uc007erm.1;uc007ern.3;NM_013511;ENSMUST00000092645;uc007erp.1;uc007erq.1;uc007err.1;uc007ers.1;uc007ert.1;uc007eru.2	+
chrX	107295706	107295765	A_52_P891296	Agilent4x44k	Gpr174	chrX	107255877	107296769	NM_001177781;uc009ucd.2;uc009uce.2;ENSMUST00000101294;ENSMUST00000118820;NM_001033251;uc009ucf.2;ENSMUST00000120971;ENSMUST00000117310;NM_001177782;uc012hnr.1;ENSMUST00000178838	+
chr16	88707216	88707275	A_51_P442765	Agilent4x44k	2310061N02Rik	chr16	88707169	88707962	ENSMUST00000050882;NM_027155;uc012ahu.1	-
chr2	4635630	4635683	A_52_P62270	Agilent4x44k	Prpf18	chr2	4622058	4652113	ENSMUST00000035721;NM_026045;uc008iex.1;ENSMUST00000153881;ENSMUST00000152362	-
chr2	29816884	29816906	A_51_P408609	Agilent4x44k	Slc27a4	chr2	29802634	29817522	ENSMUST00000080065;NM_011989;uc008jaf.1;ENSMUST00000136444	+
chr7	16437464	16437523	A_52_P273161	Agilent4x44k	Zc3h4	chr7	16401195	16437696	uc009fhs.2;NM_198631;uc012fah.1;ENSMUST00000098789;uc009fht.1	+
chr16	45711674	45711709	A_52_P265938	Agilent4x44k	Tagln3	chr16	45711229	45724608	NM_019754;uc007ziw.1;ENSMUST00000096057	-
chr4	136254505	136254564	A_52_P161297	Agilent4x44k	Tcea3	chr4	136247729	136274899	ENSMUST00000136812;ENSMUST00000102533;NM_011542;uc008vhv.2;ENSMUST00000143942	+
chr2	35751647	35751706	A_51_P286878	Agilent4x44k		chrX	157443855	157492287	ENSMUST00000112529;NM_009214;uc009urz.1;ENSMUST00000145477;ENSMUST00000146026;ENSMUST00000127089;ENSMUST00000123770	-
chr7	29004423	29004468	A_52_P391110	Agilent4x44k	Ryr1	chr7	29003339	29125151	NM_009109;uc009gao.1;ENSMUST00000179893;ENSMUST00000032813;uc009gap.1;uc009gar.1	-
chr7	4508484	4508543	A_51_P362627	Agilent4x44k	Tnnt1	chr7	4504569	4516382	NM_001277903;NM_011618;NM_001277904;ENSMUST00000071798;ENSMUST00000108587;uc012ewu.1;uc009ext.1;uc009exu.1;ENSMUST00000163710;ENSMUST00000178163;ENSMUST00000166161;ENSMUST00000168111;ENSMUST00000086502;ENSMUST00000166268;ENSMUST00000169571;ENSMUST00000166959;ENSMUST00000163538;ENSMUST00000163722;ENSMUST00000163560	-
chr10	6830328	6830387	A_51_P100309	Agilent4x44k	Oprm1	chr10	6758506	7038209	ENSMUST00000147171;ENSMUST00000105615;uc011wzn.1;uc007efy.1;uc007egc.1;uc007egb.1;uc007efz.1;uc007ega.1;uc007efp.1;uc007efq.1;ENSMUST00000063036;ENSMUST00000105607;ENSMUST00000150374;ENSMUST00000056385;ENSMUST00000105597;ENSMUST00000092734;ENSMUST00000143875;uc007efw.2;uc007efn.1;NM_001039652;ENSMUST00000152674;ENSMUST00000105601;uc007eff.1;uc007efl.1;uc007eft.1;uc007efx.1;uc007ege.1;uc007egf.1;E…	+
chr2	67526387	67526446	A_52_P244109	Agilent4x44k	Xirp2	chr2	67194755	67526614	uc012bwl.1;NM_001083919;NM_001024618;uc008jxj.1;uc012bwm.1;uc008jxk.1;ENSMUST00000028410;ENSMUST00000112347;uc012bwn.1	+
chr5	73012653	73012712	A_51_P448478	Agilent4x44k	Slc10a4	chr5	73006903	73014683	uc008xsk.1;NM_173403;ENSMUST00000031127	+
chr18	74196957	74197016	A_52_P139650	Agilent4x44k	Ska1	chr18	74195298	74207818	NM_025581;NM_001164355;uc012bew.1;uc008fpe.2;uc008fpf.2;ENSMUST00000040188;ENSMUST00000177604	-
chr15	83572215	83572274	A_52_P112017	Agilent4x44k	Tspo	chr15	83563572	83574203	uc007xbg.2;NM_009775;ENSMUST00000047419	+
chr16	8658743	8658802	A_51_P163444	Agilent4x44k	Carhsp1	chr16	8658586	8672153	NM_025821;uc007yct.1;ENSMUST00000008537	-
chr2	152945107	152945157	A_51_P270605	Agilent4x44k	Dusp15	chr2	152940994	152951698	NM_001159376;uc012cgl.1;ENSMUST00000123121;ENSMUST00000185197;uc008ngu.2;uc012cgm.1;NM_145744;ENSMUST00000037715;ENSMUST00000109811	-
chr15	101541398	101541457	A_51_P239367	Agilent4x44k	Krt82	chr15	101541220	101550659	NM_053249;uc007xtn.3;ENSMUST00000023713	-
chr17	21561924	21561983	A_52_P254275	Agilent4x44k	Zfp52	chr17	21535538	21562601	NM_144515;uc008arb.1;ENSMUST00000079242	+
chr2	92955661	92955720	A_52_P253044	Agilent4x44k	Syt13	chr2	92915098	92956058	ENSMUST00000028648;NM_030725;uc008lfn.1	+
chr13	93040875	93040934	A_51_P493016	Agilent4x44k	Cmya5	chr13	93040713	93144724	ENSMUST00000062122;uc007rky.2;NM_023821;uc007rkw.2	-
chr16	26724773	26724832	A_52_P207374	Agilent4x44k	Il1rap	chr16	26581704	26730117	ENSMUST00000096129;uc007yvg.2;uc007yvf.2;NM_001159317;NM_001159318;uc007yve.2;NM_008364;uc007yvd.2;NM_134103;ENSMUST00000166294;ENSMUST00000174202;ENSMUST00000023156;ENSMUST00000174171;ENSMUST00000173136	+
chr4	141257207	141257266	A_51_P442759	Agilent4x44k	Arhgef19	chr4	141242869	141257564	ENSMUST00000006618;NM_172520;uc008vob.1	+
chr13	56479317	56479376	A_51_P367070	Agilent4x44k	Il9	chr13	56479276	56482246	NM_008373;uc007qso.1;ENSMUST00000022019	-
chr10	56116709	56116768	A_51_P220370	Agilent4x44k	Msl3l2	chr10	56106916	56116880	NM_001163833;uc007fcb.1;ENSMUST00000063138	+
chr1	74696457	74696516	A_51_P106443	Agilent4x44k	Ttll4	chr1	74661745	74703730	ENSMUST00000042125;ENSMUST00000141119;uc007bmy.1;NM_001014974;ENSMUST00000153636;ENSMUST00000129890;ENSMUST00000113678;ENSMUST00000155753;ENSMUST00000145132;uc007bmz.1;ENSMUST00000128891;ENSMUST00000143790	+
chr6	22124052	22124111	A_51_P460247	Agilent4x44k	Cped1	chr6	21985909	22256404	NM_001081351;uc009bav.1;ENSMUST00000137437;ENSMUST00000115383;ENSMUST00000141064;ENSMUST00000153922;ENSMUST00000115382;ENSMUST00000151315	+
chr7	141314939	141314989	A_51_P275658	Agilent4x44k	Deaf1	chr7	141297175	141338783	NM_001282076;NM_016874;NM_001282072;uc009kkn.2;NM_001282073;uc009kkp.2;ENSMUST00000080553;uc012fww.1	-
chr6	58934056	58934115	A_51_P329949	Agilent4x44k	Fam13a	chr6	58932090	59024549	ENSMUST00000089860;NM_153574;uc009cdi.1;ENSMUST00000173193	-
chr3	87738987	87739046	A_52_P473542	Agilent4x44k	Ntrk1	chr3	87736922	87824306	NM_028971;uc008psp.2;ENSMUST00000023846;ENSMUST00000174381;ENSMUST00000174581;ENSMUST00000174208;ENSMUST00000174267;uc012crk.1;uc008psq.1;uc008pss.1;uc008pst.1;uc008psr.1;NM_028460;NM_001032413;NM_001032414;NM_001289600;NM_001289601;NM_152799;uc012crj.1;ENSMUST00000079083;ENSMUST00000029714;ENSMUST00000090981;ENSMUST00000172631;ENSMUST00000172621;ENSMUST00000174713;ENSMUST00000173490;ENSMUST00000…	-
chr4	153961789	153961848	A_51_P221535	Agilent4x44k	A430005L14Rik	chr4	153957236	153961925	NM_001163019;NM_175287;uc008wau.2;uc012dqe.1;ENSMUST00000105645;ENSMUST00000058393;ENSMUST00000139967;ENSMUST00000147826;ENSMUST00000141493;ENSMUST00000133524;ENSMUST00000128457	+
chr10	42185946	42186005	A_51_P145507	Agilent4x44k	Foxo3	chr10	42181841	42276755	ENSMUST00000105502;uc007eyl.1;uc007eym.1;NM_019740;ENSMUST00000056974;ENSMUST00000175881;uc007eyn.1;uc007eyo.1;ENSMUST00000177542;ENSMUST00000105501;uc007eyp.1	-
chr9	64843750	64843809	A_52_P219216	Agilent4x44k	Dennd4a	chr9	64811010	64919667	NM_001162917;uc009qcj.2;uc009qcf.2;uc012gvf.1;uc009qcg.2;ENSMUST00000038890;uc009qch.1;uc009qck.2	+
chr6	83064953	83064984	A_51_P412809	Agilent4x44k	Dqx1	chr6	83057843	83067219	uc009cmc.1;NM_033606;uc009cmb.1;ENSMUST00000077502;uc009cmd.1	+
chr6	41851875	41851934	A_51_P174143	Agilent4x44k	Pip	chr6	41847548	41852062	NM_008843;uc009bqh.1;ENSMUST00000075351	+
chr6	13088955	13089014	A_51_P419971	Agilent4x44k	Tmem106b	chr6	13069758	13089269	NM_027992;uc009ayk.2;ENSMUST00000124234;ENSMUST00000142211;ENSMUST00000031556;ENSMUST00000136742;ENSMUST00000142798;ENSMUST00000122916	+
chr17	57311865	57311900	A_51_P154780	Agilent4x44k	Vav1	chr17	57279099	57329236	uc008dep.2;uc008den.2;uc008deq.2;NM_011691;NM_001163816;NM_001163815;ENSMUST00000169220;ENSMUST00000005889;ENSMUST00000112870;ENSMUST00000174878;uc008der.2;ENSMUST00000008847	+
chr15	37368067	37368126	A_52_P673722	Agilent4x44k	Ncald	chr15	37366174	37792570	uc007vni.2;NM_134094;uc011zsg.1;NM_001170866;uc007vnh.2;uc007vng.2;NM_001170867;NM_001170868;ENSMUST00000168992;ENSMUST00000090150;ENSMUST00000120746;ENSMUST00000119730;ENSMUST00000116445;ENSMUST00000153775;ENSMUST00000148652;ENSMUST00000132423;ENSMUST00000150453;ENSMUST00000145909;ENSMUST00000137944	-
chrX	139944947	139944980	A_51_P203880	Agilent4x44k	Rbm41	chrX	139889510	139998595	NM_001172148;uc009ukp.2;ENSMUST00000087400;uc009ukq.2;NM_153586;NM_001172147;uc009uks.2;uc012hpl.1;uc009ukr.2;ENSMUST00000113011;ENSMUST00000113007;ENSMUST00000033810;uc009uku.2;ENSMUST00000148703	-
chr18	34632901	34632960	A_52_P351982	Agilent4x44k	Cdc23	chr18	34630950	34651736	uc008elb.1;uc012bbc.1;ENSMUST00000025228;NM_178347;uc008elc.1;ENSMUST00000133181;ENSMUST00000138400;ENSMUST00000133162;ENSMUST00000136949;ENSMUST00000155307;uc008eld.1	-
chr18	77456160	77456219	A_51_P220262	Agilent4x44k	Rnf165	chr18	77456109	77565147	NM_001164504;uc008frj.2;ENSMUST00000026494;ENSMUST00000182024;ENSMUST00000182805;ENSMUST00000182294	-
chr2	84830107	84830166	A_51_P348624	Agilent4x44k	Timm10	chr2	84826997	84830213	ENSMUST00000028470;NM_013899;uc008kjh.2;ENSMUST00000111631	+
chr4	108564022	108564081	A_52_P137145	Agilent4x44k	Prpf38a	chr4	108563172	108579336	ENSMUST00000132951;NM_172697;uc008ubf.2;ENSMUST00000079213;ENSMUST00000125106;uc008ubg.2	-
chr11	114869032	114869091	A_51_P309988	Agilent4x44k	Gprc5c	chr11	114851152	114872617	ENSMUST00000133245;ENSMUST00000122967;NM_001110337;uc007mfw.2;NM_001110338;uc011yhg.1;ENSMUST00000177952;ENSMUST00000053361;ENSMUST00000021071;ENSMUST00000136785;NM_147217;uc007mfx.2;ENSMUST00000142262;ENSMUST00000152314	+
chr6	136809898	136809957	A_52_P286488	Agilent4x44k	H2afj	chr6	136808244	136810074	ENSMUST00000074556;uc009eme.1;NM_177688	+
chr9	20875162	20875219	A_52_P319199	Agilent4x44k	Angptl6	chr9	20873808	20879727	NM_145154;uc009ojj.1;ENSMUST00000043726	-
chr5	138460250	138460309	A_52_P211037	Agilent4x44k	Zfp157	chr5	138441468	138460694	ENSMUST00000085856;NM_028130;uc009afo.2;ENSMUST00000137711;ENSMUST00000134706;ENSMUST00000151095;ENSMUST00000110912;ENSMUST00000100524	+
chr16	23157503	23157562	A_51_P458451	Agilent4x44k	Adipoq	chr16	23146535	23158028	NM_009605;uc007ytk.1;ENSMUST00000023593;ENSMUST00000171309	+
chr16	57157034	57157093	A_52_P448006	Agilent4x44k	Nit2	chr16	57156664	57167332	NM_023175;uc007zna.1;ENSMUST00000023432	-
chr15	98877911	98877970	A_52_P354123	Agilent4x44k	Rhebl1	chr15	98877759	98881414	NM_026967;uc011zzb.1;ENSMUST00000024518;ENSMUST00000147015;ENSMUST00000155699	-
chr14	66361605	66361664	A_51_P194249	Agilent4x44k	Stmn4	chr14	66344296	66361680	ENSMUST00000152093;ENSMUST00000074523;ENSMUST00000136192;ENSMUST00000123435;ENSMUST00000118426;ENSMUST00000121955;NM_019675;uc007ukg.1;uc007ukf.1;ENSMUST00000120229;ENSMUST00000134440;ENSMUST00000147477	+
chr9	86555207	86555266	A_52_P341449	Agilent4x44k	Pgm3	chr9	86552475	86571842	NM_028352;NM_001163746;uc012gxq.1;uc009qxm.2;ENSMUST00000070064;ENSMUST00000072585;ENSMUST00000190924;uc009qxn.2;ENSMUST00000186193;uc009qxo.2;ENSMUST00000187251	-
chr17	25794972	25795031	A_51_P208769	Agilent4x44k	Metrn	chr17	25794570	25797136	NM_133719;uc008bbz.1;uc008bca.1;ENSMUST00000165838;uc008bcb.1;ENSMUST00000002344	-
chr2	32732660	32732698	A_51_P117165	Agilent4x44k	6330409D20Rik	chr2	32732620	32741016	ENSMUST00000009695;uc029tws.1;NM_027529;ENSMUST00000151536	-
chr16	15552783	15552842	A_51_P136022	Agilent4x44k	Ube2v2	chr16	15550985	15594524	uc007yhq.2;uc007yhp.2;NM_001159351;NM_023585;ENSMUST00000115777;ENSMUST00000115776;ENSMUST00000118236;ENSMUST00000096234	-
chr6	41445303	41445362	A_51_P394552	Agilent4x44k	Gm10334	chr6	41442213	41446097	NM_001103153;uc009vdt.1;ENSMUST00000095999	-
chr11	44454736	44454795	A_51_P162786	Agilent4x44k	Ublcp1	chr11	44454570	44470548	uc007ing.2;NM_024475;uc007ine.2;ENSMUST00000102795;uc007ind.1;ENSMUST00000151875;ENSMUST00000129054;ENSMUST00000136709;ENSMUST00000156551;ENSMUST00000150032	-
chr6	92242376	92242435	A_51_P338278	Agilent4x44k	Trh	chr6	92242060	92244650	NM_009426;uc009cyw.1;ENSMUST00000006046	-
chr15	76500668	76500727	A_51_P102943	Agilent4x44k	Hsf1	chr15	76477444	76500972	uc007wkk.1;uc007wkj.1;uc007wki.1;uc007wkh.1;NM_008296;uc011zuv.1;ENSMUST00000072838;uc007wkl.1	+
chr4	62702107	62702166	A_51_P253320	Agilent4x44k	Rgs3	chr4	62559846	62704001	uc008tfd.1;NM_019492;ENSMUST00000065870;ENSMUST00000098031;ENSMUST00000146083;ENSMUST00000084521;ENSMUST00000107424;uc008tfe.1;NM_001081650;NM_134257;uc012dfu.1;ENSMUST00000143042;ENSMUST00000154071;uc008tfh.2;uc008tfg.1;ENSMUST00000142684;ENSMUST00000144489;ENSMUST00000127254;ENSMUST00000126338;ENSMUST00000124082;uc008tfi.2;ENSMUST00000107420;ENSMUST00000138674;uc008tfj.1;ENSMUST00000125369;uc00…	+
chr4	49531195	49531254	A_51_P358792	Agilent4x44k	Zfp189	chr4	49521175	49531558	NM_145547;NM_001289901;ENSMUST00000042964;uc008svv.2;ENSMUST00000107696	+
chrX	48413481	48413540	A_51_P448856	Agilent4x44k	Elf4	chrX	48411046	48463132	ENSMUST00000114958;uc012hgs.1;NM_019680;uc009tce.2;ENSMUST00000033429;ENSMUST00000140486	-
chr9	108570655	108570714	A_51_P158061	Agilent4x44k	Dalrd3	chr9	108569891	108572771	NM_026378;uc009rqi.1;ENSMUST00000019183	+
chr2	118248304	118248363	A_52_P474961	Agilent4x44k	Fsip1	chr2	118204887	118256966	NM_027759;uc008lrs.2;ENSMUST00000028821;ENSMUST00000028820	-
chr13	17698567	17698626	A_52_P322535	Agilent4x44k	Mplkip	chr13	17695412	17699105	NM_025479;uc007poa.1;ENSMUST00000049744	+
chr10	3963609	3963668	A_52_P285975	Agilent4x44k	Plekhg1	chr10	3740364	3967303	ENSMUST00000120274;uc007eho.1;NM_001159942;uc007ehm.2;ENSMUST00000144543;uc007ehn.1;ENSMUST00000137111;NM_001033253;uc007ehl.2;ENSMUST00000136671;ENSMUST00000042438;ENSMUST00000131525;ENSMUST00000154727	+
chr17	27022280	27022339	A_51_P158638	Agilent4x44k	Zbtb9	chr17	26973167	27036378	ENSMUST00000120016;NM_001005916;uc008bfb.1;ENSMUST00000133257;ENSMUST00000151920;ENSMUST00000122106;uc029tbm.1;NM_001251881;ENSMUST00000142141;uc008bfh.2;NM_027544;ENSMUST00000053683;ENSMUST00000154731	+
chr1	176042763	176042822	A_52_P640454	Agilent4x44k	Rbm8a	chr3	96629927	96633791	NM_025875;NM_001102407;uc008qnl.2;uc008qnk.2;ENSMUST00000048915	+
chr10	80036049	80036108	A_52_P973604	Agilent4x44k	Polr2e	chr10	80035949	80039795	ENSMUST00000147507;ENSMUST00000143438;ENSMUST00000004786;ENSMUST00000131743;NM_025554;uc007gbi.1;ENSMUST00000152843	-
chr11	5529308	5529367	A_51_P286034	Agilent4x44k	Ccdc117	chr11	5528887	5542217	ENSMUST00000020776;NM_134033;uc007hwp.2	-
chr14	16430997	16431056	A_51_P202440	Agilent4x44k	Rarb	chr14	16430839	17082331	uc007she.1;uc007shf.1;NM_011243;NM_001289762;NM_001289761;NM_001289760;ENSMUST00000063750;uc007shg.1;uc007shi.1;uc007shj.1	-
chr6	101149700	101149759	A_52_P327176	Agilent4x44k	Pdzrn3	chr6	101149606	101377897	NM_018884;uc012eps.1;uc009dcd.2;ENSMUST00000075994;ENSMUST00000124884;uc009dce.1;ENSMUST00000144505;uc009dcf.1;ENSMUST00000151175	-
chr2	109989753	109989776	A_52_P278566	Agilent4x44k	Lgr4	chr2	109917646	110014257	uc008lmq.1;NM_172671;ENSMUST00000046548;ENSMUST00000111037;ENSMUST00000152584;ENSMUST00000142869	+
chr1	79777937	79777996	A_52_P668030	Agilent4x44k	Mrpl44	chr1	79776017	79781445	uc007bqx.1;NM_001081210;uc007bqy.1;ENSMUST00000027464;ENSMUST00000189176	+
chr9	59393340	59393378	A_52_P286543	Agilent4x44k	Arih1	chr9	59388258	59486618	ENSMUST00000171975;NM_019927;uc009pxs.2;ENSMUST00000026264;ENSMUST00000165322;ENSMUST00000171856;ENSMUST00000168456;ENSMUST00000168497;ENSMUST00000168982	-
chr4	70429161	70429220	A_52_P350012	Agilent4x44k	Megf9	chr4	70427065	70534928	ENSMUST00000107359;NM_172694;uc008tib.1	-
chr5	122550532	122550588	A_51_P148573	Agilent4x44k	Ift81	chr5	122550203	122614518	NM_009879;uc008zlm.2;ENSMUST00000031426;ENSMUST00000135956;ENSMUST00000139447;ENSMUST00000139590;ENSMUST00000144065;uc008zln.1;ENSMUST00000127220;ENSMUST00000136024	-
chr5	105915038	105915097	A_52_P356853	Agilent4x44k	Zfp326	chr5	105876565	105915820	ENSMUST00000150440;uc008ylk.3;uc008ylj.3;uc012eah.2;NM_018759;ENSMUST00000150109;ENSMUST00000031227;ENSMUST00000136558;ENSMUST00000138615;ENSMUST00000133155;ENSMUST00000135215;ENSMUST00000135374;ENSMUST00000147683	+
chr11	63078111	63078114	A_51_P344527	Agilent4x44k	Tekt3	chr11	63061654	63094964	ENSMUST00000035732;NM_027660;uc007jkl.1	+
chr1	135807571	135807610	A_51_P435704	Agilent4x44k		chrX	157443855	157492287	ENSMUST00000112529;NM_009214;uc009urz.1;ENSMUST00000145477;ENSMUST00000146026;ENSMUST00000127089;ENSMUST00000123770	-
chr6	86647196	86647255	A_51_P490795	Agilent4x44k	Mxd1	chr6	86647044	86669159	NM_010751;uc009csh.2;ENSMUST00000001184;uc009csi.2	-
chr3	122529830	122529889	A_51_P520936	Agilent4x44k	Bcar3	chr3	122419779	122530182	NM_013867;uc008req.2;ENSMUST00000029766	+
chr14	27500450	27500509	A_52_P55392	Agilent4x44k	Ccdc66	chr14	27482404	27508460	NM_177111;uc011zhw.2;uc007stw.2;ENSMUST00000050480;uc007stx.1	-
chr11	102287556	102287615	A_52_P511431	Agilent4x44k	Tmub2	chr11	102284931	102289424	ENSMUST00000036376;ENSMUST00000135551;ENSMUST00000100387;ENSMUST00000156077;NM_028076;uc007lrb.1;uc007lrc.1;ENSMUST00000156326;uc007lrd.1	+
chr5	48389650	48389709	A_52_P319774	Agilent4x44k		chrX	157443855	157492287	ENSMUST00000112529;NM_009214;uc009urz.1;ENSMUST00000145477;ENSMUST00000146026;ENSMUST00000127089;ENSMUST00000123770	-
chr11	94408549	94408608	A_51_P466910	Agilent4x44k	Cacna1g	chr11	94408390	94474198	uc011ycv.1;uc007kys.2;uc011ycw.1;uc007kyr.2;NM_001177888;NM_001177890;NM_001112813;NM_009783;uc007kyq.2;uc007kyp.2;ENSMUST00000107793;ENSMUST00000100561;ENSMUST00000103166;ENSMUST00000107789;ENSMUST00000107790;ENSMUST00000107792;ENSMUST00000107786;ENSMUST00000107788;ENSMUST00000107791;ENSMUST00000021234;ENSMUST00000107785;ENSMUST00000133331;ENSMUST00000146160;ENSMUST00000142190;ENSMUST00000133000…	-
chr12	111827965	111828024	A_51_P396917	Agilent4x44k	Zfyve21	chr12	111814169	111828388	uc007peb.2;uc007pea.2;NM_026752;ENSMUST00000021714	+
chr2	37104971	37105030	A_51_P458498	Agilent4x44k	Olfr362	chr2	37104694	37105648	NM_147051;uc008jmk.1;ENSMUST00000100144	-
chr1	176736847	176736896	A_52_P278238	Agilent4x44k		chrX	157443855	157492287	ENSMUST00000112529;NM_009214;uc009urz.1;ENSMUST00000145477;ENSMUST00000146026;ENSMUST00000127089;ENSMUST00000123770	-
chr2	168100712	168100771	A_52_P37123	Agilent4x44k	Pard6b	chr2	168081003	168101203	NM_021409;uc008oao.2;ENSMUST00000052125	+
chr4	43835458	43835517	A_51_P504090	Agilent4x44k	Olfr157	chr4	43834751	43836517	NM_019475;uc008src.1;ENSMUST00000079234	-
chr8	72482383	72482442	A_51_P330677	Agilent4x44k	Slc35e1	chr8	72477994	72492614	uc009mgd.2;NM_177766;uc009mge.2;ENSMUST00000152080	-
chr5	137785396	137785455	A_52_P618501	Agilent4x44k	Mepce	chr5	137781905	137786715	NM_144913;uc009ady.1;ENSMUST00000031740;ENSMUST00000132726;ENSMUST00000140336	-
chr19	10589663	10589722	A_51_P324871	Agilent4x44k	Cyb561a3	chr19	10577156	10590041	NM_001282064;NM_001282065;NM_001282067;NM_201351;uc008gqg.1;ENSMUST00000168445;uc008gqh.1;uc008gqj.1;uc008gqi.1	+
chr11	69420821	69420880	A_51_P412817	Agilent4x44k	Dnah2	chr11	69420808	69549110	NM_001081330;uc007jqg.1;ENSMUST00000035539;ENSMUST00000108659;ENSMUST00000149991	-
chr18	67793661	67793720	A_52_P352967	Agilent4x44k	Seh1l	chr18	67774875	67795487	uc008fmy.1;NM_001039088;uc008fmx.1;NM_028112;ENSMUST00000025421	+
chr6	17989284	17989343	A_52_P61864	Agilent4x44k	Wnt2	chr6	17988939	18030585	NM_023653;uc009bag.2;ENSMUST00000010941;ENSMUST00000156317	-
chr11	46363213	46363272	A_52_P272271	Agilent4x44k	Itk	chr11	46325147	46389515	NM_001281968;NM_010583;NM_001281966;NM_001281965;uc011xtn.1;uc011xto.1;uc011xtm.1;uc007iog.1;ENSMUST00000109237;ENSMUST00000020664;NM_001281967;uc007ioh.1;ENSMUST00000101306;uc007ioi.1;ENSMUST00000155991	-
chr7	48168396	48168455	A_51_P390949	Agilent4x44k	Mrgprb5	chr7	48167983	48169019	ENSMUST00000094389;NM_207538;uc009ham.1	-
chr5	115098714	115098773	A_51_P240864	Agilent4x44k	Sppl3	chr5	115011137	115098790	ENSMUST00000031530;ENSMUST00000150708;uc008zda.1;NM_029012;ENSMUST00000128590;ENSMUST00000128678	+
chr1	155128093	155128152	A_51_P160913	Agilent4x44k	Mr1	chr1	155127877	155146783	NM_008209;uc007day.1;uc007daz.1;uc011wtv.1;ENSMUST00000027744;uc007dba.1	-
chr11	16972124	16972183	A_51_P238357	Agilent4x44k	Plek	chr11	16971205	17052381	uc007ibw.2;uc007ibv.2;NM_019549;ENSMUST00000102881;ENSMUST00000020321;ENSMUST00000156101	-
chr10	39105957	39106016	A_52_P7554	Agilent4x44k	Lama4	chr10	38965514	39110188	uc007evq.2;NM_010681;uc007evp.2;uc007evo.2;uc007evn.2;uc007evm.2;ENSMUST00000159506;ENSMUST00000019992;ENSMUST00000162211;ENSMUST00000161303;ENSMUST00000159580;ENSMUST00000161992;ENSMUST00000163036	+
chr2	55595451	55595510	A_52_P560006	Agilent4x44k	Kcnj3	chr2	55435970	55598145	ENSMUST00000067101;uc008jru.1;uc008jrv.1;NM_008426;ENSMUST00000112633;ENSMUST00000112632	+
chr18	73770536	73770595	A_51_P490823	Agilent4x44k	Me2	chr18	73770039	73815392	uc008fox.1;NM_145494;ENSMUST00000025439;uc008foy.1	-
chr7	79878262	79878321	A_51_P417449	Agilent4x44k	Ap3s2	chr7	79875324	79920640	NM_009682;uc009hzf.2;ENSMUST00000075657	-
chr18	3267989	3268048	A_52_P391103	Agilent4x44k		chrX	157443855	157492287	ENSMUST00000112529;NM_009214;uc009urz.1;ENSMUST00000145477;ENSMUST00000146026;ENSMUST00000127089;ENSMUST00000123770	-
chr2	132249684	132249695	A_51_P396351	Agilent4x44k	Pcna	chr2	132249162	132253314	ENSMUST00000140338;ENSMUST00000028817;NM_011045;uc008mml.1;ENSMUST00000136676;ENSMUST00000135181;ENSMUST00000149627	-
chr12	72212380	72212439	A_51_P444264	Agilent4x44k	Rtn1	chr12	72211748	72409054	NM_001007596;NM_001286448;NM_153457;uc007nvk.1;uc007nvj.1;ENSMUST00000150156;ENSMUST00000078505;ENSMUST00000021497;ENSMUST00000137990;ENSMUST00000144181	-
chr16	5008213	5008272	A_52_P817257	Agilent4x44k	Smim22	chr16	5007287	5008309	uc029svu.1;uc029svv.1;NM_001253802;NM_001253803;ENSMUST00000184439;NM_001253797;NM_001253796;uc029svw.1;uc007ybi.2;ENSMUST00000183821;ENSMUST00000178155;ENSMUST00000185147;ENSMUST00000183381;ENSMUST00000184256;ENSMUST00000183477;ENSMUST00000183631	+
chr19	10245276	10245335	A_52_P127682	Agilent4x44k	Dagla	chr19	10245264	10304877	NM_198114;uc008gpm.1;uc008gpn.1;ENSMUST00000039327;ENSMUST00000125567	-
chr10	81182923	81182982	A_52_P15674	Agilent4x44k	4930442H23Rik	chr10	81182605	81183849	ENSMUST00000056086	-
chr5	120198826	120198885	A_51_P144512	Agilent4x44k	Rbm19	chr5	120116510	120198971	ENSMUST00000031590;uc008zha.1;NM_028762	+
chr6	113631230	113631289	A_52_P670070	Agilent4x44k	Vhl	chr6	113623959	113631633	ENSMUST00000035673;NM_009507;uc009dha.1;ENSMUST00000128770;ENSMUST00000131819	+
chr9	79770847	79770906	A_52_P576778	Agilent4x44k	Tmem30a	chr9	79768940	79793507	uc009quw.2;NM_133718;ENSMUST00000034878;ENSMUST00000120690;uc009qux.1;ENSMUST00000153815;ENSMUST00000130419	-
chr11	70772462	70772521	A_52_P613643	Agilent4x44k	Zfp3	chr11	70764209	70772928	ENSMUST00000060444;NM_177565;uc007jwo.2	+
chr9	58885048	58885107	A_52_P253025	Agilent4x44k	Neo1	chr9	58874679	59036441	uc009pxj.1;NM_001042752;NM_008684;uc009pxk.1;uc009pxl.1;ENSMUST00000068664;uc009pxm.1;uc009pxn.1	-
chr4	117958435	117958494	A_52_P203741	Agilent4x44k	St3gal3	chr4	117932152	118134946	NM_001161774;NM_001285520;NM_001285521;NM_009176;uc008ujl.2;uc008ujm.2;uc008ujk.2;ENSMUST00000030263;ENSMUST00000106410;ENSMUST00000097912;ENSMUST00000138274;ENSMUST00000126336	-
chr2	103283521	103283566	A_52_P272429	Agilent4x44k	Ehf	chr2	103263432	103303278	uc008lio.1;NM_007914;uc008liq.1;uc008lip.1;ENSMUST00000090475;ENSMUST00000111176;ENSMUST00000111174;ENSMUST00000137774;ENSMUST00000125788;ENSMUST00000140503;ENSMUST00000151265;ENSMUST00000128546	-
chr9	14835195	14835254	A_52_P47006	Agilent4x44k	Mre11a	chr9	14784654	14837123	ENSMUST00000034405;ENSMUST00000115632;ENSMUST00000147305;NM_018736;uc009ofd.1;uc009ofc.1;ENSMUST00000147676;ENSMUST00000136568	+
chr7	102014866	102014925	A_51_P338461	Agilent4x44k	Numa1	chr7	101934110	102014959	uc009ipz.1;uc009iqa.1;NM_133947;uc009iqb.1;ENSMUST00000084852;uc009iqc.1;ENSMUST00000163183	+
chr5	72760346	72760405	A_52_P672761	Agilent4x44k	Tec	chr5	72755717	72868483	NM_013689;NM_001113461;NM_001113460;NM_001113464;ENSMUST00000071944;uc008xse.2;uc008xsf.2;uc008xsd.2;uc008xsc.2;uc008xsb.2;uc008xsa.2;ENSMUST00000113594;ENSMUST00000126481;ENSMUST00000155342;ENSMUST00000073843;ENSMUST00000138842;ENSMUST00000149533;uc008xsg.2;ENSMUST00000150193	-
chr2	135950411	135950470	A_51_P412955	Agilent4x44k	Plcb4	chr2	135659011	136014593	ENSMUST00000144931;uc008mob.1;uc008moc.1;ENSMUST00000139480;ENSMUST00000146018;ENSMUST00000134310;NM_013829;uc008mod.1;ENSMUST00000137969;ENSMUST00000184371;ENSMUST00000110109;ENSMUST00000127729;ENSMUST00000035646;uc008moe.1;ENSMUST00000127044;ENSMUST00000141025;ENSMUST00000132686;ENSMUST00000150072;uc008mof.1;ENSMUST00000147744;ENSMUST00000147122	+
chr7	48866652	48866711	A_51_P431531	Agilent4x44k	E2f8	chr7	48866428	48881596	uc009hba.2;uc009haz.2;NM_001013368;ENSMUST00000058745;ENSMUST00000119223;ENSMUST00000151139	-
chr10	128885228	128885287	A_52_P686760	Agilent4x44k	Gdf11	chr10	128882295	128891718	ENSMUST00000026408;NM_010272;uc007hot.1	-
chr14	65039522	65039581	A_51_P491051	Agilent4x44k	Ints9	chr14	64950044	65039835	uc029skx.1;uc007uiw.2;NM_001253731;NM_153414;uc007uiv.1;uc007uiu.1;ENSMUST00000043914	+
chr18	53199829	53199888	A_52_P481793	Agilent4x44k	Snx2	chr18	53176364	53220860	NM_026386;uc008exr.1;ENSMUST00000037850	+
chr10	61475391	61475450	A_52_P635097	Agilent4x44k	D830039M14Rik	chr10	61474673	61476937	uc007fgb.1;ENSMUST00000051330	-
chr6	47520834	47520886	A_51_P335509	Agilent4x44k	Cul1	chr6	47453398	47526139	ENSMUST00000146828;ENSMUST00000152547;ENSMUST00000154391;uc009bsz.1;ENSMUST00000146200;ENSMUST00000031697;NM_012042;uc009bta.1;ENSMUST00000143941;ENSMUST00000126877;ENSMUST00000151934;ENSMUST00000154201;ENSMUST00000149531	+
chr1	21352062	21352121	A_52_P208521	Agilent4x44k	Khdc1a	chr1	21349641	21352200	ENSMUST00000088407;NM_183322;uc007aln.1	+
chr12	110794727	110794786	A_52_P134924	Agilent4x44k	Wdr20	chr12	110737948	110804238	NM_027149;uc007pbt.1;uc007pbu.1;ENSMUST00000095410	+
chr4	9629653	9629712	A_52_P172080	Agilent4x44k	Asph	chr4	9448069	9669344	ENSMUST00000151232;ENSMUST00000108339;ENSMUST00000078139;ENSMUST00000108340;NM_001177849;NM_023066;uc008ryg.2;uc008ryf.2;uc008ryh.1;ENSMUST00000124408;uc012dak.1;uc008ryi.2;NM_001177850;NM_001177851;uc008ryj.2;uc008ryl.2;uc008ryk.2;NM_001177852;NM_001177853;NM_001177854;ENSMUST00000108333;ENSMUST00000108335;ENSMUST00000108334;ENSMUST00000108337;ENSMUST00000084915;ENSMUST00000152058;ENSMUST0000015…	-
chr8	106669912	106669971	A_51_P137336	Agilent4x44k	Cdh1	chr8	106603351	106670246	ENSMUST00000000312;uc009ngi.1;NM_009864;ENSMUST00000167688;ENSMUST00000136580	+
chr1	140584185	140584244	A_52_P509421	Agilent4x44k	Kcnt2	chr1	140246216	140612063	ENSMUST00000119786;ENSMUST00000120796;ENSMUST00000154966;ENSMUST00000060201;ENSMUST00000120709;NM_001081027;uc011wth.1;uc007cww.1;ENSMUST00000145077	+
chr7	122090125	122090184	A_52_P507199	Agilent4x44k	Ndufab1	chr7	122085403	122101886	ENSMUST00000033157;NM_028177;uc009joh.1;ENSMUST00000146964;ENSMUST00000123296;ENSMUST00000130857;ENSMUST00000106471;uc009joi.1;ENSMUST00000130904;ENSMUST00000139456;ENSMUST00000153173;ENSMUST00000145863;ENSMUST00000146022	-
chr8	79339519	79339575	A_51_P409260	Agilent4x44k	Smad1	chr8	79338395	79399518	ENSMUST00000066091;NM_008539;uc009mip.2;uc012ggl.2;uc009miq.1;ENSMUST00000109885;ENSMUST00000066081	-
chr9	20469848	20469907	A_51_P473242	Agilent4x44k	Zfp426	chr9	20468548	20492746	uc009ois.1;uc009oir.1;uc009oip.2;uc009oiq.2;NM_146221;NM_001110309;ENSMUST00000168095;ENSMUST00000167457;ENSMUST00000115562;ENSMUST00000169558;ENSMUST00000080386;ENSMUST00000163348;uc009oit.3;ENSMUST00000166005;ENSMUST00000166465;ENSMUST00000163427;ENSMUST00000164825;ENSMUST00000164799;ENSMUST00000169269;ENSMUST00000164250	-
chrX	41823344	41823403	A_51_P287952	Agilent4x44k	Thoc2	chrX	41794991	41911901	ENSMUST00000047037;ENSMUST00000124458;NM_001033422;uc009tao.1;ENSMUST00000151430;ENSMUST00000145586;ENSMUST00000143557;ENSMUST00000155369;uc009tap.1;ENSMUST00000134084;ENSMUST00000130993;ENSMUST00000123512;ENSMUST00000150443;ENSMUST00000151802;uc009taq.1;ENSMUST00000127338;ENSMUST00000129915;ENSMUST00000151454	-
chr16	18621969	18622028	A_51_P464530	Agilent4x44k	Gp1bb	chr16	18620318	18629938	uc007yoi.1;uc012aci.1;NM_001001999;NM_010327;ENSMUST00000167388;ENSMUST00000051160;NM_213614;uc012acj.1;uc007yoj.1;ENSMUST00000096987	-
chr4	151792279	151792338	A_52_P434769	Agilent4x44k	Camta1	chr4	150917322	151861876	ENSMUST00000169423;ENSMUST00000103204;NM_011067;NM_001289877;NM_001289878;uc012dpy.1;uc012dpx.1;uc008vye.1;ENSMUST00000138052;uc008vyg.1;ENSMUST00000138584;ENSMUST00000136398;uc008vyh.1;ENSMUST00000128283;uc008vyi.1;ENSMUST00000030797;NM_009498;uc008vyj.1;ENSMUST00000155446;ENSMUST00000125205;uc008vyn.2;uc012dpz.1;NM_001081557;uc008vym.2;uc008vyl.2;uc008vyk.2;ENSMUST00000097774;ENSMUST00000140030…	-
chr7	29844102	29844161	A_51_P281123	Agilent4x44k	Zfp940	chr7	29833620	29853669	ENSMUST00000108223;ENSMUST00000145098;NM_173738;uc009gcg.1;uc009gch.1;ENSMUST00000085792;ENSMUST00000128205	-
chr6	143829059	143829118	A_52_P33147	Agilent4x44k	Sox5	chr6	143828424	144781977	uc009eqi.2;NM_001113559;NM_001243163;NM_011444;uc009eqm.3;uc009eql.3;uc009eqk.3;ENSMUST00000170367;ENSMUST00000111749;ENSMUST00000038815;ENSMUST00000077160;ENSMUST00000111748;ENSMUST00000111746;ENSMUST00000124233;uc009eqn.1;ENSMUST00000141102;ENSMUST00000144289;uc009eqo.1;ENSMUST00000129050;uc009eqp.3;ENSMUST00000142294;uc009eqq.1;ENSMUST00000149451;ENSMUST00000139478;ENSMUST00000150087	-
chr3	40704350	40704409	A_52_P177373	Agilent4x44k		chrX	157443855	157492287	ENSMUST00000112529;NM_009214;uc009urz.1;ENSMUST00000145477;ENSMUST00000146026;ENSMUST00000127089;ENSMUST00000123770	-
chr9	96172903	96172962	A_51_P468352	Agilent4x44k	Gk5	chr9	96119362	96184608	ENSMUST00000085217;ENSMUST00000122383;uc012gyo.1;uc009rca.1;NM_177352;uc009rbz.1;ENSMUST00000129774;ENSMUST00000189249	+
chr12	65062610	65062669	A_52_P531175	Agilent4x44k	Fkbp3	chr12	65062431	65073944	uc007nrb.1;NM_013902;ENSMUST00000021332	-
chr4	114610247	114610306	A_52_P727235	Agilent4x44k	Trabd2b	chr4	114406723	114615098	NM_001085549;uc008ueb.1;ENSMUST00000094894	+
chr14	46084697	46084756	A_52_P606297	Agilent4x44k	Gm1821	chr14	46084026	46084957	uc007thb.2	+
chr2	13511332	13511391	A_51_P365952	Agilent4x44k	Trdmt1	chr2	13509014	13544664	ENSMUST00000124488;NM_010067;uc008ika.2;ENSMUST00000028055;ENSMUST00000144957	-
chr12	72212048	72212107	A_52_P424959	Agilent4x44k	Rtn1	chr12	72211748	72409054	NM_001007596;NM_001286448;NM_153457;uc007nvk.1;uc007nvj.1;ENSMUST00000150156;ENSMUST00000078505;ENSMUST00000021497;ENSMUST00000137990;ENSMUST00000144181	-
chr5	34653883	34653942	A_52_P650215	Agilent4x44k	Nop14	chr5	34638532	34660148	ENSMUST00000041364;NM_029278;uc008xcx.1;ENSMUST00000152393	-
chr7	28401824	28401879	A_52_P526890	Agilent4x44k	Pak4	chr7	28399521	28598185	uc009fyw.2;NM_175021;ENSMUST00000040531;NM_001081115;uc009fzg.2;ENSMUST00000057974;NM_027470;uc009fzh.1;ENSMUST00000108283;ENSMUST00000032823;ENSMUST00000135923;ENSMUST00000150454	-
chr10	82283054	82283113	A_52_P224723	Agilent4x44k	4932415D10Rik	chr10	82282116	82285278	ENSMUST00000171401	-
chr7	112956664	112956723	A_52_P440621	Agilent4x44k	Rassf10	chr7	112953961	112957458	NM_175279;uc009jhb.1;ENSMUST00000182858	+
chr8	92679981	92680040	A_51_P347859	Agilent4x44k	Irx6	chr8	92674288	92680956	ENSMUST00000034185;uc009muc.1;NM_022428;uc009mud.1;ENSMUST00000167261	+
chr7	3689860	3689919	A_52_P564003	Agilent4x44k	Mboat7	chr7	3677788	3693525	NM_029934;uc009evq.1;ENSMUST00000038608;ENSMUST00000127106;ENSMUST00000128364;ENSMUST00000133223;uc009evt.1;uc009evs.1;uc009evr.1;ENSMUST00000131688;ENSMUST00000118710;ENSMUST00000150785;ENSMUST00000150684	-
chr13	24137982	24138041	A_52_P635250	Agilent4x44k	Lrrc16a	chr13	24012344	24280795	ENSMUST00000125901;uc011yxk.1;uc007pvn.1;NM_026825;uc007pvl.1;ENSMUST00000151566;ENSMUST00000072889;ENSMUST00000110398;ENSMUST00000147261;uc007pvo.1;ENSMUST00000142171;ENSMUST00000128416;uc007pvp.1;ENSMUST00000125420	-
chr8	107329071	107329130	A_52_P14728	Agilent4x44k	Nfat5	chr8	107293469	107379517	uc012gkc.1;uc009nhk.2;uc009nhm.2;NM_133957;NM_018823;NM_001286260;uc012gkd.1;uc009nhl.2;ENSMUST00000133026;ENSMUST00000169453;ENSMUST00000154474;ENSMUST00000151582;ENSMUST00000149972;ENSMUST00000151114;ENSMUST00000125721;ENSMUST00000075922;uc009nho.1;uc009nhp.1;ENSMUST00000148006;ENSMUST00000126397;ENSMUST00000077440;ENSMUST00000144100;ENSMUST00000126333;ENSMUST00000147588;uc012gke.1	+
chr1	131675358	131675417	A_51_P217906	Agilent4x44k	Ctse	chr1	131638306	131675507	ENSMUST00000073350;uc007cnn.2;NM_007799;uc007cnm.1;ENSMUST00000112411;uc007cno.1;ENSMUST00000141061	+
chr8	13147326	13147385	A_51_P435251	Agilent4x44k	Cul4a	chr8	13105621	13147940	ENSMUST00000016680;NM_146207;uc009kww.2;ENSMUST00000135371;ENSMUST00000121426;ENSMUST00000141315;uc009kwx.1;uc012fzu.1;ENSMUST00000125514;ENSMUST00000139316;ENSMUST00000142700;ENSMUST00000125646	+
chr1	118510210	118510269	A_52_P97818	Agilent4x44k	Clasp1	chr1	118389057	118612678	uc007cij.2;uc007cif.1;uc007cii.2;NM_001081276;NM_029709;NM_177548;uc011wqm.1;uc011wqn.1;uc007cie.1;uc007cid.1;ENSMUST00000049404;ENSMUST00000178710;ENSMUST00000070989;ENSMUST00000165223;ENSMUST00000189676;ENSMUST00000190733;ENSMUST00000185405;ENSMUST00000189262;ENSMUST00000187713;ENSMUST00000189570;ENSMUST00000190135;ENSMUST00000191445;ENSMUST00000189738;ENSMUST00000186349;ENSMUST00000190571;ENSM…	+
chr5	76873151	76873210	A_51_P106000	Agilent4x44k	C530008M17Rik	chr5	76657683	76873554	ENSMUST00000128112;ENSMUST00000125922;ENSMUST00000121160;ENSMUST00000120818;uc008xvf.2;NM_001163793;ENSMUST00000120639;ENSMUST00000163347;uc008xvg.1;ENSMUST00000121851;uc008xvh.2;ENSMUST00000152373;ENSMUST00000151567	+
chr5	134619937	134619996	A_52_P228398	Agilent4x44k	Eif4h	chr5	134619875	134639348	NM_033561;uc008zwq.1;uc008zwp.1;ENSMUST00000036125	-
chr14	32937736	32937787	A_52_P292213	Agilent4x44k	Vstm4	chr14	32856755	32939489	NM_178791;uc007szj.1;ENSMUST00000053175;ENSMUST00000100721	+
chr11	90645972	90646031	A_51_P299866	Agilent4x44k	Tom1l1	chr11	90643465	90687607	ENSMUST00000020849;uc007kxa.1;ENSMUST00000107867;NM_028011;uc011ycr.1;uc007kxc.1;uc007kxb.1;ENSMUST00000107868;ENSMUST00000107869;ENSMUST00000127034;ENSMUST00000147329	-
chr19	36112319	36112378	A_52_P120803	Agilent4x44k	Ankrd1	chr19	36111964	36119844	uc008hhh.1;NM_013468;ENSMUST00000025718	-
chr5	37292003	37292062	A_52_P42255	Agilent4x44k	Crmp1	chr5	37242057	37292163	NM_001136058;uc008xfl.1;ENSMUST00000114158;NM_007765;uc008xfm.1;ENSMUST00000031004	+
chr9	38219200	38219259	A_51_P369330	Agilent4x44k	Olfr894	chr9	38218817	38219766	NM_146868;uc009owb.2;ENSMUST00000093866	+
chr10	62598761	62598820	A_52_P279143	Agilent4x44k	Ddx21	chr10	62580246	62602298	NM_019553;uc007fhn.1;ENSMUST00000045866	-
chr17	35323062	35323121	A_51_P425048	Agilent4x44k	H2-Q1	chr17	35320405	35325099	ENSMUST00000172994;ENSMUST00000105041;NM_010390;uc008chj.2;uc012ard.1;ENSMUST00000073208	+
chr1	4491422	4491481	A_52_P279368	Agilent4x44k	Sox17	chr1	4490927	4497354	NM_001289467;NM_001289466;NM_001289464;NM_011441;NM_001289465;uc007afc.1;uc007afa.1;uc007afb.1;uc007aez.1;uc007aey.1;ENSMUST00000027035;ENSMUST00000116652	-
chr10	79881124	79881177	A_51_P209818	Agilent4x44k	Prtn3	chr10	79874476	79883174	ENSMUST00000163188;ENSMUST00000006679;NM_011178;uc007gah.1;uc011xie.1;ENSMUST00000165982;ENSMUST00000164134;ENSMUST00000166201;ENSMUST00000171489	+
chr14	49303829	49303888	A_51_P218556	Agilent4x44k	Slc35f4	chr14	49298519	49526046	ENSMUST00000074368;ENSMUST00000138884;uc007tkf.1;uc011zjs.1;NM_029238;ENSMUST00000135254;uc007tkg.1;ENSMUST00000123534;uc007tkh.1;ENSMUST00000146164	-
chr13	30975704	30975763	A_52_P884458	Agilent4x44k	Gm5447	chr13	30974204	30975976	ENSMUST00000070258	+
chr6	124810929	124810988	A_51_P433824	Agilent4x44k	Tpi1	chr6	124810586	124814296	ENSMUST00000172132;NM_009415;uc012esp.1;ENSMUST00000149610;ENSMUST00000133251;ENSMUST00000139716;ENSMUST00000154883	-
chr7	106824203	106824262	A_51_P323701	Agilent4x44k	Olfr702	chr7	106823488	106826743	NM_146597;uc009jag.2;ENSMUST00000080899	-
chr11	72918205	72918264	A_51_P114336	Agilent4x44k	Zzef1	chr11	72796225	72927120	uc007jzk.2;NM_001045536;uc007jzl.2;ENSMUST00000172220;ENSMUST00000150551;ENSMUST00000069395;uc007jzm.2;uc007jzn.2;ENSMUST00000152481;ENSMUST00000152063;ENSMUST00000125122	+
chr13	120241207	120241266	A_52_P597818	Agilent4x44k	AF067063	chr13	119827960	119830217	NM_001001449;uc029sdn.1;ENSMUST00000179455	-
chr9	119967303	119967316	A_51_P210021	Agilent4x44k	Ttc21a	chr9	119937605	119967793	uc009sbr.1;uc009sbs.1;NM_028735;uc009sbt.1;ENSMUST00000035100;ENSMUST00000159128;ENSMUST00000160790;ENSMUST00000161967	+
chr13	73320342	73320401	A_52_P685828	Agilent4x44k	Ndufs6	chr13	73319874	73328542	ENSMUST00000022097;NM_010888;uc007rdh.2;ENSMUST00000147407	-
chr8	56320243	56320302	A_51_P458781	Agilent4x44k	Hpgd	chr8	56294551	56321046	NM_008278;uc009lso.1;ENSMUST00000034026	+
chr6	29158860	29158919	A_52_P520742	Agilent4x44k	Rbm28	chr6	29123572	29165006	uc009bcx.2;NM_133925;uc009bcy.2;ENSMUST00000007993;ENSMUST00000169214;ENSMUST00000164563;ENSMUST00000170750;ENSMUST00000170473;ENSMUST00000172346	-
chr19	53380120	53380179	A_52_P214851	Agilent4x44k	Smndc1	chr19	53379213	53390573	uc008hws.1;NM_172429;uc008hwt.1;ENSMUST00000025997	-
chr15	76881198	76881238	A_52_P415305	Agilent4x44k	Zfp7	chr15	76879259	76892394	ENSMUST00000023179;NM_145916;uc007wmp.2;uc007wmo.2;uc007wmq.1;uc007wmr.1	+
chr2	172353405	172353464	A_52_P676198	Agilent4x44k	Fam210b	chr2	172345565	172355749	ENSMUST00000028995;uc012ckn.1;NM_025912	+
chr19	28905463	28905522	A_52_P469277	Agilent4x44k	4430402I18Rik	chr19	28893042	28967800	ENSMUST00000179171;ENSMUST00000175647;NM_198651;uc008hcq.1;ENSMUST00000025872;ENSMUST00000162110;ENSMUST00000159655;uc012bkf.1;uc012bke.1;ENSMUST00000160542;ENSMUST00000164777	-
chr13	12216880	12216899	A_51_P218612	Agilent4x44k	Mtr	chr13	12186539	12258113	uc007plg.2;NM_001081128;uc007plh.2;ENSMUST00000099856;uc011ywd.2	-
chr6	5134293	5134352	A_51_P453303	Agilent4x44k	Ppp1r9a	chr6	4902917	5165661	ENSMUST00000175889;uc009avx.1;ENSMUST00000168998;ENSMUST00000176263;NM_181595;uc009avy.1;ENSMUST00000035813;ENSMUST00000164110;ENSMUST00000177153;ENSMUST00000177456;ENSMUST00000176729;ENSMUST00000176136;uc009awc.1;ENSMUST00000065842	+
chr2	163832981	163833040	A_51_P390804	Agilent4x44k	Wisp2	chr2	163820833	163833147	NM_016873;uc008ntm.2;ENSMUST00000138730;ENSMUST00000029188	+
chr1	11598489	11598548	A_51_P172952	Agilent4x44k	A830018L16Rik	chr1	11414104	11975902	uc007ahx.2;uc011wij.1;uc011wik.1;NM_001160369;NM_177173;uc007ahy.2;uc007ahw.2;NM_001160370;NM_001160371;uc011wii.1;ENSMUST00000171690;ENSMUST00000048613;ENSMUST00000142117;ENSMUST00000141512;ENSMUST00000135014;ENSMUST00000137824;ENSMUST00000185882;ENSMUST00000179089;ENSMUST00000141339;ENSMUST00000191437	+
chr11	119781741	119781800	A_52_P545472	Agilent4x44k	Rptor	chr11	119602905	119899591	ENSMUST00000125583;uc011yit.1;uc007mqz.1;NM_028898;uc007mqy.1;uc007mqx.1;uc007mqw.1;ENSMUST00000130049;ENSMUST00000147772;ENSMUST00000026671;ENSMUST00000147781;uc007mra.1;ENSMUST00000127899;ENSMUST00000139728;ENSMUST00000126802;ENSMUST00000124401;ENSMUST00000136662;ENSMUST00000148860;ENSMUST00000131217;uc007mrc.1	+
chr4	156165325	156165384	A_51_P292276	Agilent4x44k	Agrn	chr4	156165289	156197488	uc008wge.1;NM_021604;uc008wgf.2;ENSMUST00000105575;ENSMUST00000071248;ENSMUST00000105574;ENSMUST00000154494;ENSMUST00000181062;ENSMUST00000180572;uc008wgg.1;ENSMUST00000144749;uc008wgi.1	-
chr10	81498756	81498815	A_51_P307944	Agilent4x44k	S1pr4	chr10	81497744	81500137	uc007gih.2;NM_010102;ENSMUST00000053646	-
chr7	114046811	114046850	A_51_P112912	Agilent4x44k	Rras2	chr7	114046781	114117781	NM_025846;uc009jhw.2;ENSMUST00000069449	-
chr11	49134630	49134689	A_51_P459908	Agilent4x44k	Ifi47	chr11	48978889	49135387	ENSMUST00000056759;ENSMUST00000179282;NM_010999;uc007ipo.1;ENSMUST00000102785;NM_001271677;ENSMUST00000109202;ENSMUST00000152914;NM_008330;NM_001271676;uc007ipq.1;uc011xua.1;ENSMUST00000046704;uc011xub.1	+
chr12	100123060	100123119	A_51_P104960	Agilent4x44k	Psmc1	chr12	100110167	100123364	uc007osm.1;ENSMUST00000021595;NM_008947;uc007osn.1	+
chrX	101258877	101258936	A_51_P200875	Agilent4x44k	Foxo4	chrX	101254527	101260873	uc009twz.2;NM_018789;uc009twy.1;ENSMUST00000062000;ENSMUST00000150558;ENSMUST00000138437	+
chr1	87475387	87475446	A_51_P383293	Agilent4x44k	3110079O15Rik	chr1	87470263	87475482	NM_028473;uc007bww.2;uc011woo.1;ENSMUST00000027476;ENSMUST00000191095	+
chrX	42275981	42276040	A_52_P298172	Agilent4x44k	Stag2	chrX	42149317	42277185	ENSMUST00000115073;uc009tax.1;NM_001077712;uc009taw.1;ENSMUST00000115072;ENSMUST00000136323;ENSMUST00000127618;ENSMUST00000141414;NM_021465;uc009taz.1;ENSMUST00000069619;ENSMUST00000123245;ENSMUST00000128799	+
chr4	125504253	125504312	A_52_P501733	Agilent4x44k		chrX	157443855	157492287	ENSMUST00000112529;NM_009214;uc009urz.1;ENSMUST00000145477;ENSMUST00000146026;ENSMUST00000127089;ENSMUST00000123770	-
chr16	8484846	8484873	A_51_P390628	Agilent4x44k	Mettl22	chr16	8470788	8490684	ENSMUST00000046470;ENSMUST00000150790;ENSMUST00000142899;uc007ycl.1;NM_146247;ENSMUST00000151233;ENSMUST00000133208	+
chr10	129437379	129437438	A_51_P220837	Agilent4x44k	Olfr786	chr10	129436813	129437752	uc007hpx.1;NM_146549;ENSMUST00000076508	+
chr1	39371675	39371734	A_51_P448005	Agilent4x44k	Tbc1d8	chr1	39371495	39478747	NM_018775;uc007atg.3;ENSMUST00000054462;uc007ath.2	-
chr5	87966182	87966241	A_52_P554800	Agilent4x44k	BC051076	chr5	87963485	87966349	ENSMUST00000069773	+
chr19	13364690	13364749	A_52_P114590	Agilent4x44k	Olfr1467	chr19	13364629	13365556	NM_146691;uc008gvk.1;ENSMUST00000054687	+
chr4	41034210	41034269	A_52_P403405	Agilent4x44k	Aqp7	chr4	41033073	41048139	uc008sig.1;NM_007473;uc008sif.1;ENSMUST00000054945;ENSMUST00000030136;ENSMUST00000144201;ENSMUST00000149517	-
chr8	119445972	119446031	A_52_P576854	Agilent4x44k	Osgin1	chr8	119434124	119446256	ENSMUST00000131448;ENSMUST00000152420;ENSMUST00000126414;NM_027950;uc009npp.1;uc012glr.1;ENSMUST00000098365;ENSMUST00000145604;ENSMUST00000144381	+
chrX	57232039	57232098	A_52_P290020	Agilent4x44k	Arhgef6	chrX	57231484	57338729	uc009thd.2;NM_152801;uc012hhy.1;uc009thc.2;ENSMUST00000151768;ENSMUST00000033468;ENSMUST00000114735;ENSMUST00000175900;ENSMUST00000176986;ENSMUST00000134028;uc009the.1;ENSMUST00000175636	-
chr9	13846214	13846273	A_51_P104125	Agilent4x44k	Fam76b	chr9	13827716	13846541	ENSMUST00000059579;ENSMUST00000156680;NM_176836;uc009oeg.1;uc009oef.1;uc009oeh.1;ENSMUST00000130106	+
chr15	60015423	60015482	A_51_P477604	Agilent4x44k	4933412E24Rik	chr15	60014865	60016618	NM_027668;uc011ztd.1;ENSMUST00000096421	-
chr14	47096109	47096168	A_52_P421673	Agilent4x44k	Samd4	chr14	46882854	47105817	ENSMUST00000022386;uc007thn.2;uc007tho.2;NM_001037221;NM_028966;ENSMUST00000100672;ENSMUST00000141767;uc007thp.1;ENSMUST00000137543;NM_001163433;uc007thq.2;ENSMUST00000140571;ENSMUST00000125113;ENSMUST00000125688;uc007thr.2;ENSMUST00000130046	+
chr2	157556399	157556458	A_51_P255142	Agilent4x44k	Blcap	chr2	157556361	157571274	uc008npd.1;uc008npc.1;NM_016916;ENSMUST00000109528;ENSMUST00000088494;ENSMUST00000173378;ENSMUST00000134239	-
chr10	81340324	81340377	A_51_P102005	Agilent4x44k	Gipc3	chr10	81337761	81343266	NM_148951;uc007ghi.1;ENSMUST00000045102	-
chr11	82942970	82943029	A_51_P478419	Agilent4x44k	Unc45b	chr11	82910550	82943406	ENSMUST00000108160;uc007knv.2;NM_178680;uc007knu.2;ENSMUST00000018989;ENSMUST00000164945;uc007knw.1;ENSMUST00000142336	+
chr17	22200797	22200856	A_52_P156796	Agilent4x44k	Gm4944	chr17	22197264	22225614	NM_001205095;uc029tav.1;ENSMUST00000179996	-
chr11	53400041	53400100	A_52_P451300	Agilent4x44k	Aff4	chr11	53350766	53421830	NM_033565;uc007ivu.2;uc011xuq.1;ENSMUST00000060945;ENSMUST00000153821;uc007ivv.1;ENSMUST00000139054;ENSMUST00000136470;ENSMUST00000152616;ENSMUST00000130152;ENSMUST00000154499;uc007ivw.1;ENSMUST00000129019	+
chr9	107740599	107740658	A_51_P234025	Agilent4x44k	Rbm5	chr9	107740371	107771002	ENSMUST00000182659;uc009rmv.2;uc009rmw.2;NM_148930;uc009rmz.2;uc009rmy.2;uc009rmx.2;ENSMUST00000183307;ENSMUST00000182371;ENSMUST00000035199;ENSMUST00000182026;ENSMUST00000182215;ENSMUST00000182332;ENSMUST00000182792;uc012hak.1;ENSMUST00000182421;ENSMUST00000182836;ENSMUST00000182856;ENSMUST00000182422;ENSMUST00000182304;uc009rna.2;ENSMUST00000182007;ENSMUST00000182022;ENSMUST00000182073;ENSMUST0…	-
chr17	3518885	3518944	A_51_P256066	Agilent4x44k	Tiam2	chr17	3326572	3519397	NM_001122998;uc008aeo.1;ENSMUST00000169838;uc008aep.1;NM_011878;uc008aeq.1;ENSMUST00000072156;NM_001286758;NM_001286757;uc008aer.1	+
chr6	145220445	145220478	A_51_P240768	Agilent4x44k	Kras	chr6	145216698	145250239	NM_021284;uc009erh.2;uc009eri.2;ENSMUST00000032399;ENSMUST00000123972;ENSMUST00000111710;ENSMUST00000156486;ENSMUST00000149314;ENSMUST00000155145	-
chr3	116691082	116691141	A_52_P397883	Agilent4x44k	Slc35a3	chr3	116631164	116712831	ENSMUST00000029570;NM_008246;uc008rco.2;ENSMUST00000130631;ENSMUST00000140672;ENSMUST00000138418;ENSMUST00000150402;ENSMUST00000029569;NM_144902;uc008rcp.1;uc012cwt.1;ENSMUST00000120120;ENSMUST00000153108;ENSMUST00000131082;ENSMUST00000169530	-
chr16	11122670	11122719	A_52_P150988	Agilent4x44k	Txndc11	chr16	11074910	11134650	NM_134105;NM_029582;uc007yet.1;ENSMUST00000038424;ENSMUST00000148183;ENSMUST00000146081;ENSMUST00000118362;uc007yev.1;ENSMUST00000145225;ENSMUST00000131012;ENSMUST00000155221;uc007yew.1;ENSMUST00000147884;ENSMUST00000118679;uc007yex.1	-
chr3	37125834	37125893	A_52_P541353	Agilent4x44k	Il2	chr3	37120523	37125959	ENSMUST00000029275;NM_008366;uc008pai.3	-
chr12	54934884	54934906	A_51_P280761	Agilent4x44k	Gm20403	chr12	54892988	55014348	NM_013815;uc007nnz.2;ENSMUST00000038926;ENSMUST00000173433;ENSMUST00000173453;ENSMUST00000173176;ENSMUST00000172875;ENSMUST00000173177;ENSMUST00000173529;ENSMUST00000173803	-
chr2	120526987	120527046	A_52_P468937	Agilent4x44k	Zfp106	chr2	120506820	120563843	ENSMUST00000055241;NM_011743;uc008lwc.1;ENSMUST00000171215;ENSMUST00000130303;ENSMUST00000139942;ENSMUST00000152347;uc008lwd.1;ENSMUST00000141874;ENSMUST00000149210;ENSMUST00000163384;uc012ccg.1;ENSMUST00000135625;uc008lwe.1;uc008lwf.1;ENSMUST00000167241;ENSMUST00000147353	-
chr12	105659699	105659758	A_51_P182490	Agilent4x44k	Atg2b	chr12	105613539	105685241	uc029rxu.1;uc007oyo.2;NM_029654;uc007oyp.2;ENSMUST00000041055;uc007oyq.1	-
chr3	100566437	100566496	A_51_P457857	Agilent4x44k	Man1a2	chr3	100562204	100685503	NM_010763;uc008qqw.3;ENSMUST00000008907;ENSMUST00000133642;ENSMUST00000130066;ENSMUST00000123442;ENSMUST00000146818	-
chr1	19234445	19234504	A_51_P248344	Agilent4x44k	Tfap2b	chr1	19208913	19238845	NM_009334;NM_001286340;uc007akr.1;uc007akq.1;ENSMUST00000027059;ENSMUST00000187754;uc007aks.1;uc007akt.1;NM_001025305;ENSMUST00000064976;ENSMUST00000191068;ENSMUST00000186972;uc007aku.1	+
chr7	81769286	81769345	A_52_P330766	Agilent4x44k	Fam103a1	chr7	81762925	81769491	ENSMUST00000042166;NM_025997;uc009icl.1;ENSMUST00000133034;ENSMUST00000118190	+
chr5	123288705	123288764	A_52_P517174	Agilent4x44k	Wdr66	chr5	123252102	123327484	ENSMUST00000121964;uc008znl.1;ENSMUST00000170536;ENSMUST00000163092;ENSMUST00000143629;uc008znm.1;ENSMUST00000150155;ENSMUST00000069311;ENSMUST00000125979	+
chr5	110620982	110621041	A_51_P263290	Agilent4x44k	Galnt9	chr5	110544344	110621383	uc008yqz.2;ENSMUST00000040001;NM_198306;uc008yrb.2;NM_001122639;ENSMUST00000165856	+
chr7	131335571	131335624	A_51_P438039	Agilent4x44k	Fam24a	chr7	131334524	131336716	uc009kbe.1;uc009kbf.1;NM_183272;ENSMUST00000084505	+
chrX	72837955	72838014	A_52_P174884	Agilent4x44k	Gabrq	chrX	72825178	72842602	ENSMUST00000114553;NM_020488;uc009tkq.1;uc009tkr.1;ENSMUST00000033711	+
chr3	30236766	30236825	A_51_P437349	Agilent4x44k	Mecom	chr3	29951295	30548008	uc008oun.2;uc008ouo.2;NM_007963;uc008oup.2;uc008ouq.2;ENSMUST00000172694;ENSMUST00000173495;ENSMUST00000108270;ENSMUST00000108271;ENSMUST00000173059;ENSMUST00000174413;ENSMUST00000166001;ENSMUST00000173899;ENSMUST00000172697;ENSMUST00000172754;uc008our.1;uc008ous.1;uc008out.1;ENSMUST00000170212;ENSMUST00000174428;ENSMUST00000174406;ENSMUST00000173411;uc008ouv.1;NM_021442;ENSMUST00000173022;ENSMUS…	-
chr13	55699240	55699299	A_52_P75384	Agilent4x44k	B230219D22Rik	chr13	55693123	55703500	NM_181278;uc007qrx.1;ENSMUST00000057844	+
chr10	59995934	59995993	A_52_P550684	Agilent4x44k	Anapc16	chr10	59987409	60003135	ENSMUST00000182898;ENSMUST00000020307;NM_025514;uc007fef.1;ENSMUST00000182925;ENSMUST00000182116;ENSMUST00000182912;ENSMUST00000182152;ENSMUST00000183093;ENSMUST00000183113	-
chr8	13256051	13256110	A_52_P15197	Agilent4x44k	Dcun1d2	chr8	13255962	13288126	uc009kxj.1;uc009kxk.1;uc009kxg.1;uc009kxi.1;uc009kxh.1;NM_001042650;NM_001042651;NM_001042649;NM_001024504;ENSMUST00000045366;ENSMUST00000110840;ENSMUST00000110839;ENSMUST00000110838;uc009kxl.1	-
chr19	4611852	4611911	A_51_P467953	Agilent4x44k	Lrfn4	chr19	4611783	4615667	uc008gai.2;NM_153388;uc008gah.2;ENSMUST00000113822;ENSMUST00000053597	-
chr5	65167508	65167567	A_51_P395405	Agilent4x44k	Klhl5	chr5	65107568	65168188	ENSMUST00000101192;uc008xna.2;ENSMUST00000031089;NM_175174;uc008xnc.2;ENSMUST00000101191;ENSMUST00000125950;ENSMUST00000126692	+
chr3	159529156	159529215	A_52_P290325	Agilent4x44k	Depdc1a	chr3	159495432	159529955	uc008rvz.2;uc008rwa.2;uc008rvy.2;NM_001172092;NM_029523;NM_001172093;ENSMUST00000120272;ENSMUST00000029825;ENSMUST00000106041	+
chr17	74702919	74702978	A_51_P297586	Agilent4x44k		chrX	157443855	157492287	ENSMUST00000112529;NM_009214;uc009urz.1;ENSMUST00000145477;ENSMUST00000146026;ENSMUST00000127089;ENSMUST00000123770	-
chr6	114482306	114482365	A_52_P295712	Agilent4x44k	Hrh1	chr6	114397935	114483296	NM_008285;uc009dhw.1;ENSMUST00000088987;ENSMUST00000160212;NM_001252642;NM_001252643;uc009dhx.1;uc029vyc.1;ENSMUST00000161650;ENSMUST00000161220;ENSMUST00000160780;uc009dhy.1	+
chr17	13052114	13052173	A_52_P461105	Agilent4x44k	Gpr31b	chr17	13051320	13052280	NM_001013832;uc008alx.1;ENSMUST00000091648	-
chr17	46667829	46667888	A_51_P455241	Agilent4x44k	Rrp36	chr17	46667452	46674255	uc008ctv.2;uc008ctu.2;NM_144857;ENSMUST00000024766	-
chr11	99908780	99908839	A_51_P136680	Agilent4x44k	Krtap31-1	chr11	99907919	99908892	NM_027568;uc007ljw.1;ENSMUST00000093935	+
chr1	57946746	57946805	A_51_P202911	Agilent4x44k	Spats2l	chr1	57774162	57948397	ENSMUST00000172287;ENSMUST00000168905;ENSMUST00000172068;ENSMUST00000163239;ENSMUST00000163922;ENSMUST00000167971;ENSMUST00000170139;ENSMUST00000171699;ENSMUST00000164302;NM_144882;uc007bbd.2;ENSMUST00000167085;ENSMUST00000168016;ENSMUST00000165235;ENSMUST00000168895;NM_001164566;uc007bbe.2;ENSMUST00000169772;ENSMUST00000164353	+
chr10	95549791	95549850	A_52_P228059	Agilent4x44k	Nudt4	chr10	95547006	95564167	NM_027722;uc007gwp.2;ENSMUST00000020217	-
chr17	49992525	49992584	A_51_P408800	Agilent4x44k	Rftn1	chr17	49992257	50190674	ENSMUST00000044503;ENSMUST00000113195;NM_181397;uc008cyr.1	-
chr1	156351394	156351451	A_52_P626304	Agilent4x44k	Axdnd1	chr1	156323509	156421159	ENSMUST00000177824;ENSMUST00000178036;ENSMUST00000179572;ENSMUST00000027895;uc011wue.1;uc007dci.1;ENSMUST00000180173	-
chrX	74285056	74285115	A_52_P319462	Agilent4x44k	Taz	chrX	74281912	74290151	ENSMUST00000146260;ENSMUST00000135012;uc009tog.2;uc012hks.1;uc009toh.2;uc009toi.2;NM_181516;NM_001242616;NM_001242615;NM_001173547;ENSMUST00000069722;ENSMUST00000149055;ENSMUST00000156880;ENSMUST00000156212;ENSMUST00000124200;ENSMUST00000156072;ENSMUST00000134936;ENSMUST00000114180;ENSMUST00000147844;ENSMUST00000132437;ENSMUST00000134914;ENSMUST00000125972;ENSMUST00000135504;ENSMUST00000114182;uc…	+
chr17	22376772	22376831	A_51_P494409	Agilent4x44k	Zfp758	chr17	22361452	22377281	uc008ars.1;uc008arr.1;uc012alq.1;NM_145484;ENSMUST00000088765;ENSMUST00000149699;ENSMUST00000072477;ENSMUST00000121315	+
chr8	107388540	107388599	A_51_P424338	Agilent4x44k	Nqo1	chr8	107388224	107403206	NM_008706;uc009nhq.1;ENSMUST00000003947	-
chr1	6389485	6389520	A_52_P151240	Agilent4x44k	Fam150a	chr1	6359330	6394731	NM_001195732;uc007afv.2;ENSMUST00000133144	+
chr14	20306431	20306490	A_52_P166868	Agilent4x44k	Nudt13	chr14	20294689	20317575	uc007sjc.1;uc011zgn.1;uc007sjb.1;NM_026341;uc011zgm.1;ENSMUST00000022343;uc007sjf.1	+
chr17	25782894	25782953	A_51_P292073	Agilent4x44k	Haghl	chr17	25779842	25785673	NM_001271435;ENSMUST00000140738;NM_026897;NM_001271436;NM_001271433;NM_001271434;NM_001271437;ENSMUST00000077938;ENSMUST00000133071;ENSMUST00000129917;ENSMUST00000137587;ENSMUST00000138759;uc008bbr.1;uc008bbu.1;uc008bbt.1;uc008bbs.1;ENSMUST00000150324;ENSMUST00000148986;ENSMUST00000143248;ENSMUST00000138100;ENSMUST00000145053	-
chr1	44149305	44149364	A_52_P526425	Agilent4x44k	Ercc5	chr1	44147743	44181260	uc007awh.2;NM_011729;uc007awi.2;ENSMUST00000188376;ENSMUST00000131177;ENSMUST00000027214;ENSMUST00000139510;uc007awj.1;ENSMUST00000145406;ENSMUST00000137380;ENSMUST00000155862	+
chr14	30041169	30041228	A_51_P251213	Agilent4x44k	Cacna1d	chr14	30039938	30491156	uc007sus.1;uc007sut.1;NM_001083616;uc007suu.1;uc007suv.1;uc007suw.1;NM_028981;uc007sux.1;ENSMUST00000112250;ENSMUST00000112249;uc007suy.1	-
chr16	13538342	13538401	A_51_P485391	Agilent4x44k	Parn	chr16	13537963	13668170	NM_028761;uc007ygc.1;ENSMUST00000058884;uc007ygd.1	-
chr7	100496772	100496831	A_52_P90265	Agilent4x44k	Ucp2	chr7	100493337	100502173	ENSMUST00000126534;NM_011671;uc009inb.2;ENSMUST00000126381;ENSMUST00000129324;ENSMUST00000153287;ENSMUST00000133044;ENSMUST00000151221;ENSMUST00000133498;ENSMUST00000138673;ENSMUST00000149808	+
chr3	32464350	32464409	A_52_P577116	Agilent4x44k	Pik3ca	chr3	32397671	32468486	ENSMUST00000108243;uc008owd.2;NM_008839;ENSMUST00000029201;ENSMUST00000108242	+
chr11	102106676	102106735	A_51_P241733	Agilent4x44k	Pyy	chr11	102106675	102107832	NM_145435;uc007lqo.2;ENSMUST00000017455;ENSMUST00000177304;ENSMUST00000127381;ENSMUST00000177149	-
chr6	43235910	43235969	A_51_P160241	Agilent4x44k	Olfr47	chr6	43235578	43236636	ENSMUST00000078057;NM_146370;uc009bsl.1	+
chr2	181355927	181355986	A_52_P333691	Agilent4x44k	Rtel1	chr2	181319723	181356616	uc012cml.1;uc008olw.2;uc008olx.2;uc008olv.2;uc012cmk.1;NM_001001882;NM_001166666;NM_001166667;NM_001166665;NM_001166668;uc008olu.2;ENSMUST00000098971;ENSMUST00000146273;ENSMUST00000054622;ENSMUST00000139608;ENSMUST00000108814;ENSMUST00000108815;ENSMUST00000048608;ENSMUST00000153112;uc012cmn.1;ENSMUST00000148252;ENSMUST00000125233;ENSMUST00000130772;ENSMUST00000147266;ENSMUST00000139601;ENSMUST000…	+
chr19	56722752	56722811	A_51_P203827	Agilent4x44k	Adrb1	chr19	56722371	56724862	NM_007419;uc008hze.2;ENSMUST00000038949	+
chr11	29513264	29513323	A_51_P304707	Agilent4x44k	Prorsd1	chr11	29511756	29515033	uc007igz.2;uc007iha.2;NM_026465;NM_001163454;ENSMUST00000133103;ENSMUST00000039900	-
chr15	76001127	76001186	A_51_P115666	Agilent4x44k	Fam83h	chr15	76001091	76014336	NM_001168253;uc007wic.2;NM_134087;uc007wid.2;ENSMUST00000170153;ENSMUST00000060807	-
chr8	111450325	111450384	A_51_P143232	Agilent4x44k	Wdr59	chr8	111448783	111522107	uc009nmj.2;uc009nmi.2;uc009nmh.2;NM_001170743;NM_001170742;NM_176923;ENSMUST00000034437;ENSMUST00000038193	-
chr11	50200168	50200227	A_51_P119077	Agilent4x44k	Sqstm1	chr11	50199366	50210827	ENSMUST00000015981;NM_011018;uc007irx.1;uc007irw.1;ENSMUST00000102774;ENSMUST00000136936;ENSMUST00000143379;ENSMUST00000131214;ENSMUST00000147846;ENSMUST00000154805	-
chr2	111270200	111270259	A_51_P445144	Agilent4x44k	Olfr1277	chr2	111269453	111270365	NM_146396;uc008lne.1;ENSMUST00000099619	-
chr11	20077188	20077242	A_52_P406216	Agilent4x44k	Actr2	chr11	20062303	20112951	NM_146243;uc011xrw.1;ENSMUST00000000137;uc007ict.2;ENSMUST00000132022;ENSMUST00000134779	-
chr2	130264274	130264333	A_51_P436521	Agilent4x44k	Tmc2	chr2	130195193	130264445	NM_138655;uc008mik.1;ENSMUST00000077988;ENSMUST00000166774	+
chr9	50764699	50764758	A_52_P78730	Agilent4x44k	1110032A03Rik	chr9	50762827	50775520	uc009pkp.1;NM_023483;uc009pko.1;ENSMUST00000042468;ENSMUST00000177546;ENSMUST00000042576;ENSMUST00000176894;ENSMUST00000176682;ENSMUST00000176238;ENSMUST00000177142;ENSMUST00000177022	-
chr2	37565487	37565546	A_52_P572234	Agilent4x44k	Gpr21	chr2	37443279	37566454	ENSMUST00000133434;uc008jmw.1;NM_146121;uc008jmx.1;ENSMUST00000061179;ENSMUST00000153145;ENSMUST00000148470;ENSMUST00000066055;NM_001033960;uc008jmy.1;ENSMUST00000112920;ENSMUST00000130601;ENSMUST00000159737;ENSMUST00000159092;NM_177383;uc008jna.1;ENSMUST00000065441	+
chr1	82720953	82721012	A_52_P469744	Agilent4x44k	Col4a3	chr1	82586920	82722059	uc007bru.1;NM_007734;uc007brv.1;ENSMUST00000141994;ENSMUST00000113457;ENSMUST00000125563;ENSMUST00000152664	+
chr7	140863706	140863765	A_51_P477179	Agilent4x44k	Sirt3	chr7	140863662	140882309	NM_001177804;NM_001127351;uc012fwl.1;uc009kik.2;NM_022433;uc009kil.2;ENSMUST00000026559;ENSMUST00000106048;ENSMUST00000137024;ENSMUST00000147331;ENSMUST00000137710	-
chr5	64829304	64829363	A_52_P462392	Agilent4x44k	Klf3	chr5	64803522	64830129	uc008xmr.1;NM_008453;uc008xms.1;ENSMUST00000165536;uc008xmt.1;ENSMUST00000166409;uc008xmu.1	+
chr1	143756949	143757008	A_52_P57359	Agilent4x44k	Trove2	chr1	143750790	143777068	NM_013835;uc007cxd.1;ENSMUST00000159879;ENSMUST00000018343	-
chr9	21028742	21028801	A_51_P408506	Agilent4x44k	Icam1	chr9	21015959	21028797	uc009ojx.1;NM_010493;uc009ojw.1;ENSMUST00000086399	+
chr7	139020227	139020272	A_52_P374053	Agilent4x44k		chrX	157443855	157492287	ENSMUST00000112529;NM_009214;uc009urz.1;ENSMUST00000145477;ENSMUST00000146026;ENSMUST00000127089;ENSMUST00000123770	-
chr4	132827392	132827451	A_51_P486132	Agilent4x44k	Ppp1r8	chr4	132826924	132843169	uc008vbw.2;NM_146154;ENSMUST00000030702;ENSMUST00000105919;ENSMUST00000156777;ENSMUST00000131725;ENSMUST00000148228	-
chr2	120026815	120026874	A_52_P424000	Agilent4x44k	Mapkbp1	chr2	119972698	120027408	NM_011941;uc008lux.2;uc008luw.2;ENSMUST00000066058;ENSMUST00000137760;ENSMUST00000128077;ENSMUST00000148161	+
chr9	35566539	35566598	A_51_P326483	Agilent4x44k	Pus3	chr9	35558594	35567401	uc012gqj.1;ENSMUST00000135768;uc009otg.1;uc009oth.2;ENSMUST00000034615;NM_023292;ENSMUST00000121246	+
chr6	52208195	52208254	A_51_P360586	Agilent4x44k	Hoxa2	chr6	52162416	52213339	NM_010451;uc009bxz.1;ENSMUST00000014848;ENSMUST00000128102;NM_010452;uc009bya.2;ENSMUST00000114434;ENSMUST00000134831;ENSMUST00000148446;ENSMUST00000101395;NM_008265;uc009byf.1;ENSMUST00000142764;NM_010453;uc009byh.1;ENSMUST00000048794;ENSMUST00000062829;NM_010454;uc009byi.1	-
chr9	50505002	50505061	A_51_P131561	Agilent4x44k	Plet1	chr9	50494524	50505639	NM_029639;uc009pjo.1;ENSMUST00000114474;ENSMUST00000188047	+
chr11	69475491	69475550	A_52_P512274	Agilent4x44k	Dnah2	chr11	69420808	69549110	NM_001081330;uc007jqg.1;ENSMUST00000035539;ENSMUST00000108659;ENSMUST00000149991	-
chr9	59518929	59518988	A_51_P241843	Agilent4x44k	Tmem202	chr9	59518684	59525501	uc009pxv.1;NM_178388;ENSMUST00000055345	-
chr18	37488104	37488163	A_51_P337771	Agilent4x44k	Pcdha3	chr18	36930284	37841873	NM_054072;uc008eot.2;uc008eou.1;ENSMUST00000070797;NM_198117;uc008eov.2;uc012bbv.1;ENSMUST00000115662;uc008eow.2;NM_138662;NM_007766;uc008eox.2;uc008eoy.1;NM_001174154;ENSMUST00000115661;NM_009959;uc008eoz.2;NM_007767;uc008epb.2;uc012bbw.1;uc008epc.2;NM_009957;NM_201243;uc008epd.2;NM_138661;uc008epe.2;ENSMUST00000115659;NM_009961;uc008epf.2;ENSMUST00000115658;uc008eph.2;uc012bbx.1;NM_009960;uc008…	+
chr8	119518203	119518262	A_52_P589065	Agilent4x44k	Mbtps1	chr8	119508151	119558761	NM_001167910;NM_019709;uc009nps.2;uc009npt.2;uc012gls.1;ENSMUST00000081381;ENSMUST00000098362	-
chr16	20231955	20232014	A_52_P282987	Agilent4x44k	Yeats2	chr16	20141062	20232573	NM_001033237;NM_001145930;uc012aco.1;uc007ypj.2;ENSMUST00000090052;ENSMUST00000115560;uc012acp.1	+
chr6	21969919	21969978	A_51_P224894	Agilent4x44k	Ing3	chr6	21949571	21976038	ENSMUST00000031680;NM_023626;uc012eik.1;uc009bat.1;ENSMUST00000144534;ENSMUST00000136200;ENSMUST00000115389;ENSMUST00000151473;ENSMUST00000152877;ENSMUST00000146684;ENSMUST00000149728;uc009bau.1;ENSMUST00000136161;ENSMUST00000141689	+
chr16	36604420	36604479	A_52_P145861	Agilent4x44k	Cd86	chr16	36603868	36666081	NM_019388;uc007zcq.2;ENSMUST00000089620;ENSMUST00000154485;ENSMUST00000135280;ENSMUST00000145506	-
chr8	77663086	77663145	A_52_P156190	Agilent4x44k	Ednra	chr8	77663028	77724464	uc009mhv.1;NM_010332;ENSMUST00000034029;uc009mhw.1;ENSMUST00000146561	-
chr5	35511023	35511082	A_51_P255675	Agilent4x44k	Cpz	chr5	35502215	35525698	ENSMUST00000038676;NM_153107;uc008xdt.1;ENSMUST00000132959	-
chrM	11370	11429	A_51_P245525	Agilent4x44k	Gm10222	chrM	9875	11542	uc009vfb.1	+
chr2	121548414	121548473	A_51_P311648	Agilent4x44k	Frmd5	chr2	121545528	121807087	uc008lzk.1;NM_172673;uc008lzl.1;ENSMUST00000133898;ENSMUST00000110593;ENSMUST00000138157;ENSMUST00000131092;uc008lzm.1;ENSMUST00000121219;ENSMUST00000155570;uc008lzn.1;ENSMUST00000128428;ENSMUST00000110592;ENSMUST00000153932;uc008lzp.1;ENSMUST00000142016;ENSMUST00000145075	-
chr7	122088153	122088212	A_51_P208801	Agilent4x44k	Ndufab1	chr7	122085403	122101886	ENSMUST00000033157;NM_028177;uc009joh.1;ENSMUST00000146964;ENSMUST00000123296;ENSMUST00000130857;ENSMUST00000106471;uc009joi.1;ENSMUST00000130904;ENSMUST00000139456;ENSMUST00000153173;ENSMUST00000145863;ENSMUST00000146022	-
chr17	55513760	55513819	A_52_P519924	Agilent4x44k	St6gal2	chr17	55445382	55514581	ENSMUST00000133899;ENSMUST00000086878;ENSMUST00000025000;uc008czz.1;NM_172829;uc008daa.1	+
chr1	160257205	160257264	A_52_P153925	Agilent4x44k	Rabgap1l	chr1	160219173	160792938	NM_001038621;uc007deh.1;ENSMUST00000028052;uc007dej.2;NM_013862;ENSMUST00000028049;uc007dek.1	-
chr1	45321552	45321611	A_52_P684242	Agilent4x44k	Col3a1	chr1	45311537	45349706	uc007awp.2;NM_009930;uc007awq.2;ENSMUST00000087883;ENSMUST00000129611;ENSMUST00000189818;ENSMUST00000123204;ENSMUST00000190943;ENSMUST00000185687;ENSMUST00000186021	+
chr4	106586496	106586523	A_51_P242043	Agilent4x44k	Dhcr24	chr4	106561037	106589113	NM_053272;uc008tyl.1;ENSMUST00000047973	+
chr9	108295807	108295866	A_52_P94845	Agilent4x44k	Nicn1	chr9	108290448	108296498	ENSMUST00000035227;NM_025449;uc009rpb.1	+
chr4	141007209	141007268	A_51_P507942	Agilent4x44k	Atp13a2	chr4	140986872	141007701	uc008vno.2;uc008vnn.2;NM_029097;NM_001164366;uc012dnx.1;uc008vnm.2;ENSMUST00000168047;ENSMUST00000037055;ENSMUST00000127833;ENSMUST00000151517;ENSMUST00000125797;ENSMUST00000156995;ENSMUST00000135117;ENSMUST00000170797;ENSMUST00000137630	+
chr10	40845553	40845612	A_52_P510503	Agilent4x44k	Cdc40	chr10	40831621	40883143	NM_027879;uc007exe.3;ENSMUST00000044166;uc007exf.2;uc007exg.2;uc007exh.2	-
chr11	120725598	120725657	A_52_P98100	Agilent4x44k	Dcxr	chr11	120724545	120727281	uc007muh.1;NM_026428;uc007mui.1;ENSMUST00000106148;ENSMUST00000026144;ENSMUST00000125242;ENSMUST00000122883	-
chr5	38210625	38210653	A_52_P244048	Agilent4x44k	Zbtb49	chr5	38189735	38220457	ENSMUST00000124939;NM_029162;uc008xgc.1;uc008xge.1;ENSMUST00000094833;ENSMUST00000126267;ENSMUST00000143436;ENSMUST00000138820;ENSMUST00000136475;ENSMUST00000146859;ENSMUST00000129161;ENSMUST00000123106;uc008xgf.1;ENSMUST00000114113	-
chr11	120369923	120369982	A_51_P423509	Agilent4x44k	2310003H01Rik	chr11	120369055	120378764	ENSMUST00000135635;NM_027980;uc007msm.2;ENSMUST00000026448;ENSMUST00000129203;ENSMUST00000134771;uc007msn.2;ENSMUST00000154826;uc007mso.2;ENSMUST00000148520;ENSMUST00000153015;ENSMUST00000152346	-
chr2	181306691	181306750	A_51_P140690	Agilent4x44k	Stmn3	chr2	181306458	181314500	NM_009133;uc008olt.1;ENSMUST00000103045	-
chr12	113258912	113258971	A_51_P187645	Agilent4x44k	Ighg2c	chr12	113254898	113429833	uc007pgd.1;uc007pge.1;uc007pgf.1;uc007pgg.1;uc011yvk.1;ENSMUST00000137336;ENSMUST00000103416;uc007pgl.2;uc029ryj.1;uc007pgm.2;uc007pgo.1;uc007pgp.1;uc011yvl.1;uc007pgq.1;uc007pgr.1	-
chr5	150648483	150648542	A_52_P444785	Agilent4x44k	N4bp2l2	chr5	150635972	150665612	ENSMUST00000118316;uc012eho.1;NM_201369;ENSMUST00000156180;ENSMUST00000145822;ENSMUST00000144378;uc009aug.3	-
chr9	20665937	20665996	A_52_P484787	Agilent4x44k	Pin1	chr9	20652129	20666584	uc009ojd.1;NM_023371;ENSMUST00000034689	+
chr11	101990792	101990843	A_51_P233622	Agilent4x44k	1700006E09Rik	chr11	101984279	101992264	ENSMUST00000176722;ENSMUST00000175972;NM_029287;uc007lqb.2;ENSMUST00000010985	+
chr17	55976387	55976416	A_51_P374818	Agilent4x44k	Shd	chr17	55970467	55976619	ENSMUST00000044216;NM_001159523;NM_009168;uc008dam.2;uc008dal.2	+
chr11	116349416	116349442	A_52_P106285	Agilent4x44k	Foxj1	chr11	116330703	116413032	NM_008240;uc007mkv.2;uc007mkw.1;ENSMUST00000036215;uc007mkx.2;NM_027258;uc007mky.2;ENSMUST00000149147;ENSMUST00000100202;ENSMUST00000106398;ENSMUST00000137264;ENSMUST00000150775;uc007mkz.1;ENSMUST00000141229;ENSMUST00000149682	-
chr5	21308617	21308676	A_52_P559152	Agilent4x44k	Ccdc146	chr5	21292960	21424677	NM_029195;uc008wok.2;ENSMUST00000115245;uc008wol.1;ENSMUST00000030552;ENSMUST00000123796;ENSMUST00000129172;ENSMUST00000132473	-
chr3	31117468	31117527	A_52_P597461	Agilent4x44k	Skil	chr3	31095057	31122923	NM_011386;NM_001039090;NM_001271772;ENSMUST00000118470;uc008ovv.1;uc008ovu.1;uc012coi.1;uc008ovt.1;ENSMUST00000144756;ENSMUST00000029194;ENSMUST00000123532;ENSMUST00000117728;ENSMUST00000118204	+
chr9	86554886	86554945	A_51_P361675	Agilent4x44k	Dopey1	chr9	86467153	86555923	uc009qxd.2;uc012gxo.1;uc009qxe.2;uc009qxf.2;uc009qxg.2;NM_177208;uc009qxj.2;ENSMUST00000190957;ENSMUST00000186290;ENSMUST00000190906;ENSMUST00000187607;ENSMUST00000188675;ENSMUST00000185919;ENSMUST00000034987;ENSMUST00000190407;ENSMUST00000186841;ENSMUST00000185840;uc009qxh.2;ENSMUST00000186418;uc009qxl.2;ENSMUST00000189564;ENSMUST00000189817;ENSMUST00000187427	+
chr17	83479298	83479357	A_51_P117832	Agilent4x44k	Eml4	chr17	83350930	83480361	NM_001114362;NM_001114361;NM_001286567;NM_199466;uc008drx.2;uc008drz.2;uc008dsa.2;uc008dsb.2;uc008dry.2;ENSMUST00000049503;ENSMUST00000096766;ENSMUST00000112363	+
chr11	97923242	97923301	A_51_P283766	Agilent4x44k	Plxdc1	chr11	97923236	97986446	uc011ydx.1;uc007lfc.2;NM_028199;NM_001163608;ENSMUST00000017561;ENSMUST00000107565;ENSMUST00000141708;ENSMUST00000107564	-
chr4	138439682	138439741	A_51_P370630	Agilent4x44k	Mul1	chr4	138434671	138442265	NM_026689;uc008vky.1;ENSMUST00000044058;ENSMUST00000105813;ENSMUST00000105815	+
chr12	64924298	64924357	A_52_P288750	Agilent4x44k	Gm527	chr12	64917910	64924591	NM_001025605;uc007nqo.1;ENSMUST00000058135	+
chr7	67514018	67514077	A_52_P238136	Agilent4x44k	Lrrc28	chr7	67513409	67645268	NM_175124;uc009hin.2;uc009him.2;uc009hio.2;ENSMUST00000053950;ENSMUST00000187953;ENSMUST00000190115;ENSMUST00000191035;ENSMUST00000185818;ENSMUST00000190770;ENSMUST00000191062;ENSMUST00000188971;uc009hip.1;ENSMUST00000190276;NM_027413;uc009hiq.2;ENSMUST00000032775;ENSMUST00000191386;ENSMUST00000189836	-
chr5	113939833	113939892	A_52_P597323	Agilent4x44k	Ssh1	chr5	113937094	113993894	ENSMUST00000159592;ENSMUST00000112298;ENSMUST00000077689;uc008yyy.1;uc008yyz.1;NM_198109;uc008yyx.1;ENSMUST00000162396	-
chr6	121195588	121195647	A_52_P354306	Agilent4x44k	Pex26	chr6	121183666	121198837	uc009dod.1;uc009doe.1;uc012esc.1;NM_028730;uc009doc.1;ENSMUST00000118234;ENSMUST00000088561;ENSMUST00000137432;ENSMUST00000120066;ENSMUST00000125633;ENSMUST00000139393	+
chr1	30804110	30804169	A_51_P173071	Agilent4x44k	Phf3	chr1	30802339	30873921	ENSMUST00000186733;NM_001081080;uc007ane.1;ENSMUST00000088310;ENSMUST00000191329;ENSMUST00000190190;ENSMUST00000187316;uc007anf.1;ENSMUST00000186105;uc007ang.1;ENSMUST00000191245;ENSMUST00000191064;ENSMUST00000188847;ENSMUST00000185521	-
chr3	141680600	141680659	A_52_P228478	Agilent4x44k	Unc5c	chr3	141465563	141834924	uc012cyo.1;uc008roe.1;uc008rof.1;NM_009472;uc008roc.1;ENSMUST00000106236;ENSMUST00000075282;ENSMUST00000151007;ENSMUST00000155416;ENSMUST00000130636;ENSMUST00000142762;ENSMUST00000123631	+
chr5	32293274	32293333	A_51_P108031	Agilent4x44k	Plb1	chr5	32232707	32366520	uc008wzk.1;NM_030072;uc008wzl.1;ENSMUST00000126595;ENSMUST00000155373;ENSMUST00000101377;ENSMUST00000129141;uc008wzm.1;NM_001081407;uc008wzn.1;ENSMUST00000101382;ENSMUST00000101376;ENSMUST00000144245;NM_172147;uc008wzo.1;ENSMUST00000140191	+
chr2	92361725	92361784	A_52_P1146692	Agilent4x44k	Phf21a	chr2	92093117	92364666	ENSMUST00000044036;ENSMUST00000111297;ENSMUST00000111290;ENSMUST00000068702;ENSMUST00000111294;ENSMUST00000111293;NM_138755;uc008kxh.2;ENSMUST00000142528;ENSMUST00000162146;ENSMUST00000111292;ENSMUST00000160235;ENSMUST00000162497;ENSMUST00000162188;ENSMUST00000128781;uc008kxi.2;NM_001109691;ENSMUST00000111291;ENSMUST00000138995;uc008kxl.2;NM_001109690;ENSMUST00000090586;ENSMUST00000159366;ENSMUST…	+
chr11	115415780	115415839	A_51_P264186	Agilent4x44k	Atp5h	chr11	115415689	115419962	ENSMUST00000141474;ENSMUST00000137563;ENSMUST00000106537;ENSMUST00000073791;ENSMUST00000043931;uc007mhm.1;NM_027862;ENSMUST00000180072;ENSMUST00000137754;ENSMUST00000138779	-
chr14	122401980	122402039	A_51_P274163	Agilent4x44k	Clybl	chr14	122181693	122402234	NM_029556;uc007vax.2;ENSMUST00000026625	+
chr18	35683280	35683327	A_51_P429372	Agilent4x44k	Dnajc18	chr18	35671103	35703144	ENSMUST00000025208;NM_029669;uc008emq.2	-
chr9	21298306	21298325	A_52_P638605	Agilent4x44k	Ap1m2	chr9	21295456	21312333	uc009okx.2;uc009oky.2;NM_009678;NM_001110300;ENSMUST00000115433;ENSMUST00000003397	-
chr2	60419702	60419761	A_51_P451335	Agilent4x44k	Pla2r1	chr2	60417542	60553308	NM_008867;uc008jug.2;ENSMUST00000112525;ENSMUST00000067708;ENSMUST00000126327;ENSMUST00000136034;ENSMUST00000128208;uc008juh.2;ENSMUST00000134583;ENSMUST00000150373;uc008jui.2	-
chr7	4631497	4631556	A_52_P463386	Agilent4x44k	Ppp6r1	chr7	4631494	4658950	NM_172894;uc009eyb.1;ENSMUST00000064099	-
chr19	8626378	8626437	A_51_P360655	Agilent4x44k	Slc22a6	chr19	8617995	8628299	NM_008766;uc008gme.2;ENSMUST00000010250	+
chr6	86020901	86020960	A_51_P326140	Agilent4x44k	Figla	chr6	86017190	86020996	uc009crb.1;NM_012013;ENSMUST00000032070	+
chr8	46207474	46207533	A_51_P108334	Agilent4x44k	Slc25a4	chr8	46206797	46211284	ENSMUST00000034049;NM_007450;uc009lpz.2;uc009lqa.1;ENSMUST00000155986	-
chr7	81792219	81792278	A_51_P242345	Agilent4x44k	Btbd1	chr7	81792073	81829431	NM_146193;uc009icn.1;ENSMUST00000026093	-
chr14	104462733	104462792	A_52_P1171614	Agilent4x44k	Pou4f1	chr14	104461676	104467999	ENSMUST00000053016;uc007uxb.2;NM_011143;ENSMUST00000139505	-
chr2	5562933	5562992	A_52_P804224	Agilent4x44k	Camk1d	chr2	5293456	5714664	uc012box.1;uc008ifq.1;uc008ifp.1;NM_177343;ENSMUST00000044009;ENSMUST00000114987;uc008ifr.1;uc008ifs.1;ENSMUST00000155927	-
chr11	115410831	115410890	A_51_P424999	Agilent4x44k	Ict1	chr11	115403751	115412674	uc007mhk.1;uc007mhj.1;ENSMUST00000153983;ENSMUST00000106539;ENSMUST00000103036;NM_026729;uc007mhl.1;ENSMUST00000128632;ENSMUST00000122946;ENSMUST00000133192;ENSMUST00000135619;ENSMUST00000021079;ENSMUST00000155134;ENSMUST00000134386	+
chr11	73223779	73223838	A_52_P543869	Agilent4x44k	Shpk	chr11	73199460	73224511	ENSMUST00000131927;ENSMUST00000006105;uc007kag.1;uc011xyp.1;NM_029031	+
chr2	85399852	85399911	A_51_P398069	Agilent4x44k	Olfr992	chr2	85399601	85400531	NM_146865;uc008kkf.1;ENSMUST00000099927	-
chr6	60731863	60731922	A_51_P509643	Agilent4x44k	Snca	chr6	60731572	60829855	uc009cdn.1;NM_001042451;NM_009221;uc009cdo.1;ENSMUST00000114268;ENSMUST00000163779;uc009cdp.1	-
chr17	36773428	36773487	A_51_P282374	Agilent4x44k	H2-M10.5	chr17	36772909	36776235	NM_177637;uc008cle.1;ENSMUST00000041531	+
chrX	112127017	112127076	A_51_P352705	Agilent4x44k	Tex16	chrX	112093496	112127326	ENSMUST00000130247;NM_031382;uc009udd.1;ENSMUST00000038546	+
chr18	37722793	37722852	A_51_P191791	Agilent4x44k	Pcdha3	chr18	36930284	37841873	NM_054072;uc008eot.2;uc008eou.1;ENSMUST00000070797;NM_198117;uc008eov.2;uc012bbv.1;ENSMUST00000115662;uc008eow.2;NM_138662;NM_007766;uc008eox.2;uc008eoy.1;NM_001174154;ENSMUST00000115661;NM_009959;uc008eoz.2;NM_007767;uc008epb.2;uc012bbw.1;uc008epc.2;NM_009957;NM_201243;uc008epd.2;NM_138661;uc008epe.2;ENSMUST00000115659;NM_009961;uc008epf.2;ENSMUST00000115658;uc008eph.2;uc012bbx.1;NM_009960;uc008…	+
chr8	21929945	21930004	A_51_P414746	Agilent4x44k	Defb15	chr8	21929799	21932710	ENSMUST00000062586;NM_139222;uc009lce.1	-
chr6	113537751	113537810	A_51_P183239	Agilent4x44k	Fancd2	chr6	113531681	113597017	uc009dgw.2;NM_001033244;uc012eqe.1;uc009dgx.2;ENSMUST00000036340;ENSMUST00000143535;ENSMUST00000101051;ENSMUST00000142453;ENSMUST00000123738;ENSMUST00000124262	+
chr2	117282535	117282594	A_51_P271644	Agilent4x44k		chrX	157443855	157492287	ENSMUST00000112529;NM_009214;uc009urz.1;ENSMUST00000145477;ENSMUST00000146026;ENSMUST00000127089;ENSMUST00000123770	-
chr7	121918070	121918129	A_51_P412348	Agilent4x44k	Scnn1b	chr7	121865037	121918728	NM_001272023;NM_011325;uc009jnx.1;uc009jny.1;ENSMUST00000033161	+
chr7	63891743	63891802	A_51_P341169	Agilent4x44k	Klf13	chr7	63886347	63938915	ENSMUST00000063694;uc009hfm.2;NM_021366;uc009hfn.2;ENSMUST00000185175;ENSMUST00000183817;ENSMUST00000183907	-
chr16	18220812	18220871	A_52_P124173	Agilent4x44k	Zdhhc8	chr16	18220752	18235136	NM_172151;uc007ymx.1;ENSMUST00000076957	-
chr2	69663062	69663121	A_52_P27012	Agilent4x44k	Bbs5	chr2	69647171	69667571	ENSMUST00000134659;ENSMUST00000074963;ENSMUST00000112286;ENSMUST00000149276;ENSMUST00000144240;NM_028284;uc012bwp.1;uc008jyf.1;ENSMUST00000130061;ENSMUST00000143165;ENSMUST00000127806	+
chr3	59317991	59318050	A_52_P501882	Agilent4x44k	Med12l	chr3	59005824	59318412	uc008pig.1;uc008pih.1;uc008pii.2;NM_177855;ENSMUST00000029393;ENSMUST00000040846;ENSMUST00000040325;ENSMUST00000164225;uc008pit.2	+
chr18	6439839	6439898	A_52_P117197	Agilent4x44k	Epc1	chr18	6435950	6516108	uc008dzi.1;NM_027497;uc008dzj.1;NM_007935;ENSMUST00000115870;ENSMUST00000028100;ENSMUST00000124926;NM_001276350;ENSMUST00000050542	-
chr15	89377493	89377552	A_51_P422369	Agilent4x44k	Odf3b	chr15	89377448	89379254	uc007xgm.1;NM_001013022;uc007xgn.1;ENSMUST00000049968	-
chr6	140647998	140648057	A_52_P23212	Agilent4x44k	Aebp2	chr6	140622449	140678472	ENSMUST00000032359;NM_178803;uc009eoi.1;ENSMUST00000087614;NM_001005605;uc009eoj.1;uc009eok.1;ENSMUST00000095350;NM_009637;ENSMUST00000068583;uc009eol.1;ENSMUST00000160836;ENSMUST00000161335;ENSMUST00000159979;ENSMUST00000162903;ENSMUST00000162100;ENSMUST00000162669;ENSMUST00000160772	+
chr6	124531449	124531508	A_52_P634218	Agilent4x44k	C1s1	chr6	124530343	124542359	NM_144938;uc009drb.1;NM_001097617;uc009drc.1;ENSMUST00000160505;ENSMUST00000162443;ENSMUST00000159143;ENSMUST00000159463;ENSMUST00000162844	-
chr15	65873209	65873268	A_52_P671329	Agilent4x44k	Efr3a	chr15	65787034	65873816	ENSMUST00000174135;ENSMUST00000015146;uc007vzu.1;NM_133766;uc007vzt.1;uc007vzs.1;ENSMUST00000096411;ENSMUST00000173858;ENSMUST00000174601;ENSMUST00000172756;ENSMUST00000174856;ENSMUST00000174591;ENSMUST00000173008;ENSMUST00000174615;ENSMUST00000173936;ENSMUST00000174749	+
chr9	20873882	20873941	A_51_P259571	Agilent4x44k	Angptl6	chr9	20873808	20879727	NM_145154;uc009ojj.1;ENSMUST00000043726	-
chr4	130315364	130315423	A_51_P167535	Agilent4x44k	Fabp3	chr4	130308595	130315463	ENSMUST00000070532;NM_010174;uc008uzd.1	+
chr4	135968225	135968284	A_51_P520084	Agilent4x44k	Lypla2	chr4	135968224	135972626	ENSMUST00000067567;uc008vhn.1;NM_011942;ENSMUST00000105852;uc008vhm.1;ENSMUST00000156948;ENSMUST00000145350;ENSMUST00000150978	-
chr4	141677699	141677758	A_51_P121622	Agilent4x44k	Rsc1a1	chr4	141677549	141723419	ENSMUST00000102484;NM_023544;uc012dod.1;NM_001017966;uc008vpd.1;ENSMUST00000177592;ENSMUST00000105782	-
chr4	19605485	19605536	A_51_P512783	Agilent4x44k	Gm12353	chr4	19575065	19651130	NM_025476;uc008sca.3;ENSMUST00000108253;ENSMUST00000029888;ENSMUST00000108250	+
chr17	36325611	36325670	A_51_P271403	Agilent4x44k	H2-M10.1	chr17	36322858	36326155	ENSMUST00000025322;NM_013544;uc008cky.1;uc012asv.1;ENSMUST00000172576	-
chr5	108277020	108277079	A_52_P267048	Agilent4x44k	Dr1	chr5	108268896	108280526	NM_026106;uc008ynt.1;ENSMUST00000031190;ENSMUST00000154862	+
chr5	106637875	106637934	A_52_P521163	Agilent4x44k	Zfp644	chr5	106616739	106697287	ENSMUST00000112696;uc008ylr.1;NM_026856;uc008ylq.1;uc008ylp.1;ENSMUST00000045466;ENSMUST00000112698;ENSMUST00000112695;ENSMUST00000112694;ENSMUST00000125895;uc008ylt.1;uc008yls.1;ENSMUST00000127434;ENSMUST00000137285;ENSMUST00000122980;ENSMUST00000155495;ENSMUST00000124263;ENSMUST00000135108;ENSMUST00000142391;ENSMUST00000127572;ENSMUST00000148192;ENSMUST00000127932;ENSMUST00000156851	-
chr1	158967867	158967926	A_51_P466591	Agilent4x44k	1600012P17Rik	chr1	158711727	158980490	ENSMUST00000159861;NM_001085376;uc007ddv.1;ENSMUST00000161589;ENSMUST00000159860;ENSMUST00000160206;ENSMUST00000159892;uc007ddx.1;ENSMUST00000062159;ENSMUST00000162474	-
chr7	128540295	128540311	A_52_P630059	Agilent4x44k	Bag3	chr7	128523582	128546979	uc009jzb.2;NM_013863;ENSMUST00000033136	+
chr2	73331005	73331064	A_52_P99502	Agilent4x44k	Scrn3	chr2	73312601	73337818	ENSMUST00000090811;uc008kcm.1;NM_029022;uc008kcl.1;ENSMUST00000112050;ENSMUST00000155019;ENSMUST00000154158;ENSMUST00000139926;uc008kcn.1;ENSMUST00000123621	+
chr12	58959288	58959347	A_52_P72839	Agilent4x44k	Sec23a	chr12	58958383	59012017	NM_009147;uc007npw.1;ENSMUST00000021375;ENSMUST00000165134;ENSMUST00000154399;ENSMUST00000169976;ENSMUST00000134223	-
chr11	83574721	83574780	A_51_P185660	Agilent4x44k	Ccl9	chr11	83572916	83578636	NM_011338;uc007kpj.1;ENSMUST00000019266;ENSMUST00000136131	-
chr4	120889389	120889448	A_52_P212479	Agilent4x44k	Rims3	chr4	120854815	120896579	uc008unq.1;uc008unr.1;ENSMUST00000132895;ENSMUST00000071093;ENSMUST00000106283;uc008uns.1;NM_182929;ENSMUST00000171363	+
chr15	89462249	89462308	A_52_P370392	Agilent4x44k	Mapk8ip2	chr15	89453910	89464468	NM_021921;uc007xgx.2;ENSMUST00000023291;ENSMUST00000137755	+
chr19	8839673	8839732	A_52_P256584	Agilent4x44k	Bscl2	chr19	8837466	8848683	uc008gni.2;NM_001136064;ENSMUST00000171649;ENSMUST00000159770;ENSMUST00000159634;NM_008144;uc008gnj.2;ENSMUST00000160556;ENSMUST00000159571;ENSMUST00000160897;ENSMUST00000086058;uc008gnk.2;uc008gnl.2;ENSMUST00000162071;ENSMUST00000162580;ENSMUST00000159653	+
chr14	31253000	31253059	A_52_P680311	Agilent4x44k	Bap1	chr14	31251450	31259944	ENSMUST00000022458;uc007sxh.1;NM_027088;ENSMUST00000188714;ENSMUST00000189834;ENSMUST00000190788;ENSMUST00000188453;ENSMUST00000187156;ENSMUST00000185987;ENSMUST00000185700	+
chr2	87388172	87388231	A_52_P377492	Agilent4x44k	Olfr1122	chr2	87387706	87388687	NM_147031;uc008knw.1;ENSMUST00000056435	+
chr15	89157051	89157068	A_52_P395528	Agilent4x44k	Plxnb2	chr15	89155545	89180788	NM_001284506;NM_138749;NM_001159521;uc011zxs.1;uc007xfr.1;ENSMUST00000143014;ENSMUST00000060808;ENSMUST00000109331;ENSMUST00000151418;ENSMUST00000139372;ENSMUST00000131062	-
chr5	135873766	135873825	A_52_P227536	Agilent4x44k	Srrm3	chr5	135806889	135874772	uc008zza.1;ENSMUST00000146038;ENSMUST00000126232;NM_021403;uc008zzc.1;ENSMUST00000013615;ENSMUST00000144211;ENSMUST00000135615;ENSMUST00000150566	+
chr17	28228197	28228256	A_52_P67079	Agilent4x44k	Def6	chr17	28207777	28228608	NM_027185;uc008bqi.2;uc012aoe.1;ENSMUST00000002327	+
chr6	34785343	34785402	A_51_P358397	Agilent4x44k	Agbl3	chr6	34780431	34859459	NM_001289657;NM_178630;NM_001289656;uc012eju.1;uc009bhr.1;uc009bhs.1;uc009bhq.1;uc009bhp.1;uc009bho.1;uc009bhn.1;NM_001289658;uc009bhm.1;ENSMUST00000115016;ENSMUST00000115017;ENSMUST00000135304;ENSMUST00000143474;ENSMUST00000148834;ENSMUST00000155726;ENSMUST00000115012;ENSMUST00000155890;ENSMUST00000115014;ENSMUST00000115009	+
chr16	36929272	36929331	A_52_P455055	Agilent4x44k	Golgb1	chr16	36875141	36933085	ENSMUST00000135406;ENSMUST00000114812;uc007zdd.1;uc007zde.2;ENSMUST00000134616;uc012afk.1;uc007zdh.2;NM_030035;uc012afj.1;ENSMUST00000039855;ENSMUST00000152864;ENSMUST00000140266	+
chr11	105714614	105714673	A_52_P181856	Agilent4x44k	Tanc2	chr11	105589985	105929304	NM_181071;uc007lxm.1;ENSMUST00000100330;uc007lxn.1;ENSMUST00000124367;ENSMUST00000167695;uc007lxo.1;ENSMUST00000146162;uc011ygf.1;ENSMUST00000089485;uc007lxq.1;ENSMUST00000147975	+
chrX	56793245	56793304	A_51_P335000	Agilent4x44k	Fhl1	chrX	56731760	56793346	NM_010211;uc009tgm.1;ENSMUST00000023854;ENSMUST00000114769;NM_001077361;uc009tgn.1;ENSMUST00000116596;ENSMUST00000114773;NM_001077362;uc009tgo.1;ENSMUST00000114772;ENSMUST00000114768;ENSMUST00000155882;NM_001287800;ENSMUST00000144600;ENSMUST00000151033;uc012hhw.1;ENSMUST00000153401	+
chr5	149287771	149287830	A_51_P235687	Agilent4x44k	Alox5ap	chr5	149265057	149288047	NM_009663;uc009app.1;ENSMUST00000071130	+
chr11	118497050	118497070	A_52_P674067	Agilent4x44k	Rbfox3	chr11	118489759	118911597	uc007mpp.1;NM_001285437;uc007mpo.1;uc007mpl.1;uc007mpm.1;uc007mpn.1;NM_001285436;NM_001039167;NM_001024931;NM_001039168;NM_001285438;uc011yiq.1;ENSMUST00000117731;ENSMUST00000103023;ENSMUST00000069343;ENSMUST00000017576;ENSMUST00000106278;ENSMUST00000120061;ENSMUST00000154746;ENSMUST00000136551	-
chr4	96015212	96015271	A_51_P183154	Agilent4x44k	Hook1	chr4	95967240	96025413	ENSMUST00000030306;ENSMUST00000125627;ENSMUST00000107083;uc008ttc.1;NM_030014;uc008ttb.1;uc008tta.1;ENSMUST00000141448;ENSMUST00000148291;ENSMUST00000143326;ENSMUST00000125584;ENSMUST00000140128;ENSMUST00000156910	+
chr8	123097463	123097522	A_52_P162775	Agilent4x44k	Rab4a	chr8	119910360	124345724	ENSMUST00000144458;ENSMUST00000108988;ENSMUST00000143615;ENSMUST00000127664;NM_009462;uc009nqn.1;uc009nqo.1;ENSMUST00000108982;ENSMUST00000135210;ENSMUST00000142432;ENSMUST00000125066;ENSMUST00000137310;ENSMUST00000148767;ENSMUST00000134729;ENSMUST00000139648;ENSMUST00000132583;NM_030209;uc012glv.1;uc012glu.1;ENSMUST00000034282;uc009nqq.2;ENSMUST00000108972;ENSMUST00000151629;ENSMUST00000144801;u…	+
chr8	104628632	104628691	A_51_P240253	Agilent4x44k	Rrad	chr8	104628065	104631321	NM_019662;uc009naz.1;ENSMUST00000034351	-
chr8	13794980	13795039	A_52_P263386	Agilent4x44k	Upf3a	chr8	13785614	13798538	uc009kyl.1;uc009kym.1;NM_025924;uc009kyn.1;ENSMUST00000043767	+
chr13	55028464	55028502	A_51_P121947	Agilent4x44k	Uimc1	chr13	55027879	55100300	NM_011307;uc007qpv.1;uc007qpw.1;ENSMUST00000026997;ENSMUST00000127195;ENSMUST00000148702;ENSMUST00000099496;uc007qpx.1;ENSMUST00000133187;ENSMUST00000128641;ENSMUST00000124561	-
chr3	109831784	109831843	A_52_P325372	Agilent4x44k	Ntng1	chr3	109780040	110144011	ENSMUST00000156177;ENSMUST00000133268;uc008rak.2;uc008ram.2;uc008ral.2;uc008raj.2;uc008rao.2;NM_001163348;NM_133488;NM_001163350;NM_001163349;NM_030699;uc008rai.2;ENSMUST00000128219;ENSMUST00000072596;ENSMUST00000106575;ENSMUST00000138953;ENSMUST00000106571;ENSMUST00000138344;ENSMUST00000106570;ENSMUST00000131027;uc008rap.1;ENSMUST00000191116;ENSMUST00000189335;uc008raq.1;NM_001163351;uc008rar.2;…	-
chr1	135304443	135304502	A_52_P72378	Agilent4x44k	Timm17a	chr1	135295213	135313778	ENSMUST00000081104;NM_011590;uc007csz.1;ENSMUST00000152706;ENSMUST00000134088;ENSMUST00000125454	-
chr18	37450367	37450426	A_51_P240421	Agilent4x44k	Pcdha3	chr18	36930284	37841873	NM_054072;uc008eot.2;uc008eou.1;ENSMUST00000070797;NM_198117;uc008eov.2;uc012bbv.1;ENSMUST00000115662;uc008eow.2;NM_138662;NM_007766;uc008eox.2;uc008eoy.1;NM_001174154;ENSMUST00000115661;NM_009959;uc008eoz.2;NM_007767;uc008epb.2;uc012bbw.1;uc008epc.2;NM_009957;NM_201243;uc008epd.2;NM_138661;uc008epe.2;ENSMUST00000115659;NM_009961;uc008epf.2;ENSMUST00000115658;uc008eph.2;uc012bbx.1;NM_009960;uc008…	+
chr11	46481148	46481207	A_51_P109508	Agilent4x44k	Havcr2	chr11	46454930	46481255	uc011xtp.1;uc011xtq.1;NM_134250;ENSMUST00000020668;ENSMUST00000109229	+
chr10	40674790	40674849	A_52_P448335	Agilent4x44k	Ddo	chr10	40630010	40674915	NM_027442;uc007exa.2;uc007exb.2;ENSMUST00000019977	+
chr7	30314166	30314225	A_51_P468762	Agilent4x44k	Alkbh6	chr7	30308717	30314304	ENSMUST00000060834;NM_198027;uc009geb.1;ENSMUST00000136887;ENSMUST00000137550;ENSMUST00000132193;ENSMUST00000144951;ENSMUST00000135319;ENSMUST00000139121;ENSMUST00000143369;ENSMUST00000137870;ENSMUST00000148858;ENSMUST00000135882	+
chr14	21671533	21671592	A_51_P176459	Agilent4x44k	Kat6b	chr14	21481434	21672478	ENSMUST00000182996;ENSMUST00000183201;NM_001205241;uc029sfw.1;ENSMUST00000182855;uc007slg.2;NM_017479;uc007slf.2;ENSMUST00000069648;ENSMUST00000182859;ENSMUST00000182405;ENSMUST00000096222;uc007slh.1;uc007sli.1;uc007slj.1;uc007slk.1;ENSMUST00000183228;ENSMUST00000183055;ENSMUST00000182964;ENSMUST00000112458;ENSMUST00000182553;ENSMUST00000182732	+
chr6	51471596	51471655	A_52_P397231	Agilent4x44k	Cbx3	chr6	51470360	51483704	ENSMUST00000094623;ENSMUST00000031862;NM_007624;uc009bxr.1;ENSMUST00000156463;ENSMUST00000114445;ENSMUST00000153699;ENSMUST00000114446;ENSMUST00000141711	+
chr17	43622194	43622253	A_52_P680761	Agilent4x44k	Tdrd6	chr17	43615334	43630299	NM_001161366;NM_198418;NM_001161367;uc012ats.1;uc012att.1;uc008cpi.2;ENSMUST00000168073;ENSMUST00000045717	-
chr6	83368737	83368796	A_51_P199339	Agilent4x44k	Tet3	chr6	83362373	83456392	uc009cni.2;NM_183138;ENSMUST00000089622;ENSMUST00000186548;uc009cnl.1;ENSMUST00000056191	-
chr6	136610528	136610587	A_52_P440729	Agilent4x44k	Atf7ip	chr6	136518802	136611038	ENSMUST00000032335;ENSMUST00000185724;ENSMUST00000186577;ENSMUST00000185936;uc009elu.1;NM_019426;uc009elv.1;ENSMUST00000187429;uc009elw.1;ENSMUST00000189535;ENSMUST00000188805;uc009elx.1;ENSMUST00000185332	+
chr18	41881271	41881285	A_51_P480119	Agilent4x44k	Prelid2	chr18	41875695	41951194	NM_029942;uc012bci.1;uc008eti.1;ENSMUST00000070949	-
chr2	92384171	92384230	A_51_P252947	Agilent4x44k	Mapk8ip1	chr2	92383675	92401263	uc008kxx.2;NM_011162;uc008kxv.2;uc008kxw.2;NM_001202446;NM_001202445;ENSMUST00000111279;ENSMUST00000050312;ENSMUST00000149653	-
chr8	47068930	47068989	A_52_P68087	Agilent4x44k	Enpp6	chr8	46986924	47094895	uc009lqr.1;NM_177304;uc009lqq.1;ENSMUST00000123066;ENSMUST00000039840;ENSMUST00000119686;ENSMUST00000149593;uc009lqt.1	+
chr2	24188650	24188709	A_52_P414013	Agilent4x44k	Il1f9	chr2	24186475	24193568	NM_153511;uc008ioo.2;ENSMUST00000057567	+
chr18	71253964	71254023	A_52_P405708	Agilent4x44k	Dcc	chr18	71253631	72351069	NM_007831;uc008fop.1;ENSMUST00000114943;ENSMUST00000073379;uc008foq.1;uc008for.1;uc008fos.1;ENSMUST00000126030	-
chr11	89390949	89391008	A_51_P518864	Agilent4x44k	4932411E22Rik	chr11	89390222	89418948	NM_172534;uc007kwi.1;ENSMUST00000050983	-
chr10	79756766	79756825	A_51_P472574	Agilent4x44k	Fgf22	chr10	79755118	79757522	uc007fzq.1;uc007fzp.1;NM_023304;ENSMUST00000020577	+
chr11	116059821	116059869	A_52_P607775	Agilent4x44k	Unk	chr11	116030315	116061214	NM_001286006;NM_172569;uc007mjp.1;uc007mjq.1;ENSMUST00000021116;ENSMUST00000106452;ENSMUST00000176788;uc007mjr.1;ENSMUST00000150759;ENSMUST00000176212;ENSMUST00000175702;ENSMUST00000140683	+
chr18	33438510	33438538	A_51_P123895	Agilent4x44k	Nrep	chr18	33437018	33464029	uc008eju.2;NM_001109988;uc012bav.1;NM_001109989;uc008ejt.2;NM_001267717;NM_053078;ENSMUST00000051087;ENSMUST00000171533;ENSMUST00000168890	-
chr3	19610548	19610607	A_51_P419270	Agilent4x44k	Dnajc5b	chr3	19508594	19610862	NM_001163536;NM_025489;uc012cnr.1;uc008orv.2;ENSMUST00000118968;ENSMUST00000029132;ENSMUST00000118735;uc012cns.1;NM_001163537;ENSMUST00000165693	+
chr15	74589309	74589368	A_51_P295846	Agilent4x44k	Bai1	chr15	74516195	74589465	ENSMUST00000042035;uc007wco.1;NM_174991;ENSMUST00000186360;ENSMUST00000187485;uc007wcp.1;uc007wcr.1;ENSMUST00000185682;ENSMUST00000170845;uc007wcs.1;ENSMUST00000186095;uc007wct.1;ENSMUST00000187639	+
chr15	76888647	76888706	A_52_P588997	Agilent4x44k	Zfp7	chr15	76879259	76892394	ENSMUST00000023179;NM_145916;uc007wmp.2;uc007wmo.2;uc007wmq.1;uc007wmr.1	+
chr16	14141145	14141204	A_51_P412526	Agilent4x44k	Marf1	chr16	14109165	14163351	NM_001081154;uc007ygv.2;ENSMUST00000090300;uc007ygw.2;uc007ygx.1	-
chr18	68338996	68339055	A_51_P103912	Agilent4x44k	Mc5r	chr18	68337602	68339711	uc008fnl.2;NM_013596;ENSMUST00000172148	+
chr7	68619467	68619526	A_52_P379395	Agilent4x44k	Gm5334	chr7	68618455	68620009	uc009hjg.1	+
chrX	100497252	100497311	A_52_P1109339	Agilent4x44k	Igbp1	chrX	100494290	100516125	uc009tvy.2;NM_008784;uc009tvz.2;ENSMUST00000033570;ENSMUST00000144881	+
chr17	26212789	26212848	A_51_P177984	Agilent4x44k	Itfg3	chr17	26211822	26244242	ENSMUST00000114988;NM_001206335;NM_207217;uc008bdw.2;uc008bdv.2;ENSMUST00000118487;ENSMUST00000141240;ENSMUST00000153582;ENSMUST00000151293	-
chr11	110285734	110285782	A_51_P284646	Agilent4x44k	Abca5	chr11	110269368	110337716	uc007mdm.1;NM_147219;ENSMUST00000043961;uc007mdn.1;uc007mdo.1;ENSMUST00000124714;uc007mdp.1;ENSMUST00000127318;ENSMUST00000134721;uc007mdq.1;ENSMUST00000148984	-
chr4	134243353	134243360	A_51_P106474	Agilent4x44k	Zfp593	chr4	134243289	134245592	ENSMUST00000030644;NM_024215;uc008vej.1;uc008vek.1;ENSMUST00000129183	-
chr16	20689305	20689332	A_51_P384193	Agilent4x44k	Eif4g1	chr16	20668313	20692884	ENSMUST00000154594;ENSMUST00000128840;ENSMUST00000044783;ENSMUST00000115463;uc007yqs.1;uc007yqt.1;uc007yqu.1;NM_001005331;NM_145941;uc012acy.1;uc007yqw.1;uc007yqv.1;ENSMUST00000073840;ENSMUST00000142344;ENSMUST00000143939;ENSMUST00000128594;ENSMUST00000150333;ENSMUST00000140576;ENSMUST00000115457;ENSMUST00000156226;ENSMUST00000154950;ENSMUST00000115461;ENSMUST00000136713;ENSMUST00000115460;ENSMUS…	+
chr17	71744146	71744205	A_51_P485870	Agilent4x44k	BC027072	chr17	71743554	71752885	NM_146082;uc008dmv.1;ENSMUST00000057405	-
chr7	100033642	100033695	A_51_P505571	Agilent4x44k	Chrdl2	chr7	100006403	100034728	uc009imi.2;NM_133709;ENSMUST00000032977;ENSMUST00000107084;ENSMUST00000144808	+
chrX	139856423	139856482	A_52_P421897	Agilent4x44k	Morc4	chrX	139821632	139871677	ENSMUST00000033811;uc009ukn.2;uc009uko.2;NM_029413;NM_001193309;uc009ukm.2;ENSMUST00000136415;ENSMUST00000087401;ENSMUST00000172366;ENSMUST00000144481;ENSMUST00000113014	-
chr18	9877894	9877953	A_52_P527625	Agilent4x44k	Colec12	chr18	9707647	9877995	NM_130449;uc008eak.2;ENSMUST00000040069	+
chr15	19013361	19013411	A_51_P307748	Agilent4x44k	Cdh10	chr15	18818946	19014236	uc007vii.1;uc007vij.1;uc007vik.1;ENSMUST00000166873;ENSMUST00000176801;ENSMUST00000176593;uc007vil.1;NM_009865;ENSMUST00000040562;ENSMUST00000176146;uc007vim.1;ENSMUST00000176409	+
chr5	140620643	140620702	A_52_P196105	Agilent4x44k	Ttyh3	chr5	140620577	140649031	NM_175274;uc012egc.1;uc009ahw.2;ENSMUST00000042661	-
chr16	11074607	11074666	A_52_P295067	Agilent4x44k	Snn	chr16	11060944	11074986	uc007yeq.3;uc007yer.3;NM_009223;ENSMUST00000089011	+
chr5	144194306	144194365	A_52_P340669	Agilent4x44k	Bhlha15	chr5	144190285	144194441	uc009alh.1;NM_010800;ENSMUST00000060747	+
chr2	181383566	181383625	A_51_P212713	Agilent4x44k	Zgpat	chr2	181364928	181383628	ENSMUST00000029105;NM_144894;uc008omb.1;ENSMUST00000108807;uc008omc.1;NM_001048148;ENSMUST00000116366;ENSMUST00000131284;ENSMUST00000151457;ENSMUST00000156258;uc008omd.1;ENSMUST00000140943;uc008ome.1;NM_023684;ENSMUST00000048077;ENSMUST00000184328;ENSMUST00000126862;ENSMUST00000126611;ENSMUST00000108804;ENSMUST00000126733	+
chr2	158385818	158385877	A_51_P267933	Agilent4x44k	Snhg11	chr2	158375637	158386145	NM_175692;uc008nqd.1;ENSMUST00000109488;ENSMUST00000148965;ENSMUST00000149303;ENSMUST00000137320;ENSMUST00000138307	+
chr6	72626383	72626442	A_52_P387724	Agilent4x44k	Tcf7l1	chr6	72626370	72789254	NM_001079822;NM_009332;ENSMUST00000069536;uc009ciz.1;uc009cja.1;ENSMUST00000114053;ENSMUST00000141743;ENSMUST00000149446;ENSMUST00000182651	-
chr1	127905645	127905704	A_52_P94791	Agilent4x44k	Rab3gap1	chr1	127868772	127943876	NM_178690;uc007clc.2;ENSMUST00000037649;ENSMUST00000186865;ENSMUST00000142662;ENSMUST00000150945;ENSMUST00000189259;ENSMUST00000131884	+
chr18	61799395	61799454	A_52_P640512	Agilent4x44k	Ablim3	chr18	61799392	61911852	NM_198649;uc012bds.1;NM_001164491;uc008fct.2;ENSMUST00000049378;ENSMUST00000166783	-
chr6	148998314	148998373	A_52_P471175	Agilent4x44k	Dennd5b	chr6	148988068	149101680	NM_177192;uc009ett.1;ENSMUST00000111557;ENSMUST00000129539;ENSMUST00000150436;uc009etu.2	-
chr2	118923138	118923197	A_52_P662406	Agilent4x44k	Bahd1	chr2	118901453	118924528	ENSMUST00000036578;NM_001045523;uc008lsw.1;uc012cbm.1	+
chr3	96194066	96194125	A_52_P165406	Agilent4x44k	Sv2a	chr3	96181151	96195521	ENSMUST00000035371;NM_022030;uc008qmf.1;ENSMUST00000133665	+
chr2	144549104	144549148	A_51_P299125	Agilent4x44k	Rbbp9	chr2	144542264	144550869	uc008mri.1;NM_015754;ENSMUST00000028915;ENSMUST00000140340	-
chr5	87513536	87513595	A_52_P644613	Agilent4x44k	Sult1b1	chr5	87513338	87538195	uc008xym.1;NM_019878;uc008xyn.1;ENSMUST00000031199;ENSMUST00000117455;ENSMUST00000120150	-
chr7	127974213	127974272	A_51_P478486	Agilent4x44k	Fus	chr7	127967457	127982368	ENSMUST00000106251;uc009jxn.1;NM_139149;uc009jxp.1;uc009jxq.1;uc009jxo.1;ENSMUST00000077609;ENSMUST00000128851;ENSMUST00000174196;ENSMUST00000137464;ENSMUST00000121616;uc009jxr.1;ENSMUST00000123151;ENSMUST00000154843;ENSMUST00000155941;ENSMUST00000136289;ENSMUST00000174632;ENSMUST00000141997;ENSMUST00000172755	+
chr6	33476830	33476889	A_52_P107717	Agilent4x44k	Exoc4	chr6	33249085	33973979	ENSMUST00000052266;ENSMUST00000137043;ENSMUST00000090381;ENSMUST00000132842;ENSMUST00000115080;ENSMUST00000139132;uc009bgt.1;NM_009148;uc009bgs.1;uc009bgr.1;uc009bgq.1;ENSMUST00000152835;ENSMUST00000156207;ENSMUST00000143190;ENSMUST00000134653	+
chr2	167105283	167105342	A_52_P384767	Agilent4x44k	Kcnb1	chr2	167095968	167190155	NM_008420;uc008nzh.2;uc008nzi.2;ENSMUST00000059826;ENSMUST00000131267	-
chr14	26631658	26631717	A_51_P226142	Agilent4x44k	Dennd6a	chr14	26573857	26634322	NM_001285466;NM_001285467;uc007ssw.2;uc007ssv.1;NM_145969;uc007ssx.2;uc007ssy.2;NM_001134465;ENSMUST00000037585	+
chr4	129322707	129322766	A_52_P296810	Agilent4x44k	Rbbp4	chr4	129307099	129335370	NM_009030;uc008uwt.1;ENSMUST00000102598;ENSMUST00000140291;ENSMUST00000147183;ENSMUST00000135585	-
chr7	104472291	104472350	A_52_P199633	Agilent4x44k	Trim30d	chr7	104470013	104507849	uc009iwk.3;uc009iwj.3;NM_199146;NM_001167828;ENSMUST00000071069;ENSMUST00000033211;ENSMUST00000141063	-
chr7	106678287	106678346	A_51_P289976	Agilent4x44k	Olfr693	chr7	106677533	106678485	NM_146453;uc009izw.2;ENSMUST00000057817	-
chr6	120888652	120888711	A_51_P255757	Agilent4x44k	Bcl2l13	chr6	120836229	120892842	uc009dns.1;NM_153516;uc009dnt.1;uc009dnu.1;ENSMUST00000009256	+
chr14	55569858	55569917	A_51_P275395	Agilent4x44k	Dcaf11	chr14	55560006	55570065	ENSMUST00000117236;ENSMUST00000147981;ENSMUST00000133256;uc007tza.2;uc007tyz.2;NM_133734;ENSMUST00000150019;ENSMUST00000129310;ENSMUST00000127991;ENSMUST00000121622;ENSMUST00000143431;ENSMUST00000150481;ENSMUST00000152681;uc007tzb.2;NM_001199009;ENSMUST00000072530;ENSMUST00000128490;ENSMUST00000153638;ENSMUST00000143375;ENSMUST00000117701;ENSMUST00000155029;ENSMUST00000145983	+
chr17	38175171	38175230	A_51_P318028	Agilent4x44k	Olfr134	chr17	38175085	38176024	NM_146832;uc008coa.1;ENSMUST00000074883	+
chr3	39358366	39358425	A_52_P192071	Agilent4x44k	Gm9845	chr3	39357394	39359128	ENSMUST00000056409	-
chr7	100499300	100499359	A_51_P297105	Agilent4x44k	Ucp2	chr7	100493337	100502173	ENSMUST00000126534;NM_011671;uc009inb.2;ENSMUST00000126381;ENSMUST00000129324;ENSMUST00000153287;ENSMUST00000133044;ENSMUST00000151221;ENSMUST00000133498;ENSMUST00000138673;ENSMUST00000149808	+
chr4	41194489	41194548	A_51_P286411	Agilent4x44k	Ubap2	chr4	41194313	41275144	ENSMUST00000108068;NM_026872;uc008sik.1;ENSMUST00000030143;ENSMUST00000136057;ENSMUST00000143552;ENSMUST00000135323;ENSMUST00000134782;ENSMUST00000132499	-
chr9	44150041	44150100	A_52_P819011	Agilent4x44k	Cbl	chr9	44149261	44234046	uc012grs.1;uc012grt.1;uc009pce.1;NM_007619;ENSMUST00000037644	-
chrX	163031154	163031213	A_51_P485542	Agilent4x44k	Ctps2	chrX	162901238	163034541	ENSMUST00000101095;ENSMUST00000148949;ENSMUST00000123089;NM_001168568;uc009uup.2;NM_018737;NM_001168571;NM_001168569;uc012hrk.1;uc009uuo.2;uc009uuq.2;ENSMUST00000112303;ENSMUST00000033727;ENSMUST00000112302;ENSMUST00000151424;ENSMUST00000112301;uc009uur.2;ENSMUST00000142927;ENSMUST00000126956;ENSMUST00000135094;ENSMUST00000112300	+
chr1	167088564	167088623	A_51_P137578	Agilent4x44k	Fam78b	chr1	167001416	167091302	uc007dks.2;uc011wvo.1;uc007dkt.2;NM_001160262;NM_175461;NM_001160261;ENSMUST00000190081;ENSMUST00000165874;ENSMUST00000156025;ENSMUST00000122929;ENSMUST00000128373	+
chr10	70568902	70568952	A_52_P661327	Agilent4x44k	Phyhipl	chr10	70557682	70655965	ENSMUST00000046513;NM_001162846;uc011xfx.1;NM_178621;uc007fnz.2;ENSMUST00000162251;ENSMUST00000162144;ENSMUST00000162470;uc007foa.2;uc007fob.2;ENSMUST00000163054;ENSMUST00000162793;ENSMUST00000162571;ENSMUST00000161687	-
chr8	72110093	72110152	A_51_P374533	Agilent4x44k	Olfr374	chr8	72107039	72110509	NM_146338;uc009mfh.2;ENSMUST00000055735	+
chr11	74929476	74929535	A_52_P355276	Agilent4x44k	Smg6	chr11	74925823	75164448	ENSMUST00000045281;uc007kcz.1;NM_001002764;ENSMUST00000130145;ENSMUST00000135522;ENSMUST00000153226	+
chr3	69560685	69560744	A_51_P413111	Agilent4x44k	Ppm1l	chr3	69316861	69560802	ENSMUST00000029355;NM_178726;uc008pmg.1;uc008pmh.1	+
chr16	21576717	21576776	A_51_P258524	Agilent4x44k	Vps8	chr16	21423117	21644681	uc012adh.1;uc007yrj.1;NM_001285893;NM_001285894;ENSMUST00000096192;ENSMUST00000115397;ENSMUST00000096191;ENSMUST00000118923;ENSMUST00000122235;ENSMUST00000117598;uc012adi.1;uc012adj.1;ENSMUST00000125487;ENSMUST00000118138;ENSMUST00000134650;ENSMUST00000156580;uc007yrk.1;ENSMUST00000150765;ENSMUST00000127903	+
chr4	147917304	147917348	A_51_P320304	Agilent4x44k	Plod1	chr4	147909752	147936776	NM_011122;uc008vtk.2;ENSMUST00000019199;ENSMUST00000149129;uc008vtl.2;ENSMUST00000124292;ENSMUST00000124041;ENSMUST00000105712;ENSMUST00000132075	-
chr1	66442209	66442268	A_52_P22763	Agilent4x44k	Map2	chr1	66175273	66442583	ENSMUST00000156636;ENSMUST00000114017;ENSMUST00000114015;uc007bhx.1;uc007bhw.1;NM_001039934;NM_008632;ENSMUST00000124873;ENSMUST00000125844;ENSMUST00000114018;ENSMUST00000024639;ENSMUST00000114013;ENSMUST00000128673;uc007bhy.1;uc007bhz.1;ENSMUST00000137807;ENSMUST00000123647;uc007bia.1;uc007bib.1;ENSMUST00000077355;ENSMUST00000114012;uc007bic.1;ENSMUST00000173855;ENSMUST00000141148;ENSMUST0000015…	+
chr5	115333643	115333702	A_52_P424272	Agilent4x44k	Gatc	chr5	115333241	115341178	NM_029645;uc008zdr.1;ENSMUST00000139167	-
chr6	71378917	71378976	A_52_P443334	Agilent4x44k	Cd8a	chr6	71373426	71379171	uc009cgr.1;uc009cgs.1;NM_009857;NM_001081110;ENSMUST00000066747;ENSMUST00000172321	+
chrX	36199060	36199119	A_51_P366306	Agilent4x44k	Zcchc12	chrX	36195903	36199158	NM_028325;uc009sxk.2;uc009sxl.2;ENSMUST00000115258;ENSMUST00000048067;ENSMUST00000115257;ENSMUST00000115256	+
chr15	79258320	79258379	A_52_P511798	Agilent4x44k	Baiap2l2	chr15	79258194	79285537	NM_177580;uc007wtb.1;ENSMUST00000165408;ENSMUST00000169462;ENSMUST00000170254	-
chr11	94289592	94289651	A_52_P516481	Agilent4x44k	Luc7l3	chr11	94287890	94321988	ENSMUST00000166312;ENSMUST00000132623;ENSMUST00000107821;NM_026313;uc007kyh.1;uc007kyi.1;uc007kyj.1;ENSMUST00000021226;ENSMUST00000107820;ENSMUST00000138369;ENSMUST00000107822;ENSMUST00000171033;ENSMUST00000135311;ENSMUST00000165620	-
chrX	74236752	74236811	A_51_P368160	Agilent4x44k	Flna	chrX	74223460	74249820	uc009tnz.1;uc009tny.1;NM_010227;ENSMUST00000144429;ENSMUST00000114299;ENSMUST00000101454;ENSMUST00000033699;ENSMUST00000130007;ENSMUST00000156766;ENSMUST00000141528;ENSMUST00000124950;ENSMUST00000150554;ENSMUST00000133609;ENSMUST00000127924;ENSMUST00000133174;ENSMUST00000127463;ENSMUST00000130203;ENSMUST00000133288	-
chr5	110755498	110755557	A_52_P670950	Agilent4x44k	Ep400	chr5	110664372	110770717	uc008yrg.1;uc008yrh.1;NM_173066;NM_029337;uc008yrf.1;ENSMUST00000041558;ENSMUST00000112435;ENSMUST00000112436;ENSMUST00000144581;ENSMUST00000122901;ENSMUST00000129884;uc008yri.1;ENSMUST00000146458;uc008yrj.1;uc008yrk.1;ENSMUST00000112433;ENSMUST00000146652	-
chr2	120862548	120862568	A_51_P107938	Agilent4x44k	Ubr1	chr2	120860269	120970715	ENSMUST00000028728;NM_009461;uc008lxb.1;ENSMUST00000153868;ENSMUST00000135891;ENSMUST00000129790;ENSMUST00000154023;uc008lxc.1;ENSMUST00000133408;uc008lxd.2;ENSMUST00000138824	-
chr7	19689507	19689566	A_51_P164504	Agilent4x44k	Apoc1	chr7	19689479	19692659	NM_001110009;NM_007469;uc009fmv.2;uc009fmw.2;ENSMUST00000108451;ENSMUST00000045035	-
chr11	3704292	3704351	A_51_P348636	Agilent4x44k	Osbp2	chr11	3703730	3863903	uc007hto.1;uc007htp.1;NM_152818;uc007htq.1;ENSMUST00000102950;ENSMUST00000070552;uc011xqr.1;ENSMUST00000101632;ENSMUST00000127371;ENSMUST00000155197;uc007htr.1;ENSMUST00000135250	-
chr7	100327513	100327572	A_52_P271925	Agilent4x44k	Ppme1	chr7	100326736	100371896	uc009imu.1;NM_028292;ENSMUST00000032963	-
chr5	66017725	66017784	A_52_P134530	Agilent4x44k	Rbm47	chr5	66016549	66173117	ENSMUST00000113726;uc008xoo.2;NM_001127382;uc008xom.2;uc008xon.2;NM_178446;uc008xol.2;NM_139065;uc008xok.2;ENSMUST00000167950;ENSMUST00000113725;ENSMUST00000113724;ENSMUST00000094757;ENSMUST00000094756;uc008xop.2;ENSMUST00000132606;ENSMUST00000145625;ENSMUST00000127275;ENSMUST00000131838;ENSMUST00000122855;ENSMUST00000136402	-
chr7	44605819	44605878	A_51_P318580	Agilent4x44k	Myh14	chr7	44605802	44670843	NM_001271538;NM_028021;NM_001271540;ENSMUST00000107899;ENSMUST00000048102;ENSMUST00000125870;uc009gqj.1;ENSMUST00000107900;ENSMUST00000182648;uc012fjt.1;uc009gqi.1;uc012fjs.1	-
chrX	133891837	133891896	A_51_P473272	Agilent4x44k	Tspan6	chrX	133891068	133898429	ENSMUST00000087557;NM_019656;uc009ufa.1;ENSMUST00000176718;ENSMUST00000176641;ENSMUST00000177468	-
chr1	174136766	174136825	A_52_P235259	Agilent4x44k	Olfr424	chr1	174136745	174137693	NM_146721;uc007dst.1;ENSMUST00000053941	+
chr9	85846152	85846211	A_52_P201920	Agilent4x44k	Tpbg	chr9	85842379	85847055	NM_011627;uc009qwz.2;ENSMUST00000006559;NM_001164792;uc009qxa.2;ENSMUST00000098500;ENSMUST00000185559	+
chr1	74627583	74627640	A_52_P280967	Agilent4x44k	Stk36	chr1	74601445	74636894	ENSMUST00000087183;uc007bmu.1;NM_175031;uc007bmv.1;ENSMUST00000145673;ENSMUST00000148456;ENSMUST00000113694;uc011wnc.1;ENSMUST00000087186;ENSMUST00000189830;uc007bmw.1;ENSMUST00000155473;uc007bmx.1;ENSMUST00000123154	+
chr11	94093733	94093792	A_51_P456890	Agilent4x44k	Spag9	chr11	93996090	94126085	uc007kxy.1;uc007kxx.1;uc011ycs.1;NM_001199203;NM_027569;NM_001199204;uc007kxw.1;uc007kxv.1;ENSMUST00000132772;ENSMUST00000132605;ENSMUST00000041956;uc007kxz.1;ENSMUST00000156019;ENSMUST00000132079;ENSMUST00000127066;NM_001199205;NM_001025428;NM_001025429;NM_001025430;uc007kya.1;uc007kyb.1;uc007kyc.1;uc007kyd.1;ENSMUST00000075695;ENSMUST00000092777;ENSMUST00000103168;ENSMUST00000024979;ENSMUST0000…	+
chr12	10395267	10395326	A_51_P370380	Agilent4x44k	Rdh14	chr12	10390779	10395562	NM_023697;uc007nar.2;ENSMUST00000020947	+
chr1	91162450	91162472	A_52_P1089323	Agilent4x44k	Rbm44	chr1	91145102	91170795	uc007bzv.1;NM_001033408;ENSMUST00000094698;ENSMUST00000185229	+
chr17	46564695	46564754	A_51_P496381	Agilent4x44k	Ptk7	chr17	46564450	46629504	NM_175168;uc008cth.2;ENSMUST00000044442	-
chrX	160823974	160824030	A_51_P350472	Agilent4x44k	Cdkl5	chrX	160784307	160994702	NM_001024624;uc009utr.2;ENSMUST00000087104;ENSMUST00000112355;uc009uts.1;NM_001001496;uc009utt.2;ENSMUST00000069417	-
chr11	55125009	55125068	A_52_P119933	Agilent4x44k	Slc36a3	chr11	55124815	55151708	ENSMUST00000020502;uc011xuz.1;uc007iyx.1;NM_172258;ENSMUST00000128244;ENSMUST00000069816	-
chr11	101667603	101667662	A_51_P402378	Agilent4x44k	Arl4d	chr11	101665540	101667832	NM_025404;uc007lpq.2;ENSMUST00000039388	+
chr11	88209879	88209930	A_52_P5420	Agilent4x44k	Mrps23	chr11	88204388	88211507	ENSMUST00000024486;ENSMUST00000118784;NM_024174;uc007kvi.1;uc029rnh.1;ENSMUST00000139170;ENSMUST00000107915;ENSMUST00000144070	+
chr1	91320822	91320881	A_51_P133369	Agilent4x44k	Scly	chr1	91298337	91321080	uc007cae.1;NM_016717;uc007caf.1;ENSMUST00000027532;ENSMUST00000123651;ENSMUST00000142488;ENSMUST00000154045;ENSMUST00000153621;ENSMUST00000124832;ENSMUST00000147523;ENSMUST00000142802;ENSMUST00000145843;ENSMUST00000137074	+
chr16	57302147	57302206	A_51_P359303	Agilent4x44k	Cmss1	chr16	57301999	57606867	NM_025599;uc007zng.2;ENSMUST00000114371	-
chr15	98812971	98813030	A_51_P121818	Agilent4x44k	Prkag1	chr15	98812796	98831508	NM_016781;uc007xoa.1;ENSMUST00000168846	-
chr2	121451476	121451510	A_51_P350962	Agilent4x44k	Ell3	chr2	121439010	121456781	ENSMUST00000028679;NM_145973;uc008lzc.1;ENSMUST00000116432;ENSMUST00000140752;NM_001025371;uc008lze.1;uc012ccr.1;ENSMUST00000110613;ENSMUST00000056312;ENSMUST00000127435;ENSMUST00000140135;ENSMUST00000126678	-
chr4	123736735	123736794	A_52_P142208	Agilent4x44k	Akirin1	chr4	123734559	123750345	ENSMUST00000102636;NM_023423;uc008upv.1;ENSMUST00000142778;ENSMUST00000153472	-
chr5	110834650	110834697	A_51_P298052	Agilent4x44k	Hscb	chr5	110829069	110839777	NM_153571;uc008yrv.2;ENSMUST00000056937;ENSMUST00000144850;ENSMUST00000145318;ENSMUST00000122921	-
chr11	112782996	112783015	A_51_P451606	Agilent4x44k	Sox9	chr11	112782209	112787760	NM_011448;uc007med.2;ENSMUST00000000579	+
chr7	35120342	35120401	A_51_P214087	Agilent4x44k	Cebpa	chr7	35119292	35121931	NM_001287521;NM_001287523;NM_001287514;NM_001287515;NM_007678;uc009gjl.2;ENSMUST00000042985	+
chr17	25748196	25748255	A_51_P520639	Agilent4x44k	Mslnl	chr17	25736039	25748330	NM_177822;uc008bbn.1;ENSMUST00000047098	+
chr8	105893136	105893195	A_51_P266103	Agilent4x44k	Nrn1l	chr8	105880881	105895023	ENSMUST00000040254;NM_181594;uc009nel.1;uc009nek.1;ENSMUST00000119261;ENSMUST00000136048;ENSMUST00000132680;ENSMUST00000156357;ENSMUST00000060167;NM_175024;uc009nem.1;uc012gjq.1;ENSMUST00000118920	+
chr19	45026877	45026936	A_51_P286172	Agilent4x44k	Lzts2	chr19	45015175	45027104	NM_145503;uc008hqn.2;ENSMUST00000039016;NM_001130525;uc008hql.2;ENSMUST00000179108;NM_001130526;uc008hqm.2;ENSMUST00000178087	+
chr17	7976147	7976206	A_52_P507277	Agilent4x44k	Rsph3a	chr17	7945613	7979824	NM_025789;uc008ait.2;ENSMUST00000097423	+
chr17	81378948	81378968	A_52_P876218	Agilent4x44k	Slc8a1	chr17	81266209	81738387	uc029tkt.1;uc008drs.1;uc008drr.2;NM_011406;NM_001112798;NM_001286684;ENSMUST00000163123;ENSMUST00000163680;ENSMUST00000086538	-
chr10	28264278	28264337	A_52_P296095	Agilent4x44k	Ptprk	chr10	28074819	28597397	uc007esj.1;uc007esk.1;uc007esl.1;uc007esm.1;NM_008983;uc011xca.1;uc007esn.1;uc011xcb.1;ENSMUST00000166468	+
chr5	123529434	123529493	A_51_P102507	Agilent4x44k	Vps33a	chr5	123528759	123573015	NM_029929;uc008znz.2;ENSMUST00000031388	-
chr15	78849994	78850053	A_51_P180629	Agilent4x44k	Cdc42ep1	chr15	78842646	78850902	NM_027219;uc007wrl.1;ENSMUST00000059619	+
chrX	102142094	102142148	A_51_P208073	Agilent4x44k	Ercc6l	chrX	102141716	102157091	ENSMUST00000056904;NM_146235;uc009tyk.2	-
chr9	15544939	15544998	A_51_P437289	Agilent4x44k	Smco4	chr9	15505487	15545260	ENSMUST00000045620;NM_133214;uc009ogc.1;ENSMUST00000178999	+
chr3	90235538	90235597	A_52_P603976	Agilent4x44k	Jtb	chr3	90231596	90235840	NM_206924;uc008qbo.1;ENSMUST00000029546;ENSMUST00000119304;ENSMUST00000157045;ENSMUST00000123839	+
chr15	100218985	100219044	A_52_P430169	Agilent4x44k	Dip2b	chr15	100038663	100219473	uc007xqq.2;NM_001159361;ENSMUST00000100203;NM_172819;uc007xqr.2;ENSMUST00000023768;ENSMUST00000108971	+
chr15	28387897	28387956	A_52_P548463	Agilent4x44k	Dnah5	chr15	28203752	28472045	ENSMUST00000067048;uc007vjy.1;NM_133365	+
chr17	70820718	70820777	A_52_P443073	Agilent4x44k	Dlgap1	chr17	69969073	70821413	ENSMUST00000133983;ENSMUST00000060072;uc008dld.2;uc008dlc.2;uc008dlb.2;uc008dla.1;uc008dkz.1;ENSMUST00000155823;ENSMUST00000150798;ENSMUST00000146730;ENSMUST00000130971;NM_027712;NM_177639;ENSMUST00000155016;uc008dlf.2;uc008dle.2;ENSMUST00000135938;ENSMUST00000156946;uc008dli.2;NM_001128180;uc008dlh.2;uc008dlj.1;ENSMUST00000126801;ENSMUST00000148486;ENSMUST00000133717;ENSMUST00000140728;ENSMUST00…	+
chr16	32955337	32955396	A_51_P510250	Agilent4x44k	Lrch3	chr16	32914099	33016029	uc007yzr.1;NM_001081255;uc012aeu.1;uc007yzs.1;uc012aet.1;ENSMUST00000023491;ENSMUST00000171118;ENSMUST00000170201;ENSMUST00000170899;ENSMUST00000156928;ENSMUST00000164486;ENSMUST00000165616;ENSMUST00000135193;ENSMUST00000133399;ENSMUST00000163428;ENSMUST00000165826;ENSMUST00000142290	+
chr2	77415774	77415833	A_52_P538927	Agilent4x44k	Zfp385b	chr2	77410626	77817259	NM_001113400;uc008kfy.3;NM_001113399;uc012bxu.2;NM_178723;uc008kfz.3;ENSMUST00000090766;ENSMUST00000171063;ENSMUST00000111830;ENSMUST00000111831;ENSMUST00000145251;ENSMUST00000135756;ENSMUST00000128583;uc012bxv.1;ENSMUST00000151388;ENSMUST00000111829	-
chr13	66227495	66227554	A_52_P163148	Agilent4x44k	Gm10772	chr13	66227319	66227573	ENSMUST00000167981	-
chr9	106444130	106444189	A_52_P426503	Agilent4x44k	Abhd14a	chr9	106440050	106447678	NM_001110272;NM_001110271;NM_145919;uc009rjq.2;uc009rjr.2;uc012gzu.1;ENSMUST00000048685;ENSMUST00000171925;ENSMUST00000171678;ENSMUST00000185334;ENSMUST00000187983;ENSMUST00000190798;ENSMUST00000187001;ENSMUST00000187798	-
chr17	34459895	34459954	A_51_P279284	Agilent4x44k	BC051142	chr17	34226174	34588543	uc008cby.1;ENSMUST00000095342;uc008cbz.1;NM_010389;uc008cca.1;ENSMUST00000173681;ENSMUST00000167280;uc012apw.1;ENSMUST00000173764;ENSMUST00000040828;NM_207105;uc008ccb.2;uc008ccc.1;ENSMUST00000173103;ENSMUST00000174875;NM_010382;uc008cch.1;ENSMUST00000074557;ENSMUST00000050325;NM_001033978;uc012apx.1;uc008ccl.1;NM_079835;ENSMUST00000178562;ENSMUST00000025198;NM_001111094;uc012apy.1;ENSMUST0000008…	+
chr19	56315320	56315379	A_51_P330918	Agilent4x44k	Habp2	chr19	56287137	56320822	ENSMUST00000078284;ENSMUST00000095948;ENSMUST00000165407;NM_146101;uc008hys.1;uc008hyt.1;ENSMUST00000171341;ENSMUST00000166049;ENSMUST00000163502	+
chr1	150563304	150563363	A_51_P393518	Agilent4x44k	Hmcn1	chr1	150562501	150993435	uc007cyj.1;NM_001024720;ENSMUST00000074783;ENSMUST00000137197;ENSMUST00000177036;uc007cyl.1;ENSMUST00000155715	-
chr13	30814190	30814249	A_52_P289785	Agilent4x44k	Exoc2	chr13	30813917	30974047	uc007pzc.1;NM_025588;uc007pzd.1;ENSMUST00000021785;ENSMUST00000102946;uc011yxx.1;uc007pze.1;ENSMUST00000102943;NM_153072;uc007pzf.2	-
chr9	109056067	109056093	A_52_P632742	Agilent4x44k	Shisa5	chr9	109038565	109057792	ENSMUST00000112059;NM_001284332;NM_025858;ENSMUST00000026737;uc009rrm.1;uc009rrn.1;ENSMUST00000137282;ENSMUST00000120218;ENSMUST00000127969;ENSMUST00000059097;ENSMUST00000155541;uc009rro.1;ENSMUST00000120305;uc009rrp.1;ENSMUST00000154113;ENSMUST00000128976;ENSMUST00000135942;ENSMUST00000143754;ENSMUST00000124432;ENSMUST00000154184;NM_026381;uc009rrq.1;ENSMUST00000151141;ENSMUST00000152771	+
chr15	76595607	76595666	A_51_P457430	Agilent4x44k	Adck5	chr15	76576358	76595816	NM_172960;uc007wkv.2;uc011zuw.1;ENSMUST00000162503;ENSMUST00000161732;ENSMUST00000161783;ENSMUST00000160784;ENSMUST00000159949;ENSMUST00000161311;ENSMUST00000160296;ENSMUST00000161612;ENSMUST00000159005;ENSMUST00000160410;ENSMUST00000162254;uc007wkw.2;ENSMUST00000162139;ENSMUST00000159049;ENSMUST00000160094	+
chr7	126881181	126881240	A_51_P187184	Agilent4x44k	Taok2	chr7	126865676	126884967	NM_001163774;uc009jtg.2;ENSMUST00000071268;ENSMUST00000130371;uc009jth.2;NM_001163775;ENSMUST00000117394;ENSMUST00000156273	-
chr7	45474203	45474262	A_51_P365351	Agilent4x44k	Dhdh	chr7	45472956	45488805	ENSMUST00000011526;uc009gvj.1;NM_027903;ENSMUST00000126050	-
chr10	63003639	63003698	A_51_P206856	Agilent4x44k	Rufy2	chr10	62980222	63018742	uc007fjn.1;NM_027425;uc007fjl.1;ENSMUST00000148259;ENSMUST00000131718;ENSMUST00000119567;ENSMUST00000143594;ENSMUST00000122231;ENSMUST00000062600;ENSMUST00000156302;ENSMUST00000143726	+
chr5	45512033	45512092	A_51_P242166	Agilent4x44k	Lap3	chr5	45493373	45512691	NM_024434;uc008xiy.2;ENSMUST00000046122;ENSMUST00000137699;ENSMUST00000135413;ENSMUST00000131289;ENSMUST00000146811	+
chr4	49538809	49538868	A_52_P468023	Agilent4x44k	Aldob	chr4	49535994	49549546	NM_144903;uc008svw.1;ENSMUST00000029987;ENSMUST00000148415;ENSMUST00000144372	-
chr12	103400195	103400254	A_52_P34990	Agilent4x44k	Otub2	chr12	103388680	103406350	NM_026580;uc007ovg.2;uc011yqy.1;NM_001177841;ENSMUST00000101094;ENSMUST00000021620;ENSMUST00000141055;ENSMUST00000148371;ENSMUST00000179684	+
chr12	98677018	98677077	A_51_P450740	Agilent4x44k	Ptpn21	chr12	98676740	98737405	uc007ore.2;NM_001146199;uc007ord.2;NM_011877;uc011ypx.1;uc007orc.2;ENSMUST00000085116;ENSMUST00000170188;uc007orf.2	-
chr2	180595278	180595337	A_52_P272217	Agilent4x44k	Ogfr	chr2	180589245	180595837	ENSMUST00000029087;uc008ojk.2;NM_031373;uc008ojj.2;ENSMUST00000147070	+
chr17	55697261	55697320	A_52_P316584	Agilent4x44k	Pot1b	chr17	55652024	55712628	NM_028370;uc008dab.1;ENSMUST00000086876;uc008dac.1;uc008dad.1	-
chr8	39623942	39624001	A_52_P127130	Agilent4x44k	Msr1	chr8	39581699	39642678	NM_001113326;uc012gcm.1;ENSMUST00000026021;NM_031195;uc009lmk.1;ENSMUST00000170091	-
chrX	71421213	71421272	A_52_P601385	Agilent4x44k	Cd99l2	chrX	71420059	71492849	uc009tka.2;uc009tjz.2;NM_138309;NM_001199349;ENSMUST00000080035;ENSMUST00000114586;ENSMUST00000037391;ENSMUST00000114587;ENSMUST00000128515	-
chrX	98712806	98712865	A_52_P623114	Agilent4x44k	Ophn1	chrX	98554277	98891025	ENSMUST00000033560;uc009tux.1;NM_052976;uc009tuy.1;ENSMUST00000113826;ENSMUST00000147529;ENSMUST00000154920;uc009tuz.1;uc009tva.1;ENSMUST00000125150;ENSMUST00000147805;uc012hmn.1;ENSMUST00000142267;uc009tvb.1;ENSMUST00000156917;ENSMUST00000140598;ENSMUST00000156634	-
chr14	25711988	25712047	A_52_P289854	Agilent4x44k	Zcchc24	chr14	25711639	25769039	NM_001101433;uc011zho.1;ENSMUST00000069180;ENSMUST00000184642	-
chr19	8846483	8846542	A_51_P196526	Agilent4x44k	Bscl2	chr19	8837466	8848683	uc008gni.2;NM_001136064;ENSMUST00000171649;ENSMUST00000159770;ENSMUST00000159634;NM_008144;uc008gnj.2;ENSMUST00000160556;ENSMUST00000159571;ENSMUST00000160897;ENSMUST00000086058;uc008gnk.2;uc008gnl.2;ENSMUST00000162071;ENSMUST00000162580;ENSMUST00000159653	+
chr5	30674356	30674415	A_51_P273979	Agilent4x44k	Cenpa	chr5	30666777	30674827	ENSMUST00000133316;ENSMUST00000144742;NM_007681;uc008wvt.1;ENSMUST00000134846;ENSMUST00000150810;ENSMUST00000149759;ENSMUST00000031073;ENSMUST00000134372	+
chr5	74225375	74225416	A_52_P157256	Agilent4x44k	Scfd2	chr5	74204815	74531749	uc008xtk.2;uc012dxh.1;NM_001114660;NM_001286437;ENSMUST00000072857;ENSMUST00000146015;ENSMUST00000113542;ENSMUST00000121330;ENSMUST00000148994;ENSMUST00000075848;uc008xtl.2;NM_178672;ENSMUST00000151474	-
chr6	42838657	42838716	A_51_P359525	Agilent4x44k	Olfr449	chr6	42837852	42838888	ENSMUST00000050729;NM_147064;uc009brz.1	+
chr2	91918715	91918774	A_52_P679020	Agilent4x44k	Ambra1	chr2	91730134	91918849	ENSMUST00000099712;uc008kwt.1;uc008kwu.1;NM_001080754;NM_172669;uc008kwq.1;uc008kwr.1;ENSMUST00000111317;ENSMUST00000124132;ENSMUST00000156496;ENSMUST00000111316;ENSMUST00000045705;ENSMUST00000045699;ENSMUST00000133490	+
chr18	37521015	37521074	A_51_P515649	Agilent4x44k	Pcdha3	chr18	36930284	37841873	NM_054072;uc008eot.2;uc008eou.1;ENSMUST00000070797;NM_198117;uc008eov.2;uc012bbv.1;ENSMUST00000115662;uc008eow.2;NM_138662;NM_007766;uc008eox.2;uc008eoy.1;NM_001174154;ENSMUST00000115661;NM_009959;uc008eoz.2;NM_007767;uc008epb.2;uc012bbw.1;uc008epc.2;NM_009957;NM_201243;uc008epd.2;NM_138661;uc008epe.2;ENSMUST00000115659;NM_009961;uc008epf.2;ENSMUST00000115658;uc008eph.2;uc012bbx.1;NM_009960;uc008…	+
chr1	37063489	37063548	A_52_P408315	Agilent4x44k	Vwa3b	chr1	37153844	37187605	ENSMUST00000027289;ENSMUST00000169057	+
chr3	133367852	133367911	A_51_P326346	Agilent4x44k	Ppa2	chr3	133310110	133378235	ENSMUST00000029644;NM_146141;uc008rkm.1;uc008rkn.1;ENSMUST00000122334;ENSMUST00000153387;ENSMUST00000150386;ENSMUST00000125858;ENSMUST00000106315	+
chr5	104213899	104213958	A_51_P264769	Agilent4x44k	Dmp1	chr5	104202616	104214102	NM_016779;uc008yke.1;ENSMUST00000066708	+
chr7	24888931	24888990	A_52_P404955	Agilent4x44k	Rps19	chr7	24884371	24889806	ENSMUST00000108430;ENSMUST00000129847;uc009fqq.1;uc009fqr.1;ENSMUST00000138662;ENSMUST00000108428;ENSMUST00000153451;NM_023133;uc009fqs.1;ENSMUST00000108429;ENSMUST00000156372;ENSMUST00000124035;ENSMUST00000130335;ENSMUST00000146004	+
chr1	105844820	105844879	A_51_P122906	Agilent4x44k	Tnfrsf11a	chr1	105780718	105847981	ENSMUST00000027559;uc007cgp.1;NM_009399;uc007cgo.1;ENSMUST00000187812;ENSMUST00000187658	+
chr4	130826100	130826159	A_52_P282741	Agilent4x44k	Sdc3	chr4	130792536	130826319	NM_011520;uc008uzr.1;ENSMUST00000070478;ENSMUST00000146093;uc008uzs.1;ENSMUST00000152591;ENSMUST00000141297;ENSMUST00000140623	+
chr1	71047643	71047702	A_52_P616404	Agilent4x44k	Bard1	chr1	71027498	71103146	ENSMUST00000027393;NM_007525;uc007bjm.2	-
chr12	112767807	112767866	A_52_P591153	Agilent4x44k	Pld4	chr12	112760654	112768986	uc007pfc.1;NM_178911;ENSMUST00000063888;uc007pfd.1	+
chr7	89853379	89853438	A_51_P396000	Agilent4x44k	Me3	chr7	89632392	89854359	ENSMUST00000159504;uc009igc.1;ENSMUST00000162145;ENSMUST00000032856;uc009igd.1;NM_181407;uc009ige.1;ENSMUST00000159167;ENSMUST00000032853	+
chr11	54985086	54985145	A_51_P231979	Agilent4x44k	Anxa6	chr11	54978961	55033471	NM_013472;NM_001110211;uc007iys.2;uc007iyr.2;ENSMUST00000108883;ENSMUST00000102727;ENSMUST00000148298;uc007iyt.2	-
chr1	163953417	163953476	A_52_P24799	Agilent4x44k	Scyl3	chr1	163929099	163955126	NM_001286002;uc011wuu.1;ENSMUST00000161908;NM_001286003;NM_028776;ENSMUST00000027876;ENSMUST00000170359;ENSMUST00000162234;uc007dhq.1;uc007dhr.1;ENSMUST00000159516;ENSMUST00000163033;uc007dht.1;ENSMUST00000162920	+
chr6	17942856	17942915	A_51_P239315	Agilent4x44k	St7	chr6	17692933	17943025	ENSMUST00000129105;uc009azw.1;uc009azu.1;uc009azv.1;ENSMUST00000115420;NM_001289624;NM_001289625;NM_001289626;ENSMUST00000115419;ENSMUST00000125673;ENSMUST00000081635;ENSMUST00000150281;ENSMUST00000052113;ENSMUST00000144488;ENSMUST00000115418;uc009azx.1;uc009azy.1;NM_001289627;NM_001289629;ENSMUST00000000674;ENSMUST00000127181;ENSMUST00000144021;ENSMUST00000077080;uc009azz.1;uc009baa.1;NM_0010833…	+
chr9	19649020	19649079	A_52_P240561	Agilent4x44k	Zfp317	chr9	19622090	19649731	NM_172918;uc012gos.1;uc009ohp.2;uc009ohq.2;uc009ohr.1;ENSMUST00000079042;uc009ohs.1	+
chr13	98686400	98686459	A_52_P799815	Agilent4x44k	Tmem171	chr13	98686235	98694834	ENSMUST00000064347;NM_001025606;uc007roy.1;ENSMUST00000148950	-
chr5	65450055	65450114	A_51_P237688	Agilent4x44k	Smim14	chr5	65446844	65537184	ENSMUST00000139122;uc008xnt.1;NM_133697;ENSMUST00000135258;ENSMUST00000040532;ENSMUST00000121661;ENSMUST00000149167;ENSMUST00000125954;ENSMUST00000144562	-
chr1	173645989	173646042	A_51_P334785	Agilent4x44k	Pyhin1	chr1	173630858	173647928	NM_175026;uc007drr.2;ENSMUST00000056071	+
chr15	37309671	37309730	A_51_P408821	Agilent4x44k	Grhl2	chr15	37233035	37363569	NM_026496;uc007vne.2;ENSMUST00000161405;ENSMUST00000022895;ENSMUST00000161532;uc007vnf.2;ENSMUST00000161933;ENSMUST00000159221	+
chr18	73590161	73590220	A_52_P264161	Agilent4x44k	Mex3c	chr18	73572704	73592578	NM_001039214;uc008fot.2;ENSMUST00000091852	+
chr4	155558715	155558774	A_52_P304858	Agilent4x44k	Gnb1	chr4	155491360	155559269	uc008wdp.2;uc008wdr.2;uc008wdq.2;NM_008142;NM_001160016;NM_001160017;ENSMUST00000165335;ENSMUST00000105616;ENSMUST00000030940;ENSMUST00000176411;ENSMUST00000177094;ENSMUST00000175688;ENSMUST00000176637;ENSMUST00000175705;ENSMUST00000176308	+
chr2	73826504	73826563	A_52_P379037	Agilent4x44k	Atf2	chr2	73816508	73892639	NM_001284374;NM_001284372;NM_001284369;NM_001025093;NM_001284373;NM_001284376;NM_009715;ENSMUST00000112016;ENSMUST00000112007;ENSMUST00000055833;ENSMUST00000090802;ENSMUST00000112010;ENSMUST00000124737;ENSMUST00000156455;uc008kdc.1;uc008kdd.1;uc008kdh.1;uc008kdg.1;uc008kde.1;uc008kdi.1;uc008kdf.1;ENSMUST00000100009;ENSMUST00000112017;ENSMUST00000173010;NM_001284371;NM_001284370;uc008kdj.1;uc008kd…	-
chr5	9119369	9119428	A_52_P529073	Agilent4x44k	Dmtf1	chr5	9118801	9161776	ENSMUST00000071921;uc008wky.2;uc008wkz.2;uc008wlc.2;NM_001110327;NM_011806;ENSMUST00000184159;ENSMUST00000095017;ENSMUST00000184120;ENSMUST00000184888;ENSMUST00000184401;ENSMUST00000184620;ENSMUST00000183448;ENSMUST00000183347;ENSMUST00000183973;ENSMUST00000184370;uc008wld.2;ENSMUST00000184903;ENSMUST00000184947;ENSMUST00000184372;ENSMUST00000183525;ENSMUST00000183792;uc008wle.2;uc008wlf.2;ENSMUS…	-
chr7	78781400	78781454	A_51_P335916	Agilent4x44k	Mrpl46	chr7	78775236	78783531	ENSMUST00000032841;uc009hxl.1;NM_023331;ENSMUST00000133949	-
chr13	105121368	105121427	A_51_P309556	Agilent4x44k	4933425L06Rik	chr13	105082121	105121782	NM_025751;uc007rtq.1;ENSMUST00000022232	+
chr11	105135417	105135444	A_51_P401749	Agilent4x44k	Mettl2	chr11	105126424	105141146	NM_172567;uc007lxa.2;ENSMUST00000021030;ENSMUST00000136214;ENSMUST00000132185;ENSMUST00000129012;ENSMUST00000155460	+
chr17	17837702	17837761	A_52_P357962	Agilent4x44k	Spaca6	chr17	17830719	17843009	ENSMUST00000133912;ENSMUST00000178408;uc012ale.1;uc012ald.1;uc012alf.1;NM_001162909;uc012alg.1;ENSMUST00000172097;ENSMUST00000139969;ENSMUST00000177859;ENSMUST00000012759;ENSMUST00000150302;ENSMUST00000178056;ENSMUST00000155293;ENSMUST00000052338;uc008apq.1;ENSMUST00000154301;ENSMUST00000179350	+
chr7	82859742	82859801	A_51_P122481	Agilent4x44k	1700010L04Rik	chr7	82851599	82859849	ENSMUST00000179662;ENSMUST00000178848;ENSMUST00000032872	+
chr16	38006823	38006882	A_52_P103784	Agilent4x44k	Gpr156	chr16	37916495	38007529	NM_153394;uc007zel.1;ENSMUST00000061274	+
chr18	40531018	40531077	A_51_P266579	Agilent4x44k	Kctd16	chr18	40258360	40531184	uc012bch.1;NM_026135;ENSMUST00000091927	+
chr11	40739331	40739390	A_51_P418339	Agilent4x44k	Nudcd2	chr11	40733641	40740046	NM_026023;uc007ily.2;ENSMUST00000020578;ENSMUST00000127057;ENSMUST00000127382;ENSMUST00000141839;ENSMUST00000144601	+
chr5	45699963	45700022	A_51_P160408	Agilent4x44k	Lcorl	chr5	45697181	45857615	ENSMUST00000045586;uc008xjg.3;NM_178142;uc008xjh.3;uc008xji.3;ENSMUST00000190036;ENSMUST00000121573;uc008xjj.2;NM_172153;uc008xjk.2;NM_001163073;uc008xjl.2;ENSMUST00000016026;ENSMUST00000087164;ENSMUST00000189859;ENSMUST00000187615;ENSMUST00000186633;ENSMUST00000067997;ENSMUST00000156295	-
chr16	17086112	17086171	A_51_P265016	Agilent4x44k	Ypel1	chr16	17069696	17087045	ENSMUST00000035682;ENSMUST00000153489;ENSMUST00000150987;ENSMUST00000115729;ENSMUST00000134036;ENSMUST00000141959;ENSMUST00000090199;uc007yju.1;uc007yjv.1;NM_023249;uc007yjt.1	+
chr4	45809931	45809990	A_51_P270997	Agilent4x44k	Igfbpl1	chr4	45809468	45826923	ENSMUST00000044297;NM_018741;uc008ssy.1;ENSMUST00000145102	-
chr11	55236031	55236090	A_51_P338563	Agilent4x44k	Slc36a1	chr11	55204339	55236330	NM_153139;uc007izd.1;ENSMUST00000108872;ENSMUST00000020499;uc007ize.1;ENSMUST00000108867	+
chr7	120135555	120135605	A_52_P331981	Agilent4x44k	Zp2	chr7	120132360	120145290	NM_011775;uc009jmi.1;ENSMUST00000033207	-
chr6	90420977	90421036	A_52_P566325	Agilent4x44k	Ccdc37	chr6	90403735	90428797	uc009cxg.2;NM_173775;uc012eoz.1;ENSMUST00000062750;ENSMUST00000165673;ENSMUST00000153843;ENSMUST00000134224	-
chr13	55325892	55325898	A_51_P315530	Agilent4x44k	Mxd3	chr13	55325167	55329758	NM_016662;uc007qqn.1;ENSMUST00000021941;ENSMUST00000146181;ENSMUST00000141644	-
chr15	75598054	75598113	A_51_P331328	Agilent4x44k	Gpihbp1	chr15	75596628	75599481	ENSMUST00000189944;ENSMUST00000023243;ENSMUST00000189874;NM_026730;uc007wgw.1;ENSMUST00000190119;ENSMUST00000186934	+
chr5	125386091	125386150	A_51_P292097	Agilent4x44k	Ubb	chr5	125385964	125390202	uc008zro.2;NM_019639;uc012edr.1;ENSMUST00000136312;uc008zrh.2;uc008zrj.2;uc008zrk.2;uc008zri.2;uc008zrg.2;uc008zrl.1;ENSMUST00000156249;uc008zrm.1;ENSMUST00000108707	-
chr1	33453888	33453947	A_51_P338998	Agilent4x44k	Prim2	chr1	33453807	33669795	NM_008922;ENSMUST00000027312;uc007anq.1;uc007anr.1;ENSMUST00000189552;ENSMUST00000187353	-
chr11	66005738	66005797	A_52_P188874	Agilent4x44k	Dnah9	chr11	65831282	66168551	ENSMUST00000080665;NM_001099633;uc007jlg.1;ENSMUST00000152386;uc007jlh.1;ENSMUST00000108691;uc007jlj.1;ENSMUST00000142836	-
chr3	87940465	87940524	A_52_P28792	Agilent4x44k	Isg20l2	chr3	87930313	87940686	NM_177663;uc008ptj.1;ENSMUST00000055984	+
chr4	114907304	114907329	A_51_P279931	Agilent4x44k	Foxd2	chr4	114906279	114908898	NM_008593;uc012dix.1;ENSMUST00000068654	-
chr11	78154949	78155008	A_52_P369828	Agilent4x44k	Fam222b	chr11	78094660	78157339	ENSMUST00000073705;uc007kic.2;NM_145430;uc007kid.2;ENSMUST00000100782;ENSMUST00000155571;uc007kie.2	+
chr8	3635913	3635939	A_51_P134070	Agilent4x44k	Stxbp2	chr8	3630955	3643644	ENSMUST00000160708;ENSMUST00000162867;ENSMUST00000159911;ENSMUST00000159888;ENSMUST00000162737;NM_011503;uc009kse.1;uc009ksf.1;ENSMUST00000163044;ENSMUST00000004745;ENSMUST00000161982;ENSMUST00000162974;ENSMUST00000160435;ENSMUST00000159370;ENSMUST00000159652;ENSMUST00000162047;ENSMUST00000161629;ENSMUST00000162832	+
chr8	70597557	70597616	A_52_P563617	Agilent4x44k	Ssbp4	chr8	70597489	70608872	NM_133772;uc009max.2;uc009may.1;ENSMUST00000049908	-
chr17	12841450	12841509	A_52_P655278	Agilent4x44k	Mas1	chr17	12841004	12868143	uc008ald.2;uc012akf.1;uc012ake.1;uc008ale.2;NM_008552;uc008alf.2;ENSMUST00000089015;ENSMUST00000165020;ENSMUST00000167152;ENSMUST00000161747;ENSMUST00000162333;ENSMUST00000162119;ENSMUST00000162389;ENSMUST00000159223;ENSMUST00000159865	-
chr7	25082293	25082352	A_51_P243207	Agilent4x44k	Zfp574	chr7	25077204	25083492	uc009frj.2;NM_001168506;ENSMUST00000179556;NM_175477;uc009frk.2;ENSMUST00000053410	+
chr10	128585041	128585100	A_52_P133607	Agilent4x44k	Erbb3	chr10	128567523	128589652	ENSMUST00000082059;uc007hnm.1;NM_010153	-
chr17	71658688	71658747	A_52_P384901	Agilent4x44k	Wdr43	chr17	71616068	71659031	uc008dms.2;NM_175639;ENSMUST00000047086	+
chr15	63826270	63826294	A_52_P87997	Agilent4x44k	Gsdmc3	chr15	63775968	63912297	ENSMUST00000110125;uc007vyu.1;uc007vyt.1;NM_031378;ENSMUST00000173503;NM_001168274;NM_177912;uc007vyx.1;uc007vyy.1;ENSMUST00000089900;ENSMUST00000188404;ENSMUST00000188691;ENSMUST00000185526;NM_183194;uc007vza.2;ENSMUST00000190682;ENSMUST00000089894;ENSMUST00000188108;uc007vzc.1;NM_028992;ENSMUST00000063530	-
chr4	108816819	108816878	A_52_P442756	Agilent4x44k	Btf3l4	chr4	108814294	108834248	uc008ubq.1;uc008ubp.1;NM_027453;uc008ubo.1;ENSMUST00000102742;ENSMUST00000102741;ENSMUST00000102740;ENSMUST00000102739;uc008ubr.1;ENSMUST00000125707;ENSMUST00000139464	-
chr7	119785189	119785248	A_52_P417967	Agilent4x44k	Eri2	chr7	119768679	119794058	ENSMUST00000106523;ENSMUST00000063902;ENSMUST00000125595;uc009jlu.2;uc012fsw.1;uc009jlv.2;uc012fsx.1;NM_027698;ENSMUST00000033224;ENSMUST00000139192;ENSMUST00000150844;ENSMUST00000133926	-
chr10	87933822	87933881	A_52_P351116	Agilent4x44k	Igf1	chr10	87858265	87937047	ENSMUST00000122386;NM_010512;NM_001111275;uc007gqv.2;uc007gqw.2;ENSMUST00000095360;ENSMUST00000105300;ENSMUST00000121952;ENSMUST00000126490;ENSMUST00000062862;ENSMUST00000121161;NM_184052;uc007gqx.2;NM_001111276;NM_001111274;uc011xle.1;uc007gra.2;ENSMUST00000122100	+
chr12	8343542	8343601	A_52_P634447	Agilent4x44k	Hs1bp3	chr12	8313432	8343824	NM_021429;uc007mzo.2;ENSMUST00000020927	+
chr9	45347167	45347211	A_51_P472120	Agilent4x44k	Tmprss13	chr9	45319099	45347581	NM_001013373;uc009pfr.1;ENSMUST00000034597	+
chr7	41044687	41044746	A_52_P667466	Agilent4x44k	Gm4884	chr7	41032718	41045302	uc009glj.1;NM_183166;ENSMUST00000164422	+
chr11	48862709	48862768	A_52_P212774	Agilent4x44k	Irgm1	chr11	48861968	48871683	ENSMUST00000147151;ENSMUST00000049519;NM_008326;uc007ipg.1;ENSMUST00000097271	-
chr17	48448482	48448541	A_51_P161929	Agilent4x44k	Tspo2	chr17	48447956	48451522	ENSMUST00000159478;NM_027292;uc008cxy.1;ENSMUST00000024794;ENSMUST00000162481;ENSMUST00000159988;ENSMUST00000160259	-
chr17	66089431	66089470	A_51_P261470	Agilent4x44k	Ndufv2	chr17	66078794	66101559	uc008dgw.1;uc008dgx.1;NM_028388;NM_001278415;ENSMUST00000143987;ENSMUST00000024909;ENSMUST00000138847;ENSMUST00000147484	-
chr3	142793593	142793652	A_51_P195947	Agilent4x44k	Pkn2	chr3	142790901	142882004	NM_178654;uc008rpe.2;ENSMUST00000043812;ENSMUST00000173913;ENSMUST00000174422;ENSMUST00000173830;ENSMUST00000166330;uc008rpf.2;ENSMUST00000172521;ENSMUST00000174099;uc008rpg.2;ENSMUST00000172916	-
chr2	86228119	86228178	A_51_P375458	Agilent4x44k	Olfr1047	chr2	86228009	86228969	NM_147012;uc008klx.1;ENSMUST00000099901	-
chrX	16709301	16709360	A_51_P302566	Agilent4x44k	Maob	chrX	16709280	16817366	NM_172778;uc009ssb.2;ENSMUST00000040820;ENSMUST00000168613;ENSMUST00000163344;ENSMUST00000173143	-
chr11	97837764	97837823	A_52_P419298	Agilent4x44k	Lasp1	chr11	97799000	97838764	ENSMUST00000143571;ENSMUST00000043843;NM_010688;uc007lew.1;ENSMUST00000107569;ENSMUST00000129558;ENSMUST00000152962;ENSMUST00000146572;ENSMUST00000136723;ENSMUST00000134428;ENSMUST00000129828;ENSMUST00000127033;ENSMUST00000148280;ENSMUST00000153520;ENSMUST00000155762;ENSMUST00000127575;ENSMUST00000107568	+
chr7	30453718	30453763	A_52_P539095	Agilent4x44k	Kirrel2	chr7	30447534	30457652	ENSMUST00000140565;ENSMUST00000045817;NM_172898;uc009gel.1;ENSMUST00000169893;uc012fho.1	-
chr7	35837992	35838051	A_51_P320031	Agilent4x44k	E130304I02Rik	chr7	35802591	35838074	uc012fio.1	+
chr11	50910483	50910528	A_52_P134899	Agilent4x44k	Zfp2	chr11	50898711	50916165	uc007itc.1;uc007itb.1;uc007isy.1;uc007ita.1;uc011xuj.1;uc007isz.1;NM_001044699;NM_001044697;NM_001044700;NM_001044698;ENSMUST00000109129;ENSMUST00000116378;ENSMUST00000109128;ENSMUST00000150903;ENSMUST00000124748;ENSMUST00000151027	-
chrX	136531452	136531491	A_52_P538451	Agilent4x44k	Kir3dl1	chrX	136517998	136534309	NM_177749;uc012how.1;uc009uio.1;ENSMUST00000113104;ENSMUST00000113105	+
chr11	46587992	46588051	A_52_P682557	Agilent4x44k	BC053393	chr11	46571512	46589232	NM_001025435;uc007ioo.2;ENSMUST00000050937	+
chr5	139356609	139356668	A_52_P567228	Agilent4x44k	Cyp2w1	chr5	139352616	139357033	uc012efv.1;NM_001160265;ENSMUST00000031521	+
chr7	122081973	122082032	A_52_P121641	Agilent4x44k	Ubfd1	chr7	122067175	122082199	ENSMUST00000033158;uc009jof.1;NM_138589;uc009jog.1;ENSMUST00000148060;ENSMUST00000133390;ENSMUST00000124733;ENSMUST00000153640	+
chr13	4593044	4593103	A_52_P496424	Agilent4x44k	Akr1e1	chr13	4590757	4609174	ENSMUST00000110691;uc007pjs.1;uc007pjt.1;NM_018859;ENSMUST00000091848;ENSMUST00000131982	-
chr19	12674479	12674538	A_51_P204103	Agilent4x44k	Olfr1442	chr19	12674178	12675243	NM_146697;uc008guj.2;ENSMUST00000057924	+
chr2	70712183	70712242	A_52_P13839	Agilent4x44k	Gorasp2	chr2	70661508	70712636	uc008jzn.2;NM_027352;uc008jzp.2;uc008jzo.2;ENSMUST00000133432;ENSMUST00000028509;ENSMUST00000112201;ENSMUST00000112205;ENSMUST00000130970;uc008jzs.2;ENSMUST00000136485	+
chr7	137468003	137468062	A_52_P598336	Agilent4x44k	Glrx3	chr7	137437647	137468594	uc009kex.1;NM_023140;uc009kew.1;ENSMUST00000064404	+
chr17	57052814	57052849	A_52_P411667	Agilent4x44k	Slc25a23	chr17	57043710	57059863	uc008ddu.2;NM_025877;ENSMUST00000040280;ENSMUST00000163442;ENSMUST00000170015;ENSMUST00000171528;ENSMUST00000171128;uc008ddv.1;ENSMUST00000165187	-
chr7	119961140	119961199	A_52_P659544	Agilent4x44k	Dnah3	chr7	119922717	120095177	ENSMUST00000046993;uc009jme.1;uc009jmf.1;uc009jmg.1	-
chr15	81992969	81993028	A_52_P641367	Agilent4x44k	Desi1	chr15	81992522	82033862	uc011zwo.1;uc007wxw.1;NM_134095;ENSMUST00000146628;ENSMUST00000152227;ENSMUST00000135988;ENSMUST00000129039;ENSMUST00000023110;ENSMUST00000089187	-
chr8	124617437	124617491	A_52_P326391	Agilent4x44k	Capn9	chr8	124576110	124618731	NM_023709;uc009nxf.2;ENSMUST00000093033;ENSMUST00000133086;ENSMUST00000133583	+
chr6	63313167	63313226	A_52_P175099	Agilent4x44k	Grid2	chr6	63255876	64668282	ENSMUST00000159319;ENSMUST00000159561;ENSMUST00000095852;ENSMUST00000160408;ENSMUST00000161105;uc009cdx.1;uc009cdy.1;NM_008167;uc009cdz.1;ENSMUST00000162968	+
chr7	103660442	103660501	A_51_P306243	Agilent4x44k	Olfr623	chr7	103660243	103661318	NM_147122;uc009iug.2;ENSMUST00000068531	-
chrX	38962487	38962546	A_52_P573528	Agilent4x44k	6030498E09Rik	chrX	38772671	38962688	ENSMUST00000050744;uc009tah.1;NM_183126;ENSMUST00000168144	+
chr1	157565500	157565529	A_52_P388836	Agilent4x44k	Sec16b	chr1	157506728	157568425	ENSMUST00000086130;NM_033354;uc007ddl.2;uc007ddm.2;ENSMUST00000027881;ENSMUST00000111700;NM_001159986;uc007ddn.2;uc007ddo.1;ENSMUST00000146873;ENSMUST00000155665	+
chr3	142618933	142618992	A_51_P398766	Agilent4x44k	Gbp3	chr3	142496933	142619179	NM_153564;uc008rop.1;ENSMUST00000090127;uc008ror.1;NM_145545;NM_001083312;uc008rot.1;uc008ros.1;ENSMUST00000171263;ENSMUST00000045097;uc008rou.1;NM_018734;NM_001289492;uc008rov.1;ENSMUST00000106222;ENSMUST00000128609;ENSMUST00000029935;ENSMUST00000142731;ENSMUST00000106221;NM_001289493;uc008row.1;ENSMUST00000142060;NM_010259;uc008rox.1;ENSMUST00000029936	+
chr4	141404415	141404431	A_51_P352572	Agilent4x44k	Clcnkb	chr4	141404353	141416014	ENSMUST00000135486;ENSMUST00000006378;ENSMUST00000105788;uc012dob.1;uc008voh.2;NM_019701;uc008voi.2;ENSMUST00000145725	-
chr17	32771656	32771715	A_52_P394500	Agilent4x44k	Zfp871	chr17	32765496	32788287	NM_172458;uc008bxm.1;ENSMUST00000159086;ENSMUST00000057501	-
chr11	115430831	115430890	A_51_P272448	Agilent4x44k	Kctd2	chr11	115420125	115431274	NM_183285;uc007mhn.2;ENSMUST00000103035;ENSMUST00000106533;ENSMUST00000123345;ENSMUST00000143856;ENSMUST00000143775	+
chr12	104763411	104763470	A_51_P200667	Agilent4x44k	Clmn	chr12	104763113	104865076	NM_001040682;NM_053155;uc011yrj.1;uc007oxl.1;ENSMUST00000109936;ENSMUST00000109937	-
chr16	10530262	10530321	A_51_P336622	Agilent4x44k	Dexi	chr16	10502531	10543054	ENSMUST00000184863;NM_021428;uc007ydx.1;ENSMUST00000038281;ENSMUST00000183355	-
chr1	181769479	181769538	A_52_P216696	Agilent4x44k	Dnah14	chr1	181738987	181769674	uc007dxk.1;ENSMUST00000097446;uc007dxl.1;ENSMUST00000160345	+
chr18	20983282	20983341	A_51_P386539	Agilent4x44k	Rnf125	chr18	20944624	20983848	NM_026301;uc008eez.1;ENSMUST00000050004;uc008efa.1	+
chr5	66302050	66302109	A_51_P149562	Agilent4x44k		chrX	157443855	157492287	ENSMUST00000112529;NM_009214;uc009urz.1;ENSMUST00000145477;ENSMUST00000146026;ENSMUST00000127089;ENSMUST00000123770	-
chr13	75998784	75998843	A_51_P212980	Agilent4x44k	Spata9	chr13	75967738	75998968	NM_029343;uc007rgb.1;ENSMUST00000022081	+
chr8	94018116	94018154	A_52_P893105	Agilent4x44k	Nudt21	chr8	94017770	94037039	ENSMUST00000034204;NM_026623;uc009mvo.1	-
chr16	20663187	20663246	A_52_P163978	Agilent4x44k	Psmd2	chr16	20651651	20663414	NM_134101;uc007yqq.2;uc007yqr.2;ENSMUST00000007212;ENSMUST00000172207;ENSMUST00000169195;ENSMUST00000167869;ENSMUST00000166071;ENSMUST00000169184	+
chr5	149430122	149430181	A_51_P233304	Agilent4x44k	Medag	chr5	149411749	149431723	ENSMUST00000093110;ENSMUST00000146189;uc009apt.1;NM_027519;uc009aps.1;ENSMUST00000121876	+
chr2	174341895	174341901	A_52_P112182	Agilent4x44k		chrX	157443855	157492287	ENSMUST00000112529;NM_009214;uc009urz.1;ENSMUST00000145477;ENSMUST00000146026;ENSMUST00000127089;ENSMUST00000123770	-
chr19	34047107	34047166	A_51_P351467	Agilent4x44k	Lipk	chr19	34008253	34047903	uc012bkq.2;uc008hfx.2;uc012bkr.2;NM_001205349;NM_172837;ENSMUST00000054260	+
chr11	61449790	61449849	A_52_P22696	Agilent4x44k	Rnf112	chr11	61448441	61454131	uc007jhl.1;uc007jhk.1;uc007jhj.1;NM_009548;ENSMUST00000054927;ENSMUST00000060255;ENSMUST00000102661;ENSMUST00000152137;ENSMUST00000126859;ENSMUST00000136966;ENSMUST00000130648	-
chr17	24155848	24155907	A_51_P260658	Agilent4x44k	Amdhd2	chr17	24155832	24163766	NM_172935;uc008aum.1;ENSMUST00000132944;ENSMUST00000130520;ENSMUST00000040735;ENSMUST00000138685;ENSMUST00000129523;uc008auo.1;ENSMUST00000131766	-
chr16	29230337	29230396	A_51_P325862	Agilent4x44k	Hrasls	chr16	29209694	29230531	NM_013751;uc007yvw.1;ENSMUST00000089824;ENSMUST00000162747;ENSMUST00000160794;uc007yvx.1;ENSMUST00000161294	+
chr19	42741658	42741717	A_51_P406877	Agilent4x44k	Pyroxd2	chr19	42725857	42752775	uc008hnu.1;uc012bly.1;NM_029011;ENSMUST00000076505;uc012blz.1;uc008hnv.1;uc008hnw.1	-
chr4	116979420	116979471	A_52_P47432	Agilent4x44k	Zswim5	chr4	116877376	116989264	ENSMUST00000044823;uc008uhq.1;NM_001029912	+
chr4	117120286	117120345	A_52_P585165	Agilent4x44k	Btbd19	chr4	117119217	117125725	uc008uhz.2;uc008uhy.2;ENSMUST00000153924;ENSMUST00000097915;ENSMUST00000183310;ENSMUST00000125896;ENSMUST00000153303;ENSMUST00000181979	-
chr12	80168459	80168480	A_51_P347862	Agilent4x44k	Actn1	chr12	80167541	80260371	uc007oao.2;NM_134156;uc007oaq.2;uc007oap.2;ENSMUST00000021554;ENSMUST00000167327	-
chr7	3678607	3678666	A_52_P676390	Agilent4x44k	Mboat7	chr7	3677788	3693525	NM_029934;uc009evq.1;ENSMUST00000038608;ENSMUST00000127106;ENSMUST00000128364;ENSMUST00000133223;uc009evt.1;uc009evs.1;uc009evr.1;ENSMUST00000131688;ENSMUST00000118710;ENSMUST00000150785;ENSMUST00000150684	-
chr13	98725284	98725343	A_51_P171376	Agilent4x44k		chrX	157443855	157492287	ENSMUST00000112529;NM_009214;uc009urz.1;ENSMUST00000145477;ENSMUST00000146026;ENSMUST00000127089;ENSMUST00000123770	-
chr2	165519213	165519272	A_51_P382912	Agilent4x44k	Slc2a10	chr2	165503787	165519917	ENSMUST00000029196;NM_130451;uc008nxv.1;ENSMUST00000148463	+
chr12	76782888	76782947	A_51_P354132	Agilent4x44k	Fntb	chr12	76765538	76921412	ENSMUST00000041262;ENSMUST00000126408;NM_206534;uc007nyr.1;uc007nyq.1;ENSMUST00000110399;ENSMUST00000125842;ENSMUST00000137826;ENSMUST00000152917;ENSMUST00000041008;ENSMUST00000151864;uc007nyu.1;NM_145927;ENSMUST00000123887;ENSMUST00000154743;ENSMUST00000136939;ENSMUST00000130605	+
chr9	103189905	103189964	A_52_P131559	Agilent4x44k		chrX	157443855	157492287	ENSMUST00000112529;NM_009214;uc009urz.1;ENSMUST00000145477;ENSMUST00000146026;ENSMUST00000127089;ENSMUST00000123770	-
chr4	49650032	49650091	A_51_P328769	Agilent4x44k	Rnf20	chr4	49632006	49656887	ENSMUST00000140341;uc008swb.2;uc008swa.2;NM_001163263;NM_182999;uc012dec.1;uc008svz.2;uc008svy.2;ENSMUST00000156314;ENSMUST00000167496;ENSMUST00000029989;ENSMUST00000146547;ENSMUST00000132782;ENSMUST00000126675;ENSMUST00000149862;ENSMUST00000131962;ENSMUST00000138490	+
chr8	46578689	46578748	A_51_P241791	Agilent4x44k	Cenpu	chr8	46552055	46580007	ENSMUST00000135432;ENSMUST00000034045;ENSMUST00000153908;NM_027973;uc009lqg.1;uc009lqh.1;uc012gdk.1;ENSMUST00000093518;ENSMUST00000129371;ENSMUST00000122838;ENSMUST00000136724	+
chr10	126999833	126999892	A_51_P237076	Agilent4x44k	Ctdsp2	chr10	126978716	126999975	uc007hhj.2;uc011xph.1;NM_001113470;ENSMUST00000105256;NM_146012;uc011xpj.1;ENSMUST00000105255	+
chr5	25698233	25698292	A_52_P552160	Agilent4x44k	Xrcc2	chr5	25689812	25705825	ENSMUST00000030773;NM_020570;uc008wta.1;ENSMUST00000114922;ENSMUST00000134972;ENSMUST00000131308	-
chr7	144421039	144421098	A_52_P548470	Agilent4x44k	Shank2	chr7	144001928	144424494	ENSMUST00000105902;NM_001113373;uc009kqe.2;ENSMUST00000105900;NM_001081370;uc009kqf.1;ENSMUST00000097929;ENSMUST00000146006;uc009kqg.1	+
chr7	68187629	68187688	A_52_P668647	Agilent4x44k	Igf1r	chr7	67952256	68233667	NM_010513;uc009hja.1;ENSMUST00000005671;uc009hjb.1;uc009hjc.1	+
chr15	103897492	103897551	A_52_P245277	Agilent4x44k	Spt1	chr15	103751922	103899312	NM_009268;uc029svl.1;uc029svm.1;NM_009267;uc029svn.1;ENSMUST00000037685	-
chr1	74566648	74566707	A_52_P607212	Agilent4x44k	Plcd4	chr1	74542888	74567794	NM_001081456;uc007bmg.1;ENSMUST00000067916;ENSMUST00000141412;ENSMUST00000113749;ENSMUST00000113750;ENSMUST00000113747;ENSMUST00000113745;NM_148937;uc007bmh.1;ENSMUST00000185411;ENSMUST00000152707;ENSMUST00000027362;uc011wnb.1;ENSMUST00000189956;ENSMUST00000135111	+
chr11	83441099	83441158	A_51_P394921	Agilent4x44k	1700020L24Rik	chr11	83437677	83441233	ENSMUST00000037378;NM_025492;uc007koz.2;ENSMUST00000188702	+
chr15	82260072	82260131	A_51_P183985	Agilent4x44k	1500009C09Rik	chr15	82252397	82260753	ENSMUST00000136948;ENSMUST00000143238	+
chr13	28952197	28952256	A_51_P105178	Agilent4x44k	Sox4	chr13	28948919	28953713	ENSMUST00000067230;NM_009238;uc007pyk.1	-
chr1	153478816	153478875	A_52_P46389	Agilent4x44k	Dhx9	chr1	153455757	153487660	NM_007842;uc007czy.1;ENSMUST00000186380;ENSMUST00000042141;ENSMUST00000186966;ENSMUST00000190544;uc007daa.1;ENSMUST00000188345;ENSMUST00000189516;uc007dab.1;ENSMUST00000189509;ENSMUST00000190383;ENSMUST00000189425	-
chr16	96159039	96159090	A_51_P179881	Agilent4x44k	Lca5l	chr16	96158405	96192257	NM_001001492;uc008acr.1;ENSMUST00000113804;uc012aix.1;ENSMUST00000054855;uc008acs.1;ENSMUST00000142620;ENSMUST00000154445	-
chr17	46681782	46681841	A_52_P271031	Agilent4x44k	Mea1	chr17	46680452	46683126	NM_001277310;NM_001277311;NM_001277309;NM_010787;uc008cty.1;uc008ctz.1;ENSMUST00000002845;NM_001277312	+
chr8	107052418	107052477	A_51_P130824	Agilent4x44k	Pdf	chr8	107044698	107056737	ENSMUST00000154271;NM_026513;uc009ngx.2;ENSMUST00000095517;uc009ngy.2;ENSMUST00000034391;ENSMUST00000055316;NM_139229;uc012gjz.1;ENSMUST00000122903;ENSMUST00000134772	-
chr9	55011424	55011483	A_51_P203200	Agilent4x44k	Chrna3	chr9	55011342	55026559	uc009prx.1;NM_145129;ENSMUST00000034851;uc009pry.1	-
chr4	130127874	130127933	A_51_P224406	Agilent4x44k	Pef1	chr4	130102558	130128135	ENSMUST00000118199;NM_026441;uc008uyw.1;ENSMUST00000030563	+
chr6	72349481	72349540	A_52_P120740	Agilent4x44k	0610030E20Rik	chr6	72347316	72353160	NM_026696;uc009cig.2;ENSMUST00000077783	+
chr10	121692461	121692520	A_52_P341058	Agilent4x44k	D930020B18Rik	chr10	121641588	121693914	ENSMUST00000142501;NM_177335;uc007hfw.1;uc011xoz.1;ENSMUST00000140802;ENSMUST00000120642;ENSMUST00000132744	+
chr13	74668374	74668433	A_52_P253015	Agilent4x44k	Erap1	chr13	74639871	74691875	uc007rfi.1;NM_030711;uc007rfj.1;ENSMUST00000169114	+
chr13	51421710	51421769	A_52_P502577	Agilent4x44k	S1pr3	chr13	51408617	51422797	NM_010101;uc007qmf.2;ENSMUST00000087978	+
chr7	45807069	45807128	A_52_P447323	Agilent4x44k	Cyth2	chr7	45806636	45814581	NM_001112701;NM_011181;uc009gxf.2;ENSMUST00000056820;ENSMUST00000107729;ENSMUST00000139376;ENSMUST00000107728;ENSMUST00000107726;ENSMUST00000129313;uc009gxg.1;ENSMUST00000136213;ENSMUST00000124476	-
chr3	9282790	9282849	A_52_P495553	Agilent4x44k	Zbtb10	chr3	9250566	9285333	NM_177660;uc008ooy.2;ENSMUST00000155203	+
chr17	56614468	56614527	A_51_P298097	Agilent4x44k	Lonp1	chr17	56614297	56626903	uc008dco.2;NM_028782;uc008dcp.2;ENSMUST00000047226	-
chr10	22113173	22113232	A_52_P547764	Agilent4x44k	E030030I06Rik	chr10	22113049	22149270	NM_001254744;uc029qwb.1;ENSMUST00000179054;ENSMUST00000180726;ENSMUST00000181677;ENSMUST00000181614;NM_001254745;uc007epc.2;ENSMUST00000069372;ENSMUST00000180697	-
chr3	88120843	88120902	A_52_P588881	Agilent4x44k	Iqgap3	chr3	88082050	88121048	uc008pty.1;NM_001033484;uc008ptx.1;ENSMUST00000071812	+
chr3	89343953	89343977	A_52_P362670	Agilent4x44k	Adam15	chr3	89338542	89350010	ENSMUST00000184651;uc008pyw.1;uc008pyv.1;NM_009614;NM_001037722;ENSMUST00000107448;ENSMUST00000029676;ENSMUST00000148068;ENSMUST00000156250;ENSMUST00000107446;ENSMUST00000074582;ENSMUST00000139705;ENSMUST00000155868;ENSMUST00000144608;ENSMUST00000134839;uc008pyx.1;ENSMUST00000155295;ENSMUST00000134590	-
chr7	66409021	66409080	A_52_P113518	Agilent4x44k	Aldh1a3	chr7	66390892	66427517	NM_053080;uc009hhi.2;ENSMUST00000015278;ENSMUST00000173756;ENSMUST00000174701;ENSMUST00000174209;uc009hhj.2;ENSMUST00000174215	-
chr3	27372107	27372166	A_52_P590192	Agilent4x44k	Ghsr	chr3	27371350	27378010	NM_177330;uc008oto.1;ENSMUST00000057186	+
chr7	112581003	112581022	A_52_P177960	Agilent4x44k		chrX	157443855	157492287	ENSMUST00000112529;NM_009214;uc009urz.1;ENSMUST00000145477;ENSMUST00000146026;ENSMUST00000127089;ENSMUST00000123770	-
chr1	78183608	78183667	A_52_P169747	Agilent4x44k	Pax3	chr1	78101266	78197136	uc007bqc.2;uc007bqb.2;NM_008781;NM_001159520;ENSMUST00000004994;ENSMUST00000087086;ENSMUST00000172555;uc007bqd.1	-
chr3	86093766	86093797	A_52_P52703	Agilent4x44k	Sh3d19	chr3	85971109	86130526	ENSMUST00000182969;ENSMUST00000182723;ENSMUST00000183119;ENSMUST00000182399;ENSMUST00000182666;NM_001082414;uc008pra.2;ENSMUST00000107664;ENSMUST00000183202	+
chr15	75429918	75429975	A_52_P55258	Agilent4x44k	9030619P08Rik	chr15	75427605	75431829	uc007wgt.1	-
chr2	11742654	11742713	A_51_P472323	Agilent4x44k	Fbxo18	chr2	11742572	11777582	NM_015792;uc008ijc.1;uc008ijd.1;ENSMUST00000139292;ENSMUST00000114813;ENSMUST00000071564;ENSMUST00000155604;uc008ije.1;ENSMUST00000123717;ENSMUST00000131893;ENSMUST00000136633;ENSMUST00000123723;ENSMUST00000126543;uc008ijf.1;ENSMUST00000151862;ENSMUST00000151402	-
chr9	90017068	90017115	A_52_P671676	Agilent4x44k	Rasgrf1	chr9	89909774	90026979	NM_001039655;uc009qzr.1;uc009qzs.1;NM_011245;uc009qzt.1;ENSMUST00000189545;ENSMUST00000034909;ENSMUST00000034912;ENSMUST00000190073	+
chr19	29311871	29311930	A_51_P483231	Agilent4x44k	Jak2	chr19	29251802	29313080	NM_001048177;NM_008413;uc008hdc.1;uc008hdb.1;ENSMUST00000025705;ENSMUST00000065796	+
chr5	135217607	135217666	A_52_P162744	Agilent4x44k	Baz1b	chr5	135187264	135246129	ENSMUST00000002825;NM_011714;uc008zxz.2;ENSMUST00000176793;uc008zxy.1;ENSMUST00000142307;ENSMUST00000136947	+
chr11	87230077	87230136	A_51_P432024	Agilent4x44k	Ppm1e	chr11	87226905	87359023	NM_177167;uc007kto.1;ENSMUST00000055438	-
chr13	59635105	59635164	A_51_P171200	Agilent4x44k	Golm1	chr13	59634995	59675784	NM_001035122;NM_027307;uc007qux.1;uc007quw.1;ENSMUST00000022039;ENSMUST00000095739	-
chr8	125855310	125855361	A_51_P158189	Agilent4x44k	Pcnxl2	chr8	125751507	125898317	uc009nyl.1;uc009nym.1;uc009nyn.1;NM_175561;ENSMUST00000047239;ENSMUST00000120589;ENSMUST00000119305;uc009nyo.1;ENSMUST00000131127	-
chr19	37437231	37437290	A_51_P265824	Agilent4x44k	Hhex	chr19	37434810	37440731	ENSMUST00000025944;NM_008245;uc008hio.1;ENSMUST00000128184	+
chr9	112065432	112065491	A_52_P582732	Agilent4x44k	Arpp21	chr9	112065090	112235938	uc009rvy.2;NM_001177618;uc009rvx.2;NM_033264;uc009rwa.2;uc009rvz.2;NM_001177616;uc009rwb.2;ENSMUST00000164754;ENSMUST00000111872;ENSMUST00000070218;ENSMUST00000160240;ENSMUST00000162065;ENSMUST00000159432;ENSMUST00000162097;ENSMUST00000035085;ENSMUST00000159246;NM_001177617;uc012hbs.1;ENSMUST00000159451;NM_001177619;uc009rwd.2;uc009rwc.2;ENSMUST00000159667;ENSMUST00000159055;uc009rwe.2;NM_0011776…	-
chr12	105738746	105738805	A_52_P537504	Agilent4x44k	Ak7	chr12	105705981	105782447	NM_030187;uc007oyt.1;ENSMUST00000040876;uc007oyu.1	+
chr12	71097994	71098053	A_51_P156927	Agilent4x44k	Arid4a	chr12	71015966	71099351	uc007nud.1;NM_001081195;uc011ynm.1;ENSMUST00000046305;ENSMUST00000134718;uc007nue.1;ENSMUST00000125125;ENSMUST00000135709;uc007nuf.1	+
chr5	21797480	21797539	A_52_P100222	Agilent4x44k	Psmc2	chr5	21785282	21803787	NM_011188;uc008wpd.1;ENSMUST00000030769;ENSMUST00000132720	+
chr15	84076116	84076175	A_52_P562676	Agilent4x44k	Sult4a1	chr15	84076096	84105754	NM_013873;uc007xbt.1;uc007xbs.1;ENSMUST00000082365	-
chr7	13273971	13274030	A_52_P418991	Agilent4x44k	6330408A02Rik	chr7	13258966	13278721	uc009ffk.1;NM_177312;uc012ezk.1;uc009ffl.1;ENSMUST00000119139;ENSMUST00000119558;ENSMUST00000108532;uc009ffm.1;ENSMUST00000135898;uc009ffn.1;uc009ffo.1;ENSMUST00000140530;ENSMUST00000137574	-
chr2	25401217	25401276	A_51_P112932	Agilent4x44k	Npdc1	chr2	25395873	25409494	NM_009849;uc008irw.2;ENSMUST00000028328;ENSMUST00000148859;ENSMUST00000140590;ENSMUST00000124277;ENSMUST00000132287;NM_008721;ENSMUST00000071442;uc008irx.1;ENSMUST00000144413;ENSMUST00000154809;ENSMUST00000055921;ENSMUST00000141567;ENSMUST00000141106;ENSMUST00000156824;ENSMUST00000136138;ENSMUST00000133409;uc008iry.1;ENSMUST00000131185;ENSMUST00000128144;ENSMUST00000138651	+
chr6	78407965	78408024	A_51_P333549	Agilent4x44k	Reg2	chr6	78405154	78408097	NM_009043;uc009cjz.1;ENSMUST00000023906	+
chr1	153850875	153850934	A_52_P85329	Agilent4x44k	5830403L16Rik	chr1	153849541	153900228	NM_178243;uc007dam.1;ENSMUST00000059607;ENSMUST00000123490;ENSMUST00000190620	-
chr6	47892311	47892370	A_52_P395381	Agilent4x44k	Zfp282	chr6	47877204	47908485	ENSMUST00000061890;uc009btk.1;NM_146175;uc009btl.1;ENSMUST00000125957	+
chr1	71597553	71597612	A_52_P11817	Agilent4x44k	Fn1	chr1	71585472	71653234	NM_001276412;NM_001276413;NM_001276411;NM_001276410;NM_001276408;NM_001276409;NM_010233;ENSMUST00000188894;uc007bju.1;uc007bjv.1;uc007bjz.1;uc007bjy.1;uc007bjw.1;uc007bka.1;uc007bjx.1;ENSMUST00000187938;ENSMUST00000188674;ENSMUST00000189821;ENSMUST00000186129;ENSMUST00000055226;ENSMUST00000190780;ENSMUST00000185408;ENSMUST00000186575;ENSMUST00000187627;ENSMUST00000186985;ENSMUST00000188092;ENSMUS…	-
chr2	79387846	79387905	A_52_P690772	Agilent4x44k	Cerkl	chr2	79330543	79456785	ENSMUST00000156731;ENSMUST00000099974;uc029tzg.1;uc029tza.1;uc029tzb.1;uc029tzf.1;uc029tyz.1;uc029tzc.1;uc029tzd.1;uc029tze.1;uc029tyy.1;uc029tzh.1;uc029tyo.1;uc029tyw.1;uc029tyx.1;uc029tyh.1;uc029tyi.1;uc029tyj.1;uc029tym.1;uc029tyk.1;uc029tyl.1;NM_001048176;uc029tyv.1;uc029tyt.1;uc029tys.1;uc008kgs.1;uc012bxx.1;uc029tyu.1;ENSMUST00000147402;ENSMUST00000143974;ENSMUST00000143602;ENSMUST000001525…	-
chr8	123481202	123481261	A_52_P453546	Agilent4x44k	Rab4a	chr8	119910360	124345724	ENSMUST00000144458;ENSMUST00000108988;ENSMUST00000143615;ENSMUST00000127664;NM_009462;uc009nqn.1;uc009nqo.1;ENSMUST00000108982;ENSMUST00000135210;ENSMUST00000142432;ENSMUST00000125066;ENSMUST00000137310;ENSMUST00000148767;ENSMUST00000134729;ENSMUST00000139648;ENSMUST00000132583;NM_030209;uc012glv.1;uc012glu.1;ENSMUST00000034282;uc009nqq.2;ENSMUST00000108972;ENSMUST00000151629;ENSMUST00000144801;u…	+
chr9	32260678	32260737	A_52_P578723	Agilent4x44k	Arhgap32	chr9	32116135	32268446	NM_001195632;uc009orv.2;ENSMUST00000174641;ENSMUST00000182802;NM_177379;uc012gpz.1;ENSMUST00000168954;ENSMUST00000174730	+
chr19	43768218	43768277	A_51_P295582	Agilent4x44k	Cutc	chr19	43752996	43768638	ENSMUST00000026199;NM_025530;NM_001113562;uc008hov.2;uc008hou.2;ENSMUST00000112047;ENSMUST00000153295;ENSMUST00000123564	+
chr14	57689998	57690057	A_51_P331525	Agilent4x44k	Lats2	chr14	57581002	57758388	ENSMUST00000174545;NM_020506;uc007udf.1;ENSMUST00000089482;ENSMUST00000174152;uc007udg.1;ENSMUST00000174424;ENSMUST00000172539;uc007udh.1;ENSMUST00000173940;ENSMUST00000173172;ENSMUST00000172524;ENSMUST00000174694;ENSMUST00000172647;ENSMUST00000173638;uc011zmg.1;uc007udk.1;NM_015771;ENSMUST00000022531;ENSMUST00000174213;uc007udl.1;ENSMUST00000173990;ENSMUST00000173964;ENSMUST00000174166;uc007udm.…	-
chr11	69838919	69838951	A_52_P651942	Agilent4x44k	Tmem256	chr11	69838514	69839618	ENSMUST00000133967;ENSMUST00000094065;uc007jry.1;NM_026982;ENSMUST00000156556;ENSMUST00000139085;ENSMUST00000128281	+
chr14	21031609	21031668	A_51_P297131	Agilent4x44k	Vcl	chr14	20929432	21033673	uc007sky.1;NM_009502;uc007skz.1;ENSMUST00000022369	+
chr5	129571236	129571295	A_51_P327963	Agilent4x44k	Sfswap	chr5	129501230	129571384	uc008zsu.1;NM_172276;uc008zsv.1;ENSMUST00000053737;uc008zsw.1;uc029vov.1;uc008zsx.1	+
chr11	51813682	51813741	A_51_P381150	Agilent4x44k	Jade2	chr11	51813455	51857653	ENSMUST00000109090;ENSMUST00000020655;uc007iur.1;uc007iuq.1;NM_199299;ENSMUST00000109091;ENSMUST00000151277	-
chr1	130689545	130689604	A_51_P184849	Agilent4x44k	PFKFB2	chr1	130670209	130729253	ENSMUST00000188520;uc007cmf.2;NM_001162415;uc011wrg.1;ENSMUST00000171479;ENSMUST00000066863;ENSMUST00000185233;ENSMUST00000187522;ENSMUST00000189534;ENSMUST00000189167;ENSMUST00000187089;ENSMUST00000191347;NM_008825;uc007cmg.2;ENSMUST00000169659;NM_001162416;uc011wrh.1;uc011wri.1;uc011wrj.1;ENSMUST00000186867;ENSMUST00000050406;ENSMUST00000191301;ENSMUST00000186777	-
chr7	30989390	30989449	A_51_P440092	Agilent4x44k	Fam187b	chr7	30973804	30989725	ENSMUST00000129773;NM_175240;uc009ghn.2;ENSMUST00000058093;NM_001242647;uc029weo.1;ENSMUST00000128384	+
chr11	78474229	78474288	A_51_P161786	Agilent4x44k	Sarm1	chr11	78472329	78497754	uc007kjh.2;NM_001168521;NM_172795;uc007kjj.2;uc007kji.2;ENSMUST00000108287;ENSMUST00000153534;ENSMUST00000061174;ENSMUST00000170674	-
chr10	117757896	117757951	A_52_P284814	Agilent4x44k	Nup107	chr10	117750624	117792705	ENSMUST00000167943;uc007hdo.1;uc007hdp.1;uc011xnq.1;NM_134010;ENSMUST00000064848;uc007hdq.1	-
chr16	16336818	16336877	A_52_P554790	Agilent4x44k	Dnm1l	chr16	16312227	16359031	NM_001025947;NM_152816;NM_001276340;NM_001276341;uc007yii.1;uc007yij.1;uc007yik.1;uc007yim.1;uc007yin.1;uc007yil.1;ENSMUST00000115749;ENSMUST00000096229;ENSMUST00000023477;uc007yio.1	-
chr17	23575915	23575974	A_51_P110651	Agilent4x44k	Zfp13	chr17	23575845	23599487	ENSMUST00000115516;uc008ash.2;NM_011747;uc008asi.1;ENSMUST00000057029	-
chr9	109326618	109326677	A_52_P280501	Agilent4x44k	Fbxw14	chr9	109322885	109339659	NM_001177419;uc009rsg.2;ENSMUST00000112040;NM_001177420;uc009rsh.2;ENSMUST00000112039	-
chr10	41432383	41432442	A_51_P112518	Agilent4x44k	Ak9	chr10	41351711	41434534	ENSMUST00000173494	+
chr14	30526657	30526716	A_52_P300416	Agilent4x44k	Dcp1a	chr14	30479564	30527056	uc007suz.1;NM_133761;uc007sva.1;ENSMUST00000022535	+
chr4	63363945	63364004	A_51_P141546	Agilent4x44k	Orm2	chr4	63362448	63365878	NM_011016;uc008tga.1;ENSMUST00000075341	+
chr7	45678799	45678858	A_52_P191681	Agilent4x44k	Sec1	chr7	45677685	45694402	NM_001271578;uc012fkn.1;uc009gwo.1;ENSMUST00000040636	-
chr14	54884918	54884977	A_52_P44	Agilent4x44k	Gm20521	chr14	54883377	54898927	ENSMUST00000022806;ENSMUST00000131243;uc007txe.1;NM_007537;ENSMUST00000134077;ENSMUST00000172844;ENSMUST00000133397;uc007txf.1;ENSMUST00000140691;uc007txh.2;uc007txi.2;NM_019402;uc007txg.2;ENSMUST00000022808;ENSMUST00000116476;ENSMUST00000150975;ENSMUST00000172695;ENSMUST00000141446;ENSMUST00000139985;ENSMUST00000172557;ENSMUST00000146271	+
chr3	108386676	108386735	A_52_P493112	Agilent4x44k	Psrc1	chr3	108383803	108388231	NM_001190161;uc008qyw.2;NM_019976;uc008qyv.2;ENSMUST00000090561;ENSMUST00000133405;ENSMUST00000130906;ENSMUST00000102629;ENSMUST00000126461;ENSMUST00000128089;ENSMUST00000145141;ENSMUST00000143309;ENSMUST00000148509;ENSMUST00000128962	+
chrX	142238770	142238829	A_51_P517904	Agilent4x44k	Nxt2	chrX	142226770	142239692	ENSMUST00000112916;NM_001161430;uc012hpq.1;ENSMUST00000042329;ENSMUST00000112914;NM_172782;uc009ulr.2;ENSMUST00000112913	+
chr10	79966230	79966270	A_52_P230904	Agilent4x44k	Wdr18	chr10	79960151	79969246	uc007gat.1;NM_175450;uc007gas.1;uc029rab.1;ENSMUST00000045247	+
chr7	45376544	45376603	A_51_P356144	Agilent4x44k	Snrnp70	chr7	45376453	45395692	NM_009224;uc009guw.1;ENSMUST00000074575;uc009guy.1	-
chr7	45649302	45649361	A_52_P623226	Agilent4x44k	Fut2	chr7	45648590	45666394	NM_001271993;NM_018876;uc009gwn.1;ENSMUST00000069800	-
chr10	117344883	117344942	A_51_P114287	Agilent4x44k	Cpsf6	chr10	117344667	117380015	NM_001013391;uc007hdd.2;ENSMUST00000069168;ENSMUST00000176686;uc007hdf.2;ENSMUST00000176670;ENSMUST00000176480;uc007hdg.2;ENSMUST00000177145;ENSMUST00000175888;uc029rft.1;ENSMUST00000176567;ENSMUST00000175924	-
chr9	44412460	44412483	A_52_P597726	Agilent4x44k	Ccdc84	chr9	44410160	44418007	ENSMUST00000053286;NM_201372;uc009pdo.1;uc009pdq.1;uc012grv.1	-
chr11	112785694	112785753	A_52_P577484	Agilent4x44k	Sox9	chr11	112782209	112787760	NM_011448;uc007med.2;ENSMUST00000000579	+
chr5	147875662	147875721	A_51_P200895	Agilent4x44k	Pomp	chr5	147860627	147875778	uc009aoj.1;NM_025624;uc009aok.1;ENSMUST00000031654	+
chr2	170347489	170347548	A_51_P433194	Agilent4x44k	Bcas1	chr2	170346990	170427845	uc008obx.2;NM_001164369;NM_029815;uc008obz.2;uc008oby.2;ENSMUST00000109152;ENSMUST00000154650;ENSMUST00000068137;ENSMUST00000013667;ENSMUST00000156657;ENSMUST00000133673;ENSMUST00000152461;ENSMUST00000147577;ENSMUST00000145920	-
chr8	73045139	73045198	A_52_P94963	Agilent4x44k	Large	chr8	72814598	73353540	NM_010687;uc012gga.1;uc009mgs.1;ENSMUST00000119826;ENSMUST00000004497;uc009mgt.1;ENSMUST00000146249	-
chr1	171358740	171358799	A_51_P479352	Agilent4x44k	Klhdc9	chr1	171358446	171360798	ENSMUST00000061878;NM_001033039;uc007dod.1	-
chr2	111335957	111336016	A_51_P274674	Agilent4x44k	Olfr1282	chr2	111335158	111336076	uc008lnj.1;NM_146907;ENSMUST00000099618	-
chr11	58294226	58294285	A_51_P137018	Agilent4x44k	4930438A08Rik	chr11	58274799	58294289	ENSMUST00000108834	+
chr7	105143671	105143730	A_51_P175036	Agilent4x44k	Olfr683	chr7	105143349	105144309	NM_147045;uc009ixp.1;ENSMUST00000061284	-
chr19	46006020	46006079	A_51_P113274	Agilent4x44k	Hps6	chr19	46003477	46006173	NM_176785;uc008hrx.2;ENSMUST00000099393	+
chr7	30417821	30417846	A_52_P170188	Agilent4x44k	Hcst	chr7	30417711	30419854	uc009geg.1;uc009geh.1;NM_011827;ENSMUST00000075062;uc012fhm.1	-
chr15	80113351	80113410	A_51_P270741	Agilent4x44k	Syngr1	chr15	80091333	80119501	uc007wvd.1;NM_207708;uc007wvc.1;NM_009303;ENSMUST00000009728;ENSMUST00000009727;ENSMUST00000143928;ENSMUST00000135727	+
chr6	17659059	17659118	A_52_P477836	Agilent4x44k	Capza2	chr6	17636234	17666972	ENSMUST00000148694;ENSMUST00000015877;ENSMUST00000156701;ENSMUST00000136771;uc009azs.1;NM_007604;uc009azt.1;ENSMUST00000130606;ENSMUST00000152005;ENSMUST00000142592	+
chr10	82378960	82379019	A_52_P500597	Agilent4x44k	Gm4924	chr10	82378593	82381237	ENSMUST00000165906	+
chr5	110259782	110259841	A_51_P194022	Agilent4x44k	Pgam5	chr5	110259130	110269913	ENSMUST00000112505;uc008yqi.2;uc008yqh.2;NM_001163538;NM_028273;ENSMUST00000059229;ENSMUST00000136738	-
chr8	64593023	64593082	A_51_P246001	Agilent4x44k	Cpe	chr8	64592550	64693040	NM_013494;uc009luw.2;ENSMUST00000048967	-
chr6	38292230	38292289	A_51_P160042	Agilent4x44k	Zc3hav1l	chr6	38287393	38299259	NM_172467;uc009bjx.2;ENSMUST00000058524	-
chr15	76645771	76645830	A_51_P294445	Agilent4x44k	Cyhr1	chr15	76643394	76660208	NM_019396;ENSMUST00000081291;uc007wlf.1;NM_001276321;ENSMUST00000176274;uc007wlg.1;uc007wlh.1;NM_001276322;NM_180962;NM_001276334;NM_001276333;NM_001276335;uc007wlj.1;uc007wli.1;ENSMUST00000177359;ENSMUST00000066677	-
chr10	22181353	22181388	A_51_P256766	Agilent4x44k		chrX	157443855	157492287	ENSMUST00000112529;NM_009214;uc009urz.1;ENSMUST00000145477;ENSMUST00000146026;ENSMUST00000127089;ENSMUST00000123770	-
chr19	25201499	25201558	A_51_P483511	Agilent4x44k	Dock8	chr19	24999528	25202432	uc008hay.1;uc008haz.1;NM_028785;uc008hba.1;ENSMUST00000025831;uc008hbb.1;uc008hbc.1;uc008hbd.1	+
chr11	99345844	99345873	A_51_P412926	Agilent4x44k	Krt27	chr11	99345565	99351104	NM_010666;uc007lip.1;ENSMUST00000017732	-
chr6	149335404	149335463	A_51_P277795	Agilent4x44k	2810474O19Rik	chr6	149309413	149335663	uc009eud.2;uc012ewb.1;uc012ewa.1;NM_001289662;NM_026054;NM_001289661;uc009eub.2;uc009euc.2;ENSMUST00000130664;ENSMUST00000046689;ENSMUST00000190785;ENSMUST00000100765;ENSMUST00000189932;ENSMUST00000137983;ENSMUST00000185930;ENSMUST00000127680;ENSMUST00000187881;ENSMUST00000189837	+
chr10	60764613	60764672	A_51_P294535	Agilent4x44k	Unc5b	chr10	60762594	60831581	uc007fff.1;uc007ffe.1;NM_029770;uc007ffd.1;ENSMUST00000077925	-
chr7	45021311	45021370	A_52_P635182	Agilent4x44k	Rras	chr7	45017978	45021646	ENSMUST00000044111;uc009gss.1;NM_009101;ENSMUST00000142115	+
chr9	45779814	45779836	A_51_P413275	Agilent4x44k	Cep164	chr9	45766945	45828691	uc009pgb.2;NM_001081373;uc012gse.1;ENSMUST00000117194;ENSMUST00000152629;ENSMUST00000132430;uc012gsg.1	-
chr6	13071863	13071922	A_52_P16320	Agilent4x44k	Tmem106b	chr6	13069758	13089269	NM_027992;uc009ayk.2;ENSMUST00000124234;ENSMUST00000142211;ENSMUST00000031556;ENSMUST00000136742;ENSMUST00000142798;ENSMUST00000122916	+
chr7	12849952	12850011	A_51_P475298	Agilent4x44k	Zfp110	chr7	12834761	12850584	ENSMUST00000004614;NM_022981;uc009fej.2;ENSMUST00000154011;ENSMUST00000148041;ENSMUST00000168247;ENSMUST00000137718	+
chr15	99056866	99056925	A_51_P344606	Agilent4x44k	Prph	chr15	99055173	99058978	uc007xoo.2;uc007xon.2;uc007xop.2;NM_013639;NM_001163589;NM_001163588;ENSMUST00000047104;ENSMUST00000024249	+
chrX	74353325	74353379	A_52_P26826	Agilent4x44k	Lage3	chrX	74351275	74353618	uc009toq.1;ENSMUST00000114153;NM_025410;uc009tor.1;ENSMUST00000015433;ENSMUST00000114152	-
chr14	46767998	46768057	A_51_P285651	Agilent4x44k	Cdkn3	chr14	46760540	46771525	uc007the.2;NM_028222;uc007thf.2;ENSMUST00000067426	+
chr19	8609155	8609214	A_52_P176956	Agilent4x44k	Slc22a8	chr19	8591253	8611835	NM_001164634;NM_031194;uc012bia.1;uc008gmc.2;ENSMUST00000170817;ENSMUST00000010251;NM_001164635;uc008gmd.2	+
chr9	50739800	50739859	A_51_P227165	Agilent4x44k	2310030G06Rik	chr9	50739690	50746521	NM_025865;uc009pki.1;ENSMUST00000034564	-
chr14	31119731	31119790	A_51_P285190	Agilent4x44k	Pbrm1	chr14	31019137	31121592	uc007swn.1;NM_001081251;uc007swm.1;uc007swl.1;uc007swk.1;ENSMUST00000112098;ENSMUST00000112095;ENSMUST00000112106;ENSMUST00000146325;ENSMUST00000112094;ENSMUST00000144009;ENSMUST00000145497;ENSMUST00000052239;ENSMUST00000156628;ENSMUST00000136237;ENSMUST00000022474;ENSMUST00000112092;ENSMUST00000123678;ENSMUST00000022471;ENSMUST00000090214;ENSMUST00000135704;uc007swo.1;uc007swq.1;uc007swp.1	+
chr11	69796258	69796317	A_52_P454815	Agilent4x44k	Fgf11	chr11	69796068	69801857	ENSMUST00000011285;ENSMUST00000102585;uc011xxa.1;uc007jrr.1;NM_010198	-
chr6	140543782	140543841	A_52_P646312	Agilent4x44k	Plekha5	chr6	140424098	140597109	NM_144920;uc009eob.1;ENSMUST00000087622;uc009eoc.1;uc009eod.1;uc009eof.1;uc009eoe.1;uc009eog.1;uc009eoh.1	+
chr10	127168361	127168420	A_52_P130972	Agilent4x44k	B4galnt1	chr10	127165155	127172340	NM_001244617;uc007hib.2;NM_008080;uc007hic.2;ENSMUST00000006914;uc007hig.3;NM_027739;uc007hif.2;uc007hie.2;NM_001244618	+
chr7	90235967	90236026	A_51_P447020	Agilent4x44k	Ccdc83	chr7	90223877	90265432	NM_183293;uc009igx.1;ENSMUST00000107221;ENSMUST00000107220;NM_029256;uc009igy.1;ENSMUST00000040413	-
chr6	123071436	123071495	A_52_P613528	Agilent4x44k	Clec4b1	chr6	123049961	123071555	NM_027218;NM_001190310;uc009dpz.2;uc009dpy.2;ENSMUST00000077228;ENSMUST00000078559	+
chr13	106982647	106982686	A_52_P150327	Agilent4x44k	Kif2a	chr13	106958996	107022126	ENSMUST00000022204;uc007rud.2;uc007ruc.2;NM_001145779;NM_008442;uc007rub.2;ENSMUST00000122233;ENSMUST00000159772;ENSMUST00000117423;uc007rue.1;ENSMUST00000117539;ENSMUST00000162845;ENSMUST00000125038;ENSMUST00000146395	-
chr5	130900584	130900643	A_52_P446948	Agilent4x44k	Wbscr17	chr5	130872082	131308076	ENSMUST00000086023;NM_145218;uc008zuq.1;ENSMUST00000160609;uc008zur.1;ENSMUST00000160807;uc008zus.1;ENSMUST00000161228	-
chr13	19727642	19727701	A_51_P346015	Agilent4x44k	A530099J19Rik	chr13	19727416	19732951	uc007ppk.1;NM_175688;ENSMUST00000151029	-
chr1	71579108	71579167	A_51_P222436	Agilent4x44k	Atic	chr1	71557150	71579631	ENSMUST00000027384;uc007bjt.2;NM_026195;uc007bjs.2;uc007bjr.2;ENSMUST00000187982;ENSMUST00000148077;ENSMUST00000155769;ENSMUST00000136443;ENSMUST00000154855	+
chr3	97673300	97673359	A_51_P264781	Agilent4x44k	Prkab2	chr3	97658193	97673812	ENSMUST00000143927;NM_182997;uc008qpb.1;ENSMUST00000045743;ENSMUST00000130924;uc008qpc.1;ENSMUST00000132719;ENSMUST00000152731	+
chr8	22071171	22071230	A_52_P642541	Agilent4x44k	Alg11	chr8	22060720	22071627	NM_183142;NM_001243161;uc009lcm.2;uc009lcn.2;uc009lcl.2;ENSMUST00000072572;ENSMUST00000110737;ENSMUST00000131624	+
chr7	43473928	43473987	A_51_P103465	Agilent4x44k	Iglon5	chr7	43472906	43490075	uc009gmv.2;NM_001164518;ENSMUST00000107974	-
chr17	24888619	24888678	A_52_P65719	Agilent4x44k	Eme2	chr17	24888485	24936977	uc008ayu.1;uc008ayt.2;ENSMUST00000119848;NM_001163102;uc008ayw.2;ENSMUST00000121542;ENSMUST00000146923;ENSMUST00000139754;ENSMUST00000156659;ENSMUST00000145882;ENSMUST00000140688;ENSMUST00000127293;ENSMUST00000128953;uc008azc.2;uc008azf.2;uc008aza.2;uc012amv.1;uc008azb.2;uc008aze.2;uc008azd.2;NM_001163448;NM_001163451;NM_001163447;NM_013931;NM_001163449;NM_001163453;NM_001163450;ENSMUST0000011522…	-
chr18	38464617	38464676	A_52_P380997	Agilent4x44k	Ndfip1	chr18	38418974	38464839	NM_022996;uc008esj.1;uc008esk.1;ENSMUST00000025293	+
chrX	112385372	112385412	A_51_P288608	Agilent4x44k	Satl1	chrX	112384303	112406779	ENSMUST00000124335;NM_028655;uc009udi.2;ENSMUST00000026601	-
chr5	129571316	129571375	A_52_P583728	Agilent4x44k	Sfswap	chr5	129501230	129571384	uc008zsu.1;NM_172276;uc008zsv.1;ENSMUST00000053737;uc008zsw.1;uc029vov.1;uc008zsx.1	+
chr17	21229671	21229730	A_51_P100218	Agilent4x44k	Vmn1r234	chr17	21228825	21229815	NM_134198;uc008aqo.1;ENSMUST00000079633	+
chr3	146503259	146503309	A_52_P536241	Agilent4x44k	Gng5	chr3	146499834	146505572	ENSMUST00000090031;uc008rrk.1;NM_010318;ENSMUST00000118280;ENSMUST00000119130	+
chr1	63277945	63277983	A_51_P213725	Agilent4x44k	Zdbf2	chr1	63200357	63314576	NM_001285936;NM_001285937;ENSMUST00000114132;NM_001267872;NM_028673;uc007bgc.2;uc007bgb.2;ENSMUST00000126932;ENSMUST00000029025	+
chr4	149468626	149468685	A_51_P393055	Agilent4x44k	Nmnat1	chr4	149467571	149485202	uc008vwi.1;ENSMUST00000119921;ENSMUST00000030845;ENSMUST00000105693;uc008vwk.1;uc008vwj.1;NM_133435;ENSMUST00000126896	-
chr11	100023740	100023799	A_51_P336049	Agilent4x44k	Krt33b	chr11	100023633	100029868	NM_013570;uc007lkb.2;ENSMUST00000073890	-
chr6	118592975	118593034	A_52_P25903	Agilent4x44k	Cacna1c	chr6	118587240	119196418	ENSMUST00000186889;uc009dlv.3;uc012eri.2;uc009dlu.2;uc012erh.2;NM_001255997;NM_001255998;NM_001255999;NM_009781;uc012erl.1;uc012erm.1;uc009dls.2;NM_001159533;NM_001256002;NM_001256001;NM_001159534;NM_001159535;NM_001256000;uc012erj.2;uc009dlt.2;uc012erg.2;uc012erk.2;ENSMUST00000191196;ENSMUST00000188181;ENSMUST00000112825;ENSMUST00000078320;ENSMUST00000075591;ENSMUST00000112790;ENSMUST00000187940…	-
chr3	41682329	41682372	A_51_P206635	Agilent4x44k	Sclt1	chr3	41626704	41742514	NM_001081411;uc008pcn.1;ENSMUST00000026866;ENSMUST00000146125;ENSMUST00000148769;ENSMUST00000142908;uc008pcp.1;ENSMUST00000138691;ENSMUST00000140373;ENSMUST00000156279;uc008pcq.2	-
chr8	106922863	106922867	A_51_P403881	Agilent4x44k	Cirh1a	chr8	106893639	106923094	NM_011574;uc009ngr.2;ENSMUST00000047629	+
chr1	33670638	33670697	A_51_P429602	Agilent4x44k	1700001G17Rik	chr1	33669823	33670712	uc007ant.2	+
chr17	56172874	56172933	A_52_P151320	Agilent4x44k	Tnfaip8l1	chr17	56162477	56173955	ENSMUST00000077788;NM_025566;uc008dbf.2	+
chr16	33956857	33956916	A_52_P416913	Agilent4x44k	Umps	chr16	33954782	33967038	ENSMUST00000023510;ENSMUST00000131990;uc007zap.1;uc007zaq.1;NM_009471	-
chr16	14709268	14709327	A_51_P305547	Agilent4x44k	Snai2	chr16	14705852	14709395	ENSMUST00000023356;NM_011415;uc007yhm.1	+
chr19	11870424	11870483	A_52_P232438	Agilent4x44k	Olfr1419	chr19	11870146	11871305	ENSMUST00000087857;NM_001011775;uc008gtf.1	-
chr1	131186777	131186836	A_52_P534319	Agilent4x44k	Eif2d	chr1	131153181	131187658	ENSMUST00000139468;ENSMUST00000112446;ENSMUST00000068805;ENSMUST00000149119;ENSMUST00000151874;ENSMUST00000068791;ENSMUST00000131855;uc007cnb.2;uc011wrn.1;uc007cmz.2;NM_001136070;uc007cmy.2;NM_010709;uc007cmx.2;ENSMUST00000153651	+
chr9	54720260	54720307	A_51_P492245	Agilent4x44k	Wdr61	chr9	54714735	54734549	ENSMUST00000118771;NM_001025376;NM_023191;NM_001025375;uc009prm.1;uc009pro.1;uc009prn.1;ENSMUST00000130368;ENSMUST00000051822;ENSMUST00000121204;ENSMUST00000144365;ENSMUST00000148494;ENSMUST00000127451	-
chr9	70125004	70125063	A_52_P107225	Agilent4x44k	Fam81a	chr9	70089309	70142560	NM_029784;uc009qnu.1;ENSMUST00000034749;ENSMUST00000145427;ENSMUST00000123206;ENSMUST00000141775	-
chr17	94747177	94747236	A_52_P105481	Agilent4x44k	Mettl4	chr17	94727079	94750019	NM_176917;uc008dwk.1;uc008dwl.1;ENSMUST00000171284;uc008dwm.1	-
chr14	103704143	103704202	A_51_P147284	Agilent4x44k	Slain1	chr14	103650228	103704907	ENSMUST00000069443;NM_198014;uc007uwt.1;uc007uws.1;ENSMUST00000160805;ENSMUST00000162818;ENSMUST00000159456	+
chr6	82646922	82646981	A_51_P465043	Agilent4x44k	Pole4	chr6	82618992	82705365	ENSMUST00000161309;ENSMUST00000160281;uc009clj.1;ENSMUST00000095786;NM_025882;uc009clk.1;ENSMUST00000141138;ENSMUST00000140281	-
chr11	121617355	121617414	A_51_P510106	Agilent4x44k	B3gntl1	chr11	121616197	121673153	ENSMUST00000067399;uc007mwa.2;NM_178664;uc007mwb.2;uc011yjm.1;uc007mwc.2;ENSMUST00000062654	-
chr15	96414812	96414871	A_51_P302507	Agilent4x44k	Scaf11	chr15	96411697	96460843	uc007xkf.1;NM_028148;uc007xke.1;ENSMUST00000047835	-
chr11	107056022	107056081	A_52_P316376	Agilent4x44k	Bptf	chr11	107033080	107132127	NM_176850;uc007mac.1;uc007mae.2;ENSMUST00000057892;ENSMUST00000106763;ENSMUST00000106762;uc007mad.1;ENSMUST00000147816;ENSMUST00000138443;ENSMUST00000133317;uc007mag.1;uc007maf.1	-
chr4	115870332	115870366	A_52_P668196	Agilent4x44k	Mknk1	chr4	115839197	115879256	NM_021461;NM_001285488;NM_001285487;ENSMUST00000019677;ENSMUST00000144235;ENSMUST00000144427;ENSMUST00000153766;ENSMUST00000155412;ENSMUST00000106513;ENSMUST00000130819;ENSMUST00000151203;ENSMUST00000140315;uc008ufm.1;uc008ufl.1;uc008ufn.1;ENSMUST00000140585;ENSMUST00000152888;ENSMUST00000150201;ENSMUST00000154957;ENSMUST00000135209	+
chr15	66781608	66781667	A_52_P513177	Agilent4x44k	Sla	chr15	66780818	66831829	NM_001029841;NM_009192;ENSMUST00000164163;uc007wat.1;uc011ztn.1;uc007was.1;uc007war.1;ENSMUST00000100572;ENSMUST00000168589;ENSMUST00000168522;ENSMUST00000164939	-
chr15	54251205	54251264	A_52_P106620	Agilent4x44k	Tnfrsf11b	chr15	54250618	54278484	NM_008764;uc007vrk.1;ENSMUST00000079772	-
chr10	128126931	128126990	A_51_P273044	Agilent4x44k	Baz2a	chr10	128091609	128129303	uc007hlf.1;uc007hlg.1;uc007hlh.1;uc007hli.1;uc007hlj.1;NM_054078;ENSMUST00000045621;ENSMUST00000170054;uc007hlk.1;uc007hll.1;uc011xpz.1	+
chr9	40127654	40127713	A_51_P302346	Agilent4x44k	Olfr985	chr9	40126923	40128039	NM_146855;uc009ozd.2;ENSMUST00000060345	-
chr2	85483873	85483932	A_52_P679818	Agilent4x44k	4833423E24Rik	chr2	85483594	85519024	ENSMUST00000099923;NM_001081664;uc008kkj.1	-
chrX	56586059	56586118	A_51_P252199	Agilent4x44k	Mmgt1	chrX	56585511	56598069	NM_146234;uc009tgj.1;ENSMUST00000059899	-
chr7	7183352	7183411	A_51_P382512	Agilent4x44k	Zfp418	chr7	7171330	7183562	ENSMUST00000051435;NM_146179;uc009fck.1	+
chr7	83935252	83935311	A_51_P211519	Agilent4x44k	Cemip	chr7	83932856	84086505	uc009idy.3;NM_030728;uc009idz.2;ENSMUST00000064174;ENSMUST00000145171;uc009iea.2;ENSMUST00000150495;uc009ieb.1;ENSMUST00000142518	-
chr15	4948628	4948687	A_52_P569873	Agilent4x44k	Mroh2b	chr15	4898736	4962203	NM_001166066;uc011zqx.1;ENSMUST00000045736	+
chr2	71857916	71857974	A_51_P262401	Agilent4x44k	Itga6	chr2	71745616	71858427	ENSMUST00000133124;ENSMUST00000152009;NM_008397;NM_001277970;ENSMUST00000112101;ENSMUST00000028522;uc008kbb.1;uc008kbd.1;uc008kbc.1;uc008kbe.1;uc008kbf.1;ENSMUST00000155249;ENSMUST00000155596;ENSMUST00000126787;ENSMUST00000139760	+
chr13	27065116	27065175	A_51_P155514	Agilent4x44k	Prl	chr13	27057569	27065204	uc007pxb.2;uc007pxc.2;NM_001163530;NM_011164;ENSMUST00000110369;ENSMUST00000018061	+
chr5	3734132	3734185	A_52_P155302	Agilent4x44k	Ankib1	chr5	3689998	3803124	NM_001289529;NM_001289528;NM_001289527;NM_001003909;uc008who.2;uc012drs.1;uc012drr.1;uc012drq.1;ENSMUST00000043551;uc008whq.2	-
chr16	13836363	13836422	A_52_P542290	Agilent4x44k	Pdxdc1	chr16	13833148	13903135	ENSMUST00000023361;ENSMUST00000150435;NM_001039533;uc007ygm.1;uc007ygl.1;ENSMUST00000127432;ENSMUST00000115804;ENSMUST00000152450;ENSMUST00000154150;NM_053181;uc007ygn.1;ENSMUST00000124860;ENSMUST00000144913;ENSMUST00000148848;ENSMUST00000115803;ENSMUST00000115802;ENSMUST00000139859;ENSMUST00000151774;ENSMUST00000148551;ENSMUST00000137715	-
chr13	24705351	24705410	A_52_P244637	Agilent4x44k	Fam65b	chr13	24582188	24733816	NM_001286100;ENSMUST00000110383;NM_001286101;NM_178658;uc007pwa.1;uc011yxo.1;uc007pwb.1;ENSMUST00000091694;ENSMUST00000134370;ENSMUST00000132689;uc007pwc.1;NM_001080381;uc007pwd.1;NM_029679;uc007pwe.1;ENSMUST00000110384;ENSMUST00000058009;ENSMUST00000038477;ENSMUST00000138547;ENSMUST00000176303;ENSMUST00000177174	+
chr19	4262021	4262080	A_51_P387971	Agilent4x44k	Ssh3	chr19	4261668	4269172	ENSMUST00000037992;uc012bgi.2;uc008fzp.2;uc008fzq.2;uc008fzo.2;NM_198113;ENSMUST00000113852	-
chr1	93300864	93300923	A_52_P550147	Agilent4x44k		chrX	157443855	157492287	ENSMUST00000112529;NM_009214;uc009urz.1;ENSMUST00000145477;ENSMUST00000146026;ENSMUST00000127089;ENSMUST00000123770	-
chr9	75507467	75507518	A_52_P450780	Agilent4x44k	Tmod3	chr9	75497783	75559657	NM_016963;uc009qsi.1;ENSMUST00000072232	-
chr8	71367768	71367825	A_51_P317076	Agilent4x44k	Use1	chr8	71366847	71369732	NM_001145780;uc009mco.2;ENSMUST00000110053;ENSMUST00000110054;ENSMUST00000139541;NM_025917;uc009mcr.2;uc009mcq.2;uc009mcp.2;ENSMUST00000019169;ENSMUST00000143657;ENSMUST00000154550;uc009mcs.2;ENSMUST00000146221;ENSMUST00000136368;ENSMUST00000142685;ENSMUST00000127517;uc009mct.2;ENSMUST00000140236;ENSMUST00000137137	+
chr15	98652906	98652965	A_52_P9347	Agilent4x44k	Ddx23	chr15	98645134	98662889	ENSMUST00000003450;NM_001080981;uc007xne.1;ENSMUST00000160506;uc007xnf.2;ENSMUST00000159423;uc007xng.1;ENSMUST00000161030;ENSMUST00000162384;ENSMUST00000159170	-
chr11	23862935	23862994	A_51_P478003	Agilent4x44k	Papolg	chr11	23862645	23895270	NM_172555;uc007ifp.2;ENSMUST00000020513;ENSMUST00000145013;uc007ifq.1;ENSMUST00000150711;uc007ifr.2;ENSMUST00000102863	-
chr7	29876151	29876210	A_51_P422335	Agilent4x44k	Zfp420	chr7	29859978	29877302	uc009gcj.2;uc009gck.2;NM_172740;ENSMUST00000074876;ENSMUST00000145952;ENSMUST00000057652	+
chr19	3717691	3717750	A_51_P335480	Agilent4x44k	1810055G02Rik	chr19	3708332	3717881	NM_028077;uc008fwt.1;uc008fwu.1;ENSMUST00000039048;uc008fwv.1	+
chr4	62424407	62424466	A_51_P193852	Agilent4x44k	Prpf4	chr4	62408782	62426990	NM_027297;uc008ter.1;ENSMUST00000084524;ENSMUST00000148774	+
chr7	126547190	126547249	A_51_P272005	Agilent4x44k	Eif3c	chr7	126546455	126566411	ENSMUST00000032992;uc009jrw.1;NM_146200	-
chr5	52760919	52760978	A_52_P353567	Agilent4x44k	Pi4k2b	chr5	52741573	52769344	NM_028744;NM_025951;uc008xkq.1;uc008xkr.1;ENSMUST00000031081;ENSMUST00000131526;ENSMUST00000031082;ENSMUST00000145825	+
chr3	90524351	90524397	A_51_P269852	Agilent4x44k	S100a13	chr3	90514434	90524581	NM_009113;uc008qcu.2;ENSMUST00000048138	+
chr10	20280146	20280205	A_51_P500981	Agilent4x44k	Map7	chr10	20148471	20281590	ENSMUST00000020173;uc007eno.2;uc011xba.1;NM_008635;NM_001198635;uc007enn.2;ENSMUST00000116259;NM_001101561;uc011xbb.1;uc007enr.1	+
chr2	48900101	48900160	A_52_P575854	Agilent4x44k	Acvr2a	chr2	48814108	48903269	NM_007396;uc008jpo.2;uc008jpn.2;ENSMUST00000063886;ENSMUST00000156681	+
chr10	50850857	50850916	A_51_P421094	Agilent4x44k	Ascc3	chr10	50592668	50851202	NM_198007;uc007fak.2;ENSMUST00000035606	+
chr9	120578011	120578070	A_52_P220163	Agilent4x44k	5830454E08Rik	chr9	120577346	120578072	ENSMUST00000064646	+
chr15	100479026	100479085	A_51_P486512	Agilent4x44k	Letmd1	chr15	100469033	100479252	NM_134093;uc007xri.2;uc007xrg.2;uc007xrh.2;ENSMUST00000037001;uc007xrj.2	+
chr2	37435078	37435137	A_51_P283563	Agilent4x44k	Zbtb6	chr2	37425499	37443171	uc008jmt.2;uc008jms.2;NM_146253;ENSMUST00000053098;ENSMUST00000112932;uc008jmu.1;NM_199025;uc008jmv.1;ENSMUST00000067043;ENSMUST00000102789	-
chr2	167643257	167643316	A_51_P452506	Agilent4x44k	Tmem189	chr2	167607638	167689822	NM_023230;uc008oaa.1;uc008oab.1;ENSMUST00000109207;ENSMUST00000060645;ENSMUST00000125544;ENSMUST00000151365;ENSMUST00000130284;ENSMUST00000144628;ENSMUST00000140216;ENSMUST00000144830;ENSMUST00000006587;NM_145538;uc008oad.1;ENSMUST00000148262;ENSMUST00000142148;ENSMUST00000125874	-
chr8	94863554	94863613	A_51_P239926	Agilent4x44k	Polr2c	chr8	94857449	94864242	uc009mxe.2;NM_009090;ENSMUST00000109521	+
chr7	142004071	142004130	A_51_P160576	Agilent4x44k	Brsk2	chr7	141949750	142004247	uc009kme.1;uc009kmf.1;NM_029426;NM_001276763;NM_001009930;NM_001009929;uc009kmg.1;uc029wpu.1;uc009kmh.1;uc029wpt.1;ENSMUST00000018971;ENSMUST00000078200;ENSMUST00000172652;ENSMUST00000174405;ENSMUST00000105989;ENSMUST00000075528;ENSMUST00000174499;uc009kmi.1;ENSMUST00000172967;ENSMUST00000173924;ENSMUST00000173705;ENSMUST00000174309;ENSMUST00000174237;ENSMUST00000173313;ENSMUST00000173285;ENSMUST…	+
chr11	115906032	115906091	A_52_P295104	Agilent4x44k	Smim5	chr11	115899966	115906269	ENSMUST00000152171;NM_183259;uc007mja.2;uc007mjb.2;ENSMUST00000142089;ENSMUST00000131566	+
chr16	44736482	44736541	A_51_P224980	Agilent4x44k	BC027231	chr16	44724300	44737284	NM_145972;uc007zho.2;ENSMUST00000048788;ENSMUST00000123673;ENSMUST00000147804;uc007zhp.1;ENSMUST00000130805;ENSMUST00000132610	+
chr19	58237114	58237173	A_52_P398998	Agilent4x44k		chrX	157443855	157492287	ENSMUST00000112529;NM_009214;uc009urz.1;ENSMUST00000145477;ENSMUST00000146026;ENSMUST00000127089;ENSMUST00000123770	-
chr3	34651851	34651910	A_52_P307739	Agilent4x44k	Sox2	chr3	34650004	34652461	NM_011443;uc008oxu.1;ENSMUST00000099151	+
chr15	102497717	102497776	A_52_P302422	Agilent4x44k	Map3k12	chr15	102497646	102517064	uc007xwe.2;uc007xwd.2;NM_001163643;NM_009582;uc007xwc.2;ENSMUST00000023812;ENSMUST00000171565;ENSMUST00000169377;ENSMUST00000169367;ENSMUST00000165174;ENSMUST00000169162;ENSMUST00000164343;ENSMUST00000167677	-
chr2	127141017	127141076	A_52_P676255	Agilent4x44k	Itpripl1	chr2	127138768	127143457	NM_001163528;uc008mev.2;NM_001163527;uc008mew.2;ENSMUST00000132773;uc008meu.2;ENSMUST00000110386;ENSMUST00000154021	-
chr6	133849907	133849966	A_51_P417747	Agilent4x44k	Kap	chr6	133849854	133853667	uc009ekd.1;NM_010594;ENSMUST00000048032	-
chr1	171409792	171409851	A_51_P291227	Agilent4x44k	Arhgap30	chr1	171388954	171410298	ENSMUST00000056449;ENSMUST00000131607;ENSMUST00000135312;uc007doi.2;uc007doh.2;NM_001005508;ENSMUST00000189270	+
chr2	119519469	119519528	A_51_P131281	Agilent4x44k	Exd1	chr2	119516505	119547627	ENSMUST00000060009;ENSMUST00000171024;NM_172857;uc008ltu.1;uc012cbs.1	-
chr1	10095899	10095958	A_52_P242835	Agilent4x44k	Cspp1	chr1	10038006	10136768	ENSMUST00000191012;uc007ahg.1;uc007ahh.1;NM_026493;uc007ahi.1;ENSMUST00000071087;ENSMUST00000143606;ENSMUST00000191360;ENSMUST00000117415;ENSMUST00000191521;uc007ahk.1;uc007ahj.1;uc007ahl.1;ENSMUST00000118263;ENSMUST00000122156;ENSMUST00000190063;ENSMUST00000119714;ENSMUST00000134716;ENSMUST00000155974;uc011wig.1;uc011wih.1;ENSMUST00000186294;ENSMUST00000149214;ENSMUST00000190318;ENSMUST000001882…	+
chr19	34573817	34573876	A_52_P542388	Agilent4x44k	Ifit2	chr19	34550693	34576534	NM_008332;uc008hgn.2;ENSMUST00000149829;ENSMUST00000102826	+
chr4	151048268	151048327	A_52_P31490	Agilent4x44k	Camta1	chr4	150917322	151861876	ENSMUST00000169423;ENSMUST00000103204;NM_011067;NM_001289877;NM_001289878;uc012dpy.1;uc012dpx.1;uc008vye.1;ENSMUST00000138052;uc008vyg.1;ENSMUST00000138584;ENSMUST00000136398;uc008vyh.1;ENSMUST00000128283;uc008vyi.1;ENSMUST00000030797;NM_009498;uc008vyj.1;ENSMUST00000155446;ENSMUST00000125205;uc008vyn.2;uc012dpz.1;NM_001081557;uc008vym.2;uc008vyl.2;uc008vyk.2;ENSMUST00000097774;ENSMUST00000140030…	-
chr18	37841702	37841761	A_51_P470769	Agilent4x44k	Pcdha3	chr18	36930284	37841873	NM_054072;uc008eot.2;uc008eou.1;ENSMUST00000070797;NM_198117;uc008eov.2;uc012bbv.1;ENSMUST00000115662;uc008eow.2;NM_138662;NM_007766;uc008eox.2;uc008eoy.1;NM_001174154;ENSMUST00000115661;NM_009959;uc008eoz.2;NM_007767;uc008epb.2;uc012bbw.1;uc008epc.2;NM_009957;NM_201243;uc008epd.2;NM_138661;uc008epe.2;ENSMUST00000115659;NM_009961;uc008epf.2;ENSMUST00000115658;uc008eph.2;uc012bbx.1;NM_009960;uc008…	+
chr7	142174751	142174810	A_51_P355981	Agilent4x44k	Krtap5-2	chr7	142174531	142176005	NM_027844;uc029wpw.1;ENSMUST00000190456;ENSMUST00000067978	-
chr4	132778075	132778134	A_51_P234308	Agilent4x44k	Rpa2	chr4	132768332	132778752	ENSMUST00000153046;ENSMUST00000102561;uc008vbu.1;NM_011284;uc008vbt.1;ENSMUST00000130090;ENSMUST00000133415;ENSMUST00000130444;ENSMUST00000156968	+
chr14	52293717	52293776	A_52_P276794	Agilent4x44k	Tox4	chr14	52279145	52296391	NM_023434;uc007tpa.2;ENSMUST00000022766;uc007toz.2;ENSMUST00000152493;ENSMUST00000172655;ENSMUST00000137753;ENSMUST00000173361	+
chr4	116702462	116702521	A_51_P388298	Agilent4x44k	Mmachc	chr4	116702279	116708406	ENSMUST00000030453;NM_025962;uc008uhe.1;ENSMUST00000143330	-
chr2	121151187	121151211	A_52_P622694	Agilent4x44k	Adal	chr2	121140427	121156680	uc008lxp.1;uc008lxo.1;ENSMUST00000130221;ENSMUST00000028702;uc008lxq.1;uc008lxr.1;ENSMUST00000110665;ENSMUST00000146750;ENSMUST00000147271;ENSMUST00000119031;ENSMUST00000110662;ENSMUST00000156132;uc008lxs.1;NM_029475;ENSMUST00000066155;ENSMUST00000152164	+
chr2	25053441	25053499	A_51_P276235	Agilent4x44k	Pnpla7	chr2	24976032	25054072	NM_146251;uc008ipw.2;ENSMUST00000045295;ENSMUST00000137913;uc008ipx.2;uc012brs.1;uc008ipz.2;ENSMUST00000132082;ENSMUST00000154359;ENSMUST00000155601;ENSMUST00000128517;ENSMUST00000138536;ENSMUST00000141584	+
chr2	152755155	152755203	A_51_P202942	Agilent4x44k	Cox4i2	chr2	152754172	152765037	uc008ngg.1;NM_053091;ENSMUST00000010020;uc008ngh.1;ENSMUST00000109821	+
chr3	87948760	87948819	A_51_P521283	Agilent4x44k	Crabp2	chr3	87948666	87953376	ENSMUST00000005019;NM_007759;uc008ptk.1;ENSMUST00000163040	+
chr3	142521815	142521874	A_52_P327664	Agilent4x44k	Gbp3	chr3	142496933	142619179	NM_153564;uc008rop.1;ENSMUST00000090127;uc008ror.1;NM_145545;NM_001083312;uc008rot.1;uc008ros.1;ENSMUST00000171263;ENSMUST00000045097;uc008rou.1;NM_018734;NM_001289492;uc008rov.1;ENSMUST00000106222;ENSMUST00000128609;ENSMUST00000029935;ENSMUST00000142731;ENSMUST00000106221;NM_001289493;uc008row.1;ENSMUST00000142060;NM_010259;uc008rox.1;ENSMUST00000029936	+
chr11	121255712	121255771	A_51_P335981	Agilent4x44k	Narf	chr11	121237235	121255856	uc007mvq.2;NM_026272;ENSMUST00000103015;ENSMUST00000154047;ENSMUST00000151088	+
chr8	22073796	22073855	A_51_P347529	Agilent4x44k	Nek5	chr8	22073615	22125053	uc009lcp.1;uc009lco.1;NM_177898;ENSMUST00000169834;uc009lcq.1	-
chr13	64145568	64145627	A_52_P663221	Agilent4x44k	Zfp367	chr13	64133022	64153202	ENSMUST00000059817;NM_175494;uc007qyj.1;ENSMUST00000152644;ENSMUST00000134136;uc007qyk.1;ENSMUST00000117241	-
chr5	37424980	37425039	A_52_P441974	Agilent4x44k	Evc2	chr5	37338477	37425055	uc008xfr.2;NM_145920;uc008xfs.2;ENSMUST00000056365;ENSMUST00000101258;ENSMUST00000159915;ENSMUST00000159854	+
chrX	42105186	42105245	A_51_P424893	Agilent4x44k	Xiap	chrX	42059679	42109664	ENSMUST00000141316;NM_009688;uc009tav.2;ENSMUST00000115094;ENSMUST00000126375;ENSMUST00000150635;uc009tas.2;ENSMUST00000115095;ENSMUST00000146874;ENSMUST00000145065;uc009tat.2;ENSMUST00000055483;uc009tau.2;ENSMUST00000026978	+
chr8	77596375	77596434	A_51_P499369	Agilent4x44k	Tmem184c	chr8	77595977	77610698	NM_145599;uc009mhr.3;ENSMUST00000034030;ENSMUST00000152168;ENSMUST00000141202	-
chr17	65638439	65638498	A_51_P164393	Agilent4x44k	Txndc2	chr17	65637504	65642204	NM_153519;uc008dge.2;NM_001146002;uc008dgf.2;ENSMUST00000050236	-
chr8	120161256	120161315	A_52_P454765	Agilent4x44k	Rab4a	chr8	119910360	124345724	ENSMUST00000144458;ENSMUST00000108988;ENSMUST00000143615;ENSMUST00000127664;NM_009462;uc009nqn.1;uc009nqo.1;ENSMUST00000108982;ENSMUST00000135210;ENSMUST00000142432;ENSMUST00000125066;ENSMUST00000137310;ENSMUST00000148767;ENSMUST00000134729;ENSMUST00000139648;ENSMUST00000132583;NM_030209;uc012glv.1;uc012glu.1;ENSMUST00000034282;uc009nqq.2;ENSMUST00000108972;ENSMUST00000151629;ENSMUST00000144801;u…	+
chr11	80046590	80046649	A_51_P384382	Agilent4x44k	Crlf3	chr11	80046492	80080991	NM_001277106;NM_018776;ENSMUST00000103233;ENSMUST00000061283;uc007kld.1;uc011yaq.1;ENSMUST00000178893;ENSMUST00000177825;ENSMUST00000092858;ENSMUST00000147164;ENSMUST00000179855;uc007kle.1;ENSMUST00000178280	-
chr1	87945545	87945604	A_52_P149391	Agilent4x44k	Usp40	chr1	87945119	88008551	ENSMUST00000189409;uc007bxx.1;uc007bxw.1;uc007bxy.1;NM_001198573;NM_001033291;ENSMUST00000040783;ENSMUST00000187758;ENSMUST00000188332;ENSMUST00000186670;uc011wot.1;ENSMUST00000190446;uc007bxz.1;ENSMUST00000186315;uc011wou.1;ENSMUST00000187871;ENSMUST00000189586	-
chr8	88688271	88688325	A_51_P181691	Agilent4x44k	Nod2	chr8	88647315	88688474	ENSMUST00000118370;ENSMUST00000054324;NM_145857;uc009mrr.1;ENSMUST00000109634	+
chr9	107528782	107528841	A_52_P457888	Agilent4x44k	Cacna2d2	chr9	107399612	107529346	ENSMUST00000168532;ENSMUST00000010210;uc012haf.1;uc009rli.2;uc009rlj.2;NM_001174047;NM_001174050;NM_020263;NM_001174049;NM_001174048;uc012hae.1;ENSMUST00000085092;ENSMUST00000164988;ENSMUST00000166799;ENSMUST00000170737;ENSMUST00000169354;ENSMUST00000171809;ENSMUST00000168959	+
chr15	10570268	10570327	A_52_P655972	Agilent4x44k	Rai14	chr15	10568977	10714631	uc007vgn.2;NM_001166408;uc007vgm.1;uc007vgl.1;NM_030690;ENSMUST00000090339;ENSMUST00000169385;uc007vgo.2	-
chr11	3419870	3419929	A_52_P325552	Agilent4x44k	Rnf185	chr11	3415982	3452363	NM_145355;uc007hsv.1;uc007hsw.1;ENSMUST00000077078;ENSMUST00000064364;ENSMUST00000144055	-
chr17	78950791	78950850	A_52_P669996	Agilent4x44k	Prkd3	chr17	78949404	79020816	NM_001171005;uc008dpq.2;NM_029239;NM_001171004;uc008dpr.2;uc008dps.2;ENSMUST00000168887;ENSMUST00000003191;ENSMUST00000119284;ENSMUST00000118768;uc008dpt.1;ENSMUST00000124229;ENSMUST00000118991;uc008dpu.1;ENSMUST00000146917	-
chr14	16238860	16238919	A_51_P312748	Agilent4x44k	Oxsm	chr14	16238656	16249808	ENSMUST00000022311;uc007sgx.1;NM_027695;uc007sgw.1;ENSMUST00000112625;ENSMUST00000112624;ENSMUST00000148121	-
chr17	53506869	53506928	A_51_P117600	Agilent4x44k	Rab5a	chr17	53479233	53507678	NM_025887;uc008czn.1;ENSMUST00000017975	+
chr8	41341327	41341386	A_51_P509098	Agilent4x44k	Asah1	chr8	41340197	41374773	ENSMUST00000034000;uc009lnw.2;NM_019734;uc012gcr.1;ENSMUST00000126561;ENSMUST00000131796;ENSMUST00000110417;ENSMUST00000143057	-
chrX	6948085	6948144	A_52_P129624	Agilent4x44k	Dgkk	chrX	6779306	6948363	ENSMUST00000067410;NM_177914;uc029xhu.1;ENSMUST00000145302	+
chr12	51738866	51738925	A_51_P198273	Agilent4x44k	Ap4s1	chr12	51690965	51738939	uc007nmw.2;NM_021710;uc007nmv.2;ENSMUST00000021338	+
chr15	89560018	89560077	A_51_P115626	Agilent4x44k	Shank3	chr15	89499623	89560261	ENSMUST00000109309;uc007xha.2;NM_021423;ENSMUST00000039074;ENSMUST00000135214;uc007xhb.2;ENSMUST00000066545;uc029sul.1;ENSMUST00000154240;ENSMUST00000123799;uc029sup.1;uc029suo.1;ENSMUST00000167173;uc029sur.1;uc029suq.1	+
chr10	7812150	7812209	A_52_P116159	Agilent4x44k	Ppil4	chr10	7792891	7823135	ENSMUST00000015901;NM_026141;uc007eip.2;ENSMUST00000138151;ENSMUST00000143214;ENSMUST00000137346	+
chr12	3502219	3502278	A_51_P250433	Agilent4x44k		chrX	157443855	157492287	ENSMUST00000112529;NM_009214;uc009urz.1;ENSMUST00000145477;ENSMUST00000146026;ENSMUST00000127089;ENSMUST00000123770	-
chr13	93403310	93403369	A_52_P151211	Agilent4x44k	Homer1	chr13	93303757	93405129	ENSMUST00000109494;ENSMUST00000109493;NM_147176;NM_001284189;uc007rld.2;uc007rlc.2;NM_011982;uc007rlb.2;ENSMUST00000102752;ENSMUST00000080127;ENSMUST00000109497;ENSMUST00000109498;ENSMUST00000060490;ENSMUST00000109492;ENSMUST00000109496;ENSMUST00000109495;uc007rle.2;NM_152134;ENSMUST00000079086	+
chr5	76569972	76570031	A_51_P113222	Agilent4x44k	Exoc1	chr5	76529310	76570298	NM_001289770;NM_027270;NM_001289771;ENSMUST00000087133;uc008xux.1;uc008xuy.1;uc008xva.1;uc008xvb.1;uc008xuz.1;ENSMUST00000113493;ENSMUST00000150829;ENSMUST00000131470;ENSMUST00000137018;ENSMUST00000049469;ENSMUST00000141884;ENSMUST00000132807;ENSMUST00000143489;ENSMUST00000134521;ENSMUST00000143736	+
chr6	83052249	83052308	A_52_P219233	Agilent4x44k	Loxl3	chr6	83034173	83052564	ENSMUST00000152679;ENSMUST00000101257;ENSMUST00000000707;NM_013586;uc009clt.1;uc012env.1;ENSMUST00000155502	+
chr3	39011312	39011371	A_51_P353056	Agilent4x44k	Fat4	chr3	38886939	39011985	uc008pbf.1;NM_183221;uc008pbe.1;ENSMUST00000061260;ENSMUST00000129182	+
chr1	156036354	156036412	A_52_P326245	Agilent4x44k	Tor1aip2	chr1	156035403	156068861	ENSMUST00000111757;uc011wub.1;NM_172843;uc007dbx.2;uc007dby.2;NM_001160180;ENSMUST00000111754;ENSMUST00000133152;NM_001160182;ENSMUST00000128941;uc007dcc.2;uc007dcb.2;uc007dca.2;NM_001160181;NM_022329;ENSMUST00000131359;ENSMUST00000060404;ENSMUST00000097526;ENSMUST00000065648	+
chr7	87602877	87602936	A_52_P675611	Agilent4x44k	Grm5	chr7	87584167	88135063	uc009ifp.2;NM_001081414;NM_001143834;uc009ifs.2;uc009ifr.2;ENSMUST00000107263;ENSMUST00000167164;ENSMUST00000138732;ENSMUST00000155358;ENSMUST00000125009	+
chr3	38449609	38449668	A_51_P487973	Agilent4x44k	Ankrd50	chr3	38449260	38484844	uc008pbc.2;NM_001167883;uc008pbd.2;ENSMUST00000120875;ENSMUST00000156038;ENSMUST00000094300	-
chr5	103503698	103503757	A_52_P113651	Agilent4x44k	Ptpn13	chr5	103425191	103598361	uc008yjl.1;NM_011204;uc008yjk.1;uc012dzw.1;uc012dzu.1;uc029vjz.1;uc008yjj.1;ENSMUST00000048957;uc008yjm.1;uc008yjn.1;uc008yjo.1	+
chrX	134761303	134761362	A_51_P404755	Agilent4x44k	Armcx3	chrX	134756567	134761456	NM_027870;uc009ugo.2;ENSMUST00000081834;ENSMUST00000086880;ENSMUST00000086884	+
chr3	94331801	94331860	A_51_P121302	Agilent4x44k	Them4	chr3	94310089	94332540	ENSMUST00000049822;ENSMUST00000151753;uc008qfs.1;uc008qft.1;NM_029431;uc008qfu.1;ENSMUST00000142178	+
chr11	120725962	120726006	A_51_P181319	Agilent4x44k	Dcxr	chr11	120724545	120727281	uc007muh.1;NM_026428;uc007mui.1;ENSMUST00000106148;ENSMUST00000026144;ENSMUST00000125242;ENSMUST00000122883	-
chr11	103060220	103060248	A_51_P180825	Agilent4x44k	Nmt1	chr11	103028190	103068912	ENSMUST00000135332;ENSMUST00000021314;NM_008707;uc007ltd.1;ENSMUST00000148795	+
chr4	40737165	40737224	A_52_P228318	Agilent4x44k	Smu1	chr4	40735648	40757923	NM_021535;uc008shu.2;ENSMUST00000030117;uc008shv.2;ENSMUST00000130503;ENSMUST00000150574;ENSMUST00000137415	-
chr18	49697161	49697220	A_52_P349143	Agilent4x44k	Dtwd2	chr18	49696144	49755601	NM_001170960;NM_026854;uc012bcw.1;uc008ewl.2;ENSMUST00000163590;ENSMUST00000025383;ENSMUST00000139852	-
chr6	37567413	37567472	A_51_P391631	Agilent4x44k	Akr1d1	chr6	37530172	37568815	NM_145364;uc009bjg.2;ENSMUST00000040987;ENSMUST00000151256;ENSMUST00000123648	+
chr9	80093634	80093693	A_51_P218452	Agilent4x44k	Senp6	chr9	80066902	80144953	uc009qvd.2;uc012gxh.1;uc009qvc.1;uc009qvb.1;NM_146003;uc009qva.1;ENSMUST00000175673;ENSMUST00000037484;ENSMUST00000176640;ENSMUST00000164859;ENSMUST00000175999;ENSMUST00000165607;ENSMUST00000176360;uc009qve.1;ENSMUST00000176607;ENSMUST00000176527;uc009qvf.1;ENSMUST00000175758;ENSMUST00000175722;ENSMUST00000176563	+
chr3	132179393	132179452	A_51_P241068	Agilent4x44k	Dkk2	chr3	132085291	132180304	NM_020265;uc008rjw.2;ENSMUST00000029665	+
chr4	57984122	57984181	A_51_P457617	Agilent4x44k	Txndc8	chr4	57984027	58009124	ENSMUST00000154540;ENSMUST00000102897;uc012der.1;uc008syq.1;NM_026132;ENSMUST00000139256	-
chr3	96245828	96245887	A_52_P340480	Agilent4x44k	Hist2h2aa1	chr3	96239715	96240374	NM_013549;uc008qml.1;ENSMUST00000074976;NM_178212	-
chr7	110795772	110795808	A_51_P512801	Agilent4x44k	Ampd3	chr7	110768205	110812408	NM_001276301;uc009jfl.1;ENSMUST00000170374;ENSMUST00000176487;uc009jfm.1;uc009jfn.1;NM_009667;ENSMUST00000005829;ENSMUST00000106686;ENSMUST00000143786;ENSMUST00000147587;ENSMUST00000148292	+
chr19	61091943	61092002	A_51_P511081	Agilent4x44k	Grk5	chr19	60889748	61092555	NM_018869;uc008ice.2;ENSMUST00000003313;uc012bok.1	+
chr4	86920222	86920281	A_51_P244408	Agilent4x44k	Acer2	chr4	86874396	86934822	ENSMUST00000045224;uc008tmg.2;uc012dgs.1;uc008tmf.2;NM_139306;ENSMUST00000084433;ENSMUST00000128712;ENSMUST00000135874	+
chrX	18258067	18258126	A_52_P346950	Agilent4x44k	Kdm6a	chrX	18162575	18279936	ENSMUST00000044484;ENSMUST00000052368;ENSMUST00000130978;uc009ssj.1;uc009ssk.1;uc009ssl.1;NM_009483;uc009ssm.1;uc009ssn.1;uc009sso.1;ENSMUST00000155161	+
chr15	77389351	77389410	A_52_P360742	Agilent4x44k	Apol7a	chr15	77388216	77399110	NM_029419;NM_001164640;uc007wnl.2;uc007wnm.2;ENSMUST00000176074;ENSMUST00000175919;ENSMUST00000010745;ENSMUST00000177135;ENSMUST00000175789	-
chr14	62956289	62956348	A_52_P122822	Agilent4x44k	Wdfy2	chr14	62837689	62956886	NM_175546;uc007ugz.2;uc007ugy.2;ENSMUST00000014691	+
chr1	58406112	58406171	A_52_P48689	Agilent4x44k	Bzw1	chr1	58392898	58407353	ENSMUST00000050552;uc007bbq.1;ENSMUST00000188898;ENSMUST00000188630;NM_025824;uc007bbr.1;ENSMUST00000186949	+
chr13	27558249	27558308	A_51_P509999	Agilent4x44k	Prl8a9	chr13	27558000	27564604	NM_023332;uc007pxu.1;ENSMUST00000006662	-
chr9	103359888	103359947	A_52_P170711	Agilent4x44k	Cdv3	chr9	103353094	103365840	ENSMUST00000035484;NM_001134427;uc009rgn.1;uc009rgo.1;NM_001134426;NM_175833;NM_175565;uc009rgq.1;uc009rgp.1;uc009rgr.2;ENSMUST00000190226;ENSMUST00000116517;ENSMUST00000072249;ENSMUST00000189875;ENSMUST00000189896;ENSMUST00000190127	-
chrX	139992767	139992826	A_52_P406122	Agilent4x44k	Rbm41	chrX	139889510	139998595	NM_001172148;uc009ukp.2;ENSMUST00000087400;uc009ukq.2;NM_153586;NM_001172147;uc009uks.2;uc012hpl.1;uc009ukr.2;ENSMUST00000113011;ENSMUST00000113007;ENSMUST00000033810;uc009uku.2;ENSMUST00000148703	-
chr6	83109723	83109782	A_51_P385635	Agilent4x44k	Mrpl53	chr6	83101515	83109939	NM_001081266;uc009cmj.1;ENSMUST00000101254;ENSMUST00000101253;ENSMUST00000134891;uc009cmm.1;ENSMUST00000113938;NM_026744;ENSMUST00000129656	+
chr8	105622050	105622109	A_51_P310447	Agilent4x44k	Fam65a	chr8	105605228	105622218	NM_001081241;uc009ndj.1;ENSMUST00000043531	+
chr8	129178363	129178386	A_51_P293513	Agilent4x44k	1700008F21Rik	chr8	129067133	129183732	NM_029292;NM_001168369;uc009oac.2;uc009oab.2;ENSMUST00000108745;ENSMUST00000140887;ENSMUST00000148234;ENSMUST00000026912;ENSMUST00000108744;ENSMUST00000148621;ENSMUST00000189055	+
chr5	20896126	20896185	A_51_P519950	Agilent4x44k	Rsbn1l	chr5	20893023	20951822	uc008wod.1;NM_001080977;ENSMUST00000036489;uc008woe.1;uc008wof.1	-
chr2	146327380	146327439	A_52_P556390	Agilent4x44k	Ralgapa2	chr2	146239879	146512004	ENSMUST00000109986;NM_001033348;uc008msj.2;ENSMUST00000149499;ENSMUST00000131824;ENSMUST00000146307;ENSMUST00000148784;ENSMUST00000109982;uc008msm.1;uc008msn.1;ENSMUST00000135974	-
chr17	64133566	64133595	A_51_P186281	Agilent4x44k	Fert2	chr17	63863980	64139496	NM_001037997;uc008dfn.1;NM_001286415;uc008dfo.2;uc008dfp.1;uc008dfq.2;ENSMUST00000000129;uc008dfr.2;NM_008000;uc008dfs.2;ENSMUST00000038080	+
chr1	134355589	134355648	A_52_P375803	Agilent4x44k	Tmem183a	chr1	134346096	134361999	NM_020588;NM_001042485;uc007crr.1;uc007crq.1;ENSMUST00000049470;ENSMUST00000191237;ENSMUST00000189572;uc007crs.1;ENSMUST00000188205;ENSMUST00000185903	-
chr16	37572065	37572124	A_51_P120615	Agilent4x44k	Rabl3	chr16	37539885	37572385	ENSMUST00000023524;uc007zec.1;NM_001042499;uc007zed.1;ENSMUST00000130028;ENSMUST00000128036;ENSMUST00000140799	+
chr15	101811448	101811507	A_52_P462608	Agilent4x44k	Krt2	chr15	101810688	101818169	NM_010668;uc007xub.1;ENSMUST00000023712	-
chr7	102237982	102238041	A_52_P92428	Agilent4x44k	Pgap2	chr7	102210208	102238567	ENSMUST00000147536;ENSMUST00000140631;ENSMUST00000120879;ENSMUST00000146996;uc009ird.1;ENSMUST00000127804;uc009ire.1;ENSMUST00000143541;ENSMUST00000153020;uc009irf.1;ENSMUST00000156529;ENSMUST00000138479;ENSMUST00000129340;ENSMUST00000126914;ENSMUST00000033292;ENSMUST00000124619;ENSMUST00000133311;uc009irg.1;NM_145583;uc009irh.1;ENSMUST00000146559;ENSMUST00000143759;ENSMUST00000145352;ENSMUST0000…	+
chr10	128384409	128384468	A_52_P647069	Agilent4x44k	Ankrd52	chr10	128377115	128394006	ENSMUST00000167990;ENSMUST00000014642;uc007hmm.1;NM_172790;uc007hml.1	+
chr4	32017048	32017107	A_52_P175952	Agilent4x44k	Map3k7	chr4	31964097	32023467	ENSMUST00000037607;uc008seo.2;NM_172688;NM_009316;uc008sep.2;uc008seq.2;ENSMUST00000080933;ENSMUST00000108183;ENSMUST00000108184;ENSMUST00000131114;ENSMUST00000143138;ENSMUST00000126632;ENSMUST00000147462;ENSMUST00000131310	+
chr6	112488980	112489039	A_52_P430422	Agilent4x44k	Oxtr	chr6	112473683	112489808	uc009deb.1;NM_001081147;ENSMUST00000053306	-
chr8	111006698	111006757	A_51_P177502	Agilent4x44k	Ddx19b	chr8	111003185	111031751	NM_001190800;NM_172284;uc012gkq.1;uc009nlm.2;NM_001190786;uc009nln.2;ENSMUST00000040241;ENSMUST00000065784	-
chr3	50372125	50372184	A_51_P129502	Agilent4x44k	AK089283	chr3	50364935	50443613	uc008pdi.1;NM_011990;ENSMUST00000029297;uc008pdj.1;ENSMUST00000142932;uc029ulz.1	-
chr10	81317851	81317870	A_51_P149852	Agilent4x44k	Pip5k1c	chr10	81292963	81319974	ENSMUST00000163075;uc007ghd.2;uc007ghe.2;uc011xjf.1;uc007ghc.2;NM_008844;NM_001146687;ENSMUST00000105327;ENSMUST00000160291;ENSMUST00000161854;ENSMUST00000045469;ENSMUST00000161719;ENSMUST00000161869;ENSMUST00000161586;ENSMUST00000159895;ENSMUST00000159636	+
chr17	27579964	27580023	A_51_P440657	Agilent4x44k	Nudt3	chr17	27579382	27623465	ENSMUST00000025050;NM_019837;uc008bpg.1;ENSMUST00000114886;ENSMUST00000133048;ENSMUST00000062397;ENSMUST00000156429;ENSMUST00000127236;ENSMUST00000176876;ENSMUST00000176458;ENSMUST00000146321	-
chr11	121450414	121450473	A_51_P398525	Agilent4x44k	Fn3k	chr11	121434913	121450491	ENSMUST00000026175;NM_001038699;uc007mvw.2;NM_022014;uc007mvx.2;ENSMUST00000092302;ENSMUST00000103014	+
chr19	47024560	47024619	A_52_P366860	Agilent4x44k	Ina	chr19	47014697	47025327	uc008huk.1;NM_146100;ENSMUST00000037636	+
chr19	10571128	10571187	A_52_P399140	Agilent4x44k	Tmem138	chr19	10570478	10577362	ENSMUST00000025568;NM_028411;uc008gqd.1;uc008gqf.1	-
chr8	33387159	33387218	A_52_P134317	Agilent4x44k	Purg	chr8	33386324	33417469	NM_152821;NM_001098233;ENSMUST00000070340;ENSMUST00000078058;uc009ljx.1;uc009ljy.1	+
chr11	108437369	108437396	A_52_P284441	Agilent4x44k	Cep112	chr11	108425192	108860615	ENSMUST00000150863;uc007mbq.1;NM_029606;uc007mbr.1;ENSMUST00000061287;ENSMUST00000143212;ENSMUST00000149683;ENSMUST00000138538;ENSMUST00000130515;ENSMUST00000182729;ENSMUST00000133670;ENSMUST00000146912;ENSMUST00000183042;ENSMUST00000129814;ENSMUST00000182735;ENSMUST00000106718;NM_145688;uc007mbt.1;uc007mbs.1;ENSMUST00000106715;NM_029586;ENSMUST00000106724;ENSMUST00000151755;ENSMUST00000132978	+
chr4	132492059	132492118	A_52_P154710	Agilent4x44k	Sesn2	chr4	132492032	132510501	ENSMUST00000030724;NM_144907;uc008vbj.1	-
chr6	139989749	139989808	A_51_P297441	Agilent4x44k		chrX	157443855	157492287	ENSMUST00000112529;NM_009214;uc009urz.1;ENSMUST00000145477;ENSMUST00000146026;ENSMUST00000127089;ENSMUST00000123770	-
chr7	103517707	103517766	A_51_P129972	Agilent4x44k	Olfr611	chr7	103517410	103518382	uc009itx.1;NM_146727;ENSMUST00000078108	-
chr13	81694648	81694707	A_52_P405090	Agilent4x44k	Polr3g	chr13	81673836	81711013	uc007rhx.1;NM_001081176;uc007rhy.1;ENSMUST00000048993;ENSMUST00000162535;ENSMUST00000161093;uc007rhz.1;ENSMUST00000161920;ENSMUST00000160331	-
chr5	117354350	117354409	A_52_P676982	Agilent4x44k	Vsig10	chr5	117319265	117355006	uc008zfo.1;NM_001033311;uc008zfn.1;ENSMUST00000111967;ENSMUST00000086464;ENSMUST00000145052;uc008zfp.1;ENSMUST00000147182;ENSMUST00000139026	+
chr10	18856891	18856950	A_51_P317941	Agilent4x44k	Perp	chr10	18845070	18857073	NM_022032;uc007emz.1;ENSMUST00000019998	+
chr9	46229838	46229897	A_51_P408082	Agilent4x44k	Apoa1	chr9	46228580	46230469	ENSMUST00000034588;uc009phb.2;NM_009692;ENSMUST00000132155	+
chr1	53323205	53323264	A_52_P121	Agilent4x44k	Osgepl1	chr1	53297094	53326343	uc011wks.1;NM_145517;uc007ayy.2;ENSMUST00000135746;ENSMUST00000027266;ENSMUST00000190734;NM_001285839;ENSMUST00000027265;ENSMUST00000151296;ENSMUST00000153939;ENSMUST00000135786;uc007aza.1;uc007azb.1;ENSMUST00000114484;ENSMUST00000135614;uc007azd.1;ENSMUST00000150115	+
chr15	58069339	58069398	A_52_P119553	Agilent4x44k	9130401M01Rik	chr15	58022258	58076541	uc007vta.1;ENSMUST00000100655;ENSMUST00000187062;NM_029418;uc007vtc.1;ENSMUST00000176935;ENSMUST00000189159;ENSMUST00000185553;ENSMUST00000177176;NM_009572;NM_001042438;uc007vtd.1;uc007vte.1;ENSMUST00000175805;ENSMUST00000110168;ENSMUST00000070143;ENSMUST00000177504;ENSMUST00000176076;ENSMUST00000177276;ENSMUST00000176270;ENSMUST00000176713	-
chr5	114808266	114808325	A_51_P407999	Agilent4x44k	1500011B03Rik	chr5	114808195	114823468	uc008zah.2;ENSMUST00000112160;ENSMUST00000140374;ENSMUST00000061251;ENSMUST00000100850;uc008zau.1;NM_181075	-
chr6	88222619	88222678	A_52_P123522	Agilent4x44k	1700031F10Rik	chr6	88222601	88223639	uc009cvf.1	-
chr7	67231687	67231746	A_52_P175157	Agilent4x44k	Mef2a	chr7	67231163	67372858	ENSMUST00000156690;ENSMUST00000107476;ENSMUST00000135493;uc009hie.2;NM_001033713;uc009hii.2;uc009hig.2;uc009hif.2;uc009hij.2;uc009hih.2;ENSMUST00000076325;ENSMUST00000072460;ENSMUST00000032776;uc009hil.2;ENSMUST00000133074;ENSMUST00000144057	-
chr10	7923867	7923926	A_52_P242400	Agilent4x44k	Tab2	chr10	7905647	7956230	NM_138667;uc007eir.2;ENSMUST00000146444;ENSMUST00000143848;ENSMUST00000142007;ENSMUST00000147938;ENSMUST00000130322	-
chr11	97349514	97349573	A_51_P188227	Agilent4x44k	Gpr179	chr11	97332108	97352077	NM_001081220;uc007ldy.1;ENSMUST00000093942;uc007ldz.1;ENSMUST00000162544	-
chr9	106349678	106349735	A_52_P164709	Agilent4x44k	Poc1a	chr9	106281060	106350521	NM_027354;uc009rjk.2;uc009rjl.2;ENSMUST00000072206;ENSMUST00000191434;ENSMUST00000188660;ENSMUST00000189325;ENSMUST00000186366	+
chr3	102145904	102145961	A_51_P174696	Agilent4x44k	Casq2	chr3	102086415	102146514	ENSMUST00000029454;NM_009814;uc008qrr.2;uc012cuw.1;ENSMUST00000165540;ENSMUST00000164123;ENSMUST00000159521;ENSMUST00000159833	+
chr18	36773474	36773533	A_52_P454361	Agilent4x44k	Hars	chr18	36766527	36783205	NM_008214;uc008eop.2;ENSMUST00000001416;uc008eoq.2	-
chr3	89266574	89266606	A_51_P518558	Agilent4x44k	Dpm3	chr3	89259358	89267079	ENSMUST00000107462;NM_026767;uc008pym.1;ENSMUST00000040824;ENSMUST00000137975	+
chr1	171583100	171583159	A_51_P205209	Agilent4x44k	Cd244	chr1	171559192	171585318	uc007dor.1;NM_018729;uc007dos.1;ENSMUST00000004829	+
chr4	109059812	109059862	A_52_P51783	Agilent4x44k	Nrd1	chr4	109000655	109061777	ENSMUST00000102736;ENSMUST00000065977;ENSMUST00000106644;uc012dih.1;uc008ubw.1;NM_146150;uc008uby.1;ENSMUST00000125645;ENSMUST00000155228;ENSMUST00000150177;ENSMUST00000143604;uc012dij.1;ENSMUST00000150784;ENSMUST00000148444;ENSMUST00000143015;ENSMUST00000125063	+
chr14	99871480	99871539	A_52_P617636	Agilent4x44k	Klf12	chr14	99870639	100149796	NM_010636;uc007uvh.2;ENSMUST00000097079	-
chr6	30897181	30897240	A_51_P185112	Agilent4x44k	Tsga13	chr6	30896980	30915573	NM_054073;uc009bfx.1;ENSMUST00000048580	-
chr12	106059616	106059670	A_51_P102339	Agilent4x44k	Vrk1	chr12	106010262	106077410	NM_001029843;NM_001029844;NM_011705;uc007ozd.1;uc007oze.1;uc007ozb.1;uc007ozc.1;ENSMUST00000072040;ENSMUST00000021539;ENSMUST00000085026	+
chr13	69703847	69703906	A_51_P343215	Agilent4x44k	Ube2ql1	chr13	69702831	69739897	uc007rcp.2;NM_001145162;ENSMUST00000065118	-
chr16	59167676	59167735	A_51_P174840	Agilent4x44k	Olfr196	chr16	59167211	59168141	NM_146779;uc007zou.1;ENSMUST00000077027	-
chr17	65923411	65923470	A_52_P451378	Agilent4x44k	Twsg1	chr17	65921971	65951187	uc008dgq.2;NM_023053;uc008dgr.2;ENSMUST00000024906	-
chr17	24839688	24839747	A_51_P510640	Agilent4x44k	Meiob	chr17	24804381	24839787	NM_029197;uc012ams.1;ENSMUST00000024972;uc008ayk.1	+
chr8	84887234	84887293	A_51_P273538	Agilent4x44k	Syce2	chr8	84872110	84888221	NM_001168246;NM_027954;uc009mnv.2;uc012ghl.1;ENSMUST00000170296;ENSMUST00000136026;ENSMUST00000003922;uc009mnw.2;NM_001168244;ENSMUST00000144466	+
chr14	75048196	75048251	A_52_P596419	Agilent4x44k	5031414D18Rik	chr14	75016026	75052532	uc007uqk.1;NM_198642;ENSMUST00000036072	+
chr19	5917683	5917742	A_52_P155554	Agilent4x44k	Cdc42ep2	chr19	5917555	5924816	uc008gfz.2;NM_026772;ENSMUST00000055458	-
chr13	73620242	73620301	A_51_P517787	Agilent4x44k	Clptm1l	chr13	73604001	73620639	NM_146047;uc007rdo.2;ENSMUST00000022102	+
chr4	4134311	4134370	A_52_P286166	Agilent4x44k	Penk	chr4	4133531	4138819	ENSMUST00000070375;NM_001002927;uc008rwz.1;uc008rxa.1;uc012dah.1;ENSMUST00000133567	-
chr15	6439424	6439483	A_51_P157994	Agilent4x44k	Dab2	chr15	6299788	6440712	uc007vdc.1;ENSMUST00000159552;NM_001008702;uc007vdd.1;ENSMUST00000078019;ENSMUST00000159046;ENSMUST00000161040;ENSMUST00000162140;ENSMUST00000080880;NM_001102400;NM_023118;NM_001037905;uc007vdf.1;uc007vdg.1;uc007vde.1;ENSMUST00000110664;ENSMUST00000110663;ENSMUST00000161812;ENSMUST00000160134;ENSMUST00000159490;ENSMUST00000162094;ENSMUST00000163082;ENSMUST00000161558	+
chr7	123273094	123273153	A_52_P271085	Agilent4x44k	Slc5a11	chr7	123214780	123273253	ENSMUST00000131933;ENSMUST00000140721;ENSMUST00000033035;uc009jpg.1;NM_146198;uc009jph.1;ENSMUST00000131461;ENSMUST00000127655;ENSMUST00000167299;ENSMUST00000131209	+
chr17	78934968	78935027	A_52_P533350	Agilent4x44k	Cebpz	chr17	78919002	78937070	uc008dpk.1;NM_001024806;ENSMUST00000024885	-
chr16	59283872	59283931	A_51_P354419	Agilent4x44k	Olfr202	chr16	59283571	59284495	NM_146995;uc007zoz.1;ENSMUST00000049859	-
chr6	98952802	98952861	A_52_P604022	Agilent4x44k	Foxp1	chr6	98925338	99666797	ENSMUST00000113326;NM_001197322;uc009dbg.2;uc009dbj.2;uc009dbk.2;uc009dbl.2;NM_001197321;uc009dbm.2;NM_053202;uc009dbi.2;uc012epq.1;ENSMUST00000113322;ENSMUST00000177410;ENSMUST00000176565;ENSMUST00000177437;ENSMUST00000177229;ENSMUST00000113329;ENSMUST00000113328;ENSMUST00000113324;ENSMUST00000074346;ENSMUST00000177307;ENSMUST00000177230;ENSMUST00000176632;ENSMUST00000176850;ENSMUST00000175880;E…	-
chr14	50298431	50298490	A_51_P212071	Agilent4x44k	Olfr733	chr14	50298336	50299330	uc007tkw.2;NM_146663;ENSMUST00000163469	-
chr8	69887795	69887854	A_51_P181922	Agilent4x44k	Yjefn3	chr8	69887787	69902712	uc009lyc.1;ENSMUST00000152938;ENSMUST00000180068;ENSMUST00000152456;NM_023312;uc009lyd.1;ENSMUST00000110167	-
chr8	71932664	71932723	A_52_P586090	Agilent4x44k	Zfp617	chr8	71908605	71934630	uc009mey.2;NM_001166645;ENSMUST00000110002;ENSMUST00000131544;NM_133358;uc009mez.2;ENSMUST00000119003;uc009mfa.2	+
chr17	66761106	66761165	A_52_P208041	Agilent4x44k	Ptprm	chr17	66666847	67354459	NM_008984;uc008dkb.2;uc008dka.2;ENSMUST00000037974;uc008dkc.1;uc012awj.1;uc008dke.1	-
chr2	88896943	88897002	A_51_P247103	Agilent4x44k	Olfr1208	chr2	88896668	88897595	NM_146778;uc008kqm.1;ENSMUST00000099810	-
chr10	68097749	68097808	A_51_P391532	Agilent4x44k	Arid5b	chr10	68092915	68278726	uc029qyp.1;uc007fmh.1;uc011xfr.1;NM_023598;uc007fmg.1;uc007fmf.1;ENSMUST00000020106;uc007fmi.1;uc007fmj.1	-
chr11	53477182	53477241	A_51_P365859	Agilent4x44k	Sowaha	chr11	53476573	53480274	ENSMUST00000104955;uc007iwf.1;NM_183173	-
chr11	59792155	59792214	A_51_P140093	Agilent4x44k	Flcn	chr11	59791407	59810039	NM_001271356;NM_146018;NM_001271357;ENSMUST00000102697;ENSMUST00000148151;uc007jew.1;uc007jex.1;ENSMUST00000091246;ENSMUST00000133647;ENSMUST00000047706;ENSMUST00000151453	-
chr2	69667255	69667314	A_51_P456136	Agilent4x44k	Bbs5	chr2	69647171	69667571	ENSMUST00000134659;ENSMUST00000074963;ENSMUST00000112286;ENSMUST00000149276;ENSMUST00000144240;NM_028284;uc012bwp.1;uc008jyf.1;ENSMUST00000130061;ENSMUST00000143165;ENSMUST00000127806	+
chr3	92418914	92418973	A_51_P491758	Agilent4x44k	Sprr2j-ps	chr3	92418086	92419396	uc008qdz.1;ENSMUST00000029533	+
chr19	23619913	23619956	A_52_P473632	Agilent4x44k	Gm9493	chr19	23619742	23620320	ENSMUST00000104916	+
chr11	30506165	30506224	A_51_P443344	Agilent4x44k	Acyp2	chr11	30505991	30649587	NM_029344;uc007ihw.1;ENSMUST00000074613	-
chr5	122871343	122871402	A_52_P24648	Agilent4x44k	Kdm2b	chr5	122870668	122989823	ENSMUST00000031435;ENSMUST00000046073;uc008zms.2;NM_001003953;uc008zmr.2;NM_001005866;uc008zmq.2;NM_013910;ENSMUST00000118027;ENSMUST00000086200;ENSMUST00000127403;ENSMUST00000121739;uc008zmt.1;ENSMUST00000139674;ENSMUST00000152872;ENSMUST00000132419;ENSMUST00000173355;ENSMUST00000129998;ENSMUST00000174357;uc008zmu.1;ENSMUST00000123479;ENSMUST00000156474;ENSMUST00000145082;ENSMUST00000143273;ENSM…	-
chr17	72850161	72850220	A_51_P311694	Agilent4x44k	Ypel5	chr17	72836703	72851195	NM_027166;uc008dne.1;ENSMUST00000045174;uc008dnf.1	+
chr5	123511737	123511796	A_51_P225564	Agilent4x44k	B3gnt4	chr5	123510459	123511882	NM_198611;uc008znw.1;ENSMUST00000031384	+
chr12	16537383	16537442	A_52_P483104	Agilent4x44k	Lpin1	chr12	16535668	16589770	NM_001130412;NM_015763;NM_172950;uc007nbu.2;uc007nbt.2;uc007nbs.2;ENSMUST00000067124;ENSMUST00000111067;uc007nbv.1	-
chr2	39200059	39200118	A_52_P243109	Agilent4x44k	Ppp6c	chr2	39194354	39226451	ENSMUST00000028087;NM_024209;uc008joi.1;ENSMUST00000143733	-
chr17	20815234	20815293	A_51_P450432	Agilent4x44k	Vmn1r229	chr17	20814494	20815415	NM_134190;uc008aqe.1;ENSMUST00000076759	+
chr2	25916046	25916105	A_51_P489003	Agilent4x44k	Kcnt1	chr2	25863795	25918273	ENSMUST00000150788;NM_001145403;uc012bsh.1;ENSMUST00000171268;ENSMUST00000114170;uc008ito.1;NM_175462;uc008itp.1;uc008itq.1;uc012bsi.1;ENSMUST00000037580;ENSMUST00000114176;ENSMUST00000114172;ENSMUST00000131529;ENSMUST00000138568;uc008itr.1;ENSMUST00000145544;uc008its.1	+
chr12	104138847	104138906	A_51_P175442	Agilent4x44k	Serpina3b	chr12	104127995	104139545	uc007owu.1;NM_173024;ENSMUST00000085052	+
chrX	169250893	169250952	A_52_P241797	Agilent4x44k	Hccs	chrX	169250193	169320372	ENSMUST00000154638;uc012hro.1;NM_008222;ENSMUST00000112115;uc009uxx.2;ENSMUST00000033717	-
chr10	18011384	18011443	A_51_P214679	Agilent4x44k	Abracl	chr10	18011259	18023252	NM_028440;uc007ely.2;uc007elz.2;ENSMUST00000020002	-
chr7	90244128	90244187	A_52_P139702	Agilent4x44k	Ccdc83	chr7	90223877	90265432	NM_183293;uc009igx.1;ENSMUST00000107221;ENSMUST00000107220;NM_029256;uc009igy.1;ENSMUST00000040413	-
chr10	120228109	120228168	A_52_P139478	Agilent4x44k	Llph	chr10	120227059	120232071	NM_025431;uc007hfa.1;ENSMUST00000020444;ENSMUST00000130198	+
chr9	107051534	107051593	A_52_P739775	Agilent4x44k	Dock3	chr9	106892824	107231909	uc012haa.1;NM_153413;uc009rkv.1;ENSMUST00000044532;ENSMUST00000171095;ENSMUST00000165562;ENSMUST00000167053	-
chr9	103190294	103190353	A_51_P190262	Agilent4x44k		chrX	157443855	157492287	ENSMUST00000112529;NM_009214;uc009urz.1;ENSMUST00000145477;ENSMUST00000146026;ENSMUST00000127089;ENSMUST00000123770	-
chr17	35026430	35026457	A_52_P70064	Agilent4x44k	Sapcd1	chr17	35025959	35028016	ENSMUST00000174037;ENSMUST00000173211;NM_023893;uc012aqt.2;uc008cfb.3;uc012aqu.2;ENSMUST00000040151;ENSMUST00000174117	-
chr18	62428161	62428176	A_52_P581594	Agilent4x44k	Htr4	chr18	62324203	62496574	NM_008313;uc008fda.1;ENSMUST00000027560;uc008fdb.1;uc008fdc.1;uc012bdu.1;uc029tng.1;uc029tnf.1	+
chr3	142853414	142853467	A_52_P261160	Agilent4x44k	Pkn2	chr3	142790901	142882004	NM_178654;uc008rpe.2;ENSMUST00000043812;ENSMUST00000173913;ENSMUST00000174422;ENSMUST00000173830;ENSMUST00000166330;uc008rpf.2;ENSMUST00000172521;ENSMUST00000174099;uc008rpg.2;ENSMUST00000172916	-
chr1	34878612	34878671	A_51_P356705	Agilent4x44k	Plekhb2	chr1	34849958	34879585	uc007apl.1;NM_145516;uc007apk.2;NM_175421;ENSMUST00000156687;ENSMUST00000027297;ENSMUST00000152654	+
chr6	87001853	87001912	A_51_P312095	Agilent4x44k	Aak1	chr6	86849516	87003227	NM_177762;NM_001040106;uc009css.1;uc009cst.1;ENSMUST00000089519;ENSMUST00000003710	+
chr1	121437857	121437890	A_52_P262096	Agilent4x44k	Ccdc93	chr1	121431049	121506460	ENSMUST00000036025;uc007cjr.1;uc007cjs.1;NM_001025156;NM_029955;uc011wqw.1;uc007cju.2;ENSMUST00000156459;ENSMUST00000155673;ENSMUST00000128924;ENSMUST00000112621;ENSMUST00000152959	+
chr3	122546954	122547013	A_52_P19894	Agilent4x44k	Fnbp1l	chr3	122538718	122619714	uc008res.2;uc008rer.2;NM_153118;NM_001114665;ENSMUST00000162409;ENSMUST00000162947	-
chr12	104105964	104106023	A_51_P444954	Agilent4x44k	Serpina5	chr12	104101112	104106137	uc007ows.1;NM_172953;ENSMUST00000021495	+
chr18	36798593	36798652	A_51_P136460	Agilent4x44k	Zmat2	chr18	36793922	36799660	uc008eos.1;NM_025594;ENSMUST00000001419	+
chr6	48747391	48747450	A_52_P102931	Agilent4x44k	Gm28053	chr6	48718607	48754210	ENSMUST00000127537;ENSMUST00000155017;NM_146167;uc009bvo.1;ENSMUST00000052503;NM_008376;NM_175860;uc009bvp.1;uc009bvq.1;ENSMUST00000054368;ENSMUST00000140054;NM_175035;uc009bvs.1;ENSMUST00000055558;ENSMUST00000147047;ENSMUST00000135174	+
chr14	56386957	56386981	A_52_P329398	Agilent4x44k	Atp12a	chr14	56365067	56388551	uc007ubw.2;NM_138652;ENSMUST00000007340	+
chr9	123067494	123067553	A_51_P447894	Agilent4x44k	Tgm4	chr9	123034740	123067561	NM_177911;uc009sfo.1;ENSMUST00000026893	+
chr9	50843176	50843235	A_51_P269173	Agilent4x44k	Alg9	chr9	50775019	50843639	ENSMUST00000034561;NM_133981;uc009pkt.2;uc009pku.2;ENSMUST00000162073;ENSMUST00000159576;ENSMUST00000162363;ENSMUST00000162442;ENSMUST00000177320;ENSMUST00000175728;ENSMUST00000161200;ENSMUST00000162596	+
chr18	58677989	58678048	A_51_P488519	Agilent4x44k	Isoc1	chr18	58659481	58679570	uc008ezq.1;NM_025478;ENSMUST00000025503	+
chr3	90263890	90263949	A_51_P520980	Agilent4x44k	Crtc2	chr3	90254163	90264125	ENSMUST00000029545;NM_028881;uc008qbt.2;uc008qbu.2;ENSMUST00000149422;ENSMUST00000130002;ENSMUST00000123964;ENSMUST00000136970;ENSMUST00000184882;ENSMUST00000135002;uc008qbv.2;ENSMUST00000149897;uc008qbw.2	+
chr19	46330346	46330405	A_51_P247034	Agilent4x44k	Fbxl15	chr19	46328183	46330446	NM_133694;uc008hte.1;ENSMUST00000026256;uc008htf.1;ENSMUST00000177667	+
chr14	52005466	52005525	A_52_P251615	Agilent4x44k	Arhgef40	chr14	51984832	52006251	uc007tns.2;uc007tnr.2;uc007tnt.2;NM_001145922;NM_001145921;NM_198249;uc007tnp.2;ENSMUST00000182905;ENSMUST00000093813;ENSMUST00000182740;ENSMUST00000100639;ENSMUST00000183208;ENSMUST00000182909;ENSMUST00000182760;ENSMUST00000182061;ENSMUST00000182961;uc007tnu.1;ENSMUST00000182480;ENSMUST00000182019;ENSMUST00000182644;ENSMUST00000182667;ENSMUST00000183022;ENSMUST00000182217;ENSMUST00000182931;ENSM…	+
chr17	71126499	71126558	A_51_P302520	Agilent4x44k	Myom1	chr17	71019521	71126856	ENSMUST00000024847;uc008dly.1;uc008dlx.1;NM_001083934;NM_010867;ENSMUST00000179759;ENSMUST00000073211;uc008dlz.1	+
chr17	78378428	78378487	A_51_P423444	Agilent4x44k	Fez2	chr17	78369211	78418152	NM_001285949;uc029tks.1;NM_001285940;NM_199448;NM_001285946;uc008dov.1;uc008dow.1;ENSMUST00000070039;ENSMUST00000112487	-
chr2	91928240	91928299	A_52_P88054	Agilent4x44k	Chrm4	chr2	91922188	91929829	NM_007699;uc008kwv.2;ENSMUST00000045537	+
chr9	123172641	123172700	A_52_P392555	Agilent4x44k	Cdcp1	chr9	123170824	123216038	ENSMUST00000039229;uc009sfz.1;NM_133974;uc009sfy.1;ENSMUST00000148158;uc009sga.1;ENSMUST00000140915	-
chr2	129300258	129300317	A_52_P100926	Agilent4x44k	Il1a	chr2	129299609	129309972	uc008mhr.1;NM_010554;uc008mhs.1;ENSMUST00000028882	-
chr15	98709086	98709145	A_52_P74576	Agilent4x44k	Ccdc65	chr15	98708207	98723333	ENSMUST00000003444;uc007xnk.1;NM_153518;uc007xnl.1	+
chr3	115939152	115939211	A_51_P312217	Agilent4x44k	Slc30a7	chr3	115938972	116007406	NM_023214;uc008rbt.2;ENSMUST00000067485	-
chr14	20320813	20320872	A_52_P472799	Agilent4x44k	Ecd	chr14	20319858	20348121	NM_027475;uc011zgo.1;ENSMUST00000022344	-
chr19	47082736	47082795	A_51_P263220	Agilent4x44k	Taf5	chr19	47067747	47083479	NM_177342;uc008hun.1;ENSMUST00000026027	+
chr2	172433252	172433311	A_52_P78650	Agilent4x44k	Cass4	chr2	172393793	172433757	uc008ocr.1;uc008oct.1;uc008ocs.1;uc008ocu.1;NM_001276423;NM_001276422;NM_001080820;ENSMUST00000099061;ENSMUST00000103073;ENSMUST00000109136	+
chr15	6761328	6761387	A_52_P198824	Agilent4x44k	Rictor	chr15	6708380	6800400	uc007vdr.2;uc011zrb.1;NM_030168;uc007vdq.2;uc007vdp.2;uc007vdo.2;uc007vdn.2;ENSMUST00000061656;uc007vds.1	+
chrY	843546	843605	A_51_P124808	Agilent4x44k	Uba1y	chrY	670178	695295	uc009uyu.1	-
chr2	157017482	157017541	A_51_P235345	Agilent4x44k	9830001H06Rik	chr2	157010441	157079265	NM_001164663;uc008nol.2;ENSMUST00000069098;ENSMUST00000133571	-
chr4	138996527	138996573	A_52_P46384	Agilent4x44k	Tmco4	chr4	138972888	139059171	ENSMUST00000123636;ENSMUST00000043042;NM_029857;uc008vlp.2;ENSMUST00000050949;ENSMUST00000124835;uc008vlq.1	+
chr5	73633893	73633952	A_51_P433960	Agilent4x44k	Sgcb	chr5	73632748	73647731	NM_011890;uc008xtb.1;ENSMUST00000081170	-
chr3	129888880	129888930	A_51_P207550	Agilent4x44k	Pla2g12a	chr3	129878605	129895825	NM_001286948;NM_023196;uc012cxt.1;ENSMUST00000029629;uc008rip.2;NM_183423;ENSMUST00000061165	+
chr9	8996971	8997030	A_52_P100625	Agilent4x44k	Arhgap42	chr9	8994329	9239101	ENSMUST00000093893;NM_027823;uc012gnz.1;uc009odp.2;ENSMUST00000182617;ENSMUST00000183182	-
chr3	127616389	127616448	A_51_P294161	Agilent4x44k	Zgrf1	chr3	127553488	127618023	NM_197997;uc008rhh.2;ENSMUST00000043108	+
chr9	31362481	31362499	A_52_P331056	Agilent4x44k	Prdm10	chr9	31280538	31378543	ENSMUST00000117389;uc009oro.1;uc029wyd.1;ENSMUST00000136144;NM_001080817;uc009orp.1;ENSMUST00000074510	+
chr7	142576201	142576257	A_52_P571350	Agilent4x44k	H19	chr7	142575531	142578146	uc012fxn.1	-
chr15	67106332	67106391	A_51_P301804	Agilent4x44k	St3gal1	chr15	67102874	67176882	NM_009177;uc007wba.1;uc007wbb.1;ENSMUST00000092640	-
chr2	121562884	121562943	A_52_P89305	Agilent4x44k	Frmd5	chr2	121545528	121807087	uc008lzk.1;NM_172673;uc008lzl.1;ENSMUST00000133898;ENSMUST00000110593;ENSMUST00000138157;ENSMUST00000131092;uc008lzm.1;ENSMUST00000121219;ENSMUST00000155570;uc008lzn.1;ENSMUST00000128428;ENSMUST00000110592;ENSMUST00000153932;uc008lzp.1;ENSMUST00000142016;ENSMUST00000145075	-
chr6	113694494	113694553	A_51_P159171	Agilent4x44k	Irak2	chr6	113638466	113695027	NM_172161;NM_001113553;uc012eqf.2;uc009dhe.3;uc009dhd.3;uc009dhc.3;ENSMUST00000059286;ENSMUST00000089022;uc009dhf.3	+
chr18	60995816	60995875	A_51_P237924	Agilent4x44k	Slc6a7	chr18	60995379	61014199	uc008fbi.1;NM_201353;ENSMUST00000025520	-
chr6	112369479	112369538	A_52_P62489	Agilent4x44k	Ssu2	chr6	112359323	112388023	NM_175525;uc009ddx.1;uc009ddy.1;ENSMUST00000060847;uc009ddz.1;ENSMUST00000143134;ENSMUST00000123254	-
chr17	49455319	49455378	A_52_P200265	Agilent4x44k	Mocs1	chr17	49428362	49455435	ENSMUST00000165390;NM_028464;NM_020042;uc008cyg.2;uc008cyh.2;ENSMUST00000024797;ENSMUST00000173033;ENSMUST00000173362;ENSMUST00000174647;ENSMUST00000174268;ENSMUST00000172871;ENSMUST00000173430	+
chr11	45933963	45934022	A_52_P134228	Agilent4x44k	Lsm11	chr11	45928268	45944935	NM_028185;uc007ins.1;ENSMUST00000129820;ENSMUST00000062458	-
chr10	121931370	121931429	A_52_P454622	Agilent4x44k	Srgap1	chr10	121780990	122047315	uc007hga.2;NM_001081037;NM_001242411;uc007hgc.2;uc007hgb.2;ENSMUST00000020322;ENSMUST00000081688;ENSMUST00000161996;ENSMUST00000161156;ENSMUST00000162710	-
chr9	96994141	96994200	A_51_P512960	Agilent4x44k	Spsb4	chr9	96943481	97018843	NM_145134;uc009rcx.1;ENSMUST00000055433;ENSMUST00000162307;ENSMUST00000159298;uc009rcy.1;ENSMUST00000064445	-
chr3	37083239	37083291	A_51_P137887	Agilent4x44k	Adad1	chr3	37063527	37121924	ENSMUST00000144629;ENSMUST00000029274;uc008pah.1;NM_009350;uc008pag.1;ENSMUST00000141736;ENSMUST00000148157;ENSMUST00000147773	+
chrX	21737335	21737371	A_51_P136188	Agilent4x44k	Slc6a14	chrX	21714896	21742357	ENSMUST00000033414;NM_020049;uc009sur.2	+
chr3	53500782	53500834	A_51_P493879	Agilent4x44k	Stoml3	chr3	53488727	53508502	ENSMUST00000029307;NM_153156;uc008pew.1	+
chr4	21750229	21750288	A_51_P279363	Agilent4x44k	Ccnc	chr4	21727701	21759922	ENSMUST00000065928;uc008scu.2;uc008scv.2;uc008scw.2;NM_016746;uc008scs.2;uc008sct.2;NM_001122982;uc008scr.2;uc008scq.2;ENSMUST00000102997;ENSMUST00000120679;ENSMUST00000133597;ENSMUST00000123294;ENSMUST00000108240;ENSMUST00000145288;ENSMUST00000133712	+
chr10	17724726	17724767	A_51_P478548	Agilent4x44k	Cited2	chr10	17723227	17725674	NM_010828;uc007elt.2;ENSMUST00000038107;uc007elu.2	+
chr2	87252048	87252107	A_51_P145340	Agilent4x44k	Olfr1115	chr2	87251839	87252941	NM_146297;uc008knr.2;ENSMUST00000081986	+
chr6	146111692	146111751	A_51_P500056	Agilent4x44k	Itpr2	chr6	146108298	146502223	NM_019923;NM_010586;ENSMUST00000053273;ENSMUST00000079573;uc009erx.1;uc009erw.1;ENSMUST00000137938;ENSMUST00000155339;ENSMUST00000144557;ENSMUST00000131890;uc009ery.1;ENSMUST00000139732;uc009erz.1;ENSMUST00000145418;uc009esa.1;ENSMUST00000111673	-
chr13	73912668	73912727	A_51_P105709	Agilent4x44k	Trip13	chr13	73912461	73937767	uc011zbt.1;NM_027182;uc007rei.1;ENSMUST00000022053	-
chr4	14503192	14503251	A_51_P117385	Agilent4x44k	Slc26a7	chr4	14502430	14621805	ENSMUST00000042221;NM_145947;uc008saz.2;ENSMUST00000138042;ENSMUST00000149633;ENSMUST00000143105	-
chrX	164308999	164309058	A_52_P339019	Agilent4x44k	Pir	chrX	164269371	164373013	ENSMUST00000145412;uc009uvk.2;NM_027153;uc009uvl.2;ENSMUST00000033749;ENSMUST00000127685;ENSMUST00000129296;ENSMUST00000123343	+
chr14	50485572	50485631	A_52_P103732	Agilent4x44k	Olfr741	chr14	50473056	50486395	NM_207133;uc007tle.1;ENSMUST00000071932	+
chr5	51455658	51455717	A_52_P5945	Agilent4x44k	Ppargc1a	chr5	51454248	51567725	NM_008904;uc008xkc.2;ENSMUST00000132734;ENSMUST00000031059;ENSMUST00000151104;ENSMUST00000127135	-
chr6	140596863	140596922	A_51_P500869	Agilent4x44k	Plekha5	chr6	140424098	140597109	NM_144920;uc009eob.1;ENSMUST00000087622;uc009eoc.1;uc009eod.1;uc009eof.1;uc009eoe.1;uc009eog.1;uc009eoh.1	+
chr7	12988575	12988634	A_51_P289742	Agilent4x44k	Slc27a5	chr7	12988345	12998192	NM_009512;uc009fey.3;ENSMUST00000032539;ENSMUST00000129268;ENSMUST00000120903;ENSMUST00000155192;ENSMUST00000133977	-
chr17	34052342	34052356	A_52_P563285	Agilent4x44k	Col11a2	chr17	34039436	34066685	uc008cbc.1;NM_009926;uc008cbb.1;ENSMUST00000131134;ENSMUST00000114252;ENSMUST00000114255;ENSMUST00000087497;uc008cbd.1;ENSMUST00000143354;ENSMUST00000173749;ENSMUST00000137374;ENSMUST00000144927	+
chr1	37438827	37438886	A_51_P474509	Agilent4x44k	Unc50	chr1	37430170	37439124	ENSMUST00000027285;NM_026123;uc007arp.1;ENSMUST00000144617;uc007arq.1;ENSMUST00000114925;ENSMUST00000118059;ENSMUST00000134184	+
chr7	118382016	118382052	A_51_P469688	Agilent4x44k	Syt17	chr7	118381855	118448219	uc009jjt.1;NM_138649;uc009jju.1;uc009jjv.1;ENSMUST00000081574;uc009jjw.1	-
chr7	13035744	13035754	A_51_P100246	Agilent4x44k	Ube2m	chr7	13035119	13038275	uc012ezf.2;NM_001168469;uc009ffd.2;NM_145578;uc029wdr.1;NM_001243968;ENSMUST00000165394;ENSMUST00000005714;ENSMUST00000131837;ENSMUST00000125964;ENSMUST00000123541;ENSMUST00000138357;ENSMUST00000156389;ENSMUST00000126827	-
chr6	88836309	88836368	A_51_P267671	Agilent4x44k	Abtb1	chr6	88835913	88841935	NM_030251;uc009cvt.2;uc009cvs.2;ENSMUST00000032169	-
chrX	56661410	56661469	A_51_P192149	Agilent4x44k	Slc9a6	chrX	56609757	56664230	ENSMUST00000144068;NM_172780;uc009tgk.2;ENSMUST00000077741;ENSMUST00000114784	+
chr6	115614649	115614685	A_52_P307447	Agilent4x44k	Mkrn2	chr6	115601937	115618670	NM_023290;uc009diw.1;ENSMUST00000000449	+
chr6	113304667	113304726	A_51_P147766	Agilent4x44k		chrX	157443855	157492287	ENSMUST00000112529;NM_009214;uc009urz.1;ENSMUST00000145477;ENSMUST00000146026;ENSMUST00000127089;ENSMUST00000123770	-
chr2	89055245	89055304	A_51_P229129	Agilent4x44k	Olfr1218	chr2	89054488	89055424	NM_146818;uc008kqv.1;ENSMUST00000099798	-
chr18	61585815	61585874	A_52_P475158	Agilent4x44k	Csnk1a1	chr18	61555274	61590061	ENSMUST00000165123;ENSMUST00000165721;ENSMUST00000166990;ENSMUST00000115246;ENSMUST00000163205;ENSMUST00000165381;ENSMUST00000170862;uc008fcb.1;uc008fcc.1;NM_146087;uc008fcd.1;uc008fce.1;ENSMUST00000167187;ENSMUST00000164253;ENSMUST00000170482	+
chr13	55314427	55314486	A_51_P128414	Agilent4x44k	Nsd1	chr13	55209781	55318325	uc007qqd.1;NM_008739;ENSMUST00000099490;uc007qqe.1;uc007qqf.1;uc007qqg.1;uc007qqi.1;uc007qqj.1	+
chr6	121639540	121639567	A_52_P510987	Agilent4x44k	A2m	chr6	121636172	121679238	NM_175628;uc009doq.1;ENSMUST00000032203	+
chr4	126593479	126593538	A_52_P476075	Agilent4x44k	Clspn	chr4	126556935	126593903	ENSMUST00000048391;uc008utn.2;NM_175554;uc008utm.2;uc008utl.2;ENSMUST00000147675;ENSMUST00000123695;ENSMUST00000129795;ENSMUST00000128202	+
chr3	142783284	142783343	A_51_P502054	Agilent4x44k	Gtf2b	chr3	142765226	142783605	ENSMUST00000029938;NM_145546;uc008rpb.1	+
chr10	59136185	59136244	A_51_P164845	Agilent4x44k	Sh3rf3	chr10	58813358	59138916	uc007fdj.2;NM_172788;uc007fdk.2;ENSMUST00000135526;ENSMUST00000153031;ENSMUST00000133151	+
chr14	64112482	64112529	A_51_P164148	Agilent4x44k	Prss52	chr14	64104286	64113755	ENSMUST00000022537;uc007uie.1;NM_028525	+
chr2	25228918	25228977	A_51_P230734	Agilent4x44k	Slc34a3	chr2	25228896	25234364	NM_080854;uc008iqt.3;ENSMUST00000006638	-
chr1	127488022	127488081	A_51_P164347	Agilent4x44k	Mgat5	chr1	127204985	127488336	uc007ckp.1;uc007ckq.1;NM_145128;uc007ckr.1;ENSMUST00000189427;ENSMUST00000038361;ENSMUST00000190921;uc007cks.1;ENSMUST00000171405	+
chr4	112645420	112645479	A_51_P111094	Agilent4x44k		chrX	157443855	157492287	ENSMUST00000112529;NM_009214;uc009urz.1;ENSMUST00000145477;ENSMUST00000146026;ENSMUST00000127089;ENSMUST00000123770	-
chr10	127508743	127508802	A_51_P177261	Agilent4x44k	Stac3	chr10	127501686	127508823	ENSMUST00000160019;uc007hjr.1;NM_177707;uc007hjs.1;ENSMUST00000035839;ENSMUST00000162302	+
chr4	124918565	124918624	A_51_P155142	Agilent4x44k	Cdca8	chr4	124918464	124939311	NM_026560;uc008urj.2;ENSMUST00000084296;ENSMUST00000030690;ENSMUST00000135571;ENSMUST00000125801;uc008urk.2;ENSMUST00000147074;ENSMUST00000165281	-
chr8	17370352	17370411	A_52_P673957	Agilent4x44k	Csmd1	chr8	15892537	17535586	ENSMUST00000082104;uc009kzp.1;NM_053171;uc009kzo.1;ENSMUST00000125551;ENSMUST00000131778;uc009kzq.1;ENSMUST00000138348;ENSMUST00000137947;uc009kzr.1;ENSMUST00000133933;ENSMUST00000122983	-
chr6	56761553	56761612	A_52_P480402	Agilent4x44k	Avl9	chr6	56714904	56761911	uc009cbl.2;NM_030235;uc009cbk.2;ENSMUST00000031805;ENSMUST00000177249;ENSMUST00000176560	+
chr1	88218897	88218956	A_51_P308362	Agilent4x44k	Ugt1a6a	chr1	88055388	88220002	ENSMUST00000138182;uc007bya.1;NM_201641;ENSMUST00000113142;ENSMUST00000173325;NM_201644;uc007byb.1;ENSMUST00000073772;ENSMUST00000113139;NM_201642;uc007byc.1;ENSMUST00000150634;ENSMUST00000058237;ENSMUST00000126203;ENSMUST00000113138;ENSMUST00000113135;NM_201410;uc029qri.1;uc007byd.2;ENSMUST00000113137;uc007byf.1;NM_145079;uc007bye.1;ENSMUST00000113134;ENSMUST00000124852;ENSMUST00000140092;uc007b…	+
chr6	119920822	119920881	A_52_P113591	Agilent4x44k	Rad52	chr6	119902697	119922828	uc009dmq.2;uc009dmp.2;uc012err.1;NM_011236;NM_001166382;NM_001166381;uc009dmo.2;NM_001166383;ENSMUST00000162205;ENSMUST00000032269;ENSMUST00000161045;ENSMUST00000162461;ENSMUST00000159356;ENSMUST00000160877;ENSMUST00000161816;ENSMUST00000159291;ENSMUST00000162255;ENSMUST00000162590;ENSMUST00000161860;ENSMUST00000160558;ENSMUST00000162009	+
chr11	100037516	100037575	A_51_P380991	Agilent4x44k	Krt34	chr11	100037347	100041554	ENSMUST00000056362;uc007lkc.1;NM_027563	-
chr8	69303158	69303217	A_51_P517001	Agilent4x44k	D130040H23Rik	chr8	69271079	69303375	uc009lxd.1;NM_172491;ENSMUST00000078257	+
chr8	105975230	105975257	A_51_P329818	Agilent4x44k	Dpep3	chr8	105973519	105979419	NM_027960;uc009net.1;ENSMUST00000034371	-
chr9	21075333	21075392	A_52_P333352	Agilent4x44k	Zglp1	chr9	21062392	21092008	NM_001103168;uc009veu.1;ENSMUST00000115494;uc009okb.1;NM_001039824;ENSMUST00000010348;uc009okd.2;NM_027911;ENSMUST00000115487	-
chr4	119201109	119201168	A_51_P303371	Agilent4x44k	Ccdc23	chr4	119195306	119201298	ENSMUST00000030395;NM_024462;uc008ulk.2;ENSMUST00000106345;ENSMUST00000097908;NM_001038998;uc008ull.2	+
chr11	76698267	76698326	A_52_P58494	Agilent4x44k	Tusc5	chr11	76679808	76698664	ENSMUST00000062024;NM_177709;uc007kfy.2	+
chr9	78475011	78475070	A_52_P537887	Agilent4x44k	Mto1	chr9	78448208	78475348	ENSMUST00000034896;ENSMUST00000148238;uc009qul.2;NM_026658;uc009qum.2;ENSMUST00000150850;ENSMUST00000157051;ENSMUST00000133002;ENSMUST00000136478	+
chr1	171053998	171054057	A_52_P408757	Agilent4x44k	Fcgr3	chr1	171051168	171064935	uc007dmy.2;NM_010188;uc011wvw.1;uc007dmz.2;ENSMUST00000168817;ENSMUST00000164044;ENSMUST00000169017;ENSMUST00000164179	-
chr11	97393422	97393481	A_51_P189292	Agilent4x44k	Socs7	chr11	97362550	97398542	NM_138657;uc007lea.1;ENSMUST00000045540;ENSMUST00000149212	+
chr14	41134218	41134277	A_52_P24439	Agilent4x44k	Sftpa1	chr14	41131782	41136452	ENSMUST00000022314;NM_023134;uc007tcn.1;uc007tco.1;ENSMUST00000170719	+
chr3	125867548	125867579	A_51_P506822	Agilent4x44k	Ugt8a	chr3	125865342	125956653	uc008rga.1;uc008rfz.1;NM_011674;uc008rfy.1;ENSMUST00000057944;uc008rgb.1	-
chr19	42760366	42760425	A_52_P652671	Agilent4x44k	Hps1	chr19	42755105	42779978	ENSMUST00000162004;NM_019424;uc008hny.1;ENSMUST00000159974;ENSMUST00000026194;ENSMUST00000160455;ENSMUST00000161252;ENSMUST00000069298;ENSMUST00000162061;uc008hob.1;uc008hoc.1;ENSMUST00000160621;ENSMUST00000161761	-
chr15	101946158	101946217	A_52_P311168	Agilent4x44k	Krt78	chr15	101946003	101954287	NM_212487;uc007xuh.1;uc011zzv.1;ENSMUST00000164932	-
chr3	96703525	96703577	A_51_P152167	Agilent4x44k	Pias3	chr3	96696374	96706070	NM_146135;uc008qnt.2;ENSMUST00000107076;ENSMUST00000162934;NM_018812;NM_001165949;uc008qnu.2;uc008qnv.2;ENSMUST00000162778;ENSMUST00000064900;ENSMUST00000107077;ENSMUST00000176288;ENSMUST00000176302;ENSMUST00000162707;ENSMUST00000161296;ENSMUST00000162156	+
chr3	104767463	104767522	A_52_P57317	Agilent4x44k	Fam19a3	chr3	104767404	104777547	NM_183224;uc008quj.2;ENSMUST00000139783	-
chr5	117187016	117187075	A_52_P278489	Agilent4x44k	Taok3	chr5	117120128	117275219	NM_001199685;uc008zfh.2;ENSMUST00000111978;uc008zfi.2;uc008zfj.2;NM_183306;NM_001081308;ENSMUST00000179276;ENSMUST00000092889;ENSMUST00000126813;ENSMUST00000145640;ENSMUST00000153709;ENSMUST00000127814;ENSMUST00000111975;uc008zfk.2	+
chr11	72344722	72344780	A_51_P328889	Agilent4x44k	Tekt1	chr11	72344716	72362442	NM_001282006;NM_011569;NM_001282007;uc007jyt.1;ENSMUST00000108502;ENSMUST00000108503;ENSMUST00000021155;uc007jyu.1	-
chr4	119277524	119277583	A_52_P217838	Agilent4x44k	Ybx1	chr4	119277326	119294604	uc008ulu.1;NM_011732;ENSMUST00000079644;ENSMUST00000127737;ENSMUST00000145976;ENSMUST00000144992;ENSMUST00000139897;uc008ulv.1;ENSMUST00000142884;ENSMUST00000152733	-
chr18	37983037	37983096	A_51_P372576	Agilent4x44k	Arap3	chr18	37972622	37998969	uc008err.3;NM_001205336;uc012bcd.1;uc008erq.2;NM_139206;uc012bcc.1;ENSMUST00000042944;uc008ers.1	-
chr9	55226682	55226741	A_51_P159803	Agilent4x44k	Nrg4	chr9	55220221	55326844	NM_032002;uc009psf.2;ENSMUST00000139261;ENSMUST00000164721;ENSMUST00000144939;ENSMUST00000145784;ENSMUST00000130158;ENSMUST00000137675;ENSMUST00000126368;ENSMUST00000135531;ENSMUST00000114306;ENSMUST00000156112;ENSMUST00000128020;ENSMUST00000134183	-
chr19	13814699	13814758	A_51_P170090	Agilent4x44k	Olfr1499	chr19	13814607	13815658	ENSMUST00000055672;uc008gwb.1;NM_146796	-
chr3	75242436	75242468	A_51_P510900	Agilent4x44k	Serpini2	chr3	75242356	75270078	NM_026460;ENSMUST00000039047;uc008pna.1	-
chr2	106962650	106962709	A_52_P570006	Agilent4x44k	Arl14ep	chr2	106962527	106974424	ENSMUST00000028536;NM_173750;uc008llq.1;NM_001025102;uc008llr.1;ENSMUST00000093883;ENSMUST00000146961;ENSMUST00000124598;uc008lls.1	-
chr13	96637838	96637897	A_51_P134574	Agilent4x44k	Col4a3bp	chr13	96542618	96640167	ENSMUST00000179226;uc007rni.2;uc007rnj.2;NM_001164222;NM_023420;uc007rnl.2;uc007rnk.2;ENSMUST00000077672;ENSMUST00000109444	+
chr5	135735648	135735707	A_51_P333349	Agilent4x44k	Tmem120a	chr5	135735485	135744271	ENSMUST00000043378;NM_172541;uc008zyu.1;ENSMUST00000141779;ENSMUST00000127156;ENSMUST00000153399	-
chr12	79314848	79314907	A_52_P81571	Agilent4x44k	Rad51b	chr12	79297281	79814690	NM_009014;uc007oai.1;NM_001252562;uc007oaj.1;ENSMUST00000171210;ENSMUST00000079533	+
chr17	23882454	23882461	A_51_P309754	Agilent4x44k	Dcpp2	chr17	23880875	23900787	NM_019910;uc008atz.1;uc029tba.1;ENSMUST00000068580;ENSMUST00000168272;NM_001039238;uc008aua.1;ENSMUST00000088598	+
chr8	71554782	71554841	A_52_P139413	Agilent4x44k	Tmem221	chr8	71554302	71558871	NM_001100462;uc012gft.1;ENSMUST00000052072	-
chr3	146141321	146141380	A_52_P333097	Agilent4x44k	Mcoln3	chr3	146117459	146141806	ENSMUST00000140214;ENSMUST00000039450;NM_134160;uc008rqx.1;ENSMUST00000146689	+
chr5	142451452	142451511	A_51_P182604	Agilent4x44k	Foxk1	chr5	142401496	142462015	NM_199068;uc009aio.1;ENSMUST00000072837	+
chr11	98082682	98082741	A_51_P149373	Agilent4x44k	Fbxl20	chr11	98082553	98150403	NM_028149;uc007lfm.1;uc009vah.1;ENSMUST00000103143;ENSMUST00000135969;ENSMUST00000147971;ENSMUST00000150378;ENSMUST00000146399;uc007lfn.1;ENSMUST00000149327;ENSMUST00000148473	-
chr3	108426621	108426680	A_51_P372912	Agilent4x44k	Sars	chr3	108424863	108445259	NM_001204979;NM_011319;uc008qza.2;uc008qzb.2;ENSMUST00000090553;ENSMUST00000102625;ENSMUST00000132467;ENSMUST00000153499;uc008qzc.2	-
chr3	89939778	89939837	A_52_P591542	Agilent4x44k		chrX	157443855	157492287	ENSMUST00000112529;NM_009214;uc009urz.1;ENSMUST00000145477;ENSMUST00000146026;ENSMUST00000127089;ENSMUST00000123770	-
chr7	127443206	127443265	A_51_P475728	Agilent4x44k	Zfp689	chr7	127442135	127449158	NM_175163;uc009jvl.2;ENSMUST00000053392;ENSMUST00000106299	-
chr10	23941344	23941403	A_52_P500202	Agilent4x44k	Taar2	chr10	23938571	23941583	NM_001007266;uc007eqe.1;ENSMUST00000079134	+
chr8	72494673	72494732	A_51_P199567	Agilent4x44k	Med26	chr8	72494558	72548310	ENSMUST00000058534;uc009mgg.2;NM_027485	-
chr11	105343783	105343842	A_52_P651	Agilent4x44k	Mrc2	chr11	105292643	105351145	ENSMUST00000126931;uc007lxh.1;NM_008626;uc007lxi.1;ENSMUST00000100335;ENSMUST00000021038;ENSMUST00000142905;ENSMUST00000151135	+
chr11	100121157	100121216	A_51_P307964	Agilent4x44k	Krt13	chr11	100117327	100121566	ENSMUST00000007275;NM_010662;uc007lkj.1;ENSMUST00000134282;ENSMUST00000128934	-
chr5	86705800	86705859	A_51_P182975	Agilent4x44k	Tmprss11e	chr5	86705185	86745815	NM_172880;uc008xxv.1;ENSMUST00000161306	-
chr10	82749270	82749329	A_52_P239707	Agilent4x44k	Nfyb	chr10	82748699	82764144	uc007gjv.1;NM_010914;ENSMUST00000130911;uc007gjw.1;ENSMUST00000143749;ENSMUST00000145561;ENSMUST00000129640;ENSMUST00000127832;ENSMUST00000142523;ENSMUST00000128397	-
chr5	89582724	89582783	A_52_P356128	Agilent4x44k	Npffr2	chr5	89527428	89583740	NM_133192;uc008yan.1;ENSMUST00000048557	+
chr10	79035376	79035435	A_51_P516036	Agilent4x44k	Olfr57	chr10	79034722	79035802	NM_147041;uc007fyn.2;ENSMUST00000082244	+
chr6	29716712	29716771	A_52_P398158	Agilent4x44k	Tspan33	chr6	29694222	29718559	ENSMUST00000046750;ENSMUST00000115250;NM_146173;uc009bed.1;uc009bec.1;ENSMUST00000137925	+
chr16	32907863	32907922	A_52_P630388	Agilent4x44k	Fyttd1	chr16	32877500	32908963	ENSMUST00000143151;ENSMUST00000023489;uc007yzq.2;uc007yzp.2;NM_027226;NM_001159349;uc007yzo.2;ENSMUST00000171325;ENSMUST00000149183;ENSMUST00000145146;ENSMUST00000141590;uc012aes.1;ENSMUST00000120345;ENSMUST00000125843;ENSMUST00000135854;ENSMUST00000137863;ENSMUST00000127493	+
chr15	26409283	26409342	A_52_P238479	Agilent4x44k	2014-03-11	chr15	26309048	26409576	ENSMUST00000126304;ENSMUST00000152841;ENSMUST00000140840;uc011zrq.1;uc007vjm.2;NM_177597;uc007vjl.2;ENSMUST00000155819	+
chr1	38864048	38864107	A_51_P445562	Agilent4x44k	Chst10	chr1	38863872	38898160	uc011wjt.1;uc007asy.1;uc007asz.1;NM_145142;ENSMUST00000027249;uc007ata.1	-
chr3	142244970	142245011	A_52_P662600	Agilent4x44k	Pdlim5	chr3	142239584	142395696	uc012cyr.1;uc012cys.1;uc012cyq.1;uc012cyp.1;uc008rol.2;NM_001190856;NM_001190855;NM_019808;NM_001190852;NM_001190854;ENSMUST00000029941;uc008ron.2;uc008roo.2;NM_019809;NM_001190853;uc012cyu.1;uc012cyt.1;NM_022554;NM_001190857;ENSMUST00000170361;ENSMUST00000090134;ENSMUST00000168967;ENSMUST00000058626	-
chr11	97713434	97713493	A_52_P9437	Agilent4x44k	Psmb3	chr11	97703399	97713500	ENSMUST00000103147;uc007leo.1;NM_011971;uc007lep.1;ENSMUST00000138265;ENSMUST00000129197	+
chr6	29200442	29200501	A_52_P183038	Agilent4x44k	Impdh1	chr6	29200434	29216364	ENSMUST00000162739;ENSMUST00000160878;ENSMUST00000078155;ENSMUST00000159124;ENSMUST00000162099;uc009bdb.1;uc009bdc.1;uc009bda.1;NM_011829;ENSMUST00000162242;ENSMUST00000161654;ENSMUST00000162215;ENSMUST00000160613;ENSMUST00000160749	-
chr11	115161976	115162035	A_52_P448648	Agilent4x44k	Rab37	chr11	115091430	115162240	NM_001163753;uc007mgl.2;ENSMUST00000067754;ENSMUST00000021076;NM_021411;uc007mgo.2;ENSMUST00000156383	+
chr3	96561224	96561283	A_51_P438805	Agilent4x44k	Txnip	chr3	96557956	96561883	NM_023719;NM_001009935;uc008qnd.2;uc008qnc.2;ENSMUST00000074519;ENSMUST00000049093;ENSMUST00000151832;ENSMUST00000144639;ENSMUST00000128221	+
chr7	16725328	16725387	A_52_P523897	Agilent4x44k	Ceacam9	chr7	16721928	16726110	NM_011927;uc009fhz.1;ENSMUST00000001984	+
chr19	4964880	4964939	A_51_P434240	Agilent4x44k	Mrpl11	chr19	4962305	4966995	NM_025553;uc008gbt.2;ENSMUST00000025836	+
chr11	96025431	96025461	A_52_P313098	Agilent4x44k	Gip	chr11	96024544	96030831	NM_008119;uc007lba.1;ENSMUST00000103157;ENSMUST00000103156	+
chr7	86585311	86585370	A_51_P183401	Agilent4x44k	Olfr295	chr7	86583903	86586206	ENSMUST00000172965;uc009ifd.1;NM_146851;ENSMUST00000078447	+
chr7	55826450	55826509	A_51_P230666	Agilent4x44k	Tubgcp5	chr7	55794147	55831447	uc009hde.1;uc009hdf.1;NM_146190;uc009hdd.1;ENSMUST00000032627;uc009hdg.1;uc009hdh.1;uc009hdi.1	+
chr3	32578681	32578740	A_52_P438299	Agilent4x44k	Mfn1	chr3	32529465	32579239	ENSMUST00000091257;uc008owi.2;NM_024200;uc008owh.2;ENSMUST00000125182;ENSMUST00000147350;ENSMUST00000137565;uc008owj.2;ENSMUST00000118286;ENSMUST00000140328;uc008owk.1;ENSMUST00000151320	+
chr2	118641094	118641153	A_51_P490509	Agilent4x44k	Bub1b	chr2	118598210	118641592	NM_009773;uc008lse.2;ENSMUST00000038341;ENSMUST00000127356;ENSMUST00000130512;ENSMUST00000126013	+
chr18	34571497	34571556	A_51_P420970	Agilent4x44k	Nme5	chr18	34562634	34579115	ENSMUST00000134875;ENSMUST00000079287;NM_080637;uc008eks.1;ENSMUST00000155114;ENSMUST00000154342	-
chr4	139649505	139649564	A_51_P337918	Agilent4x44k	Gm21969	chr4	139530547	139670280	NM_183148;uc008vmn.2;ENSMUST00000123827;ENSMUST00000040023;uc008vmo.3;NM_001205173;ENSMUST00000174078;ENSMUST00000178644;ENSMUST00000039818;NM_175438;uc012dnu.1;ENSMUST00000146309;ENSMUST00000124987;uc012dnv.1;uc008vmr.1;NM_031873;ENSMUST00000030510;ENSMUST00000166773	+
chr17	49675286	49675345	A_51_P299730	Agilent4x44k	Kif6	chr17	49615136	49909847	ENSMUST00000024798;ENSMUST00000162029;uc008cyp.1;NM_177052;uc008cyq.1;ENSMUST00000162854;ENSMUST00000160049;ENSMUST00000159396;ENSMUST00000162419;ENSMUST00000159354	+
chr8	91220095	91220154	A_51_P187421	Agilent4x44k	Rpgrip1l	chr8	91217029	91313262	NM_173431;uc012gih.1;uc009msp.1;ENSMUST00000047783;ENSMUST00000139113;ENSMUST00000136198;ENSMUST00000132757	-
chr4	34654890	34654934	A_51_P422781	Agilent4x44k	Rars2	chr4	34614957	34660167	NM_181406;uc008sgf.2;uc008sgg.2;ENSMUST00000029968;ENSMUST00000149620;ENSMUST00000136563;ENSMUST00000142045;ENSMUST00000148519;ENSMUST00000155133;ENSMUST00000141519	+
chr6	86675238	86675297	A_51_P346884	Agilent4x44k	Snrnp27	chr6	86675168	86684522	NM_025665;uc009csj.1;ENSMUST00000001186;ENSMUST00000131674;uc009csk.1;ENSMUST00000113683;ENSMUST00000133404	-
chr10	80287745	80287804	A_51_P205099	Agilent4x44k	Dazap1	chr10	80261486	80288413	ENSMUST00000156935;ENSMUST00000105362;NM_001122605;NM_133188;NM_001122604;uc007gcl.2;uc007gck.2;uc007gcm.2;uc011xip.1;ENSMUST00000105361;ENSMUST00000092305;ENSMUST00000150328;ENSMUST00000138032;ENSMUST00000151619	+
chr8	126934191	126934250	A_51_P143457	Agilent4x44k	Tomm20	chr8	126930663	126945921	uc009nza.2;NM_024214;ENSMUST00000179857	-
chr12	28691054	28691113	A_52_P555680	Agilent4x44k	Trappc12	chr12	28690627	28750453	NM_001161410;uc007nfx.2;NM_178811;uc007nfw.2;ENSMUST00000168129;ENSMUST00000020954;uc007nfy.2;NM_001161411;uc011ylc.1;ENSMUST00000170994;uc007nfz.2;uc007nga.2	-
chr17	33333982	33334041	A_51_P277629	Agilent4x44k	Zfp81	chr17	33329342	33358878	ENSMUST00000054072;NM_207541;uc008byi.1	-
chr6	133055156	133055215	A_51_P250571	Agilent4x44k	Tas2r140	chr6	133054817	133055816	ENSMUST00000095391;NM_021562;uc009ejy.1	-
chr3	113605613	113605647	A_52_P385615	Agilent4x44k	Amy1	chr3	113555710	113630149	ENSMUST00000067980;NM_007446;uc008rba.2;NM_001110505;uc008rbb.2;ENSMUST00000106540;ENSMUST00000172885;ENSMUST00000142505;ENSMUST00000174147;NM_001287015;NM_026043;NM_001038696;uc008rbd.1;uc008rbe.1;uc008rbf.1;uc008rbg.1;ENSMUST00000153853;ENSMUST00000092154;ENSMUST00000106536;ENSMUST00000106535;ENSMUST00000132220;ENSMUST00000123232;ENSMUST00000135712;uc008rbh.1;ENSMUST00000127068	-
chr9	114304677	114304696	A_52_P508622	Agilent4x44k	4921528I07Rik	chr9	114276683	114317028	ENSMUST00000072612	-
chr4	88121706	88121765	A_52_P860158	Agilent4x44k	Focad	chr4	88094629	88411011	ENSMUST00000129967;NM_001081184;uc008tmu.1;ENSMUST00000097992;uc008tmv.1;ENSMUST00000159342;uc008tmw.1;ENSMUST00000107148;ENSMUST00000162039;ENSMUST00000107147	+
chr2	36036331	36036390	A_51_P475502	Agilent4x44k	Ndufa8	chr2	36036326	36049406	ENSMUST00000070112;NM_026703;uc008jlb.1	-
chr5	100068153	100068212	A_51_P295558	Agilent4x44k	Enoph1	chr5	100039993	100068765	uc008yha.2;uc008yhb.2;uc012dzq.1;NM_001163035;NM_026421;ENSMUST00000031268;ENSMUST00000169390	+
chr14	29027709	29027768	A_51_P326685	Agilent4x44k	Lrtm1	chr14	29018207	29033642	uc007suk.2;NM_176920;uc007suj.2;ENSMUST00000055662	+
chr3	105967182	105967241	A_52_P393056	Agilent4x44k	Ovgp1	chr3	105959369	105987423	ENSMUST00000010278;uc008qvo.1;NM_027432;uc008qvp.1;ENSMUST00000167642;ENSMUST00000127464;ENSMUST00000130994;ENSMUST00000128005;ENSMUST00000151263;ENSMUST00000137168;ENSMUST00000000573;uc008qvq.1;NM_007696;ENSMUST00000163626;ENSMUST00000164055;ENSMUST00000092878	+
chr9	35607732	35607791	A_51_P194293	Agilent4x44k	Pate4	chr9	35607092	35611935	NM_020264;uc009otk.2;ENSMUST00000034610	-
chr7	15963379	15963428	A_52_P340595	Agilent4x44k	Ehd2	chr7	15946977	15967567	ENSMUST00000098799;NM_153068;uc009fgt.1;ENSMUST00000144956	-
chr7	27879594	27879653	A_51_P441999	Agilent4x44k	Zfp607	chr7	27860584	27880825	NM_001024726;uc009fxg.1;ENSMUST00000053722	+
chr2	174427175	174427234	A_51_P126817	Agilent4x44k	Nelfcd	chr2	174415803	174427502	NM_020580;uc012ckx.1;uc008ofc.1;ENSMUST00000109075;ENSMUST00000016397;ENSMUST00000129716;ENSMUST00000143683;ENSMUST00000139390;ENSMUST00000137986	+
chr15	55626243	55626302	A_51_P312310	Agilent4x44k	Mtbp	chr15	55557407	55626423	uc007vsi.1;NM_134092;uc011zsz.1;NM_001168250;ENSMUST00000022998;ENSMUST00000170046;ENSMUST00000169517;uc007vsj.1;ENSMUST00000169667;ENSMUST00000171146;ENSMUST00000166449	+
chr17	25261164	25261222	A_51_P177897	Agilent4x44k	Ube2i	chr17	25260510	25274622	uc008bak.2;NM_011665;uc008baj.2;uc008bai.2;NM_001177609;NM_001177610;ENSMUST00000049911;ENSMUST00000173084;ENSMUST00000173713;ENSMUST00000174216;ENSMUST00000172618;ENSMUST00000174031;ENSMUST00000174001;ENSMUST00000172569;ENSMUST00000173621;ENSMUST00000172868;ENSMUST00000172587;ENSMUST00000172520;ENSMUST00000173231;ENSMUST00000172462	-
chr6	6027730	6027789	A_51_P188046	Agilent4x44k	Dync1i1	chr6	5725638	6028039	uc012ehy.1;uc012ehx.1;uc009awl.2;uc012ehw.1;uc009awm.2;NM_001191026;NM_001191025;NM_010063;NM_001191023;NM_001191027;ENSMUST00000115556;ENSMUST00000115555;ENSMUST00000115559;ENSMUST00000115554;ENSMUST00000153942	+
chr18	36539714	36539773	A_51_P140347	Agilent4x44k	Slc4a9	chr18	36528151	36556273	uc008enq.1;uc008enp.1;NM_001271547;uc012bbm.1;uc012bbn.1;uc008eno.1;uc008enn.1;NM_001271546;NM_172830;NM_001271544;NM_001271545;ENSMUST00000074298;ENSMUST00000115694;uc012bbo.1	+
chr18	31827819	31827878	A_52_P64482	Agilent4x44k	Wdr33	chr18	31804056	31908987	uc008eis.2;NM_028866;uc008eiq.2;uc008eip.2;NM_001170967;NM_001170970;uc008eio.2;NM_001170966;uc008ein.2;ENSMUST00000082319;ENSMUST00000025264;uc008eit.1;uc012bat.1	+
chr16	3749794	3749853	A_52_P452494	Agilent4x44k	Zfp263	chr16	3744093	3750790	ENSMUST00000023176;NM_148924;uc007xyn.2;uc007xyo.2;ENSMUST00000159425;ENSMUST00000159469;ENSMUST00000161630;ENSMUST00000160923;ENSMUST00000159060;uc007xyp.2;ENSMUST00000162207;uc007xyq.2	+
chr8	69619000	69619059	A_52_P351791	Agilent4x44k	Zfp868	chr8	69610653	69625548	NM_001045553;uc009lxg.1;NM_172754;uc009lxh.1;ENSMUST00000121886;ENSMUST00000074982;ENSMUST00000140522	-
chr15	76891346	76891399	A_52_P289204	Agilent4x44k	Zfp7	chr15	76879259	76892394	ENSMUST00000023179;NM_145916;uc007wmp.2;uc007wmo.2;uc007wmq.1;uc007wmr.1	+
chr7	131309697	131309756	A_51_P155465	Agilent4x44k		chrX	157443855	157492287	ENSMUST00000112529;NM_009214;uc009urz.1;ENSMUST00000145477;ENSMUST00000146026;ENSMUST00000127089;ENSMUST00000123770	-
chr1	156804555	156804614	A_51_P190106	Agilent4x44k	Ralgps2	chr1	156804165	156939626	uc007dcu.2;uc007dcx.2;uc011wuj.1;uc007dcv.2;uc007dcw.2;NM_001159965;NM_023884;NM_001159968;NM_001159967;uc011wui.1;NM_001159966;ENSMUST00000172057;ENSMUST00000027886;ENSMUST00000171292;ENSMUST00000063199;ENSMUST00000191605;ENSMUST00000189208;uc007dcy.2;ENSMUST00000185198;uc007dcz.2;ENSMUST00000189316;uc007ddb.2;uc007dda.1;ENSMUST00000190648;ENSMUST00000188656;ENSMUST00000191503;ENSMUST00000185970…	-
chr10	77290836	77290895	A_52_P592828	Agilent4x44k	Adarb1	chr10	77290726	77418273	ENSMUST00000020496;ENSMUST00000098374;NM_130895;NM_001024837;uc007fvn.2;uc007fvo.2;uc007fvm.2;uc007fvl.2;uc007fvq.2;uc007fvp.2;ENSMUST00000144547;ENSMUST00000105404;ENSMUST00000126073;ENSMUST00000105406;ENSMUST00000149738;uc007fvs.1;uc007fvr.1;ENSMUST00000154607;uc011xhc.1;ENSMUST00000150227;ENSMUST00000150512;ENSMUST00000156583;ENSMUST00000146319;ENSMUST00000155117	-
chr17	35203330	35203389	A_51_P351015	Agilent4x44k	Lta	chr17	35203164	35205351	NM_010735;uc008cgu.2;ENSMUST00000025266	-
chr6	57137393	57137452	A_51_P278606	Agilent4x44k	Vmn1r11	chr6	57137299	57138325	ENSMUST00000176954;NM_053233;uc009cby.1	+
chr2	174465134	174465193	A_51_P381749	Agilent4x44k	Slmo2	chr2	174465067	174473081	ENSMUST00000016401;NM_025531;uc008ofg.1;ENSMUST00000117442;ENSMUST00000120822;ENSMUST00000147944;ENSMUST00000141100	-
chr12	37403939	37403998	A_52_P356084	Agilent4x44k	Agmo	chr12	37241638	37582202	uc007nkg.1;NM_178767;uc007nkh.1;ENSMUST00000049874;ENSMUST00000160158;ENSMUST00000159998;ENSMUST00000160390	+
chr9	96823718	96823777	A_51_P124784	Agilent4x44k	Acpl2	chr9	96823336	96892669	ENSMUST00000112951;uc009rcv.1;uc009rcu.1;uc012gyr.1;uc009rcw.1;NM_001289645;NM_001289647;NM_001289646;NM_153420;ENSMUST00000120101;ENSMUST00000078478;ENSMUST00000119141;ENSMUST00000126411;ENSMUST00000121077;ENSMUST00000135834;ENSMUST00000154146;ENSMUST00000137770;ENSMUST00000124923;ENSMUST00000141127;ENSMUST00000136987;ENSMUST00000185561	-
chr16	88611229	88611288	A_52_P641641	Agilent4x44k	Krtap24-1	chr16	88610708	88612279	NM_001163141;uc012ahr.1;ENSMUST00000052512	-
chr2	73846233	73846292	A_52_P116253	Agilent4x44k	Atf2	chr2	73816508	73892639	NM_001284374;NM_001284372;NM_001284369;NM_001025093;NM_001284373;NM_001284376;NM_009715;ENSMUST00000112016;ENSMUST00000112007;ENSMUST00000055833;ENSMUST00000090802;ENSMUST00000112010;ENSMUST00000124737;ENSMUST00000156455;uc008kdc.1;uc008kdd.1;uc008kdh.1;uc008kdg.1;uc008kde.1;uc008kdi.1;uc008kdf.1;ENSMUST00000100009;ENSMUST00000112017;ENSMUST00000173010;NM_001284371;NM_001284370;uc008kdj.1;uc008kd…	-
chr2	167976796	167976855	A_51_P241705	Agilent4x44k	Ptpn1	chr2	167932057	167979385	ENSMUST00000147210;NM_011201;uc008oaj.1;uc008oak.1;ENSMUST00000029053;ENSMUST00000151705;ENSMUST00000126839;ENSMUST00000144249;ENSMUST00000124039;ENSMUST00000142717	+
chr5	108228958	108229017	A_52_P644114	Agilent4x44k	Ccdc18	chr5	108132913	108232949	NM_028481;uc008ynr.1;ENSMUST00000047677;uc008yns.2	+
chr9	108206160	108206219	A_51_P148675	Agilent4x44k	Dag1	chr9	108204860	108263958	NM_010017;NM_001276482;NM_001276493;NM_001276481;NM_001276492;NM_001276494;NM_001276485;NM_001276486;ENSMUST00000166905;uc009roz.1;uc009rpa.1;uc009roy.1;uc009rox.1;ENSMUST00000171412;ENSMUST00000080435	-
chrX	133862948	133863007	A_51_P108183	Agilent4x44k	Tnmd	chrX	133850980	133865578	ENSMUST00000033602;NM_022322;uc009uez.2	+
chr9	38855718	38855777	A_51_P396309	Agilent4x44k	Olfr26	chr9	38855059	38855990	uc009oxh.2;NM_146783;ENSMUST00000104874	+
chr5	123957511	123957570	A_52_P160717	Agilent4x44k	Ccdc62	chr5	123907175	123969895	ENSMUST00000023869;ENSMUST00000168899;NM_026603;uc008zor.1;ENSMUST00000171639;ENSMUST00000166233;ENSMUST00000166129;NM_001134767;uc012edk.1;ENSMUST00000166983;ENSMUST00000094320;ENSMUST00000165148;ENSMUST00000171881	+
chr4	98937131	98937190	A_51_P141110	Agilent4x44k	Dock7	chr4	98936664	99120915	uc008tuo.1;uc008tup.1;NM_026082;uc008tuq.1;ENSMUST00000075836;ENSMUST00000030286;ENSMUST00000127417;ENSMUST00000124466;ENSMUST00000140225;ENSMUST00000124040;ENSMUST00000139152;ENSMUST00000140848;ENSMUST00000150254;ENSMUST00000127946;ENSMUST00000153362;ENSMUST00000131386	-
chr2	120715755	120715814	A_52_P356313	Agilent4x44k	AK087617	chr2	120629126	120731895	ENSMUST00000150912;ENSMUST00000180041;uc008lwq.1;ENSMUST00000140843;uc012cch.1;ENSMUST00000070420;ENSMUST00000154193;uc008lws.1;ENSMUST00000141917;ENSMUST00000129384	+
chr18	34632597	34632656	A_51_P133137	Agilent4x44k	Kif20a	chr18	34624623	34633277	NM_001166407;uc012bba.1;ENSMUST00000167161;NM_009004;uc008ela.2;NM_001166406;uc012bbb.1;ENSMUST00000166044	+
chr6	17105021	17105080	A_52_P74441	Agilent4x44k	Tes	chr6	17065148	17105828	NM_207176;uc009azh.1;uc009azi.1;ENSMUST00000115467;ENSMUST00000154266;ENSMUST00000121170;ENSMUST00000076654	+
chr15	12935116	12935175	A_51_P127186	Agilent4x44k	Drosha	chr15	12824814	12935291	NM_001130149;NM_026799;uc007vib.2;uc007via.2;ENSMUST00000169061;ENSMUST00000090292;ENSMUST00000147647;ENSMUST00000141706;ENSMUST00000156594;ENSMUST00000129031;ENSMUST00000150211;ENSMUST00000141010;uc007vid.1	+
chr14	104465804	104465863	A_51_P385874	Agilent4x44k	Pou4f1	chr14	104461676	104467999	ENSMUST00000053016;uc007uxb.2;NM_011143;ENSMUST00000139505	-
chr7	79360333	79360392	A_51_P440584	Agilent4x44k	Abhd2	chr7	79273201	79365508	ENSMUST00000037315;ENSMUST00000135333;uc012fnf.1;NM_018811;uc009hyc.1	+
chr5	106617505	106617564	A_51_P447454	Agilent4x44k	Zfp644	chr5	106616739	106697287	ENSMUST00000112696;uc008ylr.1;NM_026856;uc008ylq.1;uc008ylp.1;ENSMUST00000045466;ENSMUST00000112698;ENSMUST00000112695;ENSMUST00000112694;ENSMUST00000125895;uc008ylt.1;uc008yls.1;ENSMUST00000127434;ENSMUST00000137285;ENSMUST00000122980;ENSMUST00000155495;ENSMUST00000124263;ENSMUST00000135108;ENSMUST00000142391;ENSMUST00000127572;ENSMUST00000148192;ENSMUST00000127932;ENSMUST00000156851	-
chr11	99865001	99865060	A_52_P446985	Agilent4x44k	Gm11559	chr11	99864475	99865571	NM_001177484;uc011yeu.1;ENSMUST00000092694	+
chrX	157566692	157566751	A_51_P480653	Agilent4x44k	Yy2	chrX	157535370	157598715	uc009usa.1;ENSMUST00000065857;NM_172307;uc009usb.1;ENSMUST00000058098;ENSMUST00000112522;uc012hra.1;ENSMUST00000179062;NM_001098723;uc012hrb.1;ENSMUST00000065806;ENSMUST00000134211;uc009usc.1;ENSMUST00000139786	-
chr4	42957597	42957656	A_51_P227112	Agilent4x44k	Dnajb5	chr4	42949814	42959425	ENSMUST00000037872;uc008som.1;ENSMUST00000098112;ENSMUST00000123501;ENSMUST00000142332;uc008son.1;ENSMUST00000084662;ENSMUST00000153807;uc008soo.1;NM_019874;uc008sop.1;ENSMUST00000107973	+
chr14	62364052	62364111	A_52_P615274	Agilent4x44k	Rnaseh2b	chr14	62292589	62372992	ENSMUST00000166879;ENSMUST00000022499;NM_026001;uc007ugl.1;ENSMUST00000169728;ENSMUST00000156608	+
chr13	21504339	21504398	A_52_P352541	Agilent4x44k	Zfp389	chr13	21504315	21506524	uc007pqq.1	-
chr8	8619222	8619281	A_51_P380970	Agilent4x44k	Efnb2	chr8	8617434	8660773	ENSMUST00000001319;NM_010111;uc009kue.1;ENSMUST00000152698	-
chr16	24979250	24979309	A_51_P301713	Agilent4x44k	A730098P11Rik	chr16	24393349	24992578	uc007yue.2;NM_178665;uc007yud.2;uc007yuc.2;uc007yub.2;ENSMUST00000038053;uc007yuf.1;NM_001145952;uc007yug.2;ENSMUST00000078988;uc029swq.1;NM_001145954;uc007yuh.2;ENSMUST00000115314;uc007yuj.2	+
chr13	35979633	35979692	A_52_P498355	Agilent4x44k	Lyrm4	chr13	35978796	36117357	NM_201358;uc007qcj.1;ENSMUST00000053265	-
chrX	85634186	85634245	A_51_P485594	Agilent4x44k	Tab3	chrX	85574021	85634469	NM_025729;uc009trt.2;ENSMUST00000048250	+
chr5	104503510	104503569	A_51_P419613	Agilent4x44k	Pkd2	chr5	104459450	104505819	ENSMUST00000086831;NM_008861;uc012eac.1;uc012eab.1;ENSMUST00000130931;ENSMUST00000133540	+
chr14	45278964	45279023	A_52_P589763	Agilent4x44k	Gpr137c	chr14	45219716	45281230	uc007tgl.2;NM_027518;uc007tgj.2;ENSMUST00000147957;ENSMUST00000146150;ENSMUST00000151749	+
chr2	164164394	164164453	A_51_P170476	Agilent4x44k	Kcns1	chr2	164163618	164171113	NM_008435;uc008ntv.1;ENSMUST00000045196	-
chr11	109418416	109418475	A_52_P223483	Agilent4x44k	9930022D16Rik	chr11	109413916	109420405	uc007mcf.1;ENSMUST00000055404	+
chr12	91559346	91559405	A_52_P274315	Agilent4x44k	Gtf2a1	chr12	91555261	91590487	NM_031391;uc007okr.2;NM_175335;uc007oks.2;ENSMUST00000021345;ENSMUST00000063314;ENSMUST00000163693	-
chr6	72566179	72566225	A_51_P200564	Agilent4x44k	Elmod3	chr6	72565921	72598413	NM_144917;NM_001253692;uc009ciu.2;uc009civ.2;ENSMUST00000114069;ENSMUST00000070990;uc009ciw.2;ENSMUST00000141833;ENSMUST00000148108;ENSMUST00000140825;ENSMUST00000152705	-
chr4	43728450	43728509	A_51_P201450	Agilent4x44k	Hrct1	chr4	43727188	43728639	ENSMUST00000095109;NM_027511;uc008sqx.1	+
chr11	88924481	88924540	A_51_P118415	Agilent4x44k	Scpep1	chr11	88924019	88955465	NM_029023;uc007kvx.2;uc011yci.1;ENSMUST00000000287	-
chr13	44922092	44922151	A_52_P140546	Agilent4x44k	Dtnbp1	chr13	44922079	45002096	uc007qgw.1;NM_025772;uc007qgx.1;ENSMUST00000072329;ENSMUST00000110128	-
chr11	8995934	8995993	A_52_P574881	Agilent4x44k	Hus1	chr11	8993137	9011191	ENSMUST00000129115;ENSMUST00000020683;uc007hzp.1;NM_008316;uc007hzr.1;uc007hzq.1;ENSMUST00000152890;ENSMUST00000139877;uc007hzs.1;ENSMUST00000146002;ENSMUST00000127578	-
chr8	108959627	108959686	A_52_P574618	Agilent4x44k	Zfhx3	chr8	108703100	108961636	ENSMUST00000188994;NM_007496;uc009nid.1;ENSMUST00000043896	+
chr7	141530162	141530221	A_52_P18922	Agilent4x44k	Chid1	chr7	141493135	141539857	NM_001142681;NM_026522;uc009klp.2;uc009klq.2;ENSMUST00000153191;ENSMUST00000026586;ENSMUST00000166082;ENSMUST00000118694;ENSMUST00000147610;ENSMUST00000064642;ENSMUST00000155305;ENSMUST00000143561;ENSMUST00000133359	-
chr4	88683112	88683171	A_52_P482280	Agilent4x44k	Ifna2	chr4	88682881	88683912	ENSMUST00000105147;NM_010503;uc008tni.1	-
chr7	120858561	120858620	A_52_P586559	Agilent4x44k	Eef2k	chr7	120842830	120907219	NM_007908;ENSMUST00000047875;uc009jnb.2;NM_001267710;uc009jnc.2;ENSMUST00000106489;ENSMUST00000143279;NM_001267711;uc009jnd.2;ENSMUST00000106487;ENSMUST00000143322;ENSMUST00000106488;ENSMUST00000125828;ENSMUST00000146482;ENSMUST00000128813	+
chr12	52023391	52023450	A_51_P430630	Agilent4x44k	Gpr33	chr12	52023003	52028063	NM_008159;uc007nnf.1;ENSMUST00000040161	-
chr9	114749020	114749026	A_51_P481968	Agilent4x44k	Cmtm6	chr9	114731202	114749343	NM_026036;uc009ryb.1;ENSMUST00000035007	+
chr7	127132540	127132599	A_52_P140287	Agilent4x44k	Spn	chr7	127132232	127137823	ENSMUST00000143713;uc009juh.1;NM_001037810;NM_009259;uc009jui.1;ENSMUST00000049931	-
chr7	12362073	12362132	A_51_P405601	Agilent4x44k	Vmn1r84	chr7	12361807	12362764	NM_134233;uc009fdz.1;ENSMUST00000086228	-
chr16	59027284	59027343	A_51_P390046	Agilent4x44k	Olfr186	chr16	59026923	59027927	ENSMUST00000062380;NM_146321;uc007zom.1	-
chr10	22705506	22705565	A_51_P422629	Agilent4x44k	Tbpl1	chr10	22703876	22731938	NM_011603;uc007epp.2;uc007epq.2;ENSMUST00000127698;ENSMUST00000095794;ENSMUST00000141569;ENSMUST00000138022	-
chr8	3918527	3918586	A_51_P475689	Agilent4x44k	Cd209b	chr8	3917654	3926844	NM_026972;NM_001037800;NM_001287211;ENSMUST00000111014;uc009ksv.1;uc012fyw.1;uc009ksu.1;ENSMUST00000084086;ENSMUST00000171635;ENSMUST00000188386	-
chr12	26447152	26447186	A_51_P505134	Agilent4x44k	Rsad2	chr12	26442742	26456452	NM_021384;uc007nfh.2;uc011ylb.1;ENSMUST00000137792;ENSMUST00000020970;ENSMUST00000142732	-
chr19	40001949	40002008	A_52_P625249	Agilent4x44k	Cyp2c37	chr19	39992423	40012243	uc008hkf.2;NM_010001;ENSMUST00000049178	+
chr2	39016554	39016613	A_52_P313322	Agilent4x44k	Golga1	chr2	39016261	39065541	ENSMUST00000112850;ENSMUST00000039165;uc012bux.1;NM_029793;uc008job.1;uc008joc.1;ENSMUST00000153914;ENSMUST00000124463;ENSMUST00000184996;ENSMUST00000154210;ENSMUST00000149842;ENSMUST00000126520;ENSMUST00000149810;uc008joe.1;ENSMUST00000136261	-
chr7	127015066	127015125	A_51_P279623	Agilent4x44k	Pagr1b	chr7	126986859	127021211	NM_080638;uc009jtw.2;ENSMUST00000165096;ENSMUST00000133172;ENSMUST00000172958;ENSMUST00000162069;ENSMUST00000032918;NM_030240;uc009jtx.1;ENSMUST00000161728;ENSMUST00000159916;NM_001102563;uc009jty.1;uc009jtz.1;ENSMUST00000160767;ENSMUST00000161931	-
chr9	95401516	95401575	A_52_P6057	Agilent4x44k	Chst2	chr9	95399292	95407270	ENSMUST00000036267;NM_018763;uc009raz.2	-
chr3	105954122	105954160	A_52_P106929	Agilent4x44k	Atp5f1	chr3	105942698	105960248	ENSMUST00000118209;ENSMUST00000133320;uc008qvl.1;NM_009725;uc008qvm.1;uc008qvn.1;ENSMUST00000153666;ENSMUST00000143022;ENSMUST00000123959	-
chr4	33012977	33013036	A_51_P457989	Agilent4x44k	Rragd	chr4	32982997	33022180	NM_027491;uc008sfl.1;ENSMUST00000098190;ENSMUST00000029946;ENSMUST00000084747;uc008sfm.1;ENSMUST00000136792	+
chr5	143204988	143205047	A_51_P170565	Agilent4x44k	4933411G11Rik	chr5	143181016	143205075	NM_177880;uc009ajr.1;ENSMUST00000031574	+
chr19	5647136	5647195	A_52_P186119	Agilent4x44k	Rela	chr19	5637483	5648130	ENSMUST00000025867;NM_009045;uc008gee.1;uc008gef.1	+
chr1	119675644	119675699	A_51_P138744	Agilent4x44k	Ptpn4	chr1	119652467	119837613	ENSMUST00000064091;ENSMUST00000166624;uc007ciz.1;NM_019933;uc011wqt.1;ENSMUST00000163435;ENSMUST00000164269;ENSMUST00000168808;ENSMUST00000163179;ENSMUST00000168429;ENSMUST00000166422;ENSMUST00000168303;ENSMUST00000164086;ENSMUST00000163621	-
chr6	72359309	72359368	A_51_P164939	Agilent4x44k	Tmem150a	chr6	72355447	72359762	ENSMUST00000132243;ENSMUST00000069695;uc009cih.1;NM_144916	+
chr10	77488308	77488367	A_52_P665335	Agilent4x44k	Fam207a	chr10	77486654	77515813	NM_133998;uc007fvu.2;uc007fvt.2;ENSMUST00000045454	-
chr5	124117338	124117388	A_52_P533065	Agilent4x44k	Arl6ip4	chr5	124116089	124118196	ENSMUST00000149835;ENSMUST00000031351;NM_144509;uc008zoz.1;ENSMUST00000122394;ENSMUST00000145667	+
chr9	19922263	19922322	A_52_P154922	Agilent4x44k	Olfr77	chr9	19917228	19922510	NM_146339;uc009ohy.1;ENSMUST00000057596	+
chr17	49994117	49994176	A_52_P633597	Agilent4x44k	Rftn1	chr17	49992257	50190674	ENSMUST00000044503;ENSMUST00000113195;NM_181397;uc008cyr.1	-
chr10	8724937	8724996	A_52_P193785	Agilent4x44k	Sash1	chr10	8722218	8886070	uc007eiu.1;NM_175155;ENSMUST00000015449;uc007eiv.1	-
chr4	86576993	86577052	A_51_P226417	Agilent4x44k	Rraga	chr4	86575668	86577285	ENSMUST00000091064;NM_178376;uc008tlw.2	+
chr9	110385878	110385927	A_51_P488383	Agilent4x44k	Ptpn23	chr9	110385088	110408210	uc012hbi.1;NM_001081043;uc009rty.1;ENSMUST00000040021	-
chr6	124959921	124959950	A_52_P448040	Agilent4x44k	Cops7a	chr6	124958410	124965538	NM_001164089;uc009dsr.2;ENSMUST00000112439;uc009dss.2;NM_012003;ENSMUST00000032220;ENSMUST00000135645;ENSMUST00000129976;ENSMUST00000129446;ENSMUST00000148485;ENSMUST00000149346	-
chr16	90904571	90904630	A_51_P166648	Agilent4x44k	Eva1c	chr16	90826718	90905109	uc007zwp.2;ENSMUST00000138064;ENSMUST00000099548;ENSMUST00000130868;NM_027627;NM_001199210;uc007zwr.2;uc012aif.1;uc007zwq.2;ENSMUST00000152223;ENSMUST00000037539;ENSMUST00000099543;ENSMUST00000154180	+
chr7	43885616	43885675	A_51_P123039	Agilent4x44k	Klk4	chr7	43881171	43885804	NM_019928;uc009gny.1;ENSMUST00000007161	+
chr17	25926775	25926834	A_52_P487483	Agilent4x44k	Pigq	chr17	25926423	25944932	NM_011822;uc012ano.1;uc008bcp.1;ENSMUST00000133650;ENSMUST00000026823;ENSMUST00000097368;ENSMUST00000148045;ENSMUST00000123929;ENSMUST00000139078;ENSMUST00000135253;ENSMUST00000156924;uc008bcr.1;ENSMUST00000140304;ENSMUST00000139226;uc008bct.1;ENSMUST00000124032;ENSMUST00000145745;ENSMUST00000148307;ENSMUST00000148382;NM_001039038;uc008bcu.1;ENSMUST00000085027	-
chr1	157567877	157567936	A_51_P470751	Agilent4x44k	Sec16b	chr1	157506728	157568425	ENSMUST00000086130;NM_033354;uc007ddl.2;uc007ddm.2;ENSMUST00000027881;ENSMUST00000111700;NM_001159986;uc007ddn.2;uc007ddo.1;ENSMUST00000146873;ENSMUST00000155665	+
chr2	20810249	20810308	A_52_P488092	Agilent4x44k	Etl4	chr2	19909779	20810713	uc008imk.1;ENSMUST00000114610;uc008imm.1;NM_001081006;ENSMUST00000114627;NM_178059;NM_029895;uc008imo.1;uc008imn.1;ENSMUST00000114614;ENSMUST00000045555;uc012brk.1;uc008imq.1;NM_001177630;NM_001177631;uc008imp.1;ENSMUST00000114604;ENSMUST00000146613;ENSMUST00000066509;uc008imr.1;uc008ims.1;uc008imt.1;ENSMUST00000146488;ENSMUST00000125772;ENSMUST00000114607;ENSMUST00000114608;ENSMUST00000114606;EN…	+
chr9	95404550	95404609	A_51_P258894	Agilent4x44k	Chst2	chr9	95399292	95407270	ENSMUST00000036267;NM_018763;uc009raz.2	-
chr15	44530009	44530068	A_51_P183642	Agilent4x44k	Pkhd1l1	chr15	44457552	44597143	uc007vpy.1;NM_138674;uc007vpx.1;ENSMUST00000038336;ENSMUST00000166957	+
chr12	91338499	91338558	A_52_P121135	Agilent4x44k	Cep128	chr12	90998491	91384409	uc007okj.1;NM_181815;uc007okl.2;ENSMUST00000143415;ENSMUST00000141429;ENSMUST00000126048;ENSMUST00000123400;ENSMUST00000154836;ENSMUST00000123161;ENSMUST00000133329;uc007okn.2;ENSMUST00000127802;ENSMUST00000145094;uc007oko.2;ENSMUST00000127866;ENSMUST00000129111;ENSMUST00000138935	-
chr8	18933129	18933188	A_51_P306218	Agilent4x44k	Xkr5	chr8	18932728	18950975	NM_001286469;uc009kzw.2;uc009kzx.2;NM_176951;NM_001113350;ENSMUST00000144987;ENSMUST00000055503;ENSMUST00000095438;ENSMUST00000152974;ENSMUST00000143913	-
chr1	182313106	182313165	A_52_P437734	Agilent4x44k	Fbxo28	chr1	182313101	182341606	uc007dya.1;NM_175127;uc007dyb.1;ENSMUST00000051431	-
chr10	127299429	127299461	A_52_P44760	Agilent4x44k	Mars	chr10	127296220	127311786	NM_001171582;NM_001003913;uc011xpp.1;uc007hiz.2;ENSMUST00000037290;ENSMUST00000171564;ENSMUST00000134778;ENSMUST00000145275;ENSMUST00000139683	-
chrX	8240663	8240722	A_51_P426559	Agilent4x44k	Ftsj1	chrX	8238667	8252406	uc029xhx.1;NM_133991;uc009sop.1;uc009soq.1;ENSMUST00000033513;ENSMUST00000115594;ENSMUST00000115595;ENSMUST00000144953;ENSMUST00000149063;ENSMUST00000126924;ENSMUST00000147467;uc009sor.1	-
chr14	63145725	63145784	A_52_P136138	Agilent4x44k	Fdft1	chr14	63145149	63179578	NM_010191;uc007uhi.2;uc007uhj.2;ENSMUST00000054963	-
chr7	109758288	109758347	A_51_P224530	Agilent4x44k	Nrip3	chr7	109758055	109782025	NM_020610;uc009jef.1;uc009jeg.1;ENSMUST00000041460;ENSMUST00000033331	-
chr13	104174138	104174197	A_52_P311148	Agilent4x44k	Trappc13	chr13	104142149	104178469	ENSMUST00000144060;uc007rst.1;uc007rsv.1;uc007rsu.1;NM_001093760;NM_025879;NM_001093759;ENSMUST00000141557;ENSMUST00000022224;ENSMUST00000179891;ENSMUST00000142745;uc007rsw.1;ENSMUST00000133280	-
chr2	153268008	153268067	A_52_P183432	Agilent4x44k	Pofut1	chr2	153241531	153270249	uc008nhl.1;NM_080463;uc008nhm.1;ENSMUST00000049863;ENSMUST00000170297;ENSMUST00000099191;ENSMUST00000099192;ENSMUST00000123158;ENSMUST00000109794;uc008nho.1;uc008nhn.1;ENSMUST00000123487;ENSMUST00000152390	+
chr12	81664284	81664343	A_52_P21	Agilent4x44k	Ttc9	chr12	81631368	81664941	NM_001033149;uc007ocm.1;ENSMUST00000036116	+
chr19	6116192	6116251	A_51_P162624	Agilent4x44k	Sac3d1	chr19	6116003	6118586	NM_133678;uc008ghl.1;ENSMUST00000113533	-
chr11	99809142	99809201	A_51_P120645	Agilent4x44k		chrX	157443855	157492287	ENSMUST00000112529;NM_009214;uc009urz.1;ENSMUST00000145477;ENSMUST00000146026;ENSMUST00000127089;ENSMUST00000123770	-
chr6	67534755	67534814	A_51_P257938	Agilent4x44k	Tacstd2	chr6	67534058	67535822	NM_020047;uc009cfq.1;ENSMUST00000058178	-
chr18	45685638	45685697	A_51_P309854	Agilent4x44k	Kcnn2	chr18	45268859	45686024	uc008evd.1;ENSMUST00000183850;ENSMUST00000066890;uc008evg.1;uc008evf.1;uc008eve.1;ENSMUST00000184101;ENSMUST00000183897;NM_080465;ENSMUST00000167895;ENSMUST00000169783	+
chr7	102484428	102484487	A_51_P235448	Agilent4x44k	Olfr544	chr7	102484113	102488307	NM_020289;uc009irs.2;ENSMUST00000051201	-
chr4	35152600	35152641	A_52_P128692	Agilent4x44k	Ifnk	chr4	35152054	35154019	uc008sgu.1;NM_199157;ENSMUST00000058595	+
chr6	122317477	122317536	A_51_P439170	Agilent4x44k	M6pr	chr6	122308720	122317680	ENSMUST00000007602;ENSMUST00000112610;ENSMUST00000123093;uc009dow.1;NM_010749	+
chr8	93001267	93001326	A_52_P98614	Agilent4x44k		chrX	157443855	157492287	ENSMUST00000112529;NM_009214;uc009urz.1;ENSMUST00000145477;ENSMUST00000146026;ENSMUST00000127089;ENSMUST00000123770	-
chr12	87239039	87239098	A_51_P143721	Agilent4x44k	Vipas39	chr12	87238874	87266286	NM_134044;uc007oip.2;NM_001142581;NM_001142580;uc007oir.2;uc007oiq.2;ENSMUST00000072744;ENSMUST00000179379;ENSMUST00000021426;uc007ois.2	-
chr8	22637088	22637147	A_52_P612693	Agilent4x44k	Polb	chr8	22628118	22653437	NM_011130;uc009ldk.2;ENSMUST00000033938	-
chr5	134489542	134489601	A_52_P360112	Agilent4x44k	Clip2	chr5	134489382	134552434	NM_009990;NM_001039162;uc008zwi.1;uc008zwj.1;ENSMUST00000036999;ENSMUST00000100647	-
chr8	107076919	107076978	A_52_P580017	Agilent4x44k	Terf2	chr8	107069400	107096547	ENSMUST00000133925;uc009nhd.1;uc009nhb.1;NM_009353;NM_001286200;ENSMUST00000142616;ENSMUST00000068421;ENSMUST00000068388;NM_001083118;ENSMUST00000116425;uc009nhe.1;uc009nhf.1;ENSMUST00000141205;ENSMUST00000155834;ENSMUST00000136178	-
chr12	51605500	51605559	A_51_P135517	Agilent4x44k	Coch	chr12	51593340	51605773	NM_001198835;NM_007728;uc007nmr.2;uc007nms.2;ENSMUST00000164782;ENSMUST00000085412	+
chr11	54055025	54055084	A_51_P470432	Agilent4x44k	Pdlim4	chr11	54054927	54069017	NM_019417;uc007ixf.2;ENSMUST00000018755;ENSMUST00000093109;ENSMUST00000144477;uc007ixg.2;ENSMUST00000127271;ENSMUST00000151948	-
chr7	4242631	4242690	A_51_P364185	Agilent4x44k	Lilra5	chr7	4237753	4243463	NM_001081239;uc009exf.2;ENSMUST00000117550	+
chr16	20738976	20738997	A_51_P215975	Agilent4x44k	Chrd	chr16	20733126	20742384	uc007yrc.1;uc007yrd.1;NM_001278041;NM_009893;uc012adc.1;uc007yre.2;uc012add.1;ENSMUST00000153299;ENSMUST00000007171;ENSMUST00000115423;ENSMUST00000151150	+
chr6	18366948	18367007	A_52_P355004	Agilent4x44k	Cttnbp2	chr6	18366476	18514869	uc009bam.1;uc009bal.1;NM_080285;uc009bak.1;ENSMUST00000152499;ENSMUST00000090601;ENSMUST00000146775;ENSMUST00000148602;ENSMUST00000149570;uc009ban.1;ENSMUST00000139557;ENSMUST00000129669;ENSMUST00000142963;ENSMUST00000140416	-
chr13	63898917	63898976	A_52_P364325	Agilent4x44k	Ercc6l2	chr13	63815240	63900302	ENSMUST00000021926;ENSMUST00000095724;uc007qye.2;NM_001013608;uc007qyc.2;uc007qyb.2;NM_023507;ENSMUST00000144763;ENSMUST00000143449;ENSMUST00000067821;ENSMUST00000159957;ENSMUST00000146190;ENSMUST00000021925;ENSMUST00000142827;uc007qyd.2;ENSMUST00000109776;ENSMUST00000162086	+
chr13	23423729	23423788	A_52_P43266	Agilent4x44k	Abt1	chr13	23418360	23423866	uc007pto.1;NM_013924;ENSMUST00000041782	-
chr10	63245920	63245979	A_52_P329019	Agilent4x44k	Herc4	chr10	63243796	63317881	uc007fkc.2;uc007fkd.2;uc011xfl.1;NM_030114;NM_026101;uc007fkb.2;uc007fka.2;ENSMUST00000020258	+
chr3	87737721	87737780	A_52_P323525	Agilent4x44k	Arhgef11	chr3	87617575	87738034	ENSMUST00000039476;ENSMUST00000152006;NM_001003912;uc008psm.1;uc008psn.1;uc012cri.1;uc008pso.1	+
chr2	152932102	152932161	A_51_P296249	Agilent4x44k	Foxs1	chr2	152931897	152933208	NM_010226;uc008ngt.1;ENSMUST00000099200	-
chr1	15713178	15713237	A_51_P471312	Agilent4x44k	Kcnb2	chr1	15287254	15723750	ENSMUST00000175681;NM_001098528;uc007aje.1;ENSMUST00000170146	+
chr7	5802840	5802899	A_51_P202201	Agilent4x44k	Vmn1r63	chr7_GL456219_random	148880	151977	NM_030742;uc009ver.2;NM_001167568;uc012fyf.1	-
chr2	126587814	126587873	A_52_P154971	Agilent4x44k	Slc27a2	chr2	126552407	126588243	ENSMUST00000061491;NM_011978;uc008mdq.1;ENSMUST00000126249;ENSMUST00000141482;ENSMUST00000150947	+
chr3	54897606	54897665	A_52_P265051	Agilent4x44k	Sertm1	chr3	54897068	54915887	ENSMUST00000162201;NM_177854;uc008pfx.2;ENSMUST00000070342	-
chr6	129899310	129899369	A_52_P6758	Agilent4x44k	Klra5	chr6	129898991	129917650	uc029wbs.1;uc029wbt.1;NM_008463;uc009egx.2;ENSMUST00000014683;ENSMUST00000118060;ENSMUST00000167079;ENSMUST00000169901	-
chr11	58047780	58047839	A_52_P12263	Agilent4x44k	Larp1	chr11	58009063	58062034	NM_028451;uc007jah.2;ENSMUST00000178636;ENSMUST00000071487	+
chr14	66310648	66310707	A_51_P373777	Agilent4x44k	Trim35	chr14	66297024	66311424	uc007ukd.1;NM_029979;uc007ukc.1;ENSMUST00000022623;uc007uke.1;ENSMUST00000121006	+
chr11	21559762	21559821	A_51_P218179	Agilent4x44k	Mdh1	chr11	21556691	21572367	NM_008618;uc007idv.2;ENSMUST00000102874;ENSMUST00000146146;ENSMUST00000144978;ENSMUST00000125302	-
chr1	9577028	9577087	A_51_P404263	Agilent4x44k	Adhfe1	chr1	9547948	9580673	ENSMUST00000144177;uc007agm.2;uc007agl.2;NM_175236;ENSMUST00000027044;ENSMUST00000130927;ENSMUST00000186467;ENSMUST00000190654	+
chr7	39407564	39407623	A_52_P358924	Agilent4x44k	Gm5114	chr7	39407293	39413160	NM_177890;uc009gkz.1;ENSMUST00000108017	-
chr17	85621674	85621733	A_52_P675229	Agilent4x44k		chrX	157443855	157492287	ENSMUST00000112529;NM_009214;uc009urz.1;ENSMUST00000145477;ENSMUST00000146026;ENSMUST00000127089;ENSMUST00000123770	-
chr11	59974147	59974179	A_51_P352057	Agilent4x44k	Pemt	chr11	59970613	60046489	NM_001290012;NM_001290011;NM_001290013;NM_001290014;NM_008819;ENSMUST00000150954;ENSMUST00000102692;ENSMUST00000000310;ENSMUST00000102693;uc007jfi.1;uc007jfj.1;ENSMUST00000136660;ENSMUST00000147422;ENSMUST00000148512;ENSMUST00000143646;ENSMUST00000146461	-
chr2	140154832	140154891	A_51_P446192	Agilent4x44k	Esf1	chr2	140119880	140170564	uc008mpn.1;NM_001081090;ENSMUST00000046030;ENSMUST00000153769;ENSMUST00000137005;ENSMUST00000151317;ENSMUST00000141086	-
chr2	76704491	76704550	A_51_P148509	Agilent4x44k	Ttn	chr2	76703980	76982547	ENSMUST00000011934;ENSMUST00000099981;uc008kfm.1;NM_028004;NM_011652;uc008kfn.1;uc008kfo.1;ENSMUST00000111882;ENSMUST00000111846;ENSMUST00000134720;ENSMUST00000148747;ENSMUST00000149616;ENSMUST00000152185;ENSMUST00000155365;ENSMUST00000130915;ENSMUST00000128071;ENSMUST00000138542;ENSMUST00000099980;uc008kfs.1;ENSMUST00000123804;ENSMUST00000140091;uc008kft.1;ENSMUST00000147048	-
chr14	47724675	47724734	A_52_P307267	Agilent4x44k	Ktn1	chr14	47648448	47736564	ENSMUST00000187839;uc011zjp.1;uc007til.1;ENSMUST00000190252;ENSMUST00000186466;ENSMUST00000189986;uc007tim.1;NM_008477;ENSMUST00000022391;ENSMUST00000186761;ENSMUST00000189101;ENSMUST00000189533;ENSMUST00000190182;ENSMUST00000190999;ENSMUST00000188553;ENSMUST00000190535;ENSMUST00000185940;ENSMUST00000187039;ENSMUST00000185343;ENSMUST00000191511;ENSMUST00000187262;ENSMUST00000186627;ENSMUST0000019…	+
chr17	12911472	12911531	A_51_P210474	Agilent4x44k	Mrpl18	chr17	12911349	12916345	ENSMUST00000079121;NM_026310;uc008alj.1;ENSMUST00000159765;ENSMUST00000162781;ENSMUST00000162928;ENSMUST00000162978	-
chr4	126179142	126179201	A_52_P115996	Agilent4x44k	Thrap3	chr4	126164082	126202760	ENSMUST00000080919;uc008usv.1;NM_146153;ENSMUST00000140390;ENSMUST00000163459;ENSMUST00000154702;ENSMUST00000163176;uc008usw.1;ENSMUST00000106142;ENSMUST00000163306;ENSMUST00000151728;uc008usx.2;ENSMUST00000169855;ENSMUST00000123008;ENSMUST00000136157;ENSMUST00000169403;ENSMUST00000130477;ENSMUST00000168568;ENSMUST00000130334;ENSMUST00000142125;ENSMUST00000106141;ENSMUST00000124327	-
chr2	103718228	103718287	A_51_P155196	Agilent4x44k	Abtb2	chr2	103566309	103718423	NM_178890;uc008lix.1;ENSMUST00000076212;ENSMUST00000138580;ENSMUST00000131122	+
chr12	32976309	32976368	A_52_P453833	Agilent4x44k	Sypl	chr12	32953891	32979502	ENSMUST00000076698;NM_013635;uc007nih.2;ENSMUST00000020885;uc007nii.2;NM_198710;ENSMUST00000122861;ENSMUST00000129592;ENSMUST00000131562;ENSMUST00000139339	+
chr10	62964933	62964992	A_52_P437201	Agilent4x44k	Dna2	chr10	62947026	62974188	ENSMUST00000131422;uc007fji.2;NM_177372;uc007fjj.2;ENSMUST00000092462;ENSMUST00000131715;ENSMUST00000129785;uc007fjk.1;uc011xfi.1;ENSMUST00000139212;ENSMUST00000137378	+
chr11	117813674	117813733	A_51_P105986	Agilent4x44k	Syngr2	chr11	117809666	117839908	NM_009304;uc007mnx.2;uc007mny.2;ENSMUST00000026649;ENSMUST00000132298;ENSMUST00000177131;ENSMUST00000177241;ENSMUST00000120928;ENSMUST00000175737;ENSMUST00000143852;ENSMUST00000176936;uc007moa.2;NM_027827;uc007mob.2;ENSMUST00000073388;ENSMUST00000149668;ENSMUST00000153850;ENSMUST00000139945;uc007moc.1;ENSMUST00000148016;ENSMUST00000131268	+
chr6	9248377	9248436	A_52_P381468	Agilent4x44k	Nxph1	chr6	8948431	9249032	ENSMUST00000162942;uc009ayb.1;ENSMUST00000160300;ENSMUST00000060369;NM_008751;uc009ayc.1	+
chr14	52463368	52463427	A_51_P432117	Agilent4x44k	Olfr1508	chr14	52462720	52467461	uc007tpm.1;NM_020513;ENSMUST00000111542	-
chrX	9105957	9106016	A_51_P338510	Agilent4x44k	4930402K13Rik	chrX	9104561	9106342	NM_001270700;ENSMUST00000059967	+
chr11	69885065	69885124	A_51_P273489	Agilent4x44k	BC064116	chr11	69881566	69895539	uc007jse.1;uc007jsf.1;NM_153788;uc007jsg.1;ENSMUST00000108622;ENSMUST00000001631;ENSMUST00000127238;uc007jsh.1	-
chr1	10024931	10024990	A_51_P140731	Agilent4x44k	Cops5	chr1	10024599	10038168	NM_001277101;NM_013715;ENSMUST00000027050;uc007ahe.1;ENSMUST00000190155;ENSMUST00000186528;ENSMUST00000188619;uc007ahf.1;ENSMUST00000139578;ENSMUST00000150509;ENSMUST00000191296	-
chr7	55930177	55930236	A_51_P403005	Agilent4x44k	Cyfip1	chr7	55841745	55932633	ENSMUST00000168271;uc009hdj.1;uc009hdm.2;uc009hdl.2;uc009hdn.2;NM_001164662;NM_001164661;NM_011370;uc009hdk.2;ENSMUST00000032629;ENSMUST00000173783;ENSMUST00000085255;ENSMUST00000173497;ENSMUST00000163845;ENSMUST00000174660;uc009hdo.2;ENSMUST00000173267;ENSMUST00000173384;ENSMUST00000174793	+
chr3	67462359	67462418	A_52_P500351	Agilent4x44k	Lxn	chr3	67457998	67463926	NM_016753;uc008pln.1;ENSMUST00000058981;ENSMUST00000160827;ENSMUST00000160202	-
chr2	10092351	10092410	A_51_P436483	Agilent4x44k	Kin	chr2	10080593	10092806	ENSMUST00000142599;uc008iho.1;NM_025280;uc008ihp.1;uc012bpd.1;ENSMUST00000042512;ENSMUST00000142773	+
chr9	67830642	67830701	A_52_P583097	Agilent4x44k	C2cd4a	chr9	67830531	67832330	NM_001163143;uc012gwe.1;ENSMUST00000054500	-
chr9	63343401	63343456	A_52_P279319	Agilent4x44k	Map2k5	chr9	63163769	63377902	NM_011840;uc009qaw.1;uc012guv.1;ENSMUST00000034920;uc009qax.1;uc009qay.1;uc009qaz.1	-
chr3	142244905	142244964	A_51_P408881	Agilent4x44k	Pdlim5	chr3	142239584	142395696	uc012cyr.1;uc012cys.1;uc012cyq.1;uc012cyp.1;uc008rol.2;NM_001190856;NM_001190855;NM_019808;NM_001190852;NM_001190854;ENSMUST00000029941;uc008ron.2;uc008roo.2;NM_019809;NM_001190853;uc012cyu.1;uc012cyt.1;NM_022554;NM_001190857;ENSMUST00000170361;ENSMUST00000090134;ENSMUST00000168967;ENSMUST00000058626	-
chr1	92947653	92947712	A_51_P370252	Agilent4x44k	Capn10	chr1	92934376	92947948	ENSMUST00000027488;uc007cby.1;NM_011796;uc007cbx.1;ENSMUST00000117814;ENSMUST00000152983;ENSMUST00000187342;ENSMUST00000128429;ENSMUST00000153828;ENSMUST00000136598	+
chr11	70674165	70674224	A_51_P403271	Agilent4x44k	Camta2	chr11	70669462	70688105	uc007jwe.2;uc007jwd.2;uc007jwc.2;uc007jwf.2;NM_001190378;NM_178116;NM_001190379;NM_001190376;uc007jwb.2;uc007jwa.2;ENSMUST00000108544;ENSMUST00000100933;ENSMUST00000036299;ENSMUST00000108545;ENSMUST00000120261;ENSMUST00000145823;ENSMUST00000119120;ENSMUST00000125687	-
chr2	167063693	167063727	A_52_P598309	Agilent4x44k	1500012F01Rik	chr2	167062933	167065862	NM_001081005;uc008nzf.1;ENSMUST00000125674;ENSMUST00000189909;ENSMUST00000145859;ENSMUST00000136378;ENSMUST00000125841;ENSMUST00000143587	+
chr17	44039154	44039213	A_52_P414464	Agilent4x44k	Rcan2	chr17	43801850	44039516	NM_207649;uc008cpo.1;ENSMUST00000044895;NM_001286653;NM_001286654;uc008cpp.1;ENSMUST00000177857;NM_030598;uc008cpq.1;ENSMUST00000044792	+
chr3	92993355	92993414	A_52_P40244	Agilent4x44k	Lce3f	chr3	92992225	92993426	NM_001018079;uc008qey.1;ENSMUST00000090863	+
chr9	124108209	124108268	A_51_P245989	Agilent4x44k	Ccr2	chr9	124101950	124113557	ENSMUST00000171719;ENSMUST00000168841;NM_009915;uc012hdh.1;uc009shc.1;ENSMUST00000055918;ENSMUST00000165984	+
chr19	6090486	6090524	A_52_P61988	Agilent4x44k	Cdca5	chr19	6084983	6091777	ENSMUST00000025704;NM_026410;uc008ghh.1;uc008ghi.1;ENSMUST00000156961;ENSMUST00000152528	+
chr3	107612668	107612727	A_51_P381239	Agilent4x44k	Strip1	chr3	107612531	107631710	NM_153563;uc008qxg.2;ENSMUST00000064759;uc008qxh.2	-
chr16	38347177	38347207	A_51_P296361	Agilent4x44k	Gm21987	chr16	38346991	38378216	ENSMUST00000050273;ENSMUST00000152868;NM_001017429;uc007zet.1;ENSMUST00000120495;ENSMUST00000144812;ENSMUST00000119704;ENSMUST00000134709;ENSMUST00000156026;NM_001081984;uc007zeu.1;uc007zev.1;ENSMUST00000023494;NM_022318;ENSMUST00000114739;ENSMUST00000141189;ENSMUST00000127892;ENSMUST00000146342	+
chrY	725328	725387	A_52_P221933	Agilent4x44k	Zfy1	chrY	725128	797409	ENSMUST00000189888;NM_009570;uc009uyv.2;ENSMUST00000065545	-
chr14	47295545	47295604	A_51_P471513	Agilent4x44k	Socs4	chr14	47276931	47296098	ENSMUST00000065562;uc007thx.1;NM_080843	+
chr2	39020108	39020130	A_51_P395771	Agilent4x44k	Golga1	chr2	39016261	39065541	ENSMUST00000112850;ENSMUST00000039165;uc012bux.1;NM_029793;uc008job.1;uc008joc.1;ENSMUST00000153914;ENSMUST00000124463;ENSMUST00000184996;ENSMUST00000154210;ENSMUST00000149842;ENSMUST00000126520;ENSMUST00000149810;uc008joe.1;ENSMUST00000136261	-
chr1	162705947	162706006	A_51_P117711	Agilent4x44k	Prrc2c	chr1	162670725	162740556	ENSMUST00000182149;ENSMUST00000182660;uc007dgr.1;NM_001081290;uc007dgq.1;uc007dgp.1;uc007dgo.1;ENSMUST00000183223;ENSMUST00000182393;ENSMUST00000182593;ENSMUST00000028016;ENSMUST00000182535;uc007dgs.1;uc007dgt.1;ENSMUST00000183011;ENSMUST00000182448;uc007dgu.1;ENSMUST00000182288;ENSMUST00000182331;ENSMUST00000182308;ENSMUST00000183286	-
chr11	40686481	40686513	A_52_P106379	Agilent4x44k	Mat2b	chr11	40679313	40695203	uc007ilq.2;NM_001199274;uc007ilp.2;NM_134017;ENSMUST00000040167;ENSMUST00000101347;ENSMUST00000141830;ENSMUST00000137797;ENSMUST00000156867;uc007ilr.2;ENSMUST00000109307;ENSMUST00000135617	-
chr19	39042184	39042243	A_51_P447785	Agilent4x44k	Cyp2c55	chr19	39007018	39042693	NM_028089;uc008hju.1;ENSMUST00000025966	+
chr9	40783569	40783628	A_52_P393589	Agilent4x44k	Clmp	chr9	40685962	40785319	ENSMUST00000139577;NM_133733;uc009ozt.1;ENSMUST00000034522;ENSMUST00000141759;ENSMUST00000134153;uc009ozw.1	+
chr19	29017317	29017376	A_51_P446315	Agilent4x44k	Cdc37l1	chr19	28990493	29026679	uc008hcs.1;uc008hct.1;uc008hcu.1;NM_025950;uc008hcv.1;uc008hcw.1;ENSMUST00000050148	+
chr2	15077729	15077788	A_51_P125588	Agilent4x44k	Arl5b	chr2	15049395	15082456	ENSMUST00000017562;ENSMUST00000069870;ENSMUST00000128682;NM_029466;uc008iky.1;ENSMUST00000129509	+
chr1	118609133	118609192	A_52_P402408	Agilent4x44k	Clasp1	chr1	118389057	118612678	uc007cij.2;uc007cif.1;uc007cii.2;NM_001081276;NM_029709;NM_177548;uc011wqm.1;uc011wqn.1;uc007cie.1;uc007cid.1;ENSMUST00000049404;ENSMUST00000178710;ENSMUST00000070989;ENSMUST00000165223;ENSMUST00000189676;ENSMUST00000190733;ENSMUST00000185405;ENSMUST00000189262;ENSMUST00000187713;ENSMUST00000189570;ENSMUST00000190135;ENSMUST00000191445;ENSMUST00000189738;ENSMUST00000186349;ENSMUST00000190571;ENSM…	+
chr19	28354276	28354316	A_52_P546200	Agilent4x44k	Glis3	chr19	28258851	28680077	ENSMUST00000162022;ENSMUST00000159520;ENSMUST00000065113;ENSMUST00000162873;uc008hcf.1;uc008hch.1;NM_175459;uc008hci.1;uc008hcj.1;ENSMUST00000161026;ENSMUST00000159639;ENSMUST00000112612	-
chr11	49652144	49652203	A_51_P179531	Agilent4x44k	Flt4	chr11	49609263	49652739	ENSMUST00000152253;ENSMUST00000020617;NM_008029;uc007iqu.2	+
chr18	86716628	86716687	A_51_P114797	Agilent4x44k	Cbln2	chr18	86711109	86718283	uc008fva.1;ENSMUST00000068423;ENSMUST00000122464;uc008fvb.1;ENSMUST00000122079;uc008fvc.1;uc008fvd.1;NM_172633;ENSMUST00000169470	+
chr11	4221207	4221260	A_51_P517051	Agilent4x44k	Gatsl3	chr11	4218225	4222409	ENSMUST00000020699;NM_028022;uc007hur.1	+
chr2	31681047	31681106	A_51_P195023	Agilent4x44k	Exosc2	chr2	31670715	31681350	ENSMUST00000038474;ENSMUST00000149094;ENSMUST00000137156;uc008jdy.1;NM_144886;ENSMUST00000125883;ENSMUST00000146135	+
chr1	30821269	30821328	A_51_P394512	Agilent4x44k	Phf3	chr1	30802339	30873921	ENSMUST00000186733;NM_001081080;uc007ane.1;ENSMUST00000088310;ENSMUST00000191329;ENSMUST00000190190;ENSMUST00000187316;uc007anf.1;ENSMUST00000186105;uc007ang.1;ENSMUST00000191245;ENSMUST00000191064;ENSMUST00000188847;ENSMUST00000185521	-
chr1	65267828	65267885	A_51_P393355	Agilent4x44k	Pikfyve	chr1	65186682	65278696	uc007bho.1;uc007bhp.1;ENSMUST00000185317;uc007bht.1;uc007bhs.1;NM_011086;uc007bhr.1;uc007bhq.1;ENSMUST00000190058;ENSMUST00000188799;ENSMUST00000187579;ENSMUST00000189925;ENSMUST00000081154;ENSMUST00000186404;ENSMUST00000185263;ENSMUST00000097707;ENSMUST00000190847	+
chr10	58422183	58422242	A_51_P200027	Agilent4x44k	Lims1	chr10	58323465	58424691	NM_026148;uc007fcz.2;ENSMUST00000020078;uc011xeb.1;NM_201242;uc011xec.1;uc007fdb.2;uc007fda.2;NM_001193303;ENSMUST00000020077;ENSMUST00000105468;ENSMUST00000124312;ENSMUST00000148799	+
chr11	78255318	78255377	A_51_P148196	Agilent4x44k	Sdf2	chr11	78245745	78255496	NM_009143;uc007kiq.2;ENSMUST00000002133;ENSMUST00000154080;ENSMUST00000133020	+
chr11	119285017	119285076	A_51_P218895	Agilent4x44k	Gaa	chr11	119267887	119285698	ENSMUST00000106259;NM_001159324;uc007mqg.2;uc007mqh.2;NM_008064;uc007mqi.2;ENSMUST00000026666;ENSMUST00000106258;ENSMUST00000128753;ENSMUST00000132706;ENSMUST00000150562;ENSMUST00000143288;ENSMUST00000138510	+
chr17	25926735	25926794	A_51_P232107	Agilent4x44k	Pigq	chr17	25926423	25944932	NM_011822;uc012ano.1;uc008bcp.1;ENSMUST00000133650;ENSMUST00000026823;ENSMUST00000097368;ENSMUST00000148045;ENSMUST00000123929;ENSMUST00000139078;ENSMUST00000135253;ENSMUST00000156924;uc008bcr.1;ENSMUST00000140304;ENSMUST00000139226;uc008bct.1;ENSMUST00000124032;ENSMUST00000145745;ENSMUST00000148307;ENSMUST00000148382;NM_001039038;uc008bcu.1;ENSMUST00000085027	-
chr11	110156821	110156880	A_52_P314217	Agilent4x44k	Abca9	chr11	110100749	110168196	ENSMUST00000044850;NM_147220;uc007mdh.1;uc007mdi.1;ENSMUST00000126499	-
chr2	145822313	145822365	A_52_P605122	Agilent4x44k	Rin2	chr2	145785980	145887616	ENSMUST00000110005;NM_028724;uc008mrv.2;ENSMUST00000147976;ENSMUST00000094480;ENSMUST00000150449;ENSMUST00000144278;ENSMUST00000149269;uc008mrw.2;ENSMUST00000145874	+
chr13	77028635	77028694	A_52_P657657	Agilent4x44k	Mctp1	chr13	76384535	77031810	ENSMUST00000125209;NM_030174;uc007rgn.1;ENSMUST00000109583;uc007rgq.1;ENSMUST00000137052;ENSMUST00000155275;uc007rgr.1;ENSMUST00000122843;ENSMUST00000149028	+
chr8	111625482	111625541	A_52_P312116	Agilent4x44k	Znrf1	chr8	111536097	111626030	ENSMUST00000172856;NM_001168622;NM_133206;NM_001168621;uc009nml.2;uc009nmk.2;uc012gkw.1;ENSMUST00000168428;ENSMUST00000171182;ENSMUST00000095176;ENSMUST00000173506;ENSMUST00000173726;ENSMUST00000174376;ENSMUST00000174454;NM_001168623;uc012gkx.1;ENSMUST00000174333;ENSMUST00000166859;ENSMUST00000173481;ENSMUST00000173781;ENSMUST00000173692;ENSMUST00000173922;ENSMUST00000173819	+
chr2	121363623	121363682	A_51_P495049	Agilent4x44k	Ckmt1	chr2	121357714	121363737	ENSMUST00000125812;ENSMUST00000078222;uc008lyt.1;ENSMUST00000125221;ENSMUST00000150271;ENSMUST00000000317;uc008lyv.1;NM_009897;uc008lyu.1;ENSMUST00000126130;ENSMUST00000145380;ENSMUST00000129130;ENSMUST00000128612;ENSMUST00000153040	+
chr10	61303780	61303839	A_52_P335178	Agilent4x44k	Prf1	chr10	61297835	61304263	NM_011073;uc007ffv.2;ENSMUST00000035419;uc007ffw.2	+
chrX	13488959	13489018	A_51_P449867	Agilent4x44k	Nyx	chrX	13466109	13489313	uc009srn.1;ENSMUST00000050434;NM_173415	+
chr13	108194428	108194487	A_51_P341010	Agilent4x44k	Ercc8	chr13	108158731	108195364	ENSMUST00000123657;uc007rux.1;uc007ruz.1;NM_028042;uc007ruw.1;ENSMUST00000137425;ENSMUST00000120672;ENSMUST00000129117;ENSMUST00000054835;ENSMUST00000152634;ENSMUST00000142931;ENSMUST00000123182;ENSMUST00000133957;ENSMUST00000123138	+
chr13	119893925	119893984	A_51_P481768	Agilent4x44k	Tcstv1	chr13	119893387	119894785	NM_018756;uc029sdp.1;ENSMUST00000190512;ENSMUST00000178510	-
chr7	80316885	80316944	A_52_P301035	Agilent4x44k	Rccd1	chr7	80316596	80324454	ENSMUST00000121882;NM_173445;uc012fnp.1;uc009ial.2;ENSMUST00000047362;ENSMUST00000123109;ENSMUST00000148001;ENSMUST00000144685;ENSMUST00000130888	-
chr15	74606071	74606130	A_51_P204924	Agilent4x44k	Mroh4	chr15	74606027	74636353	uc011zuc.1;NM_001177437;uc007wcu.2;ENSMUST00000137963;ENSMUST00000023271;ENSMUST00000176592;ENSMUST00000177179;ENSMUST00000176767;ENSMUST00000175931	-
chr7	102680356	102680394	A_52_P662622	Agilent4x44k	Trim68	chr7	102677579	102687326	uc009isf.2;uc009isg.2;NM_198012;ENSMUST00000082175	-
chr2	150762605	150762664	A_51_P259407	Agilent4x44k	Entpd6	chr2	150749042	150771675	ENSMUST00000094467;uc008muj.2;uc008muk.2;NM_172117;uc012cfv.1;ENSMUST00000147223;ENSMUST00000146517	+
chr19	34649306	34649365	A_51_P327751	Agilent4x44k	Ifit1	chr19	34640871	34650009	ENSMUST00000102824;NM_008331;uc008hgt.1	+
chr5	53903533	53903592	A_51_P309677	Agilent4x44k	Tbc1d19	chr5	53809626	53904380	NM_144517;uc008xlo.2;uc008xln.2;ENSMUST00000037337	+
chr2	163087186	163087245	A_52_P488501	Agilent4x44k	Gtsf1l	chr2	163087030	163089601	NM_026630;uc008nsm.1;ENSMUST00000094653	-
chr8	35467255	35467314	A_51_P107378	Agilent4x44k	Eri1	chr8	35465264	35495533	uc009lky.2;NM_026067;ENSMUST00000033927	-
chr15	93284864	93284923	A_51_P292754	Agilent4x44k	Yaf2	chr15	93283832	93336935	NM_024189;uc007xis.2;ENSMUST00000080299;ENSMUST00000133736	-
chr19	4086574	4086595	A_51_P187625	Agilent4x44k	Cabp2	chr19	4081578	4087340	ENSMUST00000159593;NM_001160253;uc008fyj.1;ENSMUST00000159148;ENSMUST00000159556;NM_001160252;NM_013878;uc012bgc.1;uc008fyl.2;ENSMUST00000162908;ENSMUST00000162584	+
chr11	94238185	94238244	A_52_P283724	Agilent4x44k	Wfikkn2	chr11	94235951	94246005	NM_181819;uc007kyg.2;ENSMUST00000061469;ENSMUST00000131352	-
chr1	195126389	195126448	A_52_P295129	Agilent4x44k	Cr1l	chr1	195097381	195131570	uc007eeu.1;uc007eev.1;uc007eew.1;NM_013499;ENSMUST00000075451;uc007eex.1	-
chr7	127893091	127893150	A_51_P395555	Agilent4x44k	Vkorc1	chr7	127885443	127895617	NM_001081268;uc009jxd.1;uc012fun.1;ENSMUST00000121394;ENSMUST00000126662;NM_178600;uc009jxe.1;ENSMUST00000033074;ENSMUST00000119922	-
chr9	54446497	54446556	A_52_P378629	Agilent4x44k	Dmxl2	chr9	54365157	54501626	NM_172771;uc009pra.2;ENSMUST00000118163;ENSMUST00000154092;ENSMUST00000123709;ENSMUST00000118600;uc009pqz.2;ENSMUST00000127880;uc009prb.1;ENSMUST00000144736	-
chr15	76428657	76428701	A_52_P118516	Agilent4x44k	Mroh1	chr15	76380261	76453039	ENSMUST00000161305;uc007wkb.2;NM_175457;uc007wkc.2;ENSMUST00000162204;ENSMUST00000096385;ENSMUST00000160986;ENSMUST00000162319;uc007wkd.1;NM_001162489;ENSMUST00000092595;ENSMUST00000159218;ENSMUST00000161683;ENSMUST00000160631;ENSMUST00000161962;ENSMUST00000160806;ENSMUST00000160525;ENSMUST00000161352;ENSMUST00000159132;ENSMUST00000161265;ENSMUST00000161350	+
chr13	111716808	111716867	A_51_P510096	Agilent4x44k	Mier3	chr13	111686177	111718596	uc007rvy.1;NM_172593;ENSMUST00000109272;ENSMUST00000137268;uc007rvz.1;ENSMUST00000109271;ENSMUST00000047412	+
chr7	45825665	45825724	A_52_P306792	Agilent4x44k	Grwd1	chr7	45825222	45830944	NM_153419;uc012fkr.1;uc009gxj.2;uc009gxk.2;ENSMUST00000107723;ENSMUST00000150188;ENSMUST00000131384;ENSMUST00000156070	-
chr6	97233044	97233103	A_51_P259902	Agilent4x44k	Arl6ip5	chr6	97210689	97233315	ENSMUST00000044681;NM_022992;uc009dar.1	+
chr19	46330557	46330616	A_51_P403334	Agilent4x44k	Cuedc2	chr19	46329811	46338660	uc008hth.2;uc012bmw.1;uc012bmv.1;uc012bmx.1;uc008hti.2;uc008htg.2;uc012bmu.1;NM_001164290;NM_001164292;NM_001164295;NM_001164294;NM_001164291;NM_024192;NM_001164293;ENSMUST00000167861;ENSMUST00000051234	-
chr15	89282135	89282179	A_51_P300776	Agilent4x44k	Ppp6r2	chr15	89211558	89286261	uc011zxt.1;uc007xfw.1;NM_026813;uc007xfv.1;NM_027805;uc007xfu.1;ENSMUST00000088788;uc007xfx.1	+
chr16	36726612	36726671	A_51_P392894	Agilent4x44k	Ildr1	chr16	36693977	36726804	NM_001285791;NM_134109;NM_001285788;ENSMUST00000023617;ENSMUST00000089618;ENSMUST00000153802;uc007zcs.1;uc007zcu.1;uc007zct.1;uc007zcr.1;ENSMUST00000119464;ENSMUST00000128084	+
chr8	105312808	105312867	A_52_P78333	Agilent4x44k	Lrrc29	chr8	105312339	105326276	NM_177449;uc009ncp.1;ENSMUST00000070508;uc009ncr.1	-
chr17	29626701	29626760	A_51_P162426	Agilent4x44k	Rnf8	chr17	29614790	29705979	ENSMUST00000024817;ENSMUST00000162588;NM_021419;uc008btf.1;ENSMUST00000172485;ENSMUST00000130871;ENSMUST00000161952;ENSMUST00000173449;ENSMUST00000162417;ENSMUST00000161242;ENSMUST00000172800;ENSMUST00000024816;NM_028791;uc008bth.1;ENSMUST00000130423;ENSMUST00000128410;ENSMUST00000129864;ENSMUST00000130052;ENSMUST00000127695;ENSMUST00000172516;ENSMUST00000172610;ENSMUST00000138939	+
chr19	17673578	17673637	A_52_P143157	Agilent4x44k	Pcsk5	chr19	17432831	17837632	NM_001190483;uc008gxp.2;ENSMUST00000025618;NM_001163144;uc008gxq.2;ENSMUST00000050715;uc008gxr.1	-
chr17	80200965	80201024	A_51_P466673	Agilent4x44k	Srsf7	chr17	80200079	80207305	uc008dqt.2;uc012axr.1;uc008dqq.2;uc012axq.1;uc008dqs.2;NM_001195487;NM_001195485;NM_001195486;NM_146083;uc008dqp.1;ENSMUST00000063417	-
chr1	118467911	118467970	A_52_P574952	Agilent4x44k	Clasp1	chr1	118389057	118612678	uc007cij.2;uc007cif.1;uc007cii.2;NM_001081276;NM_029709;NM_177548;uc011wqm.1;uc011wqn.1;uc007cie.1;uc007cid.1;ENSMUST00000049404;ENSMUST00000178710;ENSMUST00000070989;ENSMUST00000165223;ENSMUST00000189676;ENSMUST00000190733;ENSMUST00000185405;ENSMUST00000189262;ENSMUST00000187713;ENSMUST00000189570;ENSMUST00000190135;ENSMUST00000191445;ENSMUST00000189738;ENSMUST00000186349;ENSMUST00000190571;ENSM…	+
chr1	65159461	65159520	A_51_P132978	Agilent4x44k	Idh1	chr1	65158615	65186500	NM_010497;uc007bhn.2;NM_001111320;uc011wmj.1;ENSMUST00000097709;ENSMUST00000169032;ENSMUST00000188109;ENSMUST00000188876;ENSMUST00000149310;ENSMUST00000186222;ENSMUST00000191459	-
chr9	107674692	107674751	A_52_P211185	Agilent4x44k	Gnat1	chr9	107674473	107679592	NM_008140;uc009rmr.1;ENSMUST00000010205	-
chr1	132256889	132256948	A_52_P517928	Agilent4x44k	Lemd1	chr1	132191431	132259227	ENSMUST00000188169;NM_001033250;uc007coj.2;uc007cok.2;ENSMUST00000112357;ENSMUST00000188175;ENSMUST00000189062;ENSMUST00000185436;ENSMUST00000187339;ENSMUST00000191418	+
chrX	43324269	43324328	A_52_P113295	Agilent4x44k	Tenm1	chrX	42527866	43429126	ENSMUST00000115058;ENSMUST00000115059;ENSMUST00000016294;NM_011855;uc009tbc.1;uc009tbd.1;ENSMUST00000154433;uc009tbe.1;ENSMUST00000126161;ENSMUST00000125231	-
chr4	115071618	115071673	A_51_P255853	Agilent4x44k	Tal1	chr4	115056425	115071755	NM_011527;ENSMUST00000030489;ENSMUST00000136946;NM_001287388;uc008uek.1;ENSMUST00000161601;uc008uel.1;ENSMUST00000162489;uc008uem.1	+
chr19	12833691	12833750	A_51_P419147	Agilent4x44k	Lpxn	chr19	12798606	12833808	ENSMUST00000025601;NM_134152;uc008guq.1	+
chr1	36319730	36319789	A_52_P350512	Agilent4x44k	Arid5a	chr1	36307732	36324029	uc007apw.2;uc011wjg.1;uc007apy.2;uc007apu.2;uc007apv.2;uc011wjh.1;uc007apx.2;NM_001172205;NM_001172206;NM_145996;ENSMUST00000126413;ENSMUST00000137906;ENSMUST00000115032;ENSMUST00000115031;ENSMUST00000116629;ENSMUST00000097778;ENSMUST00000124280;ENSMUST00000145179;ENSMUST00000150747;ENSMUST00000142319;ENSMUST00000115029;ENSMUST00000140218;ENSMUST00000147123;ENSMUST00000141121	+
chr12	8529234	8529293	A_51_P291492	Agilent4x44k	Slc7a15	chr12	8528482	8599066	uc007mzs.1;NM_001038660;NM_177802;uc007mzt.1;ENSMUST00000036938;ENSMUST00000165657;ENSMUST00000095863;NM_001286385;ENSMUST00000129465	-
chr16	56602795	56602831	A_51_P321046	Agilent4x44k	Abi3bp	chr16	56477845	56690135	uc012agr.1;uc007zmr.2;uc007zms.2;uc007zmq.2;uc007zmt.2;uc007zmu.2;NM_001014422;NM_001014423;NM_001014399;NM_178790;NM_001014424;uc007zmp.2;uc007zmo.2;uc007zmn.2;ENSMUST00000096013;ENSMUST00000096012;ENSMUST00000171000;ENSMUST00000048471	+
chr1	182458843	182458902	A_52_P537663	Agilent4x44k	Trp53bp2	chr1	182409166	182462436	NM_173378;uc007dyc.1;ENSMUST00000117245;uc007dyd.1	+
chr14	54222127	54222150	A_52_P112591	Agilent4x44k	TCR-alpha chain	chr14	53863366	54223764	uc007ttq.1;uc007tts.1;uc007ttt.1;uc007ttx.1;uc007tty.1;uc007tue.3;uc007tuf.2;uc007tui.2;uc007tun.2;uc007tuo.1;uc007tuq.2;uc007tur.2;uc007tus.3;uc007tuu.1;uc007tuw.3;uc007tuz.2;uc007tva.2;uc007tvb.3;uc007tve.1;uc007tvh.1;uc007tvi.2;uc007tvj.2;uc007tvk.2	+
chr16	8409407	8409466	A_51_P335702	Agilent4x44k	Cldn26	chr16	8409275	8425136	NM_029070;uc007yck.1;ENSMUST00000023400	-
chr11	51071947	51072006	A_52_P368434	Agilent4x44k	Zfp354a	chr11	51059256	51072799	NM_009329;uc007itl.1;uc007itm.1;ENSMUST00000102766;ENSMUST00000156914;ENSMUST00000109122;ENSMUST00000109119;ENSMUST00000020628	+
chr13	59820953	59821012	A_51_P225761	Agilent4x44k	Zcchc6	chr13	59771878	59823147	uc007qvg.2;NM_153538;uc007qvf.1;ENSMUST00000071703;uc007qvh.1	-
chr2	180774934	180774993	A_52_P542570	Agilent4x44k	Bhlhe23	chr2	180774380	180776900	NM_080641;uc008okb.2;ENSMUST00000108878	-
chr15	33686879	33686938	A_52_P486718	Agilent4x44k	Tspyl5	chr15	33683874	33687883	NM_001085421;uc007vld.1;ENSMUST00000042021	-
chr15	98378595	98378654	A_52_P192369	Agilent4x44k	Olfr283	chr15	98378096	98379197	ENSMUST00000057386;NM_147036;uc007xmi.1	-
chr13	30246384	30246443	A_51_P349495	Agilent4x44k	Mboat1	chr13	30136489	30246717	NM_153546;uc007pyt.1;ENSMUST00000047311;ENSMUST00000153269	+
chr9	118063672	118063731	A_51_P513392	Agilent4x44k	Azi2	chr9	118040498	118069794	uc009rzi.1;uc009rzj.1;ENSMUST00000044454;NM_001286507;NM_013727;NM_001286508;NM_001048146;ENSMUST00000133580;ENSMUST00000134433;ENSMUST00000154583;ENSMUST00000143024;ENSMUST00000130735;ENSMUST00000127189;ENSMUST00000135251;ENSMUST00000133814;ENSMUST00000123690	+
chr7	19394933	19394992	A_52_P75281	Agilent4x44k	Ercc2	chr7	19382010	19395694	ENSMUST00000062831;ENSMUST00000136055;ENSMUST00000108461;NM_007949;uc009flr.1;uc009flq.1;uc012fbc.1;ENSMUST00000108460;ENSMUST00000127363;ENSMUST00000129249;ENSMUST00000128167;ENSMUST00000129291;ENSMUST00000135693;ENSMUST00000145039	+
chr1	74436088	74436147	A_52_P473045	Agilent4x44k	Usp37	chr1	74435509	74544286	uc007bmd.2;NM_176972;uc007bmc.2;ENSMUST00000044260;ENSMUST00000189257;ENSMUST00000188012;ENSMUST00000191058;uc007bme.1	-
chr5	20793774	20793833	A_51_P225105	Agilent4x44k	Phtf2	chr5	20758663	20882124	ENSMUST00000118174;uc008wnz.2;NM_172992;ENSMUST00000153194;uc008wob.2;ENSMUST00000140147	-
chr13	4583829	4583862	A_51_P208472	Agilent4x44k	Akr1c21	chr13	4574074	4586543	NM_029901;uc007pjr.1;ENSMUST00000021628;ENSMUST00000137279	+
chr5	137310023	137310082	A_51_P121058	Agilent4x44k	Trip6	chr5	137309898	137314241	NM_011639;uc009acd.1;ENSMUST00000024119	-
chr2	31020839	31020898	A_52_P249664	Agilent4x44k	Usp20	chr2	30982278	31023586	NM_028846;uc008jde.2;ENSMUST00000102849;ENSMUST00000061544;ENSMUST00000170476;ENSMUST00000127776	+
chr2	181411699	181411758	A_52_P241508	Agilent4x44k	Zbtb46	chr2	181387762	181459426	ENSMUST00000029106;NM_027656;uc012cmq.1;ENSMUST00000180222;ENSMUST00000087409;NM_028125;uc008omh.2;uc008omi.1;ENSMUST00000146446;ENSMUST00000155535	-
chr13	89608059	89608118	A_51_P101787	Agilent4x44k	Hapln1	chr13	89540635	89611832	NM_013500;uc007rjf.2;ENSMUST00000022108	+
chr9	20874223	20874282	A_51_P158073	Agilent4x44k	A230050P20Rik	chr9	20868641	20874307	uc012gow.1;uc012gox.1;NM_175687;ENSMUST00000043911;ENSMUST00000175820;ENSMUST00000176142;ENSMUST00000177067	+
chr8	94076991	94077050	A_51_P345196	Agilent4x44k	Bbs2	chr8	94067953	94098811	NM_026116;uc009mvs.1;ENSMUST00000034206;ENSMUST00000170208;ENSMUST00000172347	-
chr18	24280024	24280042	A_51_P209518	Agilent4x44k	Galnt1	chr18	24205343	24286818	NM_013814;uc008egq.2;ENSMUST00000000430;ENSMUST00000170243;ENSMUST00000164998;NM_001160404;uc008egr.2;ENSMUST00000178605;ENSMUST00000171583;ENSMUST00000164066;ENSMUST00000169474;ENSMUST00000170191	+
chr9	54954684	54954743	A_51_P106227	Agilent4x44k	Psma4	chr9	54950790	54958030	ENSMUST00000034848;ENSMUST00000171578;ENSMUST00000169008;ENSMUST00000163960;ENSMUST00000172407;NM_011966;uc009pru.1;ENSMUST00000164679;ENSMUST00000171900	+
chr2	114517303	114517362	A_51_P403228	Agilent4x44k	Dph6	chr2	114516416	114654964	ENSMUST00000028640;NM_025675;uc008lql.1;uc012cbd.1;uc008lqk.1;ENSMUST00000102542;ENSMUST00000055144;ENSMUST00000138106;uc008lqm.1;ENSMUST00000150447;uc008lqn.1;ENSMUST00000138975	-
chr7	100641127	100641186	A_52_P87853	Agilent4x44k	Rab6a	chr7	100607410	100641268	ENSMUST00000107048;uc009ini.2;uc009inj.2;NM_024287;NM_001163663;ENSMUST00000032946;ENSMUST00000098252;ENSMUST00000123960	+
chr17	28062382	28062441	A_51_P141932	Agilent4x44k	Anks1	chr17	27909305	28062779	NM_001286040;NM_181413;NM_001286041;uc008bpw.1;uc008bpv.1;uc008bpx.1;ENSMUST00000114842;ENSMUST00000025058;ENSMUST00000088027;uc008bpy.1;ENSMUST00000139173;uc008bpz.1	+
chr8	104836314	104836348	A_51_P436567	Agilent4x44k	Ces2b	chr8	104831572	104840093	ENSMUST00000059449;ENSMUST00000163042;NM_198171;uc009nbd.1;uc012gja.1	+
chr4	70354836	70354875	A_51_P396364	Agilent4x44k	Cdk5rap2	chr4	70216856	70410443	ENSMUST00000144099;ENSMUST00000076541;uc008thy.1;uc008thz.1;NM_145990;ENSMUST00000138561;ENSMUST00000124251;ENSMUST00000140108;ENSMUST00000126416	-
chr5	77047176	77047235	A_51_P150023	Agilent4x44k	1700023E05Rik	chr5	77016022	77061529	NM_027970;uc008xvt.1;uc008xvu.1;ENSMUST00000117880;ENSMUST00000031161;ENSMUST00000118941	+
chr11	101328894	101328952	A_52_P441937	Agilent4x44k	Aoc2	chr11	101325062	101329702	NM_178932;uc007loo.1;ENSMUST00000041095;ENSMUST00000107264	+
chr5	115454021	115454080	A_51_P296866	Agilent4x44k	Msi1	chr5	115429599	115455698	ENSMUST00000150779;uc008zdu.1;NM_008629;uc008zdv.1;ENSMUST00000151444;ENSMUST00000067168;ENSMUST00000131079;ENSMUST00000145005;ENSMUST00000139918;ENSMUST00000145840;ENSMUST00000136586;ENSMUST00000130849	+
chr11	97048743	97048802	A_51_P384640	Agilent4x44k	Mrpl10	chr11	97041560	97049213	ENSMUST00000001485;NM_026154;uc007ldm.1;ENSMUST00000054252	+
chr3	41067987	41068046	A_52_P335326	Agilent4x44k	Pgrmc2	chr3	41066325	41083046	NM_027558;uc008pce.2;ENSMUST00000058578;ENSMUST00000124636	-
chr4	153373288	153373347	A_52_P620898	Agilent4x44k	Ajap1	chr4	153373220	153482830	NM_001099299;uc008was.1;ENSMUST00000105646;ENSMUST00000149177	-
chr7	139979029	139979088	A_51_P319917	Agilent4x44k	Adam8	chr7	139978932	139992562	ENSMUST00000156647;ENSMUST00000026546;ENSMUST00000106069;ENSMUST00000128332;NM_007403;uc009kgj.1;uc009kgk.1;ENSMUST00000132903;uc012fwc.1;ENSMUST00000148670;ENSMUST00000149915;ENSMUST00000173209	-
chr19	41962799	41962858	A_52_P416240	Agilent4x44k	Mms19	chr19	41941086	41981157	ENSMUST00000167927;ENSMUST00000171561;uc008hmv.1;NM_028152;uc008hmw.1;ENSMUST00000170209;ENSMUST00000163287;ENSMUST00000163398;ENSMUST00000164776;ENSMUST00000026168;ENSMUST00000166090;ENSMUST00000169779;ENSMUST00000171755;ENSMUST00000167820;ENSMUST00000165043;ENSMUST00000169775;ENSMUST00000166517;ENSMUST00000168484;ENSMUST00000169933;ENSMUST00000169765	-
chr10	87230420	87230479	A_51_P155909	Agilent4x44k	1700113H08Rik	chr10	87058045	87230599	ENSMUST00000189456;NM_029685;uc011xld.1;ENSMUST00000169849;uc007gqq.2;ENSMUST00000189775	+
chr7	28822026	28822085	A_51_P181571	Agilent4x44k	Hnrnpl	chr7	28808541	28822266	ENSMUST00000174548;ENSMUST00000173750;ENSMUST00000172529;ENSMUST00000172884;NM_177301;uc009fzz.2;ENSMUST00000038572;ENSMUST00000174477;ENSMUST00000174755;ENSMUST00000174882;ENSMUST00000174396;ENSMUST00000173818;uc009gaa.2;ENSMUST00000172841;ENSMUST00000173578;ENSMUST00000174526	+
chr7	47078431	47078490	A_51_P116239	Agilent4x44k	Ptpn5	chr7	47077798	47133684	ENSMUST00000126370;ENSMUST00000033142;NM_001163565;uc009gzz.2;uc009haa.2;NM_013643;uc009hab.2;ENSMUST00000102626;ENSMUST00000153192;ENSMUST00000128358;uc009hac.1;ENSMUST00000107617;ENSMUST00000139057;ENSMUST00000149785;ENSMUST00000137722;ENSMUST00000145321;ENSMUST00000130381	-
chr8	123841023	123841082	A_51_P357094	Agilent4x44k	Ccsap	chr8	123840831	123860209	ENSMUST00000034452;uc009nwp.1;NM_028536;uc009nwq.1;ENSMUST00000122421	-
chr8	87662200	87662259	A_51_P328439	Agilent4x44k	Zfp423	chr8	87661809	87959595	NM_033327;uc009mqv.1;ENSMUST00000165770;ENSMUST00000109655;ENSMUST00000052250;ENSMUST00000174764;ENSMUST00000174249;ENSMUST00000173725;ENSMUST00000173092	-
chr3	138455190	138455249	A_51_P404275	Agilent4x44k	Adh5	chr3	138437199	138455499	NM_001288578;NM_007410;ENSMUST00000005964;ENSMUST00000162024;uc008rnk.1;ENSMUST00000160625;ENSMUST00000160201;ENSMUST00000159392	+
chr10	23867227	23867267	A_51_P265374	Agilent4x44k	Vnn3	chr10	23851461	23869843	NM_011979;uc007eqb.2;ENSMUST00000020190	+
chr11	59961016	59961075	A_51_P496400	Agilent4x44k	Med9	chr11	59948206	59963306	ENSMUST00000081980;NM_138675;uc007jfg.1	+
chr11	53422296	53422355	A_51_P117881	Agilent4x44k	Leap2	chr11	53422180	53423170	NM_153069;uc007ivx.1;ENSMUST00000036045	-
chr14	20077161	20077220	A_52_P595805	Agilent4x44k	Saysd1	chr14	20075635	20083172	NM_026209;uc007siy.2;ENSMUST00000059666	-
chr3	141834178	141834237	A_52_P380301	Agilent4x44k	Unc5c	chr3	141465563	141834924	uc012cyo.1;uc008roe.1;uc008rof.1;NM_009472;uc008roc.1;ENSMUST00000106236;ENSMUST00000075282;ENSMUST00000151007;ENSMUST00000155416;ENSMUST00000130636;ENSMUST00000142762;ENSMUST00000123631	+
chr5	135988411	135988470	A_52_P42762	Agilent4x44k	Zp3	chr5	135980099	135988624	ENSMUST00000005073;NM_011776;uc008zzl.1;ENSMUST00000131563	+
chr8	99222103	99222162	A_52_P67775	Agilent4x44k	Cdh8	chr8	99024470	99416471	NM_001285913;NM_001285914;uc009mzm.1;ENSMUST00000155527;ENSMUST00000142129;uc009mzn.1;NM_001039154;NM_007667;ENSMUST00000093249;ENSMUST00000145601;ENSMUST00000128860;uc009mzo.1;uc009mzq.1;ENSMUST00000126895;ENSMUST00000142475	-
chr9	7936511	7936558	A_52_P247974	Agilent4x44k	Yap1	chr9	7931999	8004596	ENSMUST00000086580;ENSMUST00000065353;NM_009534;NM_001171147;uc009ode.2;uc009odf.2;ENSMUST00000174604;ENSMUST00000173264;ENSMUST00000173085;ENSMUST00000174577;ENSMUST00000174127;ENSMUST00000173227;ENSMUST00000172870;uc009odg.2;ENSMUST00000174300	-
chr8	69908712	69908771	A_52_P580458	Agilent4x44k	Gatad2a	chr8	69907068	69996384	NM_001113346;uc009lyf.2;uc009lyg.2;uc009lyi.2;uc009lyh.2;NM_001286450;NM_145596;ENSMUST00000116463;ENSMUST00000177851;ENSMUST00000065169	-
chr14	50824147	50824206	A_51_P506755	Agilent4x44k	Tep1	chr14	50824060	50870560	NM_009351;uc007tlt.1;ENSMUST00000006444;uc011zjy.1;uc007tlu.1	-
chr1	130195206	130195265	A_52_P247994	Agilent4x44k	Thsd7b	chr1	129273303	130219278	NM_172485;uc007clv.2;ENSMUST00000073527;ENSMUST00000040311;ENSMUST00000190870;uc007clw.1;ENSMUST00000151700;ENSMUST00000140834;ENSMUST00000143130	+
chr19	5134957	5135016	A_51_P518110	Agilent4x44k	Pacs1	chr19	5133684	5273119	uc008gcj.1;NM_153129;uc008gci.1;ENSMUST00000025786;uc012bgu.1;uc008gck.1	-
chr1	93499287	93499346	A_52_P153327	Agilent4x44k	2014-09-02	chr1	93478964	93510260	ENSMUST00000027495;ENSMUST00000136182;uc007cea.2;uc011wpp.1;uc011wpo.1;NM_001159717;NM_010891;NM_001159718;ENSMUST00000131175;ENSMUST00000172165;ENSMUST00000179353;ENSMUST00000152778;ENSMUST00000153826;ENSMUST00000129211;NM_001159719;uc011wpq.1;ENSMUST00000168776;ENSMUST00000112912;ENSMUST00000149532;ENSMUST00000142401;ENSMUST00000150931;ENSMUST00000152476;ENSMUST00000157021	+
chr2	80293597	80293656	A_51_P483301	Agilent4x44k	Prdx6b	chr2	80292469	80295358	NM_177256;uc008khh.3;ENSMUST00000057072	+
chr1	171639168	171639227	A_52_P261262	Agilent4x44k	Slamf7	chr1	171632402	171653037	uc007dox.1;NM_144539;uc007dow.1;uc007dov.1;ENSMUST00000111276;uc007doy.1	-
chr17	67818583	67818638	A_51_P188108	Agilent4x44k	Lama1	chr17	67697264	67822645	uc008dkg.1;NM_008480;uc008dkh.1;ENSMUST00000035471	+
chr2	145919958	145919988	A_52_P440102	Agilent4x44k	Crnkl1	chr2	145917479	145935014	ENSMUST00000001818;NM_025820;uc008mrz.1;ENSMUST00000145425;uc008msa.1;uc008msb.1;ENSMUST00000147904	-
chr11	105179852	105179911	A_51_P134262	Agilent4x44k	1700052K11Rik	chr11	105179020	105181433	uc007lxc.2	-
chr2	145916091	145916150	A_51_P424828	Agilent4x44k	Naa20	chr2	145902099	145916425	ENSMUST00000150316;NM_001141965;NM_026425;uc008mrx.2;uc008mry.2;ENSMUST00000002805;ENSMUST00000110000;ENSMUST00000165635;ENSMUST00000169732;ENSMUST00000149461;ENSMUST00000134759;ENSMUST00000136330;ENSMUST00000129502	+
chrY	90785592	90785634	A_52_P197965	Agilent4x44k	Erdr1	chrY	90784609	90816465	uc029yhc.1;ENSMUST00000179483;NM_133362;uc029yhd.1;uc029yhe.1;ENSMUST00000177591;ENSMUST00000177671;ENSMUST00000179077	+
chr7	26314953	26315012	A_51_P377154	Agilent4x44k	Cyp2a4	chr7	26307190	26315088	ENSMUST00000098657;NM_009997;uc009fui.1	+
chr14	20659008	20659067	A_51_P119749	Agilent4x44k	Synpo2l	chr14	20658946	20668354	ENSMUST00000057090;ENSMUST00000119483;uc007skf.1;NM_175132;uc011zgs.1;uc007ske.1;ENSMUST00000117386	-
chr5	124002380	124002439	A_51_P440460	Agilent4x44k	Hip1r	chr5	123973627	124003215	uc008zos.2;NM_145070;ENSMUST00000000939;ENSMUST00000167879;ENSMUST00000166258;ENSMUST00000171407;ENSMUST00000167325;ENSMUST00000166684	+
chr10	17724594	17724653	A_51_P478556	Agilent4x44k	Cited2	chr10	17723227	17725674	NM_010828;uc007elt.2;ENSMUST00000038107;uc007elu.2	+
chr2	144073907	144073966	A_51_P241117	Agilent4x44k	Banf2	chr2	144033059	144073979	ENSMUST00000037722;uc008mqo.1;uc008mqn.1;NM_001044750;NM_207275;ENSMUST00000110032	+
chr5	53278358	53278417	A_52_P284348	Agilent4x44k	Smim20	chr5	53267105	53283510	uc008xlg.2;NM_001145433;ENSMUST00000136866;ENSMUST00000121042;ENSMUST00000137185;ENSMUST00000147148	+
chr6	145217093	145217152	A_51_P509489	Agilent4x44k	Kras	chr6	145216698	145250239	NM_021284;uc009erh.2;uc009eri.2;ENSMUST00000032399;ENSMUST00000123972;ENSMUST00000111710;ENSMUST00000156486;ENSMUST00000149314;ENSMUST00000155145	-
chr11	35839045	35839104	A_51_P479590	Agilent4x44k	Wwc1	chr11	35838400	35980527	ENSMUST00000018993;NM_170779;uc007ilj.1;uc011xtc.1;uc007ili.1;ENSMUST00000131001;ENSMUST00000127086	-
chr7	29793916	29793975	A_51_P263419	Agilent4x44k		chrX	157443855	157492287	ENSMUST00000112529;NM_009214;uc009urz.1;ENSMUST00000145477;ENSMUST00000146026;ENSMUST00000127089;ENSMUST00000123770	-
chr15	98207838	98207897	A_52_P205603	Agilent4x44k	Olfr288	chr15	98186012	98221056	NM_001011733;uc007xma.1;uc007xmb.2;ENSMUST00000165379;ENSMUST00000142443;NM_001011780;uc011zyt.1;ENSMUST00000170618;ENSMUST00000155603;ENSMUST00000141911;ENSMUST00000132068	-
chr2	26399262	26399321	A_52_P597134	Agilent4x44k	Inpp5e	chr2	26396248	26409203	NM_033134;uc008ivf.1;ENSMUST00000145701;ENSMUST00000131109;ENSMUST00000028291;ENSMUST00000114090;ENSMUST00000146061;uc008ivg.1;ENSMUST00000150907;ENSMUST00000144011	-
chr14	118985288	118985347	A_52_P208250	Agilent4x44k	Uggt2	chr14	118984984	119099434	uc007uzg.1;uc007uzh.1;NM_001081252;uc007uzj.2;ENSMUST00000156203;ENSMUST00000148022;ENSMUST00000123350;ENSMUST00000131424;ENSMUST00000126023;ENSMUST00000138720;ENSMUST00000148648;ENSMUST00000154130;ENSMUST00000173391;ENSMUST00000153693;ENSMUST00000127153;uc007uzl.1;ENSMUST00000136924	-
chr7	104588430	104588489	A_51_P290050	Agilent4x44k	Olfr654	chr7	104587754	104588780	NM_146379;uc009iwp.1;ENSMUST00000098173	+
chrX	101384498	101384557	A_51_P462422	Agilent4x44k	Gjb1	chrX	101376378	101385629	ENSMUST00000119080;ENSMUST00000052130;NM_008124;uc009txk.1;ENSMUST00000119190	+
chr2	27262479	27262538	A_52_P625296	Agilent4x44k	Vav2	chr2	27262104	27427033	ENSMUST00000056176;ENSMUST00000185188;NM_009500;uc008ixh.1;ENSMUST00000149758;ENSMUST00000148067;ENSMUST00000146843;ENSMUST00000135584;ENSMUST00000132642	-
chr11	109452744	109452803	A_51_P432180	Agilent4x44k	Slc16a6	chr11	109450855	109473598	NM_134038;uc007mcl.1;NM_001029842;uc007mcm.1;ENSMUST00000070152;ENSMUST00000070872;ENSMUST00000032206;ENSMUST00000168740;ENSMUST00000129901	-
chr2	166070353	166070412	A_52_P477759	Agilent4x44k	Ncoa3	chr2	165992636	166073242	ENSMUST00000109252;NM_008679;uc008nyi.2;ENSMUST00000088095;ENSMUST00000153507;uc008nyj.2;ENSMUST00000139658;ENSMUST00000139394	+
chr3	116903353	116903412	A_51_P440365	Agilent4x44k	Frrs1	chr3	116859566	116903750	uc008rcv.2;NM_001113478;NM_009146;uc012cwv.1;ENSMUST00000040260	+
chr7	133697669	133697728	A_51_P257832	Agilent4x44k	Uros	chr7	133686243	133710072	ENSMUST00000135760;uc009kdf.1;NM_009479;uc009kdg.1;ENSMUST00000106146;ENSMUST00000106145;ENSMUST00000033276;ENSMUST00000144789;ENSMUST00000106144;uc009kdh.1;ENSMUST00000153698;ENSMUST00000124759;ENSMUST00000151348	-
chr18	36014279	36014338	A_51_P157577	Agilent4x44k	Psd2	chr18	35964829	36014716	NM_028707;NM_001289602;ENSMUST00000115716;uc008enb.2;uc008ena.2;ENSMUST00000176873;ENSMUST00000177432;ENSMUST00000176472;ENSMUST00000175734;ENSMUST00000175720	+
chr7	123467922	123467981	A_51_P183261	Agilent4x44k	Aqp8	chr7	123462293	123468003	NM_001109045;NM_007474;uc012ftk.1;ENSMUST00000033023;ENSMUST00000098056	+
chr2	59159647	59159706	A_52_P1131716	Agilent4x44k	Ccdc148	chr2	58821697	59160683	NM_001001178;uc029txn.1;ENSMUST00000077687;uc008jsy.1;ENSMUST00000134708;ENSMUST00000131959	-
chr1	36632458	36632506	A_52_P160442	Agilent4x44k	Fam178b	chr1	36562694	36683183	ENSMUST00000170295;uc011wjn.1;NM_001126046;uc007aqu.2;NM_027957;NM_201365;uc007aqv.3;ENSMUST00000114981	-
chr2	60247211	60247270	A_52_P381913	Agilent4x44k	2014-03-07	chr2	60209887	60250676	ENSMUST00000102748;ENSMUST00000143806;NM_020575;uc008jtx.1;ENSMUST00000102747;ENSMUST00000067542;uc008jtz.1;ENSMUST00000131813;uc008jua.1;ENSMUST00000142485;ENSMUST00000134905;ENSMUST00000126986;ENSMUST00000136367	+
chr6	135137752	135137811	A_51_P376347	Agilent4x44k	Hebp1	chr6	135137518	135168215	uc009elh.1;NM_013546;ENSMUST00000045855	-
chr8	125673164	125673223	A_51_P446085	Agilent4x44k	Map10	chr8	125669817	125673365	NM_028908;uc009nyi.2;ENSMUST00000053078	+
chr7	92858440	92858499	A_51_P369252	Agilent4x44k	4632434I11Rik	chr7	92857526	92874232	uc009iih.1;uc009iii.1;NM_001080995;ENSMUST00000032877	-
chr2	32066991	32067050	A_52_P73475	Agilent4x44k	Fam78a	chr2	32050055	32084669	ENSMUST00000139629;ENSMUST00000056406;NM_175511;uc008jek.1	-
chr1	82233117	82233176	A_52_P175242	Agilent4x44k	Irs1	chr1	82233101	82291439	ENSMUST00000069799;NM_010570;uc007brp.2	-
chr11	98582002	98582061	A_51_P221460	Agilent4x44k	Ormdl3	chr11	98581256	98587368	ENSMUST00000052919;NM_025661;uc007lgr.1	-
chr3	146457484	146457507	A_52_P329851	Agilent4x44k	Ctbs	chr3	146450470	146465849	ENSMUST00000061937;uc008rrg.1;uc008rrh.1;NM_028836;ENSMUST00000029840	+
chr19	43848219	43848278	A_52_P549305	Agilent4x44k		chrX	157443855	157492287	ENSMUST00000112529;NM_009214;uc009urz.1;ENSMUST00000145477;ENSMUST00000146026;ENSMUST00000127089;ENSMUST00000123770	-
chr6	87936377	87936436	A_51_P298323	Agilent4x44k	Hmces	chr6	87913935	87936629	ENSMUST00000032141;ENSMUST00000132651;NM_173737;uc009cuh.1;uc009cui.1;ENSMUST00000113606;ENSMUST00000124551;ENSMUST00000148914	+
chr11	59331009	59331068	A_52_P618971	Agilent4x44k	Wnt9a	chr11	59306928	59333552	ENSMUST00000000128;NM_139298;uc011xvn.1;uc007jdq.1;ENSMUST00000108783	+
chr16	4768512	4768571	A_52_P578521	Agilent4x44k	Cdip1	chr16	4750348	4790292	ENSMUST00000147225;NM_025670;uc007yaj.1;uc012aau.1;uc007yak.1;ENSMUST00000004173;ENSMUST00000140187;ENSMUST00000118703;ENSMUST00000117713;ENSMUST00000152667	-
chr1	191783841	191783900	A_52_P676461	Agilent4x44k	Lpgat1	chr1	191717834	191784257	ENSMUST00000133076;ENSMUST00000110855;NM_172266;uc007ecs.3;ENSMUST00000138494;ENSMUST00000110856;NM_001134829;uc007ect.3;uc007ecu.3;ENSMUST00000130876	+
chr8	57524733	57524792	A_52_P205813	Agilent4x44k	Galnt7	chr8	57523824	57653055	uc009lsz.2;uc009lsy.2;NM_144731;NM_001167981;ENSMUST00000034021;ENSMUST00000110316;ENSMUST00000139417;uc009lta.2;ENSMUST00000156907	-
chr10	22817757	22817816	A_51_P459944	Agilent4x44k	Tcf21	chr10	22817274	22820128	NM_011545;uc007eps.2;ENSMUST00000049930	-
chr1	138485186	138485245	A_51_P295442	Agilent4x44k	Nek7	chr1	138483837	138620218	ENSMUST00000027642;ENSMUST00000187407;uc007cvn.1;uc011wtb.1;NM_021605;ENSMUST00000186017;uc007cvo.1;ENSMUST00000191549;ENSMUST00000188820	-
chr13	56471945	56472004	A_52_P125485	Agilent4x44k	Slc25a48	chr13	56438354	56474239	uc007qsn.2;NM_177809;ENSMUST00000021971	+
chr6	59352716	59352775	A_52_P554703	Agilent4x44k	Gprin3	chr6	59352460	59426290	uc009cdk.1;NM_183183;ENSMUST00000051065	-
chr4	126847776	126847826	A_52_P378914	Agilent4x44k	AU040320	chr4	126753544	126870070	ENSMUST00000148935;ENSMUST00000154640;NM_001035525;uc008utv.1;ENSMUST00000102608;NM_133886;uc008utw.1;NM_001035526;uc008utx.1;ENSMUST00000102607;ENSMUST00000047431;ENSMUST00000155341;ENSMUST00000125225	+
chr5	144282048	144282107	A_52_P138096	Agilent4x44k	Baiap2l1	chr5	144264524	144358112	NM_025833;uc009alq.1;ENSMUST00000055190;ENSMUST00000129287	-
chr11	103686659	103686714	A_51_P270939	Agilent4x44k	Gosr2	chr11	103676848	103697898	NM_019650;uc007lvo.2;ENSMUST00000021329;ENSMUST00000107013;ENSMUST00000145265	-
chr5	120821344	120821403	A_52_P110877	Agilent4x44k	Oas1b	chr5	120812634	120824160	uc008zie.1;ENSMUST00000086377;NM_001083925	+
chr4	49489609	49489620	A_51_P245123	Agilent4x44k	Baat	chr4	49489417	49506558	NM_007519;uc008svt.2;ENSMUST00000043056;ENSMUST00000166036	-
chr7	97693843	97693902	A_52_P671264	Agilent4x44k	AK041721	chr7	97650009	97696621	uc009ijp.1;uc009ijq.1	-
chr17	48090709	48090768	A_51_P271268	Agilent4x44k	1700067P10Rik	chr17	48089631	48090920	uc008cwr.1;NM_026625;uc008cws.1;ENSMUST00000022028	+
chr10	37134970	37135029	A_51_P352968	Agilent4x44k	Marcks	chr10	37133242	37138926	NM_008538;uc007evg.1;ENSMUST00000092584	-
chr7	97550706	97550741	A_51_P209401	Agilent4x44k	Aamdc	chr7	97550330	97579497	uc009ijj.2;uc012fpj.1;uc009ijk.2;uc009ijl.2;NM_001177945;NM_183251;NM_001177946;NM_001177947;ENSMUST00000178078;ENSMUST00000042627;ENSMUST00000072725;ENSMUST00000124552;ENSMUST00000136757;ENSMUST00000154853;ENSMUST00000126085;ENSMUST00000140805;ENSMUST00000138060;ENSMUST00000144858;ENSMUST00000154779;ENSMUST00000146605;ENSMUST00000135998;ENSMUST00000151840	-
chr5	105271062	105271121	A_52_P189772	Agilent4x44k	Gbp10	chr5	105215698	105293699	uc008yla.2;uc008ykz.2;NM_001039646;ENSMUST00000065588;NM_194336;uc008ylb.2;uc012eag.1;ENSMUST00000050011	-
chr19	46596092	46596151	A_52_P467805	Agilent4x44k	Sfxn2	chr19	46573364	46596900	NM_053196;uc008htu.1;ENSMUST00000026011	+
chr13	100617561	100617620	A_51_P464633	Agilent4x44k	Rad17	chr13	100617163	100651061	NM_011233;NM_001283011;NM_001044371;uc007rre.1;uc007rrd.1;uc007rrc.1;ENSMUST00000022136;ENSMUST00000177848	-
chr7	82613499	82613558	A_51_P295621	Agilent4x44k	Adamtsl3	chr7	82335693	82614450	NM_001190374;uc009ida.2;ENSMUST00000173287;ENSMUST00000174495	+
chr1	36801437	36801496	A_52_P346914	Agilent4x44k	Tmem131	chr1	36792188	36943666	uc007arc.1;NM_018872;uc007ard.1;ENSMUST00000027290;ENSMUST00000191381;ENSMUST00000187917;ENSMUST00000189470;ENSMUST00000190442;ENSMUST00000186486;ENSMUST00000185964	-
chrX	152061884	152061943	A_51_P123047	Agilent4x44k	Smc1a	chrX	152016427	152062694	uc009upw.1;NM_019710;uc009upx.2;ENSMUST00000145518;ENSMUST00000045312;ENSMUST00000135172;ENSMUST00000131395;ENSMUST00000124681;ENSMUST00000141457	+
chr10	127731548	127731584	A_51_P415087	Agilent4x44k	Tac2	chr10	127724477	127731768	uc007hkj.2;NM_001199971;ENSMUST00000179960;NM_009312;uc007hkk.2;ENSMUST00000026466	+
chr14	68563416	68563475	A_51_P164296	Agilent4x44k	Adamdec1	chr14	68563386	68582086	NM_021475;uc007uls.1;ENSMUST00000022641	-
chr6	39140055	39140114	A_52_P215876	Agilent4x44k	Kdm7a	chr6	39136619	39206789	NM_001033430;uc009blj.2;uc009bli.2;ENSMUST00000002305;ENSMUST00000127036	-
chr4	135858870	135858929	A_52_P372843	Agilent4x44k		chrX	157443855	157492287	ENSMUST00000112529;NM_009214;uc009urz.1;ENSMUST00000145477;ENSMUST00000146026;ENSMUST00000127089;ENSMUST00000123770	-
chr3	116633772	116633831	A_52_P261739	Agilent4x44k	Slc35a3	chr3	116631164	116712831	ENSMUST00000029570;NM_008246;uc008rco.2;ENSMUST00000130631;ENSMUST00000140672;ENSMUST00000138418;ENSMUST00000150402;ENSMUST00000029569;NM_144902;uc008rcp.1;uc012cwt.1;ENSMUST00000120120;ENSMUST00000153108;ENSMUST00000131082;ENSMUST00000169530	-
chr1	132449457	132449516	A_51_P362915	Agilent4x44k	Dstyk	chr1	132417452	132466959	uc011wrw.1;NM_172516;uc007cou.1;ENSMUST00000045110;ENSMUST00000188389;ENSMUST00000187092;uc007cov.1;ENSMUST00000188006;ENSMUST00000191494	+
chr12	79083660	79083699	A_52_P260516	Agilent4x44k	Pigh	chr12	79080669	79103939	NM_029988;uc007nzs.2;ENSMUST00000072154;uc007nzt.1;uc007nzu.1	-
chr4	141016646	141016705	A_51_P488063	Agilent4x44k	Crocc	chr4	141016636	141060550	uc008vnq.2;uc008vnr.2;NM_172122;uc008vns.2;NM_001145958;uc012dnz.1;ENSMUST00000097816;ENSMUST00000102491;ENSMUST00000151455;ENSMUST00000122846;ENSMUST00000040222;ENSMUST00000168157;ENSMUST00000126973;ENSMUST00000124286;ENSMUST00000137721	-
chr4	46394672	46394717	A_52_P427579	Agilent4x44k	Hemgn	chr4	46393988	46413509	NM_053149;uc008str.1;uc008sts.1;ENSMUST00000107764;ENSMUST00000071096	-
chr16	20619268	20619327	A_51_P355151	Agilent4x44k	Camk2n2	chr16	20619214	20621287	uc007yqk.2;NM_028420;ENSMUST00000052939	-
chr10	80519816	80519875	A_52_P357128	Agilent4x44k	Atp8b3	chr10	80519584	80539124	NM_026094;uc007gdo.1;ENSMUST00000020383;uc007gdp.1	-
chr9	107615624	107615683	A_51_P432484	Agilent4x44k	Gnai2	chr9	107614137	107635342	NM_008138;uc009rml.1;ENSMUST00000055704;uc009rmm.1	-
chr3	82033075	82033134	A_51_P253303	Agilent4x44k	Gucy1b3	chr3	82032003	82074711	NM_017469;NM_001161796;uc008por.2;uc008pos.2;ENSMUST00000029635	-
chr2	170071668	170071727	A_52_P126663	Agilent4x44k	Tshz2	chr2	169633013	170071816	ENSMUST00000109159;NM_080455;uc008obo.2;uc008obp.2;ENSMUST00000109157;uc008obr.1;uc008obs.1;uc008obt.1;ENSMUST00000185239;ENSMUST00000123300;ENSMUST00000140699	+
chr17	11492763	11492794	A_52_P327070	Agilent4x44k	Park2	chr17	10840383	12063361	uc008akj.1;NM_016694;uc012aka.1;uc012ajz.1;uc012akc.1;uc012akb.1;uc008akk.1;ENSMUST00000191124;ENSMUST00000066658;ENSMUST00000186167;ENSMUST00000097413;ENSMUST00000168593;ENSMUST00000186406;ENSMUST00000179624;ENSMUST00000190849;ENSMUST00000190894	+
chr7	79593392	79593451	A_51_P410772	Agilent4x44k	Rhcg	chr7	79593362	79617657	NM_019799;uc009hyo.2;ENSMUST00000032766;ENSMUST00000172788;ENSMUST00000161084	-
chr6	87983373	87983432	A_51_P386829	Agilent4x44k	Gm5577	chr6	87980883	88005471	ENSMUST00000134600;ENSMUST00000143871;ENSMUST00000153372	+
chr7	24142877	24142936	A_51_P220414	Agilent4x44k	Zfp235	chr7	24134162	24143241	NM_019941;uc012ffg.1;uc009fow.1;ENSMUST00000056549	+
chr5	35503677	35503736	A_52_P36847	Agilent4x44k	Cpz	chr5	35502215	35525698	ENSMUST00000038676;NM_153107;uc008xdt.1;ENSMUST00000132959	-
chr12	76110838	76110897	A_51_P224872	Agilent4x44k	Syne2	chr12	75818317	76110928	uc007nxp.1;NM_001005510;uc007nxo.1;uc011ynv.1;uc007nxn.1;uc007nxm.1;ENSMUST00000044217;ENSMUST00000143031;ENSMUST00000133623;ENSMUST00000150317;ENSMUST00000157033;uc007nxr.1;ENSMUST00000085280;uc007nxs.1;ENSMUST00000139204;ENSMUST00000154762;uc007nxt.1;ENSMUST00000131480;ENSMUST00000154509;uc011ynw.1;ENSMUST00000126903;ENSMUST00000132161;ENSMUST00000151286	+
chr14	69039433	69039492	A_52_P189970	Agilent4x44k	Stc1	chr14	69029288	69041401	uc007ulz.1;NM_009285;ENSMUST00000014957	+
chr11	72390405	72390464	A_52_P395149	Agilent4x44k	Smtnl2	chr11	72389164	72411713	ENSMUST00000108500;NM_177776;uc007jyv.1;ENSMUST00000050226	-
chr1	63592765	63592824	A_51_P282144	Agilent4x44k	Adam23	chr1	63445891	63596515	ENSMUST00000182642;ENSMUST00000087374;uc007bgd.1;uc007bge.1;NM_001177600;uc007bgf.2;NM_011780;uc007bgg.1;ENSMUST00000114101;ENSMUST00000146403;ENSMUST00000114103;ENSMUST00000114107;ENSMUST00000190658;ENSMUST00000097717;ENSMUST00000185616;ENSMUST00000134704;uc011wmf.1;uc007bgh.1;ENSMUST00000187844;ENSMUST00000141545	+
chr13	100703146	100703205	A_52_P258991	Agilent4x44k	Cdk7	chr13	100697024	100730942	uc011zeb.1;uc007rrk.2;NM_009874;ENSMUST00000091299	-
chr2	23118445	23118504	A_51_P302139	Agilent4x44k	Mastl	chr2	23115606	23156024	ENSMUST00000028119;NM_025979;uc008iob.2;ENSMUST00000136207;uc008ioc.1	-
chr2	74706964	74707023	A_52_P485542	Agilent4x44k	Hoxd8	chr2	74704615	74707933	ENSMUST00000151380;ENSMUST00000019749;ENSMUST00000074721;uc008kea.1;uc008keb.1;NM_008276	+
chr11	101256877	101256926	A_51_P258328	Agilent4x44k	Vps25	chr11	101246028	101259549	ENSMUST00000129680;ENSMUST00000149006;NM_019444;uc007lny.1;uc007lnz.2;uc007loa.1;ENSMUST00000128260;ENSMUST00000122006;ENSMUST00000149585;ENSMUST00000151830;ENSMUST00000138229;ENSMUST00000107282;uc007lob.1;uc007loc.1;uc007lod.1;NM_001284414;NM_001284412;NM_001284411;NM_026776;ENSMUST00000007533;ENSMUST00000042477;ENSMUST00000100414;ENSMUST00000144306;ENSMUST00000107280;ENSMUST00000121331;ENSMUST0…	+
chr11	118449563	118449622	A_51_P445166	Agilent4x44k	C1qtnf1	chr11	118428203	118451782	ENSMUST00000124861;NM_001204129;uc007mpg.2;ENSMUST00000017590;NM_019959;uc007mph.2;ENSMUST00000106286;ENSMUST00000133558;NM_001204130;uc011yio.1	+
chr6	85289213	85289231	A_52_P596230	Agilent4x44k	Sfxn5	chr6	85213050	85333422	NM_178639;uc009cpj.2;ENSMUST00000045846;ENSMUST00000059034;uc009cpk.2;ENSMUST00000148179	-
chr16	36091979	36091989	A_51_P404825	Agilent4x44k	Ccdc58	chr16	36071659	36092118	NM_198645;NM_001159421;uc007zce.2;uc012afd.1;ENSMUST00000164916;ENSMUST00000163352;uc012afe.1;NM_001159422;ENSMUST00000099937	+
chr3	101813853	101813912	A_52_P12840	Agilent4x44k	Mab21l3	chr3	101813075	101848959	NM_172295;uc008qrk.2;ENSMUST00000061831;ENSMUST00000118411	-
chr13	59784830	59784881	A_51_P243695	Agilent4x44k	Zcchc6	chr13	59771878	59823147	uc007qvg.2;NM_153538;uc007qvf.1;ENSMUST00000071703;uc007qvh.1	-
chr12	103451066	103451125	A_51_P391432	Agilent4x44k	Ifi27l2b	chr12	103450897	103457223	NM_145449;uc007ovv.1;ENSMUST00000044687	-
chr18	21655703	21655762	A_51_P472393	Agilent4x44k	4930426D05Rik	chr18	21651564	21656107	NM_001271580	+
chr15	95973248	95973307	A_51_P339987	Agilent4x44k	Ano6	chr15	95790842	95975472	uc007xjv.2;uc007xju.2;NM_001253813;NM_175344;ENSMUST00000071874	+
chr17	56894102	56894161	A_52_P442370	Agilent4x44k	Mllt1	chr17	56892610	56935388	NM_022328;uc008ddk.1;ENSMUST00000025053	-
chr7	102877662	102877721	A_51_P285418	Agilent4x44k	Olfr568	chr7	102877121	102878063	uc009isq.1;NM_147091;ENSMUST00000098216	+
chr2	31803340	31803399	A_52_P333953	Agilent4x44k	Abl1	chr2	31688376	31804362	ENSMUST00000146537;NM_001283046;NM_001283047;NM_001112703;ENSMUST00000156736;ENSMUST00000142554;uc008jea.2;uc008jeb.2;uc008jdz.2;ENSMUST00000075759;ENSMUST00000123471;ENSMUST00000135233;ENSMUST00000137049;NM_009594;ENSMUST00000028190;uc008jec.2;NM_001283045;ENSMUST00000124089;ENSMUST00000127714;ENSMUST00000124726	+
chr11	107081385	107081444	A_51_P503877	Agilent4x44k	Bptf	chr11	107033080	107132127	NM_176850;uc007mac.1;uc007mae.2;ENSMUST00000057892;ENSMUST00000106763;ENSMUST00000106762;uc007mad.1;ENSMUST00000147816;ENSMUST00000138443;ENSMUST00000133317;uc007mag.1;uc007maf.1	-
chr12	98574213	98574272	A_51_P178903	Agilent4x44k	Kcnk10	chr12	98433993	98577940	uc007oqg.1;uc007oqh.1;NM_029911;uc007oqi.1;ENSMUST00000110113;uc007oqx.1	-
chr7	45613935	45613994	A_52_P235347	Agilent4x44k	Fgf21	chr7	45613889	45615490	NM_020013;uc009gwe.1;ENSMUST00000033099	-
chr10	39141281	39141340	A_52_P242194	Agilent4x44k	Tube1	chr10	39134022	39151058	uc007evu.1;NM_028006;uc007evt.1;ENSMUST00000019991;uc007evw.1	+
chr2	172869781	172869840	A_51_P492366	Agilent4x44k	Bmp7	chr2	172868011	172940321	NM_007557;ENSMUST00000009143;uc008odb.2;uc008odc.1;ENSMUST00000137247	-
chr18	84561591	84561650	A_51_P100347	Agilent4x44k	Zfp407	chr18	84207701	84589504	NM_001033341;uc008fuo.2;ENSMUST00000125763;uc008fup.1;ENSMUST00000143597	-
chr9	38026413	38026472	A_51_P128186	Agilent4x44k	Olfr883	chr9	38025807	38026737	NM_146419;uc009ovs.1;ENSMUST00000072974	+
chr10	127499183	127499242	A_51_P292313	Agilent4x44k	R3hdm2	chr10	127380327	127499384	ENSMUST00000170164;ENSMUST00000166820;ENSMUST00000111628;uc007hjl.2;NM_001168292;ENSMUST00000077046;ENSMUST00000105250;ENSMUST00000171434;NM_001168293;NM_027900;uc007hjm.2;uc007hjn.2;ENSMUST00000064793;ENSMUST00000170336;ENSMUST00000168780;ENSMUST00000105249;ENSMUST00000105251;ENSMUST00000164161;ENSMUST00000164831;uc007hjo.2;uc007hjp.2;ENSMUST00000165440;uc007hjq.2;ENSMUST00000163794;ENSMUST00000…	+
chr9	32423698	32423757	A_51_P370600	Agilent4x44k	Fli1	chr9	32422204	32542861	ENSMUST00000016231;uc009orz.1;NM_008026;ENSMUST00000183767	-
chr9	86574274	86574333	A_52_P554436	Agilent4x44k	Rwdd2a	chr9	86571987	86574899	NM_001145969;uc012gxr.1;ENSMUST00000185566;ENSMUST00000034988;NM_001145968;NM_027100;uc009qxp.2;uc012gxs.1;ENSMUST00000179212	+
chrX	134588681	134588730	A_51_P153265	Agilent4x44k	Gla	chrX	134588149	134601125	ENSMUST00000033621;NM_013463;uc009ugg.1;ENSMUST00000153024	-
chr15	76085620	76085679	A_51_P296036	Agilent4x44k	Nrbp2	chr15	76085593	76091626	uc007wim.1;uc007wil.1;NM_144847;ENSMUST00000019516	-
chr8	9989022	9989081	A_51_P397003	Agilent4x44k	Abhd13	chr8	9977707	9992155	ENSMUST00000139793;uc009kum.1;uc012fzf.1;NM_001081119;NM_026868;ENSMUST00000048216	+
chr5	128602980	128603039	A_51_P233367	Agilent4x44k	Fzd10	chr5	128600844	128604093	ENSMUST00000117102;NM_175284;uc008zsh.1	+
chr2	90401278	90401337	A_51_P283359	Agilent4x44k	Olfr1274-ps	chr2	90400639	90401674	NM_146263;uc008kst.2	+
chr19	42151333	42151392	A_52_P541175	Agilent4x44k	Marveld1	chr19	42147388	42151703	NM_183195;uc008hni.2;ENSMUST00000061111;ENSMUST00000184186	+
chr5	32328459	32328492	A_52_P311519	Agilent4x44k	Plb1	chr5	32232707	32366520	uc008wzk.1;NM_030072;uc008wzl.1;ENSMUST00000126595;ENSMUST00000155373;ENSMUST00000101377;ENSMUST00000129141;uc008wzm.1;NM_001081407;uc008wzn.1;ENSMUST00000101382;ENSMUST00000101376;ENSMUST00000144245;NM_172147;uc008wzo.1;ENSMUST00000140191	+
chr6	29470394	29470453	A_51_P310539	Agilent4x44k	Atp6v1f	chr6	29467718	29470512	ENSMUST00000004396;NM_025381;uc009bdp.1;ENSMUST00000149646;ENSMUST00000143101	+
chr8	13940359	13940418	A_51_P324551	Agilent4x44k	Fbxo25	chr8	13907805	13940521	NM_025785;uc009kys.1;uc009kyt.1;ENSMUST00000043520	+
chr8	90956629	90956688	A_52_P626069	Agilent4x44k	Chd9	chr8	90828834	91054508	NM_177224;uc009msf.2;ENSMUST00000109614;ENSMUST00000048665;uc009msi.2;uc009msg.1;uc009msh.1	+
chr4	44911964	44912023	A_51_P346523	Agilent4x44k	Zcchc7	chr4	44756558	44932215	uc008sry.2;NM_138590;uc008srz.2;ENSMUST00000107824;ENSMUST00000144436;ENSMUST00000142714;uc012ddi.1;ENSMUST00000067521;ENSMUST00000107823;ENSMUST00000147272;uc008ssa.2;ENSMUST00000126968	+
chr9	99519246	99519305	A_52_P422162	Agilent4x44k	Armc8	chr9	99478372	99568899	ENSMUST00000035043;NM_028768;uc009ref.2;NM_001166138;uc009reg.1;uc009reh.1;ENSMUST00000185524;ENSMUST00000186049;ENSMUST00000191370	-
chr7	101840257	101840316	A_51_P162671	Agilent4x44k	Folr2	chr7	101839987	101845331	NM_008035;uc009ipk.2;ENSMUST00000094141	-
chr4	126098487	126098546	A_51_P106859	Agilent4x44k	Lsm10	chr4	126096623	126098584	ENSMUST00000055575;NM_138721;NM_001163266;uc008usk.2;uc012dlb.1;ENSMUST00000179323;ENSMUST00000151831	+
chr9	104299830	104299889	A_52_P81231	Agilent4x44k	Acpp	chr9	104288239	104337728	NM_207668;uc009rhl.1;ENSMUST00000062723;ENSMUST00000131084;NM_019807;uc009rhm.1;ENSMUST00000112590;uc009rhn.1;ENSMUST00000128635;uc009rho.1;ENSMUST00000125800	-
chr2	51924973	51925032	A_51_P166818	Agilent4x44k	Rbm43	chr2	51924448	51935163	ENSMUST00000102768;uc008jql.2;uc008jqk.2;NM_030243;NM_001141981;ENSMUST00000102767;uc012bvi.1;NM_001141982;ENSMUST00000165313;ENSMUST00000152800;ENSMUST00000126090;ENSMUST00000132703	-
chr1	69996839	69996898	A_52_P609195	Agilent4x44k	Spag16	chr1	69826969	70725132	NM_001271533;NM_029160;ENSMUST00000187159;ENSMUST00000190833;uc007bjg.1;uc007bjh.1;ENSMUST00000065425;ENSMUST00000113940;ENSMUST00000161131;NM_025728;ENSMUST00000161310;uc007bji.1;ENSMUST00000191569	+
chr3	97921718	97921777	A_52_P418934	Agilent4x44k	Sec22b	chr3	97901190	97923276	ENSMUST00000029476;ENSMUST00000130778;ENSMUST00000130620;uc008qpj.1;NM_011342;uc008qpk.1;uc008qpl.1;ENSMUST00000122288	+
chr10	127233910	127233921	A_52_P93042	Agilent4x44k	Kif5a	chr10	127225694	127263363	NM_001039000;uc007his.2;ENSMUST00000099172;NM_008447;uc007hit.2	-
chr5	8490630	8490689	A_52_P619192	Agilent4x44k	Rundc3b	chr5	8490334	8622952	ENSMUST00000047485;NM_198620;uc008wkk.1	-
chr2	111621572	111621631	A_51_P207781	Agilent4x44k	Olfr1297	chr2	111621133	111622072	NM_146888;uc008lnt.1;ENSMUST00000099612	-
chr2	74675117	74675176	A_51_P479406	Agilent4x44k	Hoxd12	chr2	74675012	74677705	NM_008274;ENSMUST00000001878;uc008kdv.1	+
chr17	79707207	79707266	A_51_P255456	Agilent4x44k	Cyp1b1	chr17	79706893	79715041	uc008dqb.1;NM_009994;uc008dqc.1;ENSMUST00000024894	-
chr19	55931970	55932029	A_52_P316355	Agilent4x44k	Tcf7l2	chr19	55741809	55933655	uc008hyj.2;uc008hyg.2;uc008hyl.2;uc012bnp.1;uc008hyh.2;uc008hyk.2;uc008hyi.2;NM_001142921;NM_001142919;NM_001142923;NM_009333;NM_001142920;NM_001142922;NM_001142918;uc008hyf.2;uc008hye.2;uc008hyd.2;uc008hyb.2;uc008hyc.2;uc008hya.2;ENSMUST00000111657;ENSMUST00000061496;ENSMUST00000111662;ENSMUST00000041717;ENSMUST00000111654;ENSMUST00000111658;ENSMUST00000111659;ENSMUST00000111652;ENSMUST000001116…	+
chr9	106568739	106568772	A_51_P513764	Agilent4x44k	Iqcf4	chr9	106568318	106570996	NM_026090;uc009rkh.1;ENSMUST00000085111	-
chr3	132660545	132660604	A_51_P184321	Agilent4x44k	Aimp1	chr3	132660497	132683879	NM_007926;uc008rjx.1;ENSMUST00000029663	-
chr7	126383140	126383199	A_52_P646034	Agilent4x44k	Nfatc2ip	chr7	126382853	126396737	NM_010900;uc009jra.1;ENSMUST00000075671;ENSMUST00000142947	-
chrX	96167109	96167168	A_51_P115197	Agilent4x44k	Msn	chrX	96096042	96168553	ENSMUST00000117399;uc009tue.1;uc009tuf.1;NM_010833;uc009tug.1;ENSMUST00000149985;ENSMUST00000135027	+
chr16	10358290	10358349	A_51_P197645	Agilent4x44k	Tekt5	chr16	10357948	10395490	ENSMUST00000043415;uc007ydl.2;NM_001099275;ENSMUST00000115831;uc007ydm.1	-
chr16	36122208	36122267	A_51_P384894	Agilent4x44k	Csta	chr16	36119945	36131241	NM_001033239;uc007zcf.1;ENSMUST00000096090;ENSMUST00000161638	-
chr18	36685173	36685232	A_51_P105822	Agilent4x44k	E230025N22Rik	chr18	36684922	36695925	NM_172831;uc008eoe.1;ENSMUST00000115682	-
chr2	91056689	91056748	A_51_P280971	Agilent4x44k	Psmc3	chr2	91054009	91066369	ENSMUST00000067663;NM_008948;uc008kuf.2;ENSMUST00000002171;ENSMUST00000152269;ENSMUST00000111441;ENSMUST00000185715;ENSMUST00000146506;ENSMUST00000141462;ENSMUST00000131473;ENSMUST00000151419;ENSMUST00000145317	+
chr11	49524346	49524405	A_51_P223307	Agilent4x44k	Olfr1383	chr11	49523724	49524660	uc007iqq.1;NM_207574;ENSMUST00000077143	+
chr11	61488886	61488945	A_51_P359017	Agilent4x44k	Mapk7	chr11	61488811	61494406	uc007jho.1;uc007jhp.1;NM_011841;uc007jhq.1;uc007jhr.1;uc007jhs.1;ENSMUST00000108714;ENSMUST00000125840;ENSMUST00000079080;ENSMUST00000101085;ENSMUST00000152755;ENSMUST00000128478;uc007jht.1;ENSMUST00000153441;uc011xvv.1;ENSMUST00000126495;ENSMUST00000129272;ENSMUST00000139663;ENSMUST00000135521;ENSMUST00000123360;ENSMUST00000139932;ENSMUST00000140779	-
chr11	78166620	78166679	A_52_P491073	Agilent4x44k	Nek8	chr11	78166105	78176675	uc007kih.2;NM_080849;ENSMUST00000152611;ENSMUST00000017549;ENSMUST00000125528;ENSMUST00000131015;ENSMUST00000141444;ENSMUST00000147798;ENSMUST00000142812;ENSMUST00000148154	-
chr11	98806296	98806355	A_51_P380249	Agilent4x44k	Msl1	chr11	98795516	98833814	ENSMUST00000037915;uc007lhi.2;NM_028722;uc007lhj.2;uc007lhk.2;ENSMUST00000107485;ENSMUST00000107487;uc007lhm.1;uc007lhn.2;ENSMUST00000037930;ENSMUST00000126969;ENSMUST00000141016;ENSMUST00000017384;NM_138660;uc011yeh.1;ENSMUST00000169695;ENSMUST00000144220;uc007lhq.1;ENSMUST00000147065	+
chr4	132111472	132111531	A_52_P7379	Agilent4x44k	Oprd1	chr4	132110725	132144486	NM_013622;uc008vap.1;ENSMUST00000056336	-
chr11	120618422	120618481	A_51_P352264	Agilent4x44k	Sirt7	chr11	120618371	120633600	NM_153056;uc011yjf.1;ENSMUST00000153532;ENSMUST00000080202;ENSMUST00000127882;ENSMUST00000133625;ENSMUST00000134255;ENSMUST00000146809;ENSMUST00000154714;ENSMUST00000152331;ENSMUST00000130743;uc011yjg.1;ENSMUST00000153018;ENSMUST00000106183;ENSMUST00000058162;NM_010756;uc007mtu.2;ENSMUST00000106182;ENSMUST00000106181;ENSMUST00000106180	-
chr6	37983769	37983828	A_51_P316902	Agilent4x44k	Svopl	chr6	37983738	38046996	NM_177200;uc009bjm.1;ENSMUST00000096040;ENSMUST00000172585;ENSMUST00000173428;uc009bjn.1;ENSMUST00000040486	-
chr9	82866336	82866395	A_51_P375431	Agilent4x44k	Phip	chr9	82866158	82975516	uc009qvu.1;NM_001081216;uc009qvv.1;ENSMUST00000034787;ENSMUST00000190774;ENSMUST00000189209;uc009qvw.1;ENSMUST00000188868;ENSMUST00000190101;ENSMUST00000190936;uc009qvx.1;uc009qvy.1;ENSMUST00000186089;ENSMUST00000188850;uc009qvz.1;uc009qwa.1;ENSMUST00000187021;ENSMUST00000190822;ENSMUST00000186099;ENSMUST00000189927;ENSMUST00000189985;ENSMUST00000190405;uc009qwb.1;ENSMUST00000188828;ENSMUST000001…	-
chr2	167482626	167482685	A_51_P110699	Agilent4x44k	Spata2	chr2	167481133	167492887	ENSMUST00000057627;NM_170756;uc008nzs.1;ENSMUST00000109211;uc008nzu.1;ENSMUST00000126389;ENSMUST00000155875;ENSMUST00000154770	-
chr9	36709840	36709899	A_51_P326499	Agilent4x44k	Chek1	chr9	36708481	36727065	uc009otv.1;NM_007691;uc009otx.2;uc009otw.2;ENSMUST00000172702;ENSMUST00000034625;ENSMUST00000174105;ENSMUST00000173534;ENSMUST00000173963;ENSMUST00000174794;ENSMUST00000173796;ENSMUST00000173977;ENSMUST00000172742	-
chr15	84112688	84112747	A_51_P334804	Agilent4x44k	Pnpla5	chr15	84112355	84123175	uc007xbu.1;uc007xbv.1;NM_029427;ENSMUST00000019012	-
chr3	37023490	37023549	A_52_P190977	Agilent4x44k	4932438A13Rik	chr3	36863105	37053033	uc008pab.2;NM_172679;uc008ozx.2;uc008ozw.2;ENSMUST00000057272;ENSMUST00000136287;ENSMUST00000123916;uc008ozy.1;ENSMUST00000152881;uc008ozz.1;uc008paa.1;ENSMUST00000108145;ENSMUST00000152564;ENSMUST00000129721;ENSMUST00000129787;ENSMUST00000128061;ENSMUST00000143675;ENSMUST00000139219;ENSMUST00000146948;uc008pac.2;uc008pad.2;ENSMUST00000141740;ENSMUST00000138950;ENSMUST00000140480;uc008pae.1;ENSMU…	+
chr1	160071449	160071508	A_52_P153147	Agilent4x44k	4930523C07Rik	chr1	160044379	160078586	uc007dec.2;NM_001162896;ENSMUST00000168250;ENSMUST00000163892;ENSMUST00000060298;ENSMUST00000165923;ENSMUST00000097513	+
chr11	96851061	96851120	A_52_P180310	Agilent4x44k	Copz2	chr11	96849870	96861203	ENSMUST00000155696;NM_019877;uc007lcu.1;ENSMUST00000018816;ENSMUST00000145633;ENSMUST00000154191;ENSMUST00000147710	+
chr2	30151959	30152013	A_51_P218165	Agilent4x44k	Tbc1d13	chr2	30133746	30152013	ENSMUST00000136183;ENSMUST00000044556;ENSMUST00000150879;ENSMUST00000125142;ENSMUST00000131261;ENSMUST00000134013;uc008jbj.1;NM_146252;ENSMUST00000129789;ENSMUST00000132324	+
chr4	45374149	45374208	A_52_P287917	Agilent4x44k	Dcaf10	chr4	45342100	45379759	uc008ssm.1;NM_153167;uc008ssn.1;ENSMUST00000155551;ENSMUST00000107798;ENSMUST00000153803	+
chr4	129085766	129085776	A_51_P475155	Agilent4x44k	Rnf19b	chr4	129058270	129085886	NM_029219;uc008uvy.2;uc008uvw.2;uc008uvx.2;ENSMUST00000168461;ENSMUST00000030584;ENSMUST00000152565;ENSMUST00000097874;ENSMUST00000130803;ENSMUST00000147238	+
chr1	36530693	36530752	A_52_P380887	Agilent4x44k	Ankrd23	chr1	36530533	36547201	uc007aqn.1;uc007aqm.1;uc011wjl.1;uc007aql.1;NM_153502;ENSMUST00000054665;NM_026241;uc007aqo.1;uc011wjm.1;ENSMUST00000001172	-
chr4	43978810	43978869	A_51_P517843	Agilent4x44k	Glipr2	chr4	43957401	43979118	ENSMUST00000030202;ENSMUST00000107855;NM_027450;uc008srf.1	+
chr12	31707359	31707418	A_52_P315719	Agilent4x44k	Gpr22	chr12	31706866	31713947	NM_175191;uc007nht.2;ENSMUST00000057783;ENSMUST00000176710;ENSMUST00000174480	-
chr14	55625941	55626000	A_51_P347823	Agilent4x44k	Ipo4	chr14	55625400	55643806	ENSMUST00000047131;NM_024267;uc007tzp.1;ENSMUST00000148351;ENSMUST00000141848;ENSMUST00000155464;ENSMUST00000146528;ENSMUST00000141499;ENSMUST00000135221;ENSMUST00000156420;ENSMUST00000126064;ENSMUST00000127773;ENSMUST00000150951;ENSMUST00000148942;ENSMUST00000125133;ENSMUST00000122358;uc007tzt.1;NM_028780;uc007tzs.1;ENSMUST00000120041;ENSMUST00000121937;ENSMUST00000121791;ENSMUST00000149726;ENSM…	-
chr7	104234201	104234260	A_52_P199023	Agilent4x44k	Trim6	chr7	104218793	104235152	ENSMUST00000144538;uc009ivp.1;NM_001013616;uc009ivq.1;ENSMUST00000098180;ENSMUST00000144455;ENSMUST00000128493;ENSMUST00000097023	+
chr4	115918127	115918186	A_51_P343489	Agilent4x44k	Dmbx1	chr4	115915118	115939926	uc008ufp.1;NM_130865;NM_001025567;uc008ufr.1;uc008ufq.1;ENSMUST00000124071;ENSMUST00000064806;ENSMUST00000084338	-
chr8	126321249	126321308	A_52_P527260	Agilent4x44k	Slc35f3	chr8	126139381	126395977	uc009nys.1;ENSMUST00000108759;uc009nyt.1;NM_175434	+
chr17	13073539	13073598	A_51_P508602	Agilent4x44k	Smok2a	chr17	13061104	13377223	ENSMUST00000086787;NM_009341;uc008aly.1;uc029tac.1;ENSMUST00000116666;uc008ama.1;uc008amb.1;ENSMUST00000163227;NM_013741;uc012akl.1;ENSMUST00000080647;ENSMUST00000162940;NM_001167913;uc012akm.1;ENSMUST00000059824;uc008amg.2;NM_001167578;ENSMUST00000097403;uc008amh.2	+
chr3	94944698	94944757	A_52_P629487	Agilent4x44k	Selenbp1	chr3	94933056	94944758	ENSMUST00000140757;ENSMUST00000090839;ENSMUST00000139949;uc008qhf.1;NM_009150;ENSMUST00000153720;ENSMUST00000134202;ENSMUST00000145551	+
chr7	134783012	134783071	A_52_P434375	Agilent4x44k	Dock1	chr7	134670686	135173647	uc009kdt.1;uc009kdu.1;NM_001033420;uc009kdv.1;ENSMUST00000084488;uc009kdw.1;uc009kdx.1	+
chr9	9984065	9984124	A_52_P548459	Agilent4x44k	Cntn5	chr9	9660890	10904775	NM_001033359;NM_001170787;uc009odr.2;uc012goa.1;ENSMUST00000162484;ENSMUST00000160216;ENSMUST00000179049;ENSMUST00000074133	-
chr11	51580878	51580937	A_52_P431116	Agilent4x44k		chrX	157443855	157492287	ENSMUST00000112529;NM_009214;uc009urz.1;ENSMUST00000145477;ENSMUST00000146026;ENSMUST00000127089;ENSMUST00000123770	-
chr2	174284393	174284452	A_52_P219393	Agilent4x44k		chrX	157443855	157492287	ENSMUST00000112529;NM_009214;uc009urz.1;ENSMUST00000145477;ENSMUST00000146026;ENSMUST00000127089;ENSMUST00000123770	-
chr12	78637544	78637579	A_52_P383526	Agilent4x44k	Gphn	chr12	78226654	78684769	NM_172952;NM_145965;uc007nzd.2;uc007nzc.2;ENSMUST00000052472;ENSMUST00000110388	+
chr2	92404206	92404265	A_52_P248378	Agilent4x44k	mPHLL2	chr2	92403646	92434069	ENSMUST00000090559;NM_009963;uc008kxy.2;uc008kxz.2;NM_001113333;ENSMUST00000111278;uc008kya.2;ENSMUST00000125488;ENSMUST00000144842	-
chr19	7198483	7198532	A_51_P443393	Agilent4x44k	Otub1	chr19	7198202	7206316	ENSMUST00000025679;uc008gki.1;NM_134150;ENSMUST00000123594;ENSMUST00000127241;ENSMUST00000142085;ENSMUST00000123743	-
chr18	7273164	7273223	A_52_P327409	Agilent4x44k	Armc4	chr18	7088232	7297932	uc008dzr.2;uc008dzq.1;NM_001081393;ENSMUST00000081275	-
chr7	70353489	70353548	A_52_P620399	Agilent4x44k	Nr2f2	chr7	70351946	70366746	ENSMUST00000032768;NM_009697;uc009hni.1;NM_183261;uc009hnj.1;ENSMUST00000089565	-
chr7	132597757	132597781	A_52_P222193	Agilent4x44k		chrX	157443855	157492287	ENSMUST00000112529;NM_009214;uc009urz.1;ENSMUST00000145477;ENSMUST00000146026;ENSMUST00000127089;ENSMUST00000123770	-
chr5	128603923	128603982	A_52_P203560	Agilent4x44k	Fzd10	chr5	128600844	128604093	ENSMUST00000117102;NM_175284;uc008zsh.1	+
chr5	105832356	105832415	A_52_P462257	Agilent4x44k	Lrrc8d	chr5	105699968	105832436	NM_001122768;uc008ylg.2;ENSMUST00000060531;ENSMUST00000120847;NM_178701;uc008ylh.2;ENSMUST00000140608;ENSMUST00000135776;ENSMUST00000156630;ENSMUST00000127686;ENSMUST00000149831;ENSMUST00000154807;ENSMUST00000140081;ENSMUST00000134605	+
chr11	68210309	68210368	A_52_P401473	Agilent4x44k	Ntn1	chr11	68209363	68400823	NM_008744;uc007jnm.1;ENSMUST00000108674;ENSMUST00000021284;ENSMUST00000135141	-
chr5	3640552	3640611	A_51_P137375	Agilent4x44k	Gatad1	chr5	3632932	3647936	ENSMUST00000140871;NM_026033;uc008whh.2;ENSMUST00000007559;ENSMUST00000119783;uc008whi.2	-
chr1	74438074	74438133	A_52_P512806	Agilent4x44k	Usp37	chr1	74435509	74544286	uc007bmd.2;NM_176972;uc007bmc.2;ENSMUST00000044260;ENSMUST00000189257;ENSMUST00000188012;ENSMUST00000191058;uc007bme.1	-
chr7	4150017	4150076	A_52_P638926	Agilent4x44k	Leng9	chr7	4147915	4150374	ENSMUST00000058358;NM_175529;uc009exd.1	-
chr16	92087036	92087095	A_52_P283055	Agilent4x44k	Slc5a3	chr16	92058270	92112227	ENSMUST00000047429;uc007zyu.1;uc007zyt.2;NM_017391;ENSMUST00000113975;NM_080456;ENSMUST00000131098;ENSMUST00000138961	+
chr10	108642335	108642394	A_52_P94201	Agilent4x44k	Syt1	chr10	108497649	109010982	NM_001252342;NM_001252341;NM_009306;uc007gzg.2;uc007gzh.2;uc007gzi.2;ENSMUST00000105276;ENSMUST00000064054;ENSMUST00000147593;ENSMUST00000156979;NM_203660;uc007gzj.2;ENSMUST00000146618;ENSMUST00000126278	-
chr6	57404969	57405028	A_51_P449185	Agilent4x44k	Vmn1r19	chr6	57404366	57405483	ENSMUST00000089830;NM_134182;uc009ccf.1	+
chr4	82350389	82350440	A_52_P476973	Agilent4x44k	Nfib	chr4	82290172	82705750	NM_008687;NM_001286127;NM_001113210;NM_001286131;NM_001113209;uc008tkc.2;uc008tkd.2;uc008tkb.2;uc012dgm.1;uc008tke.2;uc008tjz.2;ENSMUST00000050872;ENSMUST00000107245;ENSMUST00000064770;ENSMUST00000107247;ENSMUST00000107248;ENSMUST00000107246;uc008tkf.2;ENSMUST00000122918;uc008tkg.2;ENSMUST00000140874;uc008tkh.2;ENSMUST00000148982;uc008tki.2;ENSMUST00000135024;ENSMUST00000155821;ENSMUST00000152588	-
chr7	46692890	46692949	A_52_P5901	Agilent4x44k	Saal1	chr7	46686107	46710680	NM_030233;uc009gyu.2;ENSMUST00000143082;ENSMUST00000131747;ENSMUST00000006948;ENSMUST00000146316;uc009gyv.2;ENSMUST00000142381;ENSMUST00000145813	-
chr18	53390348	53390407	A_51_P140460	Agilent4x44k	Snx24	chr18	53245661	53390825	uc008exs.1;NM_029394;uc008ext.1;ENSMUST00000165032;ENSMUST00000025417	+
chr1	181153748	181153803	A_51_P488626	Agilent4x44k	Cnih4	chr1	181150930	181168994	NM_030131;uc011wxr.1;uc007dxe.2;ENSMUST00000134115;ENSMUST00000111059;ENSMUST00000075968;ENSMUST00000111057	+
chr6	122737755	122737814	A_52_P371514	Agilent4x44k	Slc2a3	chr6	122727808	122801640	NM_011401;uc012esg.1;uc009dpq.2;ENSMUST00000032476;ENSMUST00000168704;ENSMUST00000166135;ENSMUST00000169979;ENSMUST00000165884;ENSMUST00000171541;ENSMUST00000170724;ENSMUST00000168801	-
chr6	64729919	64729978	A_51_P383704	Agilent4x44k	Atoh1	chr6	64729145	64731235	NM_007500;uc009ceb.2;ENSMUST00000101351	+
chr4	138259933	138259992	A_52_P571746	Agilent4x44k		chrX	157443855	157492287	ENSMUST00000112529;NM_009214;uc009urz.1;ENSMUST00000145477;ENSMUST00000146026;ENSMUST00000127089;ENSMUST00000123770	-
chr6	115622909	115622968	A_52_P214058	Agilent4x44k	Raf1	chr6	115618067	115676635	ENSMUST00000130528;ENSMUST00000112949;ENSMUST00000000451;uc009dix.1;NM_029780;uc009diy.1;ENSMUST00000124553;ENSMUST00000147979;uc009diz.1;ENSMUST00000127503	-
chr5	91035093	91035152	A_51_P187491	Agilent4x44k	Epgn	chr5	91027464	91035215	ENSMUST00000041516;uc012dyi.1;uc008ybq.1;NM_053087	+
chr5	125460270	125460317	A_51_P322220	Agilent4x44k	Bri3bp	chr5	125441567	125460885	NM_029752;uc008zrr.1;ENSMUST00000049040	+
chr4	34579802	34579861	A_52_P534411	Agilent4x44k	Orc3	chr4	34566780	34614944	uc012dbn.1;uc008sgb.2;NM_015824;NM_001159563;ENSMUST00000108142;ENSMUST00000048706;uc008sgd.1;ENSMUST00000132918;uc008sge.1;ENSMUST00000145619;ENSMUST00000156987;ENSMUST00000133107;ENSMUST00000141529;ENSMUST00000140334;ENSMUST00000150116;ENSMUST00000125218;ENSMUST00000154858	-
chr11	120958709	120958768	A_51_P144090	Agilent4x44k	Slc16a3	chr11	120948480	120960868	ENSMUST00000070653;NM_030696;uc007muw.1;ENSMUST00000154187;NM_001038654;NM_001038653;uc007muy.1;uc007mux.1;ENSMUST00000100130;ENSMUST00000129473;ENSMUST00000168579;ENSMUST00000133029;ENSMUST00000140467;ENSMUST00000134540	+
chr9	107994815	107994874	A_52_P120122	Agilent4x44k	Uba7	chr9	107975505	108048782	ENSMUST00000176037;ENSMUST00000035216;uc012han.1;NM_023738;uc009rno.1;uc009rnp.1;ENSMUST00000176858;ENSMUST00000075082;ENSMUST00000176478;ENSMUST00000177494;ENSMUST00000176842;ENSMUST00000177392;ENSMUST00000177039;uc012hao.1;ENSMUST00000175933;ENSMUST00000176743;uc009rnq.1;ENSMUST00000176673;ENSMUST00000177096;ENSMUST00000177071;ENSMUST00000176340;ENSMUST00000176382;ENSMUST00000176166;uc009rnt.1;…	+
chr13	22592096	22592155	A_51_P227627	Agilent4x44k	Vmn1r205	chr13	22591979	22592930	NM_134217;uc007psv.1;ENSMUST00000185475	-
chr8	33783781	33783806	A_52_P662203	Agilent4x44k	Rbpms	chr8	33782643	33929863	ENSMUST00000053251;NM_001286168;NM_001042674;NM_019733;uc009lkk.1;uc009lkm.1;uc009lkl.1;ENSMUST00000191473;ENSMUST00000033994;ENSMUST00000182987;ENSMUST00000182256;ENSMUST00000183336;ENSMUST00000182926;ENSMUST00000182184;ENSMUST00000183122;NM_001042675;ENSMUST00000033995;uc009lkn.2;ENSMUST00000183062;ENSMUST00000183088;ENSMUST00000182871	-
chr4	104680068	104680115	A_51_P437135	Agilent4x44k	Dab1	chr4	103619359	104744844	ENSMUST00000143294;uc008txu.1;ENSMUST00000106827;ENSMUST00000143644;NM_177259;NM_010014;uc008txv.1;uc008txw.1;ENSMUST00000146078;ENSMUST00000106830;ENSMUST00000106826;ENSMUST00000141037;ENSMUST00000149672	+
chr14	55624367	55624397	A_52_P459732	Agilent4x44k	Rec8	chr14	55618037	55625395	ENSMUST00000002395;NM_020002;uc007tzo.2;ENSMUST00000140335;ENSMUST00000141425;ENSMUST00000155193	+
chr11	70944655	70944714	A_52_P9419	Agilent4x44k	Nup88	chr11	70943057	70969973	NM_001276406;NM_172394;NM_001083331;ENSMUST00000148168;uc007jwx.1;uc007jww.1;uc007jwy.1;ENSMUST00000108531;ENSMUST00000123192;ENSMUST00000035283;ENSMUST00000108530;ENSMUST00000178253;ENSMUST00000141179;ENSMUST00000128193;ENSMUST00000133188;ENSMUST00000123917;ENSMUST00000129615;uc007jwz.1;ENSMUST00000138634;ENSMUST00000178369;ENSMUST00000180225;ENSMUST00000145336	-
chr18	35660093	35660152	A_51_P297388	Agilent4x44k	Spata24	chr18	35656688	35662186	NM_029485;uc008emn.1;ENSMUST00000025209;uc008emp.2;uc008emo.2;NM_027733;ENSMUST00000096573	-
chr6	113107294	113107353	A_52_P135185	Agilent4x44k	Setd5	chr6	113077365	113153435	ENSMUST00000143998;ENSMUST00000042889;ENSMUST00000141072;uc009dep.1;NM_028385;uc009deq.1;ENSMUST00000113157;uc009der.1;ENSMUST00000153513;ENSMUST00000113155;ENSMUST00000142215;ENSMUST00000124467;ENSMUST00000149584;uc009des.1;ENSMUST00000138327;uc009det.1;uc009deu.1;ENSMUST00000150107;ENSMUST00000156048	+
chr17	28589883	28589942	A_52_P493810	Agilent4x44k	Srpk1	chr17	28587648	28622521	ENSMUST00000130643;ENSMUST00000004987;uc008brh.1;NM_016795;uc008bri.1;ENSMUST00000136504;ENSMUST00000126683;ENSMUST00000145730;uc008brj.1;ENSMUST00000145023;ENSMUST00000114767	-
chr2	24960737	24960796	A_51_P390387	Agilent4x44k	Zmynd19	chr2	24949792	24962075	ENSMUST00000028350;NM_026021;uc008ipo.1;ENSMUST00000148042;uc008ipp.1	+
chr6	113496309	113496368	A_51_P464270	Agilent4x44k	Prrt3	chr6	113493638	113501931	NM_172487;NM_001289700;NM_001289699;uc009dgp.1;uc009dgq.1;uc009dgr.1;ENSMUST00000101059;uc009dgs.1;uc009dgt.1	-
chr5	92258645	92258704	A_51_P242201	Agilent4x44k	Naaa	chr5	92257659	92278181	uc008ycp.2;ENSMUST00000113102;NM_001163687;NM_025972;uc008ycr.2;uc008ycq.2;ENSMUST00000159732;ENSMUST00000159345;ENSMUST00000175656;uc008ycs.1;ENSMUST00000161212	-
chr2	113749070	113749129	A_52_P481957	Agilent4x44k	Grem1	chr2	113746164	113758648	ENSMUST00000099575;NM_011824;uc008lpp.2	-
chr15	5097603	5097662	A_52_P303904	Agilent4x44k	Card6	chr15	5095981	5108539	ENSMUST00000118365;uc007vcr.2;NM_001163138	-
chr11	96049044	96049103	A_51_P399334	Agilent4x44k	Ube2z	chr11	96047430	96065388	NM_172300;uc007lbd.2;ENSMUST00000100528	-
chr7	127443901	127443960	A_52_P446181	Agilent4x44k	Zfp689	chr7	127442135	127449158	NM_175163;uc009jvl.2;ENSMUST00000053392;ENSMUST00000106299	-
chr4	53786792	53786851	A_52_P385594	Agilent4x44k	Tal2	chr4	53779704	53788712	NM_009317;uc008sxg.1;ENSMUST00000030124	+
chr14	30562279	30562338	A_52_P631197	Agilent4x44k	Tkt	chr14	30548359	30574726	ENSMUST00000160274;NM_009388;ENSMUST00000022529;uc007svc.1;ENSMUST00000160189;ENSMUST00000162356;ENSMUST00000160406	+
chr17	46431693	46431752	A_51_P325501	Agilent4x44k	Crip3	chr17	46428926	46431776	ENSMUST00000113465;uc008cst.1;NM_181664;NM_053250;uc008csv.1;uc008csu.1;ENSMUST00000024764;ENSMUST00000164180;ENSMUST00000165993;ENSMUST00000165811;ENSMUST00000169441;ENSMUST00000165750	+
chr6	135116118	135116177	A_51_P433333	Agilent4x44k	Gprc5d	chr6	135105990	135118283	NM_001205396;NM_053118;uc009elg.1;uc009elf.1;ENSMUST00000032327;ENSMUST00000111922	-
chrX	130042038	130042097	A_52_P843369	Agilent4x44k	Diap2	chrX	129749741	130465834	uc012hof.1;NM_172493;uc009uet.2;ENSMUST00000167619;ENSMUST00000127577;ENSMUST00000143668;ENSMUST00000037854;ENSMUST00000155333;ENSMUST00000113320;ENSMUST00000133457;uc012hog.1	+
chr6	5267001	5267046	A_51_P280928	Agilent4x44k	Pon2	chr6	5264147	5298455	ENSMUST00000057792;NM_183308;uc009awf.1;ENSMUST00000123838;uc009awg.1;ENSMUST00000135342	-
chr11	120380954	120381013	A_52_P275750	Agilent4x44k	Nploc4	chr11	120379797	120437708	NM_001195023;NM_199469;uc007msq.2;uc007msp.2;ENSMUST00000044271;ENSMUST00000103017;ENSMUST00000137041;ENSMUST00000132519;ENSMUST00000136095	-
chr13	81270793	81270852	A_51_P389543	Agilent4x44k	Gpr98	chr13	81095067	81633154	uc011zcf.1;NM_054053;uc007rhn.1;ENSMUST00000095585;ENSMUST00000128120;ENSMUST00000125698;ENSMUST00000156631;uc007rho.1;uc007rhp.1;uc007rhq.1;ENSMUST00000109565;ENSMUST00000156627;ENSMUST00000129725;uc007rhr.1;ENSMUST00000146141;ENSMUST00000125663;uc007rhs.1;ENSMUST00000126444;ENSMUST00000128585;uc007rht.1;uc007rhu.1;ENSMUST00000146749;ENSMUST00000132045	-
chr8	84065243	84065302	A_52_P987461	Agilent4x44k	C330011M18Rik	chr8	84065236	84067287	ENSMUST00000071067	-
chr16	11252902	11252961	A_52_P354785	Agilent4x44k	Gspt1	chr16	11216240	11254325	uc007yfd.2;NM_146066;NM_001130008;uc007yff.2;uc007yfe.2;ENSMUST00000167571;ENSMUST00000080030;ENSMUST00000167025;ENSMUST00000164098;ENSMUST00000166063;uc007yfg.1	-
chr11	69823491	69823550	A_52_P149628	Agilent4x44k	Nlgn2	chr11	69823122	69837784	NM_198862;uc007jrw.1;ENSMUST00000056484;uc007jrx.1;ENSMUST00000108634;ENSMUST00000139893;ENSMUST00000140477	-
chr7	35579633	35579692	A_52_P659470	Agilent4x44k	Rgs9bp	chr7	35578993	35585582	ENSMUST00000069912;NM_145840;uc009gkb.2	-
chr17	46168802	46168861	A_51_P124089	Agilent4x44k	Gtpbp2	chr17	46161031	46169370	NM_019581;NM_001145979;uc008crw.2;uc012aul.1;ENSMUST00000169383;ENSMUST00000024748;ENSMUST00000164338;ENSMUST00000172170;ENSMUST00000166563;ENSMUST00000165686;ENSMUST00000171901;ENSMUST00000167404;ENSMUST00000169955;ENSMUST00000169918;ENSMUST00000169778;ENSMUST00000163941;ENSMUST00000166252;ENSMUST00000169798;ENSMUST00000167681;ENSMUST00000166701;ENSMUST00000166663	+
chr18	38317676	38317735	A_51_P145533	Agilent4x44k	Rnf14	chr18	38296634	38317849	uc008esg.2;uc008esf.2;uc008ese.2;NM_020012;NM_001164622;uc008esd.2;ENSMUST00000072376;ENSMUST00000170811;NM_001164621;uc008esh.2;ENSMUST00000171461	+
chr13	111753614	111753673	A_52_P441340	Agilent4x44k	Map3k1	chr13	111746428	111808993	ENSMUST00000109267;uc007rwa.1;NM_011945;ENSMUST00000175936;ENSMUST00000130594;ENSMUST00000133364;ENSMUST00000145055	-
chr13	96501519	96501572	A_52_P460095	Agilent4x44k	Polk	chr13	96480688	96542485	uc007rne.1;NM_012048;uc011zdc.1;uc011zde.1;uc007rna.1;uc007rnb.1;uc007rnd.1;ENSMUST00000022172;ENSMUST00000091387;uc007rnf.1;uc007rng.1;uc007rnh.1	-
chr5	23494073	23494132	A_52_P164763	Agilent4x44k	Kmt2e	chr5	23434428	23504235	NM_026984;uc008wqa.2;ENSMUST00000094962;ENSMUST00000115128;ENSMUST00000146375;uc012dsu.1;ENSMUST00000126586;uc008wqc.1	+
chr13	49567110	49567169	A_51_P142813	Agilent4x44k	Aspn	chr13	49544442	49567562	NM_025711;NM_001172481;uc007qjm.2;uc007qjn.2;ENSMUST00000021820;ENSMUST00000177948	+
chr10	60181758	60181817	A_52_P390944	Agilent4x44k	Chst3	chr10	60181527	60219260	uc007fem.2;NM_016803;uc011xeg.1;ENSMUST00000135158;ENSMUST00000068690;ENSMUST00000167915	-
chr10	96044654	96044713	A_52_P534118	Agilent4x44k	Eea1	chr10	95940662	96045518	uc007gwv.1;NM_001001932;uc007gwu.1;uc011xmg.1;uc011xmf.1;ENSMUST00000053484	+
chr10	80707350	80707409	A_51_P413710	Agilent4x44k	Ap3d1	chr10	80706977	80742211	NM_007460;uc007gek.1;ENSMUST00000020420	-
chr8	116889303	116889362	A_52_P302012	Agilent4x44k	Cmc2	chr8	116888684	116921455	uc009nom.1;NM_026844;ENSMUST00000155260;ENSMUST00000148235;ENSMUST00000131616;ENSMUST00000150128;ENSMUST00000078589;ENSMUST00000134356;ENSMUST00000128304	-
chr1	132113771	132113830	A_51_P504863	Agilent4x44k	Cdk18	chr1	132112237	132139685	ENSMUST00000027697;NM_008795;uc007coh.2;ENSMUST00000188387;ENSMUST00000112362;ENSMUST00000185601;ENSMUST00000189733	-
chr12	55640627	55640686	A_51_P113672	Agilent4x44k	Ralgapa1	chr12	55602889	55821516	NM_001112714;NM_001003719;NM_001286263;NM_019994;uc007nou.1;uc007nov.1;ENSMUST00000085385;ENSMUST00000110687;uc011ymb.1;uc007now.1;uc007nox.1;uc007noy.1	-
chr7	12806231	12806290	A_52_P270145	Agilent4x44k	Zfp329	chr7	12803779	12818860	NM_026046;uc009feh.2;uc012ezb.1;ENSMUST00000108546;ENSMUST00000072222;ENSMUST00000129647;ENSMUST00000121215	-
chr6	38353942	38354001	A_52_P131367	Agilent4x44k	AK167137	chr6	38305286	38354603	ENSMUST00000114900;NM_028421;uc009bjz.2;ENSMUST00000143702;ENSMUST00000031850;ENSMUST00000114898;NM_028864;uc012eka.1;uc009bka.1;uc009bkb.1	-
chr13	56639099	56639158	A_51_P212754	Agilent4x44k	Tgfbi	chr13	56609602	56639339	NM_009369;uc011zae.1;ENSMUST00000045173	+
chr19	10035029	10035082	A_51_P451758	Agilent4x44k	Rab3il1	chr19	10001668	10038380	uc008gov.1;ENSMUST00000121418;ENSMUST00000137637;ENSMUST00000149967;ENSMUST00000113161;ENSMUST00000117641;ENSMUST00000144788;NM_144538;uc008gox.1;uc008gow.1;ENSMUST00000131407;ENSMUST00000129882	+
chr1	88380978	88381002	A_51_P156334	Agilent4x44k	Trpm8	chr1	88277661	88389293	ENSMUST00000148138;uc029qrk.1;ENSMUST00000113114;uc029qrl.1;NM_134252;ENSMUST00000040210;ENSMUST00000171176	+
chr10	75937617	75937676	A_51_P269084	Agilent4x44k	Chchd10	chr10	75933466	75937734	uc007ftq.1;uc007ftr.1;NM_175329;ENSMUST00000058906	+
chr16	76291310	76291369	A_51_P152747	Agilent4x44k	Nrip1	chr16	76287400	76373827	ENSMUST00000121927;uc007zry.1;uc007zrx.1;NM_173440;ENSMUST00000054178;ENSMUST00000140483;ENSMUST00000141182;ENSMUST00000128871;ENSMUST00000145649	-
chr18	52660554	52660571	A_51_P321891	Agilent4x44k	1700034E13Rik	chr18	52646209	52663733	ENSMUST00000118724;ENSMUST00000091904;NM_030097;uc008exk.1;uc008exj.1	+
chr1	161083374	161083433	A_51_P195808	Agilent4x44k	Cenpl	chr1	161070767	161086724	ENSMUST00000111618;ENSMUST00000111620;ENSMUST00000028035;ENSMUST00000143486;uc007dfc.2;uc007dfe.2;NM_027429;NM_001159930;ENSMUST00000155808	+
chrX	87046724	87046773	A_51_P497833	Agilent4x44k	Il1rapl1	chrX	86740870	88115645	ENSMUST00000113966;NM_001160403;uc012hln.1;ENSMUST00000078875;uc009tsf.2;ENSMUST00000113964	-
chr9	65851437	65851458	A_52_P390918	Agilent4x44k	Trip4	chr9	65828925	65908794	NM_001170907;uc009qdz.2;NM_019797;uc012gvn.1;ENSMUST00000179395;ENSMUST00000122410;ENSMUST00000119245;ENSMUST00000117083;ENSMUST00000132380;ENSMUST00000134338;ENSMUST00000133747;ENSMUST00000126517;ENSMUST00000143864;ENSMUST00000139346	-
chr8	85079580	85079584	A_51_P354724	Agilent4x44k	Wdr83	chr8	85075034	85081306	NM_026399;uc009mph.1;ENSMUST00000093357;ENSMUST00000136696;ENSMUST00000131909;ENSMUST00000145880;ENSMUST00000142201;ENSMUST00000146900;ENSMUST00000152186;ENSMUST00000152785;ENSMUST00000149050;ENSMUST00000135463	-
chr13	100597332	100597391	A_52_P532323	Agilent4x44k	Marveld2	chr13	100595956	100616971	uc007rrb.2;NM_001038602;uc007rra.2;uc011zdz.1;NM_178410;ENSMUST00000163163;ENSMUST00000022137;ENSMUST00000168772	-
chr5	122364260	122364319	A_52_P649864	Agilent4x44k	Vps29	chr5	122354369	122364984	ENSMUST00000155671;ENSMUST00000118830;ENSMUST00000117868;ENSMUST00000132785;uc008zlc.1;uc008zlb.1;NM_019780;ENSMUST00000111729;ENSMUST00000118765;ENSMUST00000145821;ENSMUST00000154686	+
chr14	8222888	8222947	A_51_P297865	Agilent4x44k	Kctd6	chr14	8214147	8223569	NM_027782;uc011zfw.1;ENSMUST00000022272;uc007sex.2;ENSMUST00000170111	+
chr10	24906676	24906735	A_52_P596054	Agilent4x44k	Med23	chr10	24869985	24913681	uc007ere.2;uc007erf.2;NM_001166416;NM_027347;uc011xbu.1;uc007erd.2;ENSMUST00000092646;ENSMUST00000177522;ENSMUST00000177232;ENSMUST00000020159;ENSMUST00000176827;ENSMUST00000176285	+
chr17	56999477	56999536	A_51_P312825	Agilent4x44k	Pspn	chr17	56999456	57000018	uc008ddo.2;NM_008954;ENSMUST00000002740	-
chr4	59769981	59770040	A_52_P99470	Agilent4x44k	Inip	chr4	59769637	59801589	ENSMUST00000095063;uc008tac.1;NM_001013577;ENSMUST00000107526;ENSMUST00000143756;ENSMUST00000128548;ENSMUST00000138097	-
chr19	8160346	8160405	A_51_P144531	Agilent4x44k	Slc22a30	chr19	8160165	8405111	ENSMUST00000113298;uc008glx.1;uc008glv.1;uc008glw.1;uc008glu.1;NM_172776;ENSMUST00000142517;ENSMUST00000140910;ENSMUST00000149182;ENSMUST00000096269;ENSMUST00000064507;uc008glz.1;uc008gly.1;NM_177002;uc008gma.1;ENSMUST00000120540	-
chr13	20290378	20290437	A_52_P488572	Agilent4x44k	Elmo1	chr13	20090506	20608356	uc007ppm.2;NM_080288;uc007ppn.2;ENSMUST00000181429;ENSMUST00000072519;uc007ppo.1;ENSMUST00000180626;ENSMUST00000180767;uc007ppq.2;uc007ppr.2;NM_198093	+
chr7	141269865	141269924	A_52_P523445	Agilent4x44k	Cdhr5	chr7	141269084	141276786	NM_001114322;NM_028069;uc009kkk.2;uc009kkj.2;ENSMUST00000167263;ENSMUST00000080654	-
chr7	19354404	19354425	A_51_P390397	Agilent4x44k	Ercc1	chr7	19344778	19356524	ENSMUST00000003645;NM_001127324;uc009fll.2;NM_007948;uc009flm.2;ENSMUST00000160192;ENSMUST00000160909;ENSMUST00000160369;ENSMUST00000161378;ENSMUST00000176818;ENSMUST00000162992;ENSMUST00000162197;ENSMUST00000177486;ENSMUST00000176723	+
chr13	27574601	27574660	A_52_P64459	Agilent4x44k	Prl8a1	chr13	27573921	27582171	uc007pxv.1;NM_028477;ENSMUST00000006664;uc007pxw.1;ENSMUST00000095926	-
chr14	120946095	120946154	A_52_P235569	Agilent4x44k	Ipo5	chr14	120911193	120948044	uc007uzy.1;NM_023579;uc007uzz.1;ENSMUST00000032898	+
chr3	85660220	85660279	A_51_P340174	Agilent4x44k	Fam160a1	chr3	84496063	85887518	NM_001081093;uc008pqf.1;uc008pqe.1;uc008pqg.2;ENSMUST00000098990;ENSMUST00000154148;ENSMUST00000107687;ENSMUST00000143514;NM_001040461;uc008pqm.1;ENSMUST00000126445;uc008pqu.2;uc012cqz.1;NM_172682;uc008pqw.2;ENSMUST00000119077;ENSMUST00000118408;ENSMUST00000094148;ENSMUST00000125216;ENSMUST00000146862;uc008pqx.2;NM_177130;ENSMUST00000033643	-
chr7	108922107	108922166	A_52_P590625	Agilent4x44k	Nlrp10	chr7	108921852	108930158	NM_175532;uc009jdb.1;ENSMUST00000055745	-
chr8	70279780	70279839	A_52_P644897	Agilent4x44k	Sugp2	chr8	70234225	70279915	NM_001168290;uc009lzl.2;NM_172755;uc009lzm.2;ENSMUST00000164403;ENSMUST00000131489;ENSMUST00000093458;uc009lzn.1;ENSMUST00000156330;ENSMUST00000148378;uc009lzp.1;ENSMUST00000126239;ENSMUST00000130492;ENSMUST00000133924;ENSMUST00000136391;ENSMUST00000129402	+
chr12	75896671	75896704	A_52_P601950	Agilent4x44k	Syne2	chr12	75818317	76110928	uc007nxp.1;NM_001005510;uc007nxo.1;uc011ynv.1;uc007nxn.1;uc007nxm.1;ENSMUST00000044217;ENSMUST00000143031;ENSMUST00000133623;ENSMUST00000150317;ENSMUST00000157033;uc007nxr.1;ENSMUST00000085280;uc007nxs.1;ENSMUST00000139204;ENSMUST00000154762;uc007nxt.1;ENSMUST00000131480;ENSMUST00000154509;uc011ynw.1;ENSMUST00000126903;ENSMUST00000132161;ENSMUST00000151286	+
chr7	44881030	44881089	A_51_P392861	Agilent4x44k	Med25	chr7	44876764	44892403	uc009grm.1;uc009grn.1;uc009grq.1;uc009grp.1;NM_029365;uc009grr.1;ENSMUST00000003049;uc009grs.1	-
chr9	55185673	55185732	A_52_P616996	Agilent4x44k	Ube2q2	chr9	55148854	55207529	ENSMUST00000059555;NM_180600;uc009psb.2;ENSMUST00000121677;ENSMUST00000122441;ENSMUST00000148468	+
chr7	19255740	19255799	A_52_P1033349	Agilent4x44k	Opa3	chr7	19228334	19256543	ENSMUST00000063976;ENSMUST00000161711;NM_207525;uc009flc.1	+
chr1	151403824	151403883	A_52_P513752	Agilent4x44k	Swt1	chr1	151367698	151428455	NM_025819;uc007cyq.2;ENSMUST00000064771;ENSMUST00000111883;ENSMUST00000124880;ENSMUST00000139244;ENSMUST00000141977;ENSMUST00000129939;ENSMUST00000189595;ENSMUST00000138095;ENSMUST00000131312;ENSMUST00000185247	-
chr13	34178049	34178108	A_52_P56394	Agilent4x44k	Psmg4	chr13	34162963	34178172	NM_001110515;NM_001101430;ENSMUST00000124996;ENSMUST00000147632;uc007qbf.2;uc007qbe.2	+
chr1	134837977	134838036	A_52_P366313	Agilent4x44k	Ppp1r12b	chr1	134754658	134955942	ENSMUST00000045665;ENSMUST00000137022;uc007csm.1;uc007csl.1;ENSMUST00000156348;ENSMUST00000168381;uc007csn.1;NM_001081307;ENSMUST00000086444;ENSMUST00000141419;ENSMUST00000132025;ENSMUST00000112163	-
chr1	171229715	171229766	A_51_P405478	Agilent4x44k	Fcer1g	chr1	171229571	171234365	uc007dnl.1;NM_010185;ENSMUST00000079957;ENSMUST00000150997	-
chr11	93601069	93601128	A_52_P256997	Agilent4x44k	Car10	chr11	93098028	93601751	ENSMUST00000149611;ENSMUST00000107859;ENSMUST00000107861;ENSMUST00000042943;uc007kxi.2;uc007kxh.2;uc007kxg.1;ENSMUST00000107858;NM_028296;uc007kxj.2;ENSMUST00000092780;ENSMUST00000107863	+
chr3	89334258	89334317	A_51_P384718	Agilent4x44k	Efna4	chr3	89333390	89338028	ENSMUST00000029674;NM_007910;uc008pys.1	-
chrX	134075283	134075342	A_52_P415360	Agilent4x44k	Cstf2	chrX	134059187	134086821	ENSMUST00000113287;ENSMUST00000033609;ENSMUST00000113286;ENSMUST00000148080;ENSMUST00000149658;ENSMUST00000144483;uc012hoh.1;uc009ufi.1;NM_133196;uc009ufj.1;uc009ufk.1;ENSMUST00000156778;ENSMUST00000136510	+
chr7	102928364	102928423	A_51_P373498	Agilent4x44k	Olfr572	chr7	102927629	102928586	uc009isu.1;NM_147089;ENSMUST00000098214	+
chr18	88868908	88868967	A_52_P177685	Agilent4x44k	Socs6	chr18	88668695	88927481	ENSMUST00000136173;ENSMUST00000070116;NM_018821;uc008fvg.1;uc008fvh.1;uc008fvf.1;ENSMUST00000123826;ENSMUST00000125362;ENSMUST00000145120;ENSMUST00000147313	-
chr2	155847080	155847139	A_51_P341285	Agilent4x44k	Uqcc1	chr2	155846885	155930310	NM_018888;uc012chf.1;uc008nlo.2;ENSMUST00000136933;ENSMUST00000152818;ENSMUST00000151078;ENSMUST00000109632;ENSMUST00000109636;ENSMUST00000152766;ENSMUST00000161484;ENSMUST00000006036;ENSMUST00000109631;ENSMUST00000139232;ENSMUST00000123790;ENSMUST00000133726;ENSMUST00000141501;ENSMUST00000146995;ENSMUST00000162258;ENSMUST00000162749;ENSMUST00000155680;ENSMUST00000142655	-
chr6	24744017	24744076	A_51_P505986	Agilent4x44k	Hyal6	chr6	24733244	24745452	NM_028920;uc009bbw.1;ENSMUST00000031690	+
chr11	52252612	52252671	A_52_P244702	Agilent4x44k	Tcf7	chr11	52252294	52283014	uc007ivh.1;uc007ivi.1;ENSMUST00000086844;NM_009331;uc007ivj.2;uc007ivk.1;ENSMUST00000109071	-
chr19	5455496	5455555	A_51_P308796	Agilent4x44k	Fosl1	chr19	5447697	5455945	uc008gdc.1;NM_010235;ENSMUST00000025850	+
chr7	43457708	43457767	A_51_P155212	Agilent4x44k	Etfb	chr7	43444071	43457800	NM_026695;ENSMUST00000004729;uc009gmt.1;ENSMUST00000143096;ENSMUST00000155468	+
chr2	129133333	129133392	A_52_P324694	Agilent4x44k	Chchd5	chr2	129129699	129134134	NM_025395;uc008mhg.2;ENSMUST00000035481;ENSMUST00000149118;ENSMUST00000137881	+
chr8	84082646	84082692	A_52_P261722	Agilent4x44k	Rfx1	chr8	84066835	84096992	uc009mlt.2;uc009mlu.2;NM_009055;uc009mlv.2;ENSMUST00000005600	+
chr18	64271966	64272025	A_51_P431047	Agilent4x44k	St8sia3	chr18	64254358	64276146	uc008fed.1;NM_009182;ENSMUST00000025477;ENSMUST00000139622;ENSMUST00000134064;ENSMUST00000129518	+
chr2	85690220	85690279	A_51_P375550	Agilent4x44k	Olfr1008	chr2	85689430	85690372	NM_146866;uc008kkq.1;ENSMUST00000054868	+
chr6	24105483	24105542	A_52_P223414	Agilent4x44k	Slc13a1	chr6	24088282	24168092	uc009bbo.2;NM_019481;uc009bbp.2;ENSMUST00000031713;ENSMUST00000174594;ENSMUST00000177412;uc009bbq.1;ENSMUST00000176692	-
chr8	11612181	11612240	A_51_P499530	Agilent4x44k	Ankrd10	chr8	11611580	11635757	NM_001281974;NM_001281975;NM_133971;uc009kvp.2;uc009kvo.2;uc009kvq.2;ENSMUST00000033905;NM_001167967;uc009kvr.2;ENSMUST00000169782;uc009kvs.2	-
chr7	67730479	67730538	A_51_P185593	Agilent4x44k	Synm	chr7	67730160	67759742	uc009hiv.1;uc009hix.1;uc009hiw.1;NM_201639;NM_207663;NM_183312;ENSMUST00000051389;ENSMUST00000074233;uc009hiy.1	-
chr17	48351895	48351930	A_51_P269549	Agilent4x44k	Trem2	chr17	48346400	48354147	uc008cxj.1;uc008cxk.1;NM_001272078;NM_031254;ENSMUST00000024791;ENSMUST00000132340;ENSMUST00000113237;ENSMUST00000148545	+
chr10	79865134	79865193	A_51_P186178	Agilent4x44k	BC005764	chr10	79860474	79874634	uc011xid.1;NM_001170935;ENSMUST00000167250;uc007gae.1;NM_181681;uc007gaf.1;uc007gag.1;ENSMUST00000113452;ENSMUST00000166057;ENSMUST00000092325;ENSMUST00000170910;ENSMUST00000167897;ENSMUST00000165601;ENSMUST00000163111;ENSMUST00000167707;ENSMUST00000166023	-
chr8	106010117	106010176	A_51_P219325	Agilent4x44k	Ddx28	chr8	106009615	106011882	NM_028038;uc009nez.2;ENSMUST00000058579	-
chr8	110154655	110154714	A_52_P556433	Agilent4x44k	Calb2	chr8	110137503	110168206	uc009nkn.1;NM_007586;uc009nko.1;ENSMUST00000003754	-
chr1	66831099	66831158	A_51_P149455	Agilent4x44k	Acadl	chr1	66830838	66863309	NM_007381;ENSMUST00000027153;uc007bir.1;ENSMUST00000139208	-
chr6	108666315	108666374	A_51_P272553	Agilent4x44k	Bhlhe40	chr6	108660628	108666925	NM_011498;uc009ddn.1;ENSMUST00000032194;ENSMUST00000166346;ENSMUST00000163617	+
chr3	132982718	132982777	A_52_P507368	Agilent4x44k	Gstcd	chr3	132981753	133092033	ENSMUST00000029651;uc008rkh.1;uc008rkg.1;NM_026231;ENSMUST00000080583;ENSMUST00000160402;uc012cxx.1;ENSMUST00000161577;uc008rki.1;ENSMUST00000162926	-
chr11	58955452	58955511	A_52_P615375	Agilent4x44k	Trim17	chr11	58954684	58973098	NM_178218;uc007jct.1;uc007jcu.1;ENSMUST00000108817;ENSMUST00000047697;uc007jcv.1;NM_031172;ENSMUST00000075141	+
chr18	12142984	12143043	A_51_P131661	Agilent4x44k	Riok3	chr18	12128849	12157367	NM_024182;uc008eby.1;ENSMUST00000025270	+
chr7	120543995	120544053	A_52_P535430	Agilent4x44k	Abca16	chr7	120409646	120544813	uc009jmq.1;NM_001278943;ENSMUST00000144122;NM_001278944;uc012fsz.1;ENSMUST00000056042;ENSMUST00000120490;ENSMUST00000153845	+
chr14	64823196	64823255	A_51_P399000	Agilent4x44k	Hmbox1	chr14	64811600	64949871	ENSMUST00000022544;uc007uiq.1;uc007uip.1;ENSMUST00000176386;NM_177338;uc007uir.1;ENSMUST00000067843;ENSMUST00000176128;ENSMUST00000176832;ENSMUST00000177326;uc007uis.1;ENSMUST00000175744;ENSMUST00000176489;ENSMUST00000175905;ENSMUST00000176657;uc007uit.1	-
chr12	86056854	86056913	A_51_P124748	Agilent4x44k	Tgfb3	chr12	86056742	86079041	NM_009368;uc007ohn.2;ENSMUST00000003687	-
chr6	40891638	40891697	A_52_P74680	Agilent4x44k	AF479018	chr6	40891228	40891887	uc009bni.2	+
chr1	16102801	16102829	A_52_P346326	Agilent4x44k	Rpl7	chr1	16101295	16104662	ENSMUST00000058437;uc007ajl.3;NM_011291;ENSMUST00000140597;ENSMUST00000141217;ENSMUST00000151017;ENSMUST00000149566;ENSMUST00000125005	-
chr7	141438542	141438601	A_51_P121236	Agilent4x44k	Pidd1	chr7	141438113	141444025	ENSMUST00000026580;ENSMUST00000131980;ENSMUST00000128703;ENSMUST00000190068;ENSMUST00000147268;ENSMUST00000138065;uc012fxb.1;uc009klc.1;NM_022654;uc009kle.1;uc012fxc.1;ENSMUST00000106005;ENSMUST00000190882;ENSMUST00000154949;ENSMUST00000131621;ENSMUST00000190303;ENSMUST00000130878	-
chr7	35050458	35050517	A_52_P438082	Agilent4x44k	Cebpg	chr7	35046421	35056566	NM_009884;uc009gjk.1;ENSMUST00000130491;uc029weu.1;ENSMUST00000070191	-
chr5	21773784	21773843	A_52_P482941	Agilent4x44k	Dnajc2	chr5	21757267	21785251	ENSMUST00000030771;uc008woy.1;ENSMUST00000115193;uc008woz.1;NM_009584;uc008wpa.1;ENSMUST00000132962;ENSMUST00000115195;ENSMUST00000145955;uc008wpb.1;ENSMUST00000147987;uc008wpc.1;ENSMUST00000115192	-
chr14	49015472	49015531	A_52_P379889	Agilent4x44k	Exoc5	chr14	49012143	49066667	NM_207214;uc007tjv.2;ENSMUST00000162175;ENSMUST00000161504;ENSMUST00000160833;uc007tjw.1;ENSMUST00000160723	-
chr10	75246313	75246372	A_51_P129624	Agilent4x44k	Specc1l	chr10	75212072	75312400	NM_153406;uc007fqe.2;ENSMUST00000105421;NM_001145826;uc007fqf.2;ENSMUST00000040105	+
chr9	58156412	58156471	A_51_P140742	Agilent4x44k	Islr	chr9	58156263	58159221	NM_001195431;uc012gue.1;NM_012043;uc009pwk.2;ENSMUST00000168864;ENSMUST00000041477	-
chr12	44598592	44598651	A_51_P180413	Agilent4x44k	Nrcam	chr12	44328884	44601846	uc007nls.2;uc007nlt.2;NM_176930;NM_001146031;uc007nlv.2;uc007nlu.2;ENSMUST00000020939;ENSMUST00000110748;uc007nlw.1;uc007nlz.2;uc007nma.2;uc007nmb.2	+
chr12	105616733	105616792	A_51_P127800	Agilent4x44k	Atg2b	chr12	105613539	105685241	uc029rxu.1;uc007oyo.2;NM_029654;uc007oyp.2;ENSMUST00000041055;uc007oyq.1	-
chr13	89710467	89710526	A_52_P1044655	Agilent4x44k	Vcan	chr13	89655309	89742512	uc007rjh.1;uc011zck.1;uc007rjg.1;uc007rji.2;NM_001134475;NM_001081249;NM_019389;NM_001134474;ENSMUST00000109546;ENSMUST00000159910;ENSMUST00000109544;ENSMUST00000160740;ENSMUST00000109543;ENSMUST00000159285;uc007rjj.2;NM_172955;uc007rjk.2;ENSMUST00000160029;ENSMUST00000159337;ENSMUST00000162715	-
chr1	172199228	172199266	A_51_P411253	Agilent4x44k	Pea15a	chr1	172196728	172206804	ENSMUST00000013842;ENSMUST00000111247;uc007dpy.1;NM_011063;ENSMUST00000125361;ENSMUST00000155109;ENSMUST00000152432	-
chr9	72458467	72458526	A_51_P100174	Agilent4x44k	Mns1	chr9	72438011	72459199	ENSMUST00000183809;ENSMUST00000184604;NM_008613;uc009qpx.2;ENSMUST00000034746	+
chr12	81472146	81472205	A_51_P404300	Agilent4x44k	Cox16	chr12	81358860	81532911	ENSMUST00000164386;uc007oca.1;uc007obz.1;ENSMUST00000110340;ENSMUST00000166723;NM_001038995;uc007ocb.1;ENSMUST00000062182;ENSMUST00000085319;NM_009620;uc007ocd.1;ENSMUST00000166664;NM_025461;uc007oce.1;uc007ocf.1;ENSMUST00000002757;ENSMUST00000168463;ENSMUST00000171237;ENSMUST00000163282;ENSMUST00000167819;ENSMUST00000169124;ENSMUST00000171459;ENSMUST00000170958;ENSMUST00000168961;ENSMUST00000169…	-
chr8	113698820	113698879	A_51_P283968	Agilent4x44k	Adamts18	chr8	113697126	113848843	ENSMUST00000093113;uc009nns.1;uc009nnr.1;NM_172466;uc012gle.1;uc009nnt.1;uc009nnu.1	-
chr4	127311604	127311663	A_52_P117352	Agilent4x44k	Gja4	chr4	127311419	127314039	NM_008120;uc008uur.1;ENSMUST00000053753	-
chr19	23947195	23947254	A_52_P429944	Agilent4x44k	Apba1	chr19	23758875	23949597	NM_177034;uc012bjp.1;uc008hai.1;ENSMUST00000025830	+
chr11	101581142	101581201	A_52_P14980	Agilent4x44k	Nbr1	chr11	101552106	101581951	NM_001252220;uc007lpg.2;ENSMUST00000103099;ENSMUST00000147239;NM_001252223;NM_001252222;NM_008676;uc007lpj.2;uc007lpi.2;uc007lph.2;ENSMUST00000103098;ENSMUST00000107208;ENSMUST00000123558;ENSMUST00000107213;ENSMUST00000149170;ENSMUST00000107212;ENSMUST00000127421;ENSMUST00000136185;ENSMUST00000107218;ENSMUST00000071537;ENSMUST00000146452;ENSMUST00000127871;uc007lpk.2;ENSMUST00000149019;ENSMUST000…	+
chr7	140046947	140047006	A_52_P665478	Agilent4x44k	Msx3	chr7	140046156	140049089	NM_010836;uc012fwf.1;ENSMUST00000055353;ENSMUST00000172775	-
chr5	145220863	145220922	A_52_P677220	Agilent4x44k	Zkscan5	chr5	145204558	145221750	uc009amo.2;uc009amn.2;NM_001167944;NM_016683;ENSMUST00000085671;ENSMUST00000031601;ENSMUST00000161896;ENSMUST00000162168;ENSMUST00000161881;ENSMUST00000160162	+
chr8	114154436	114154495	A_51_P502092	Agilent4x44k	Nudt7	chr8	114133557	114154739	ENSMUST00000073521;NM_001290182;NM_001290181;NM_001290180;NM_024437;NM_024446;ENSMUST00000066514;uc009nnw.2;uc012glf.1;uc009nny.2;uc009nnv.2;ENSMUST00000109109;ENSMUST00000147605;ENSMUST00000134593	+
chr7	31117229	31117288	A_51_P342877	Agilent4x44k	Scn1b	chr7	31116523	31126945	NM_011322;uc009gie.1;ENSMUST00000188002;ENSMUST00000098548;ENSMUST00000187469	-
chr18	83003295	83003354	A_52_P244030	Agilent4x44k	Zfp516	chr18	82910878	83005314	NM_183033;uc008fuf.2;ENSMUST00000171238;NM_001177464;uc008fug.2;ENSMUST00000071233	+
chr9	106658970	106659029	A_51_P274506	Agilent4x44k	Tex264	chr9	106658745	106685952	uc009rkk.1;uc009rkl.1;NM_011573;uc009rkm.1;uc009rkn.1;NM_001286498;NM_001081654;ENSMUST00000169068;ENSMUST00000163441;ENSMUST00000046735;ENSMUST00000191205;ENSMUST00000185257;ENSMUST00000188892;ENSMUST00000188120;ENSMUST00000190948;ENSMUST00000185645	-
chr4	56885701	56885760	A_51_P455429	Agilent4x44k	Tmem245	chr4	56866923	56947437	ENSMUST00000068792;NM_175518;uc008sxw.2;ENSMUST00000132816;ENSMUST00000125082;ENSMUST00000107609;ENSMUST00000155625	-
chr7	4009156	4009215	A_51_P503797	Agilent4x44k	Lair1	chr7	4007072	4063204	uc012ewk.1;uc009ews.2;uc012ewm.1;uc012ewn.1;uc009ewu.2;uc009ewt.2;uc012ewl.1;NM_001113474;NM_178611;ENSMUST00000086400;ENSMUST00000068865;ENSMUST00000086401;ENSMUST00000136616;ENSMUST00000149395;ENSMUST00000131126;ENSMUST00000108600;ENSMUST00000119711	-
chr11	76208780	76208839	A_52_P255849	Agilent4x44k	Fam57a	chr11	76179671	76214827	ENSMUST00000129853;ENSMUST00000127340;ENSMUST00000094014;NM_027773;uc007kfg.2;ENSMUST00000130527;ENSMUST00000169560	+
chr1	55072337	55072396	A_52_P650553	Agilent4x44k	Coq10b	chr1	55052769	55072702	NM_026424;NM_001039710;uc007baa.1;uc007azz.1;ENSMUST00000087617;ENSMUST00000027125;ENSMUST00000185474;ENSMUST00000185918	+
chr3	103043829	103043887	A_52_P320464	Agilent4x44k	Csde1	chr3	103020545	103058189	uc008qsi.2;uc008qsg.2;uc008qsh.2;NM_144901;NM_001161854;ENSMUST00000029446;uc008qsj.2;uc008qsk.1;uc008qsl.2	+
chr8	25677500	25677559	A_52_P574710	Agilent4x44k	Whsc1l1	chr8	25601601	25719667	ENSMUST00000155861;ENSMUST00000136107;ENSMUST00000146919;ENSMUST00000139966;ENSMUST00000142395;uc009lgk.1;uc009lgl.1;NM_001001735;uc009lgm.1;ENSMUST00000143445;uc009lgn.1;NM_001081269;ENSMUST00000084026;ENSMUST00000141781;uc009lgp.1;ENSMUST00000153597	+
chr12	87863513	87863572	A_52_P508229	Agilent4x44k	Gm1995	chr12	87861349	87865690	uc011ypq.1	+
chr18	37310370	37310429	A_52_P529195	Agilent4x44k	Pcdha3	chr18	36930284	37841873	NM_054072;uc008eot.2;uc008eou.1;ENSMUST00000070797;NM_198117;uc008eov.2;uc012bbv.1;ENSMUST00000115662;uc008eow.2;NM_138662;NM_007766;uc008eox.2;uc008eoy.1;NM_001174154;ENSMUST00000115661;NM_009959;uc008eoz.2;NM_007767;uc008epb.2;uc012bbw.1;uc008epc.2;NM_009957;NM_201243;uc008epd.2;NM_138661;uc008epe.2;ENSMUST00000115659;NM_009961;uc008epf.2;ENSMUST00000115658;uc008eph.2;uc012bbx.1;NM_009960;uc008…	+
chrX	93764888	93764947	A_51_P392291	Agilent4x44k	Pdk3	chrX	93764607	93832201	ENSMUST00000045748;NM_145630;uc009tsx.1;ENSMUST00000154717;ENSMUST00000134502	-
chr5	33372313	33372372	A_51_P411645	Agilent4x44k	Maea	chr5	33335571	33373294	uc008xap.1;NM_021500;uc008xaq.1;ENSMUST00000114449	+
chrX	159971865	159971924	A_51_P164286	Agilent4x44k	Sh3kbp1	chrX	159627272	159978069	ENSMUST00000112456;uc009uss.2;NM_001135727;uc009ust.2;ENSMUST00000073094;ENSMUST00000150433;uc009usu.1;ENSMUST00000123433;NM_021389;uc009usv.2;ENSMUST00000141354;ENSMUST00000080394;NM_001135728;uc009usx.2;ENSMUST00000112451;ENSMUST00000112453;uc009usy.2;ENSMUST00000112447;ENSMUST00000152426;ENSMUST00000134062;ENSMUST00000128185;ENSMUST00000142426;ENSMUST00000130987	+
chr7	44864396	44864455	A_51_P369628	Agilent4x44k	Ptov1	chr7	44863067	44869788	uc009grj.1;NM_133949;uc009grk.1;ENSMUST00000140732;ENSMUST00000046575;ENSMUST00000128376;ENSMUST00000152198;ENSMUST00000132521;ENSMUST00000145684;ENSMUST00000153085;uc009grl.1;ENSMUST00000132707;ENSMUST00000136784;ENSMUST00000123936	-
chr11	33630511	33630570	A_51_P117087	Agilent4x44k	Kcnip1	chr11	33629339	33993193	ENSMUST00000101368;uc007ikr.2;NM_001190886;uc007iko.2;uc007ikq.2;uc007ikp.2;NM_027398;NM_001190885;ENSMUST00000065970;ENSMUST00000109340;ENSMUST00000154760;ENSMUST00000135034	-
chr11	80363990	80364018	A_52_P549929	Agilent4x44k	5730455P16Rik	chr11	80360491	80378034	NM_027472;uc007klv.2;ENSMUST00000179332;ENSMUST00000103225;ENSMUST00000149614;ENSMUST00000134274	-
chr9	21935574	21935628	A_51_P378932	Agilent4x44k	Ccdc159	chr9	21927470	21935872	uc009omx.1;uc009omz.2;NM_001164614;NM_025977;uc009omy.2;ENSMUST00000170304;ENSMUST00000006403	+
chrX	7774661	7774720	A_51_P199671	Agilent4x44k	Tfe3	chrX	7762560	7775202	ENSMUST00000144715;ENSMUST00000132209;ENSMUST00000077680;NM_001105196;NM_001271489;NM_001271490;NM_172472;uc009smh.2;uc009smg.2;uc009smi.2;ENSMUST00000079542;ENSMUST00000115679;uc012hek.1;ENSMUST00000137467;ENSMUST00000143680;ENSMUST00000115680;NM_001105197;ENSMUST00000144900;uc009smj.2;ENSMUST00000115677;NM_001271491;uc009smk.2;ENSMUST00000101695;ENSMUST00000115678;ENSMUST00000126694;uc009sml.2;…	+
chr4	108814942	108815001	A_51_P465473	Agilent4x44k	Btf3l4	chr4	108814294	108834248	uc008ubq.1;uc008ubp.1;NM_027453;uc008ubo.1;ENSMUST00000102742;ENSMUST00000102741;ENSMUST00000102740;ENSMUST00000102739;uc008ubr.1;ENSMUST00000125707;ENSMUST00000139464	-
chrX	154032521	154032532	A_51_P366741	Agilent4x44k	4921511M17Rik	chrX	154109632	154120685	NM_030036;NM_001243017;NM_001201358	-
chr11	67730664	67730722	A_52_P646391	Agilent4x44k	Glp2r	chr11	67661501	67771153	uc007jmy.1;ENSMUST00000021289;NM_175681;uc007jna.1;ENSMUST00000051765	-
chr10	129322432	129322491	A_51_P477229	Agilent4x44k	Olfr780	chr10	129321569	129322593	ENSMUST00000063168;NM_146284;uc007hpt.1	+
chr10	116273944	116274003	A_52_P628445	Agilent4x44k	Ptprr	chr10	116018213	116274932	ENSMUST00000063470;ENSMUST00000142617;NM_011217;uc007hbp.2;NM_001161837;uc007hbr.2;ENSMUST00000105271;NM_001161839;uc011xnk.1;ENSMUST00000148731;NM_001161840;NM_001161838;uc007hbt.2;uc007hbs.2;ENSMUST00000155606;ENSMUST00000128399;ENSMUST00000124369	+
chr11	69324936	69324962	A_52_P298867	Agilent4x44k	Trappc1	chr11	69323980	69325793	ENSMUST00000102602;NM_001024206;uc007jpq.2;ENSMUST00000102601;ENSMUST00000060956;uc007jpr.1;ENSMUST00000108662;ENSMUST00000140555	+
chr7	125632637	125632696	A_51_P362877	Agilent4x44k	Il21r	chr7	125603428	125633570	uc009jqe.2;NM_021887;uc012ftn.1;uc009jqf.2;ENSMUST00000033000	+
chr18	64561692	64561728	A_51_P192329	Agilent4x44k	Atp8b1	chr18	64528978	64661000	NM_001001488;uc008fem.1;ENSMUST00000025482	-
chr9	99090218	99090277	A_52_P581110	Agilent4x44k	Pik3cb	chr9	99036654	99140211	ENSMUST00000035037;uc012gyy.1;ENSMUST00000136965;NM_029094;uc009rdv.2	-
chr16	97949771	97949830	A_51_P367150	Agilent4x44k	Zbtb21	chr16	97947434	97962621	uc029szd.1;uc029sze.1;uc029szc.1;uc029szb.1;NM_175428;NM_001081684;NM_001081685;ENSMUST00000113734;ENSMUST00000063605;ENSMUST00000052089	-
chr19	47735312	47735371	A_51_P437188	Agilent4x44k	Sfr1	chr19	47731755	47735588	NM_026377;uc008hvk.1;ENSMUST00000099353	+
chr9	21399796	21399841	A_52_P626770	Agilent4x44k	Ilf3	chr9	21367870	21405363	NM_001042709;NM_001042708;NM_010561;NM_001042707;NM_001277321;uc009olb.1;uc009olc.1;uc009olf.1;uc009old.1;uc009ole.1;ENSMUST00000115414;ENSMUST00000067646;NM_001277322;uc009olg.1	+
chr10	94199975	94200033	A_51_P458540	Agilent4x44k	Ndufa12	chr10	94198955	94221443	ENSMUST00000020209;ENSMUST00000179990;NM_025551;uc007gvq.1;ENSMUST00000125379;ENSMUST00000135292	+
chr13	21467128	21467187	A_51_P251487	Agilent4x44k	Nkapl	chr13	21467046	21468509	NM_025719;uc007pqm.2;ENSMUST00000068235	-
chr7	38221003	38221062	A_51_P418725	Agilent4x44k	Plekhf1	chr7	38220653	38227994	uc009gku.2;NM_024413;ENSMUST00000098513	-
chr2	167103812	167103871	A_52_P350554	Agilent4x44k	Kcnb1	chr2	167095968	167190155	NM_008420;uc008nzh.2;uc008nzi.2;ENSMUST00000059826;ENSMUST00000131267	-
chr10	24817675	24817734	A_51_P226760	Agilent4x44k	Enpp3	chr10	24773813	24836195	uc029qwj.1;NM_134005;uc007era.1;ENSMUST00000020169;uc007erb.1;uc007erc.1	-
chr18	67192308	67192367	A_51_P458140	Agilent4x44k	Chmp1b	chr18	67088297	67226792	NM_177137;uc008fls.1;uc008flr.1;ENSMUST00000025402;NM_010307;uc008flt.1;ENSMUST00000076605;NM_024190;uc008flu.2	+
chr2	148768729	148768788	A_52_P214347	Agilent4x44k	Cst11	chr2	148768609	148771497	ENSMUST00000028934;NM_030059;uc008mtl.1	-
chr16	85457334	85457387	A_51_P462461	Agilent4x44k	Cyyr1	chr16	85421533	85553397	ENSMUST00000175700;ENSMUST00000114174;NM_144853;uc007ztu.2;ENSMUST00000163020	-
chr14	56165958	56166017	A_51_P126365	Agilent4x44k	Gzmn	chr14	56165795	56174596	NM_153052;uc007ubr.1;uc011zlz.1;ENSMUST00000015587	-
chr6	142821559	142821618	A_52_P108850	Agilent4x44k	St8sia1	chr6	142821540	142964452	uc009epv.1;NM_011374;ENSMUST00000032421;ENSMUST00000147058	-
chr10	120925522	120925556	A_52_P89756	Agilent4x44k	Lemd3	chr10	120923410	120979332	uc011xoy.1;uc007hfi.1;NM_001081193;ENSMUST00000119944;ENSMUST00000119093	-
chr4	90225266	90225325	A_51_P136390	Agilent4x44k	Zfp352	chr4	90218819	90225702	NM_153102;uc008tom.1;ENSMUST00000107129;ENSMUST00000080541	+
chr11	11415306	11415337	A_51_P354345	Agilent4x44k	Zpbp	chr11	11279626	11462419	ENSMUST00000020413;NM_015785;NM_001185153;uc011xrm.1;uc007iae.2	-
chr14	55603402	55603424	A_51_P191469	Agilent4x44k	Rnf31	chr14	55591708	55610030	ENSMUST00000019443;NM_194346;uc007tzi.1;ENSMUST00000140178;ENSMUST00000134863;NM_008394;NM_001159417;uc007tzk.2;uc007tzl.2;ENSMUST00000130697;ENSMUST00000136109;uc007tzm.1;NM_001159418;ENSMUST00000138037;uc007tzn.1;ENSMUST00000145680;ENSMUST00000126269	+
chrX	142853548	142853607	A_52_P305995	Agilent4x44k	Ammecr1	chrX	142851146	142966728	ENSMUST00000041317;NM_019496;uc009umc.1	-
chr6	85830434	85830493	A_51_P479230	Agilent4x44k	Nat8	chr6	85830386	85832082	NM_023455;uc009cqh.2;ENSMUST00000032073	-
chr19	44760885	44760907	A_51_P375526	Agilent4x44k	Pax2	chr19	44756045	44837871	ENSMUST00000174490;NM_011037;uc008hqa.2;ENSMUST00000004340;ENSMUST00000173346	+
chr1	83061568	83061627	A_51_P269721	Agilent4x44k	Krtap28-13	chr1	83060930	83061921	ENSMUST00000188005	+
chr2	86314704	86314763	A_51_P203382	Agilent4x44k	Olfr1053	chr2	86314342	86315285	NM_001177857;uc012bys.1;ENSMUST00000099897	-
chr1	179746352	179746411	A_51_P118763	Agilent4x44k	Gm1305	chr1	179695297	179804015	ENSMUST00000131716;ENSMUST00000027768;NM_026375;uc011wxn.1;ENSMUST00000140489;uc007dvq.1;ENSMUST00000151734;ENSMUST00000125816;ENSMUST00000127250;ENSMUST00000145968;ENSMUST00000147137	-
chr17	24079546	24079605	A_52_P619138	Agilent4x44k	Pdpk1	chr17	24073679	24150924	NM_011062;NM_001080773;uc012amc.1;uc008auj.1;uc008auk.2;NM_001286662;ENSMUST00000102927;ENSMUST00000115411;ENSMUST00000115409;ENSMUST00000115407;ENSMUST00000052462;ENSMUST00000147199;ENSMUST00000140906;uc008aul.1;ENSMUST00000150578;ENSMUST00000144533;ENSMUST00000154982;ENSMUST00000128997	-
chr3	98310040	98310071	A_51_P116039	Agilent4x44k	Hmgcs2	chr3	98280430	98310738	uc008qpr.2;NM_008256;ENSMUST00000120541;ENSMUST00000090746	+
chr14	30663588	30663647	A_51_P329675	Agilent4x44k	Rft1	chr14	30654360	30691317	ENSMUST00000064230;uc007svn.1;NM_177815;uc007svm.1;ENSMUST00000133573;ENSMUST00000143923;ENSMUST00000143534;ENSMUST00000131097;ENSMUST00000155689	+
chr18	67135597	67135638	A_52_P426416	Agilent4x44k	Chmp1b	chr18	67088297	67226792	NM_177137;uc008fls.1;uc008flr.1;ENSMUST00000025402;NM_010307;uc008flt.1;ENSMUST00000076605;NM_024190;uc008flu.2	+
chr17	42507432	42507491	A_51_P161257	Agilent4x44k	Ptchd4	chr17	42315946	42507741	uc012atn.1;NM_028474;uc012ato.1;ENSMUST00000048691	+
chr4	88591950	88592009	A_51_P363308	Agilent4x44k	Ifna9	chr4	88591812	88592385	NM_010507;uc008tnc.1;ENSMUST00000102807	-
chr18	60816140	60816199	A_51_P160284	Agilent4x44k	Tcof1	chr18	60813755	60848971	ENSMUST00000176630;uc008fbc.2;uc008fbb.2;NM_001198984;NM_011552;ENSMUST00000175934;ENSMUST00000163446;uc012bdn.1;ENSMUST00000177172;ENSMUST00000176088;ENSMUST00000177343	-
chr1	16677536	16677595	A_51_P259415	Agilent4x44k	Tmem70	chr1	16665190	16678275	uc007ajy.1;uc007ajx.1;NM_026392;NM_027415;ENSMUST00000177501;ENSMUST00000177532;ENSMUST00000065373;ENSMUST00000176451	+
chr12	64976780	64976839	A_51_P281447	Agilent4x44k	Fam179b	chr12	64965741	65022573	uc007nqs.2;NM_177805;uc007nqu.2;uc007nqt.2;uc007nqv.2;ENSMUST00000066296	+
chr7	106971837	106971896	A_52_P404281	Agilent4x44k	Olfr711	chr7	106971367	106975451	NM_147035;uc009jap.2;ENSMUST00000051715	-
chr16	17141051	17141110	A_51_P403243	Agilent4x44k	Ccdc116	chr16	17139063	17147229	NM_001164606;uc007ykd.1;NM_029779;uc007yke.1;ENSMUST00000023452;ENSMUST00000115711;ENSMUST00000115709;ENSMUST00000145792	-
chr4	103159453	103159512	A_51_P119890	Agilent4x44k	Mier1	chr4	103114389	103165754	NM_027696;NM_001286222;ENSMUST00000136092;ENSMUST00000106858;ENSMUST00000137348;uc008txd.1;uc008txe.1;ENSMUST00000149259;ENSMUST00000143417;ENSMUST00000144219;ENSMUST00000134533;uc012dhr.1;uc008txf.1;NM_001286221;NM_001286223;ENSMUST00000030247;ENSMUST00000097945;ENSMUST00000147491;ENSMUST00000106857;uc008txg.1;uc008txh.1;uc008txi.1;NM_001039081;ENSMUST00000151588;ENSMUST00000124348;uc008txj.1;EN…	+
chr5	108993700	108993759	A_51_P216576	Agilent4x44k	Vmn2r10	chr5	108993411	109006471	uc008ypf.2;ENSMUST00000176594;NM_009491;uc009vdh.1;ENSMUST00000079163	-
chr6	29323844	29323903	A_52_P638283	Agilent4x44k	Fam71f1	chr6	29319139	29336022	NM_001289664;NM_001289665;NM_207258;NM_001289663;uc009bdf.1;uc012eiy.1;uc012eiz.1;uc012eja.1;ENSMUST00000168771;ENSMUST00000090487;ENSMUST00000164560;ENSMUST00000163229;ENSMUST00000166462	+
chr12	111545882	111545941	A_51_P244439	Agilent4x44k	Eif5	chr12	111538100	111546753	NM_173363;NM_178041;uc007pdd.2;uc007pdf.2;uc007pde.2;ENSMUST00000166123;ENSMUST00000050993;uc007pdg.2;uc007pdh.1;uc007pdi.2	+
chr2	132534098	132534157	A_52_P384069	Agilent4x44k	Gpcpd1	chr2	132529082	132587729	ENSMUST00000145694;uc008mmv.1;uc008mmw.1;uc008mna.1;uc008mmz.1;uc008mmy.1;uc008mmx.1;NM_028802;NM_001042671;ENSMUST00000149854;ENSMUST00000060955;ENSMUST00000110136;ENSMUST00000148833;ENSMUST00000127712;ENSMUST00000110142;NM_001042672;uc008mnb.1;ENSMUST00000028822;ENSMUST00000124632;ENSMUST00000124107;ENSMUST00000110135;ENSMUST00000140867;uc008mnc.1;ENSMUST00000131617	-
chr1	94013498	94013557	A_52_P1075692	Agilent4x44k	Gm6086	chr1	93990508	94017147	NM_001039219;uc007cet.1;ENSMUST00000097632	+
chr5	100796556	100796615	A_52_P421918	Agilent4x44k	Helq	chr5	100762145	100798600	ENSMUST00000044684;NM_001081107;uc008yhz.1;uc012dzs.1;ENSMUST00000139203;ENSMUST00000133845;ENSMUST00000138417;ENSMUST00000155362;uc008yia.1;ENSMUST00000135102;ENSMUST00000152554;ENSMUST00000151201;ENSMUST00000144948	-
chr6	124705046	124705088	A_51_P518586	Agilent4x44k	Emg1	chr6	124704369	124712178	NM_013536;uc009drg.2;ENSMUST00000004379;ENSMUST00000125795;ENSMUST00000142187;ENSMUST00000141251	-
chr15	80110610	80110669	A_51_P270733	Agilent4x44k	Syngr1	chr15	80091333	80119501	uc007wvd.1;NM_207708;uc007wvc.1;NM_009303;ENSMUST00000009728;ENSMUST00000009727;ENSMUST00000143928;ENSMUST00000135727	+
chr17	6044095	6044154	A_52_P188172	Agilent4x44k	Synj2	chr17	5941279	6044290	NM_001113353;NM_001113352;uc008afk.2;uc008afm.2;ENSMUST00000146009;ENSMUST00000115791;ENSMUST00000134767;ENSMUST00000080283;uc012ajh.1;uc008afp.2;NM_011523;NM_001113351;uc008afo.2;uc008afn.2;ENSMUST00000142409;ENSMUST00000061091;ENSMUST00000115790;ENSMUST00000115789;uc008afr.1;ENSMUST00000115788;ENSMUST00000115787;uc008afs.1;ENSMUST00000115786;uc008afv.1;uc008afu.1;ENSMUST00000115784;ENSMUST00000…	+
chr6	88479212	88479271	A_52_P34950	Agilent4x44k	Ruvbl1	chr6	88465409	88497572	ENSMUST00000032165;NM_019685;uc009cvh.1;ENSMUST00000129035	+
chr3	5561342	5561401	A_51_P507637	Agilent4x44k		chrX	157443855	157492287	ENSMUST00000112529;NM_009214;uc009urz.1;ENSMUST00000145477;ENSMUST00000146026;ENSMUST00000127089;ENSMUST00000123770	-
chr8	83313078	83313137	A_51_P184806	Agilent4x44k	Elmod2	chr8	83312631	83332486	uc009mjy.1;NM_001170691;NM_178736;uc009mka.2;uc009mjz.2;ENSMUST00000177594;ENSMUST00000053902;ENSMUST00000150124	-
chr16	36716982	36717041	A_52_P666065	Agilent4x44k	Ildr1	chr16	36693977	36726804	NM_001285791;NM_134109;NM_001285788;ENSMUST00000023617;ENSMUST00000089618;ENSMUST00000153802;uc007zcs.1;uc007zcu.1;uc007zct.1;uc007zcr.1;ENSMUST00000119464;ENSMUST00000128084	+
chr5	137639159	137639198	A_52_P151278	Agilent4x44k	Lrch4	chr5	137629121	137642902	ENSMUST00000031734;NM_001168652;NM_146164;uc009ade.2;ENSMUST00000176988;ENSMUST00000177477;ENSMUST00000177545;ENSMUST00000176011;ENSMUST00000176667;ENSMUST00000175968;ENSMUST00000176871;ENSMUST00000176768;ENSMUST00000177466;ENSMUST00000166099;NM_001081962;ENSMUST00000177354;ENSMUST00000176256;ENSMUST00000176075;ENSMUST00000177038	+
chr17	44814179	44814238	A_52_P55876	Agilent4x44k	Runx2	chr17	44495987	44814797	ENSMUST00000162816;NM_001271631;NM_001271630;NM_001145920;NM_009820;NM_001271627;NM_001146038;uc008cqc.2;uc008cqi.2;uc008cqb.2;uc008cqa.2;uc008cpz.2;uc012aty.1;uc008cpy.2;ENSMUST00000113572;ENSMUST00000113571;ENSMUST00000162878;ENSMUST00000159943;ENSMUST00000162373;ENSMUST00000162629;ENSMUST00000160673;ENSMUST00000113568;ENSMUST00000162130;uc008cqd.1;ENSMUST00000160199;ENSMUST00000160672;ENSMUST0…	-
chr11	107208758	107208791	A_51_P443857	Agilent4x44k	Pitpnc1	chr11	107207891	107470720	uc007mak.1;NM_145823;uc007mam.1;uc007mal.1;ENSMUST00000103064;ENSMUST00000040380;uc007man.1;ENSMUST00000134763;uc007mao.1;uc007map.1;ENSMUST00000146680	-
chr7	107954663	107954722	A_52_P286288	Agilent4x44k	Olfr474	chr7	107954642	107955575	NM_146495;uc009jbq.1;ENSMUST00000054434	+
chr4	135919680	135919739	A_51_P208511	Agilent4x44k	Cnr2	chr4	135895394	135920210	ENSMUST00000097843;NM_009924;uc009vdb.1;uc008vhh.2;ENSMUST00000068830	+
chr11	117836588	117836647	A_51_P411527	Agilent4x44k	Syngr2	chr11	117809666	117839908	NM_009304;uc007mnx.2;uc007mny.2;ENSMUST00000026649;ENSMUST00000132298;ENSMUST00000177131;ENSMUST00000177241;ENSMUST00000120928;ENSMUST00000175737;ENSMUST00000143852;ENSMUST00000176936;uc007moa.2;NM_027827;uc007mob.2;ENSMUST00000073388;ENSMUST00000149668;ENSMUST00000153850;ENSMUST00000139945;uc007moc.1;ENSMUST00000148016;ENSMUST00000131268	+
chr11	117155369	117155428	A_52_P197223	Agilent4x44k	Sec14l1	chr11	117115168	117159268	ENSMUST00000127090;uc007mna.2;NM_001166506;NM_028777;NM_001166507;uc011yih.1;uc007mnc.2;uc007mnb.2;ENSMUST00000021177;ENSMUST00000103026;ENSMUST00000090433;ENSMUST00000146585;ENSMUST00000153437	+
chr3	89051988	89052039	A_52_P593361	Agilent4x44k	Ash1l	chr3	88950363	89079375	uc008pxi.1;ENSMUST00000186583;NM_138679;uc008pxj.1;ENSMUST00000090933;ENSMUST00000189824	+
chrX	48275090	48275149	A_52_P543040	Agilent4x44k	Utp14a	chrX	48256862	48282453	ENSMUST00000080713;ENSMUST00000125966;ENSMUST00000152624;uc009tcb.1;NM_028276;uc009tca.1	+
chr12	79074669	79074690	A_52_P125954	Agilent4x44k	Plekhh1	chr12	79029162	79081655	NM_181073;uc007nzr.2;ENSMUST00000039928	+
chr4	12155696	12155755	A_51_P179498	Agilent4x44k		chrX	157443855	157492287	ENSMUST00000112529;NM_009214;uc009urz.1;ENSMUST00000145477;ENSMUST00000146026;ENSMUST00000127089;ENSMUST00000123770	-
chr3	96711572	96711631	A_51_P165156	Agilent4x44k	Polr3c	chr3	96711490	96727628	ENSMUST00000029741;ENSMUST00000154679;NM_028925;uc008qoa.2;ENSMUST00000128918;uc008qob.2;ENSMUST00000137009;uc008qoc.2;ENSMUST00000141377;uc008qod.2;ENSMUST00000125183	-
chrX	7732317	7732376	A_51_P159610	Agilent4x44k	Ccdc120	chrX	7731713	7741341	NM_207202;uc009smf.1;ENSMUST00000033490	-
chr1	21402415	21402474	A_52_P83097	Agilent4x44k	Kcnq5	chr1	21398402	21961942	NM_001160139;NM_023872;uc011wio.1;uc007alq.2;ENSMUST00000029667;ENSMUST00000115300;ENSMUST00000173058;ENSMUST00000174183;ENSMUST00000173404;uc009uzv.1;ENSMUST00000115299;ENSMUST00000134505	-
chr12	69746873	69746932	A_51_P234140	Agilent4x44k	Cdkl1	chr12	69746847	69790707	NM_183294;uc007nst.1;ENSMUST00000021377	-
chr6	148203036	148203095	A_52_P591791	Agilent4x44k	Ergic2	chr6	148179079	148212374	ENSMUST00000136008;NM_001286560;NM_026168;uc009etf.1;uc009ete.1;uc009etd.1;ENSMUST00000032446;ENSMUST00000143282;ENSMUST00000126773;ENSMUST00000149631;ENSMUST00000032447;NM_026355;uc009etg.1;ENSMUST00000140311;ENSMUST00000134574;ENSMUST00000130242;ENSMUST00000145162;ENSMUST00000125469;ENSMUST00000148437;ENSMUST00000126698;ENSMUST00000150980;ENSMUST00000132413	-
chr14	4250590	4250649	A_52_P522048	Agilent4x44k		chrX	157443855	157492287	ENSMUST00000112529;NM_009214;uc009urz.1;ENSMUST00000145477;ENSMUST00000146026;ENSMUST00000127089;ENSMUST00000123770	-
chr10	80705104	80705163	A_52_P337427	Agilent4x44k	Izumo4	chr10	80702692	80705382	NM_027829;uc007gej.1;ENSMUST00000095426	+
chr5	114028440	114028464	A_52_P671174	Agilent4x44k	Svop	chr5	114026910	114091570	ENSMUST00000058472;NM_026805;uc008yzb.1;ENSMUST00000134790;ENSMUST00000149480;uc012ebs.1;ENSMUST00000140151;ENSMUST00000150106	-
chr7	105611080	105611139	A_52_P101142	Agilent4x44k	Trim3	chr7	105604462	105633571	NM_001285873;ENSMUST00000106791;uc009iyo.1;uc009iyn.1;uc009iym.1;ENSMUST00000057525;NM_001285870;NM_001285871;NM_018880;ENSMUST00000106789;ENSMUST00000156581;ENSMUST00000154218;ENSMUST00000150363;ENSMUST00000153371;ENSMUST00000140882;ENSMUST00000147044	-
chr10	117073053	117073112	A_51_P413991	Agilent4x44k	Frs2	chr10	117070126	117148474	NM_177798;uc007hct.1;ENSMUST00000020381	-
chr17	12943631	12943690	A_51_P139748	Agilent4x44k	Acat2	chr17	12942890	12960747	ENSMUST00000007005;uc008alp.1;NM_009338;uc008alq.1;ENSMUST00000159697;ENSMUST00000159358	-
chr3	108212834	108212893	A_51_P206965	Agilent4x44k	Sypl2	chr3	108211472	108226648	ENSMUST00000141387;uc008qyn.1;NM_008596;ENSMUST00000029486;uc008qyo.1;ENSMUST00000156371	-
chr6	90269760	90269819	A_51_P441585	Agilent4x44k	Vmn1r54	chr6	90269105	90270053	NM_053224;uc009cwz.1;ENSMUST00000058039	+
chr10	121751006	121751044	A_51_P276103	Agilent4x44k	BC048403	chr10	121739936	121752878	uc007hfy.1;uc007hfx.1;NM_173022;ENSMUST00000065600;ENSMUST00000136432;ENSMUST00000138630	+
chr14	31286595	31286617	A_51_P235174	Agilent4x44k	Dnah1	chr14	31260374	31323896	uc007sxk.2;NM_001033668;uc007sxi.2;ENSMUST00000048603;uc007sxj.1;uc007sxl.1	-
chr5	4196739	4196798	A_51_P428873	Agilent4x44k	Mterf1b	chr5	4192366	4197651	NM_001042670;uc008wif.1;ENSMUST00000177258	+
chr5	43281371	43281427	A_52_P18060	Agilent4x44k	Cpeb2	chr5	43233462	43289724	NM_001177379;NM_175937;uc012dvt.1;uc008xhk.2;ENSMUST00000166713;ENSMUST00000169035;ENSMUST00000114065;ENSMUST00000114066	+
chr4	53848982	53849041	A_51_P181865	Agilent4x44k	Tmem38b	chr4	53826044	53862019	NM_028053;uc008sxh.2;ENSMUST00000030127;ENSMUST00000150803;ENSMUST00000151206;ENSMUST00000144167	+
chr7	80876330	80876389	A_51_P287756	Agilent4x44k	Zscan2	chr7	80860920	80876516	ENSMUST00000132163;ENSMUST00000147125;uc009ibh.1;uc009ibi.1;NM_009553;ENSMUST00000044115;ENSMUST00000155128	+
chr5	122352733	122352792	A_52_P672825	Agilent4x44k	Rad9b	chr5	122323223	122354233	ENSMUST00000117263;uc012eda.1;ENSMUST00000149600;uc008zkz.1;NM_144912;ENSMUST00000049009;ENSMUST00000144268;uc008zla.1	-
chr17	87257271	87257306	A_52_P350477	Agilent4x44k	Mcfd2	chr17	87254442	87265947	uc008dur.2;uc008dus.2;NM_176808;NM_139295;ENSMUST00000024963;ENSMUST00000144236;ENSMUST00000129616;ENSMUST00000151155;ENSMUST00000145895;ENSMUST00000155904	-
chr11	11930962	11931021	A_52_P115787	Agilent4x44k	Grb10	chr11	11930498	12038683	NM_001177629;uc007iaz.2;NM_010345;uc007iba.2;ENSMUST00000109654;ENSMUST00000093321;ENSMUST00000109653;ENSMUST00000124587;ENSMUST00000148254;ENSMUST00000142877;ENSMUST00000143386;uc007ibb.2;ENSMUST00000150972;ENSMUST00000143915	-
chrX	51116235	51116294	A_52_P411264	Agilent4x44k	Mbnl3	chrX	51113493	51206532	uc009tdv.1;uc009tdu.1;NM_134163;uc009tdt.1;ENSMUST00000114875;ENSMUST00000041495;ENSMUST00000114876;ENSMUST00000150014;ENSMUST00000136404;ENSMUST00000148116;ENSMUST00000156028	-
chr13	64058635	64058679	A_51_P275207	Agilent4x44k		chrX	157443855	157492287	ENSMUST00000112529;NM_009214;uc009urz.1;ENSMUST00000145477;ENSMUST00000146026;ENSMUST00000127089;ENSMUST00000123770	-
chr16	65539415	65539474	A_51_P220896	Agilent4x44k	Chmp2b	chr16	65539132	65562697	NM_026879;uc007zqj.1;ENSMUST00000004965	-
chr11	119343642	119343701	A_52_P60105	Agilent4x44k	Sgsh	chr11	119343425	119355536	ENSMUST00000136523;ENSMUST00000005173;NM_018822;uc007mql.1;ENSMUST00000100172;ENSMUST00000133507;ENSMUST00000126132;ENSMUST00000141540	-
chr16	63546017	63546050	A_51_P246133	Agilent4x44k	Epha3	chr16	63543538	63864158	ENSMUST00000064405;uc012agz.1;uc007zpy.1;NM_010140;uc007zpz.1	-
chrX	48662155	48662214	A_51_P311166	Agilent4x44k	Slc25a14	chrX	48623413	48662294	ENSMUST00000128773;ENSMUST00000134757;ENSMUST00000134257;ENSMUST00000033431;NM_011398;uc009tcq.2;uc009tco.2;uc009tcp.2;ENSMUST00000153047;ENSMUST00000114936;ENSMUST00000150221;NM_001166450;uc009tcr.1;ENSMUST00000177710	+
chr1	134200082	134200136	A_51_P137125	Agilent4x44k	Mybph	chr1	134193447	134201232	uc007cri.1;NM_016749;uc007crh.1;ENSMUST00000038445;ENSMUST00000191577	+
chr16	19486901	19486960	A_51_P271153	Agilent4x44k	Olfr166	chr16	19486793	19487830	ENSMUST00000074739;uc007yov.1;NM_147068	+
chr17	33915459	33915518	A_51_P412835	Agilent4x44k	Daxx	chr17	33909414	33915590	ENSMUST00000173028;NM_007829;uc008caa.2;ENSMUST00000079421;ENSMUST00000173626;ENSMUST00000174541;NM_001199733;uc008cab.2;ENSMUST00000170075;ENSMUST00000172859;ENSMUST00000174146;ENSMUST00000174646;ENSMUST00000173279	+
chr2	127258779	127258838	A_52_P282276	Agilent4x44k	Tmem127	chr2	127247908	127261107	ENSMUST00000035871;ENSMUST00000174503;ENSMUST00000174288;NM_175145;uc008mfc.1	+
chr2	18210790	18210849	A_52_P57101	Agilent4x44k	Mllt10	chr2	18055236	18212390	NM_010804;uc008ilm.2;ENSMUST00000028076;uc008iln.1;ENSMUST00000150422;uc008ilp.2;uc008ilr.2;uc008ils.2;uc008ilq.2;NM_001252560;NM_001252561;ENSMUST00000114671;ENSMUST00000154041;ENSMUST00000114680;ENSMUST00000133649;ENSMUST00000153279;ENSMUST00000155352;ENSMUST00000148229;ENSMUST00000114669;ENSMUST00000149786	+
chr7	106713735	106713794	A_51_P445422	Agilent4x44k	Olfr695	chr7	106713731	106716345	NM_146598;uc009izy.2;ENSMUST00000080925	-
chr10	40075920	40075979	A_52_P527917	Agilent4x44k	Slc16a10	chr10	40033534	40142254	uc007ewm.2;NM_001114332;ENSMUST00000092566;NM_028247;uc007ewn.2	-
chr3	152276183	152276242	A_52_P507479	Agilent4x44k	Fam73a	chr3	152273459	152340407	ENSMUST00000073089;ENSMUST00000068243;uc012czl.1;uc008rte.2;NM_174868;NM_001162375;uc008rtf.2	-
chr13	48263811	48263870	A_51_P494430	Agilent4x44k	Id4	chr13	48261426	48264036	NM_031166;uc007qid.1;ENSMUST00000021810	+
chr15	101920276	101920305	A_51_P319180	Agilent4x44k	Krt4	chr15	101918534	101924735	NM_008475;uc007xuf.1;ENSMUST00000023797	-
chr17	35015394	35015453	A_51_P203501	Agilent4x44k	Vars	chr17	35000906	35016329	uc008cey.2;NM_011690;uc008cez.2;ENSMUST00000087315;ENSMUST00000173584;ENSMUST00000174260;ENSMUST00000172570;ENSMUST00000172637;ENSMUST00000172656;ENSMUST00000172741;ENSMUST00000173911;ENSMUST00000173336;ENSMUST00000172999;ENSMUST00000173142;ENSMUST00000173302;ENSMUST00000174084	+
chr11	70392982	70393022	A_52_P546552	Agilent4x44k	Pelp1	chr11	70392880	70410031	uc007jup.2;NM_029231;ENSMUST00000019065;uc007juq.2;ENSMUST00000135148	-
chr13	117024200	117024259	A_52_P573124	Agilent4x44k	Parp8	chr13	116854823	117025516	uc007ryk.1;NM_001081009;uc007ryj.1;uc007ryi.1;uc007ryh.1;ENSMUST00000022239;uc007ryl.1	-
chr3	89403181	89403240	A_52_P356703	Agilent4x44k	Lenep	chr3	89400988	89411870	ENSMUST00000057431;ENSMUST00000050398;uc008pzh.2;uc012csm.1;NM_020517;ENSMUST00000129308;ENSMUST00000107426;NM_177041;uc008pzi.1;uc008pzj.1;ENSMUST00000107429;ENSMUST00000162701	-
chr16	13831605	13831660	A_52_P566579	Agilent4x44k	Ntan1	chr16	13819251	13835451	ENSMUST00000023362;NM_010946;uc007ygk.2;ENSMUST00000145248;ENSMUST00000124604;ENSMUST00000136618;ENSMUST00000115805;ENSMUST00000141791;ENSMUST00000123849;ENSMUST00000139161	+
chr9	40783026	40783085	A_51_P206144	Agilent4x44k	Clmp	chr9	40685962	40785319	ENSMUST00000139577;NM_133733;uc009ozt.1;ENSMUST00000034522;ENSMUST00000141759;ENSMUST00000134153;uc009ozw.1	+
chr14	31171069	31171124	A_51_P355416	Agilent4x44k	Nisch	chr14	31170927	31216946	uc007swz.1;NM_022656;uc007swy.1;ENSMUST00000168206;ENSMUST00000022469;ENSMUST00000170253;ENSMUST00000169628;ENSMUST00000167449;ENSMUST00000163552;ENSMUST00000168451;ENSMUST00000170436;ENSMUST00000164956;ENSMUST00000163846;uc007sxa.1;ENSMUST00000172142;ENSMUST00000164000;ENSMUST00000170343;uc007sxb.1;ENSMUST00000165981;ENSMUST00000164989;ENSMUST00000167979;ENSMUST00000169149;ENSMUST00000172370;ENS…	-
chrX	53690842	53690897	A_51_P127358	Agilent4x44k		chrX	157443855	157492287	ENSMUST00000112529;NM_009214;uc009urz.1;ENSMUST00000145477;ENSMUST00000146026;ENSMUST00000127089;ENSMUST00000123770	-
[truncated: 175,298 more rows]
