# Supplementary material for: Expression and regulation of long noncoding RNAs in TLR4 signaling in mouse macrophages
Source: BMC Genomics. 2015 Feb 5;16(1):45. doi: 10.1186/s12864-015-1270-5 (PMC4320810; doi:10.1186/s12864-015-1270-5)
Supplement: Additional file 7: Table S7. — The classification of lncRNAs in BMDMs to exonic sense, intronic sense, antisense, bidirectional and intergenic. [file 12864_2015_1270_MOESM7_ESM.xlsx]

## Sheet: Sheet1
lncRNA_ID	Chromosome1	Start1	End1	Strand1	Relation_with_NCG	NCG (Neighboring coding gene)	Chromosome2	Start2	End2	Strand2	Class	Distance/Overlap
lncR.3477	chr7	126971720	126976098	-	Overlap	Cdipt	chr7	126975913	126980501	+	Antisense	185
lncR.3114	chr6	52308388	52314832	-	Overlap	Evx1	chr6	52313497	52318378	+	Antisense	1335
lncR.3808	chr9	85820241	85844323	-	Overlap	Tpbg	chr9	85842379	85847055	+	Antisense	1944
lncR.2948	chr6	30804783	30807552	+	Overlap	Copg2	chr6	30747553	30896794	-	Antisense	2769
lncR.2330	chr3	28738779	28780700	-	Down	Eif5a2	chr3	28781310	28798846	+	Bidirectional	610
lncR.1974	chr2	104816919	104818678	+	Up	Qser1	chr2	104754792	104816696	-	Bidirectional	223
lncR.2186	chr2	129798368	129801459	-	Overlap	Stk35	chr2	129800516	129832285	+	Antisense	943
lncR.1779	chr19	23134899	23135717	+	Down	Klf9	chr19	23141225	23166911	+	Intergenic	5508
lncR.1286	chr15	83172350	83174813	+	Up	Cyb5r3	chr15	83153500	83172208	-	Bidirectional	142
lncR.1863	chr19	46348200	46350302	-	Down	Tmem180	chr19	46356879	46375254	+	Intergenic	6577
lncR.2515	chr4	126968255	126969379	+	Up	Zmym4	chr4	126861819	126967923	-	Bidirectional	332
lncR.48	chr1	74295603	74298867	+	Overlap	Tmbim1	chr1	74288246	74304336	-	Antisense	3264
lncR.1790	chr19	33391853	33392837	+	Overlap	Rnls	chr19	33137744	33392295	-	Antisense	442
lncR.2250	chr3	34070658	34075253	+	Overlap	Dnajc19	chr3	34057279	34081354	-	Antisense	4595
lncR.1245	chr14	122097938	122106974	-	Down	Tm9sf2	chr14	122107081	122159603	+	Bidirectional	107
lncR.461	chr11	63173914	63188454	+	Up	Pmp22	chr11	63131509	63159546	+	Intergenic	14368
lncR.1010	chr13	23427975	23431022	-	Up	Abt1	chr13	23418360	23423866	-	Intergenic	4109
lncR.2286	chr3	96239393	96241819	+	Overlap	Hist2h2aa1	chr3	96239715	96240374	-	Antisense	659
lncR.2064	chr2	18766485	18767440	-	Up	BC061194	chr2	18699021	18749605	+	Intergenic	16880
lncR.140	chr1	9560832	9631175	-	Overlap	3110035E14Rik	chr1	9601266	9627142	+	Antisense	25876
lncR.976	chr13	89739459	89887168	+	Overlap	Xrcc4	chr13	89848913	90089608	-	Antisense	38255
lncR.3795	chr9	72361735	72409945	-	Overlap	Zfp280d	chr9	72274898	72363771	+	Antisense	2036
lncR.1925	chr2	50296809	50433967	+	Up	Mmadhc	chr2	50279880	50296677	-	Bidirectional	132
lncR.171	chr1	57359221	57377544	-	Down	1700066M21Rik	chr1	57377619	57385422	+	Bidirectional	75
lncR.1086	chr14	16243351	16245088	+	Overlap	Oxsm	chr14	16238658	16249808	-	Antisense	1737
lncR.3844	chr9	122885080	122903184	-	Overlap	Zkscan7	chr9	122888470	122896124	+	Antisense	7654
lncR.3815	chr9	92538800	92542869	-	Overlap	Plod2	chr9	92542222	92608427	+	Antisense	647
lncR.3319	chr7	81523549	81531498	+	Down	Fsd2	chr7	81534353	81566981	-	Intergenic	2855
lncR.1835	chr19	8888386	8888774	-	Overlap	LOC102308570	chr19	8883877	8890759	+	Antisense	388
lncR.3782	chr9	57099950	57131290	-	Overlap	Sin3a	chr9	57072039	57128368	+	Antisense	28418
lncR.2906	chr5	115631048	115631816	-	Down	Rab35	chr5	115631986	115647158	+	Bidirectional	170
lncR.472	chr11	69682138	69691141	+	Overlap	Tnfsf13	chr11	69682576	69696098	-	Antisense	8565
lncR.1419	chr16	91611468	91623861	+	Overlap	Dnajc28	chr16	91614256	91618999	-	Antisense	4743
lncR.958	chr13	64248699	64268148	+	Overlap	Cdc14b	chr13	64192544	64274988	-	Antisense	19449
lncR.3270	chr7	34234377	34240207	+	Overlap	4931406P16Rik	chr7	34236713	34285609	-	Antisense	3494
lncR.2525	chr4	132308677	132311024	+	Down	Trnau1ap	chr4	132311762	132329538	-	Intergenic	738
lncR.3931	chrX	108834477	108974398	+	Up	Brwd3	chrX	108742207	108834355	-	Bidirectional	122
lncR.1713	chr18	11042036	11052567	-	Overlap	Gata6	chr18	11052509	11085635	+	Antisense	58
lncR.1514	chr17	30576300	30577429	+	Up	Btbd9	chr17	30215523	30576287	-	Bidirectional	13
lncR.3520	chr8	27142909	27149706	+	Overlap	Rab11fip1	chr8	27138772	27174646	-	Antisense	6797
lncR.3437	chr7	83597048	83631842	-	Overlap	Tmc3	chr7	83584930	83623709	+	Antisense	26661
lncR.1986	chr2	119594295	119607502	+	Down	Oip5	chr2	119609531	119618505	-	Intergenic	2029
lncR.1172	chr14	122913067	122929442	+	Overlap	Tmtc4	chr14	122918974	122983261	-	Antisense	10468
lncR.2367	chr3	89770027	89773400	-	Down	Ube2q1	chr3	89773608	89783997	+	Bidirectional	208
lncR.752	chr12	111284784	111293988	+	Overlap	Cdc42bpb	chr12	111292971	111377718	-	Antisense	1017
lncR.1762	chr19	4625395	4627799	+	Overlap	Gm960	chr19	4625840	4698668	-	Antisense	1959
lncR.3194	chr6	113479455	113483161	-	Overlap	Il17rc	chr6	113471454	113483163	+	Antisense	3706
lncR.2725	chr5	25499067	25504473	+	Up	Kmt2c	chr5	25271793	25498783	-	Bidirectional	284
lncR.3046	chr6	100807451	100810911	+	Up	Gxylt2	chr6	100704733	100805081	+	Intergenic	2370
lncR.1505	chr17	25833113	25834259	+	Overlap	Stub1	chr17	25830635	25833361	-	Antisense	248
lncR.1521	chr17	35165119	35167186	+	Up	Prrc2a	chr17	35149085	35164877	-	Bidirectional	242
lncR.1192	chr14	25257524	25457794	-	Down	Zmiz1	chr14	25459184	25666747	+	Intergenic	1390
lncR.3444	chr7	92734166	92741468	-	Down	Rab30	chr7	92741713	92837117	+	Bidirectional	245
lncR.2258	chr3	51559756	51567117	+	Overlap	Setd7	chr3	51515317	51560823	-	Antisense	1067
lncR.3566	chr8	105164587	105170367	+	Down	Cbfb	chr8	105170673	105217988	+	Intergenic	306
lncR.2032	chr2	167691177	167729172	+	Up	Cebpb	chr2	167688914	167690432	+	Intergenic	745
lncR.1939	chr2	69885727	69888155	+	Up	Mettl5	chr2	69871194	69885604	-	Bidirectional	123
lncR.410	chr11	4895340	4896865	+	Overlap	Thoc5	chr11	4895342	4928865	+	Exonic Sense	1523
lncR.2649	chr4	108633843	108637441	-	Overlap	Cc2d1b	chr4	108619955	108634122	+	Antisense	279
lncR.2933	chr5	149119564	149184063	-	Down	Uspl1	chr5	149184559	149215434	+	Bidirectional	496
lncR.1016	chr13	24597613	24604925	-	Overlap	Fam65b	chr13	24582188	24733806	+	Antisense	7312
lncR.486	chr11	83223575	83226604	+	Up	Slfn3	chr11	83191329	83215154	+	Intergenic	8421
lncR.1208	chr14	46829109	46832027	-	Down	Cgrrf1	chr14	46832243	46854190	+	Bidirectional	216
lncR.3085	chr6	148944867	148947129	+	Overlap	Fam60a	chr6	148921058	148946432	-	Antisense	1565
lncR.1003	chr13	15813547	16023423	-	Overlap	Inhba	chr13	16014474	16027211	+	Antisense	8949
lncR.1408	chr16	84972210	84979451	+	Overlap	App	chr16	84954435	85173707	-	Antisense	7241
lncR.3592	chr8	8665075	8667135	-	Overlap	Arglu1	chr8	8666575	8690537	-	Exonic Sense	560
lncR.2566	chr4	155992957	155995431	+	Overlap	Sdf4	chr4	155992913	156013610	+	Exonic Sense	2474
lncR.2381	chr3	96606659	96629820	-	Overlap	Lix1l	chr3	96601132	96625352	+	Antisense	18693
lncR.1728	chr18	38238404	38250565	-	Overlap	0610009O20Rik	chr18	38250248	38262629	+	Antisense	317
lncR.244	chr1	171500568	171504111	-	Overlap	Alyref2	chr1	171503477	171504750	+	Antisense	634
lncR.3546	chr8	70776815	70777823	+	Up	Pik3r2	chr8	70768180	70776712	-	Bidirectional	103
lncR.2321	chr3	154330820	154334687	+	Up	Lhx8	chr3	154306293	154330560	-	Bidirectional	260
lncR.1773	chr19	16164097	16170458	+	Overlap	Gnaq	chr19	16132830	16387453	+	Intronic Sense	6361
lncR.3348	chr7	127448640	127460360	+	Overlap	Zfp689	chr7	127442135	127449158	-	Antisense	518
lncR.1572	chr17	6798389	6827990	-	Up	Ezr	chr17	6738130	6782780	-	Intergenic	15609
lncR.3672	chr9	15306213	15316997	+	Overlap	Taf1d	chr9	15306213	15312105	+	Exonic Sense	5892
lncR.2060	chr2	12082612	12084003	-	Down	Itga8	chr2	12106659	12301920	-	Intergenic	22656
lncR.1893	chr2	20968873	20970348	+	Up	Arhgap21	chr2	20847918	20967721	-	Intergenic	1152
lncR.3354	chr7	142659692	142670356	+	Overlap	Igf2	chr7	142650767	142661035	-	Antisense	1343
lncR.2106	chr2	57236227	57238508	-	Overlap	Gpd2	chr2	57237677	57370719	+	Antisense	831
lncR.2889	chr5	100840797	100847167	-	Overlap	Agpat9	chr5	100846228	100899102	+	Antisense	939
lncR.263	chr10	7780185	7781357	+	Overlap	Ginm1	chr10	7767946	7780917	-	Antisense	732
lncR.3486	chr7	135635931	135652314	-	Overlap	Ptpre	chr7	135537823	135686294	+	Antisense	16383
lncR.2301	chr3	108085584	108088011	+	Overlap	Ampd2	chr3	108074061	108086666	-	Antisense	1082
lncR.3078	chr6	145250529	145251856	+	Up	Kras	chr6	145216698	145250231	-	Bidirectional	298
lncR.2427	chr3	157527514	157534090	-	Down	Zranb2	chr3	157534396	157548339	+	Bidirectional	306
lncR.1292	chr15	89476236	89484850	+	Overlap	Arsa	chr15	89472475	89477424	-	Antisense	1188
lncR.1022	chr13	34084154	34113272	-	Up	Tubb2a	chr13	34074279	34078008	-	Intergenic	6146
lncR.690	chr11	120235234	120236122	-	Overlap	Bahcc1	chr11	120232946	120292297	+	Antisense	888
lncR.2916	chr5	128579104	128600693	-	Down	Fzd10	chr5	128601105	128604093	+	Bidirectional	412
lncR.34	chr1	54690496	54767524	+	Overlap	Ankrd44	chr1	54645339	54926387	-	Antisense	77028
lncR.2814	chr5	144277060	144280514	+	Overlap	Baiap2l1	chr5	144264524	144358112	-	Antisense	3454
lncR.2291	chr3	100489664	100523920	+	Up	Fam46c	chr3	100471535	100489192	-	Bidirectional	472
lncR.3316	chr7	79920754	79922521	+	Up	Ap3s2	chr7	79875324	79920640	-	Bidirectional	114
lncR.3391	chr7	39445830	39449221	-	Down	Zfp939	chr7	39449517	39477416	+	Bidirectional	296
lncR.2263	chr3	58692588	58797331	+	Up	Siah2	chr3	58674948	58692388	-	Bidirectional	200
lncR.592	chr11	57795498	57801417	-	Down	Sap30l	chr11	57801636	57810615	+	Bidirectional	219
lncR.392	chr10	117813872	117815776	-	Overlap	Rap1b	chr10	117814596	117845974	-	Exonic Sense	1180
lncR.3574	chr8	120101582	120103904	+	Up	Zdhhc7	chr8	120081094	120101472	-	Bidirectional	110
lncR.469	chr11	69340461	69342647	+	Down	Chd3	chr11	69343272	69369426	-	Intergenic	625
lncR.2246	chr3	27154025	27157019	+	Up	Ect2	chr3	27097221	27153878	-	Bidirectional	147
lncR.2011	chr2	150667493	150668935	+	Overlap	Acss1	chr2	150618110	150668240	-	Antisense	747
lncR.1152	chr14	72589752	72603367	+	Overlap	Fndc3a	chr14	72537952	72710003	-	Antisense	13615
lncR.3609	chr8	33730534	33731819	-	Down	Gtf2e2	chr8	33731913	33777173	+	Bidirectional	94
lncR.1605	chr17	29461896	29491925	-	Overlap	Pim1	chr17	29491044	29495459	+	Antisense	881
lncR.1266	chr15	60822964	60831793	+	Overlap	Fam84b	chr15	60818995	60825080	-	Antisense	2116
lncR.1825	chr19	4794720	4795956	-	Overlap	Rbm4	chr19	4784292	4811634	-	Intronic Sense	1236
lncR.228	chr1	150074873	150099963	-	Down	Ptgs2	chr1	150100123	150108012	+	Bidirectional	160
lncR.2655	chr4	114817161	114902859	-	Down	Foxd2	chr4	114906279	114908898	-	Intergenic	3420
lncR.2025	chr2	163419795	163420361	+	Up	Oser1	chr2	163405821	163419470	-	Bidirectional	325
lncR.1900	chr2	26640371	26645946	+	Up	Fam69b	chr2	26628456	26636497	+	Intergenic	3874
lncR.2743	chr5	45638705	45645469	+	Overlap	Fam184b	chr5	45529704	45639501	-	Antisense	796
lncR.1663	chr18	3336415	3366863	+	Overlap	Crem	chr18	3266353	3337589	-	Antisense	1174
lncR.2234	chr2	174281236	174295436	-	Overlap	Gnas	chr2	174284319	174346742	+	Antisense	11117
lncR.1115	chr14	50870364	50879003	+	Overlap	Tep1	chr14	50824060	50870554	-	Antisense	190
lncR.652	chr11	97020508	97026248	-	Overlap	Sp6	chr11	97013568	97024738	+	Antisense	4230
lncR.260	chr1	191986832	191990138	-	Overlap	Rd3	chr1	191977372	191988282	+	Antisense	1450
lncR.2346	chr3	55779631	55783490	-	Overlap	Nbea	chr3	55625197	56183701	-	Exonic Sense	3859
lncR.742	chr12	108817967	108820146	+	Up	Yy1	chr12	108793310	108816632	+	Intergenic	1335
lncR.3713	chr9	79793640	79803235	+	Up	Tmem30a	chr9	79768940	79793430	-	Bidirectional	210
lncR.3251	chr7	29155680	29156920	+	Overlap	Fam98c	chr7	29152509	29156210	-	Antisense	530
lncR.254	chr1	181087142	181090047	-	Down	Nvl	chr1	181093422	181144157	-	Intergenic	3375
lncR.639	chr11	86630428	86631026	-	Overlap	Vmp1	chr11	86583864	86683822	-	Intronic Sense	598
lncR.568	chr11	29170908	29173558	-	Overlap	Smek2	chr11	29172906	29220797	+	Antisense	652
lncR.3109	chr6	47452606	47455059	-	Overlap	Cul1	chr6	47454323	47526139	+	Antisense	736
lncR.1662	chr17	94759941	94834799	-	Up	Mettl4	chr17	94727079	94749892	-	Intergenic	10049
lncR.160	chr1	39547570	39552002	-	Overlap	Rnf149	chr1	39551295	39577347	-	Exonic Sense	707
lncR.2860	chr5	45668700	45669708	-	Down	Ncapg	chr5	45669924	45700547	+	Bidirectional	216
lncR.425	chr11	22858931	22861264	+	Overlap	B3gnt2	chr11	22834738	22860336	-	Antisense	1405
lncR.1987	chr2	120850655	120866690	+	Overlap	Ubr1	chr2	120860275	120970715	-	Antisense	6415
lncR.2717	chr5	20950988	20956398	+	Overlap	Rsbn1l	chr5	20893023	20951822	-	Antisense	834
lncR.1862	chr19	46303591	46305611	-	Overlap	Nfkb2	chr19	46304736	46312090	+	Antisense	875
lncR.2888	chr5	100420841	100429535	-	Up	Sec31a	chr5	100361648	100416234	-	Intergenic	4607
lncR.2340	chr3	40885892	40894123	-	Down	3110057O12Rik	chr3	40894276	40936307	+	Bidirectional	153
lncR.2210	chr2	155817730	155819426	-	Overlap	Mmp24	chr2	155775343	155818366	+	Antisense	636
lncR.3038	chr6	86526270	86564449	+	Up	Pcbp1	chr6	86524496	86526165	-	Bidirectional	105
lncR.2846	chr5	31569591	31571397	-	Up	Slc4a1ap	chr5	31526994	31554038	+	Intergenic	15553
lncR.3331	chr7	99661439	99667394	+	Overlap	Slco2b1	chr7	99657803	99711340	-	Antisense	5955
lncR.2520	chr4	129261965	129265010	+	Up	C77080	chr4	129219577	129261404	-	Bidirectional	561
lncR.1513	chr17	29114145	29133699	+	Down	Rab44	chr17	29135055	29148976	+	Intergenic	1356
lncR.295	chr10	81194609	81210877	+	Overlap	Atcay	chr10	81204512	81230779	-	Antisense	6365
lncR.2584	chr4	33027138	33031323	-	Down	Ube2j1	chr4	33031424	33052364	+	Bidirectional	101
lncR.1824	chr19	3999722	4000542	-	Down	Nudt8	chr19	4000579	4002102	+	Bidirectional	37
lncR.1058	chr13	93706099	93719175	-	Overlap	Dmgdh	chr13	93674435	93752823	+	Antisense	13076
lncR.1418	chr16	91465103	91470123	+	Down	Ifnar1	chr16	91485214	91510522	+	Intergenic	15091
lncR.1134	chr14	55895413	55898773	+	Overlap	Sdr39u1	chr14	55897284	55900232	-	Antisense	1489
lncR.3781	chr9	57075215	57076013	-	Overlap	Sin3a	chr9	57072039	57128368	+	Antisense	798
lncR.2583	chr4	28814297	28815076	-	Overlap	Epha7	chr4	28813144	28967499	+	Antisense	779
lncR.1193	chr14	25586546	25593936	-	Overlap	Zmiz1	chr14	25459184	25666747	+	Antisense	7390
lncR.2257	chr3	51378024	51386317	+	Down	Mgarp	chr3	51388412	51396547	-	Intergenic	2095
lncR.670	chr11	107531757	107548373	-	Overlap	Helz	chr11	107547959	107686943	+	Antisense	414
lncR.493	chr11	86201370	86304443	+	Overlap	Ints2	chr11	86210682	86257568	-	Antisense	46886
lncR.3540	chr8	57488053	57508877	+	Up	Sap30	chr8	57482701	57487860	-	Bidirectional	193
lncR.3831	chr9	107575820	107587425	-	Overlap	Nat6	chr9	107580169	107587359	+	Antisense	7190
lncR.1714	chr18	11820676	11839377	-	Overlap	Cables1	chr18	11839273	11945627	+	Antisense	104
lncR.798	chr12	86891404	86892567	-	Up	Irf2bpl	chr12	86880702	86884814	-	Intergenic	6590
lncR.2010	chr2	150606233	150610254	+	Overlap	Apmap	chr2	150583080	150608523	-	Antisense	2290
lncR.1678	chr18	33794891	33795989	+	Down	Epb4.1l4a	chr18	33796326	34007206	-	Intergenic	337
lncR.1651	chr17	81373104	81738387	-	Overlap	Slc8a1	chr17	81373104	81738387	-	Exonic Sense	365283
lncR.1565	chr17	3103174	3114795	-	Down	Scaf8	chr17	3114971	3198859	+	Bidirectional	176
lncR.406	chr11	3308996	3320722	+	Overlap	Patz1	chr11	3290456	3309083	+	Exonic Sense	87
lncR.206	chr1	118458668	118459265	-	Overlap	Clasp1	chr1	118389057	118609462	+	Antisense	597
lncR.3565	chr8	104641807	104658587	+	Up	Fam96b	chr8	104639838	104641728	-	Bidirectional	79
lncR.1367	chr16	11176175	11178268	+	Overlap	Zc3h7a	chr16	11136593	11176393	-	Antisense	218
lncR.734	chr12	101082450	101088927	+	Overlap	Smek1	chr12	101039408	101083702	-	Antisense	1252
lncR.3521	chr8	27159827	27170691	+	Overlap	Rab11fip1	chr8	27138772	27174646	-	Antisense	10864
lncR.3518	chr8	25597012	25597989	+	Overlap	Letm2	chr8	25578489	25597487	-	Antisense	475
lncR.1720	chr18	31781226	31789045	-	Overlap	Ammecr1l	chr18	31759823	31784083	+	Antisense	2857
lncR.1807	chr19	46395380	46395947	+	Overlap	Actr1a	chr19	46376813	46395735	-	Antisense	355
lncR.230	chr1	151748949	151755018	-	Down	Edem3	chr1	151755373	151822328	+	Bidirectional	355
lncR.3034	chr6	83914395	83915896	+	Overlap	Zfml	chr6	83914352	83986871	+	Exonic Sense	1501
lncR.2230	chr2	172425804	172440560	-	Overlap	Cass4	chr2	172393793	172433757	+	Antisense	7953
lncR.772	chr12	33111710	33147597	-	Down	Atxn7l1	chr12	33147685	33251157	+	Bidirectional	88
lncR.248	chr1	177429047	177443270	-	Down	Zbtb18	chr1	177444660	177450764	+	Intergenic	1390
lncR.3674	chr9	21091755	21128393	+	Overlap	Tyk2	chr9	21104067	21131275	-	Antisense	24326
lncR.1504	chr17	25570810	25575043	+	Up	Sox8	chr17	25565892	25570686	-	Bidirectional	124
lncR.129	chr1	190170296	190217278	+	Overlap	Prox1	chr1	190121776	190170680	-	Antisense	384
lncR.2294	chr3	103771952	103789402	+	Overlap	Hipk1	chr3	103739814	103791275	-	Antisense	17450
lncR.1912	chr2	35340409	35340963	+	Up	Stom	chr2	35313989	35337009	-	Intergenic	3400
lncR.3420	chr7	67784537	67803496	-	Up	Synm	chr7	67730160	67759742	-	Intergenic	24795
lncR.1024	chr13	40956414	41001151	-	Overlap	Gcnt2	chr13	40859767	40960892	+	Antisense	4478
lncR.1336	chr15	79889531	79893138	-	Overlap	Apobec3	chr15	79892407	79908429	+	Antisense	731
lncR.2185	chr2	129378271	129379396	-	Up	Il1b	chr2	129364579	129371120	-	Intergenic	7151
lncR.2701	chr4	150315177	150315436	-	Overlap	Rere	chr4	150281915	150621966	+	Antisense	259
lncR.1771	chr19	11121510	11122425	+	Overlap	1700017D01Rik	chr19	11096815	11130878	-	Antisense	915
lncR.2458	chr4	41639378	41641416	+	Overlap	Enho	chr4	41638143	41640302	-	Antisense	924
lncR.791	chr12	80120545	80132844	-	Up	Zfp36l1	chr12	80107759	80113013	-	Intergenic	7532
lncR.4095	chrX	152294823	152327493	-	Down	Tspyl2	chrX	152336851	152342484	-	Intergenic	9358
lncR.654	chr11	98798308	98810089	-	Overlap	Msl1	chr11	98795768	98807859	+	Antisense	9551
lncR.587	chr11	53564687	53567313	-	Down	Kif3a	chr11	53567378	53604244	+	Bidirectional	65
lncR.3377	chr7	18993553	19001222	-	Overlap	Mypop	chr7	18991244	19001766	+	Antisense	7669
lncR.3495	chr7	143021783	143053686	-	Overlap	Cd81	chr7	143052749	143067930	+	Antisense	937
lncR.3360	chr7	4126339	4136926	-	Overlap	Ttyh1	chr7	4119532	4136241	+	Antisense	9902
lncR.2608	chr4	58797252	58799675	-	Down	AI314180	chr4	58800030	58912725	-	Intergenic	355
lncR.2	chr1	9747647	9791922	+	Overlap	Vcpip1	chr1	9723195	9748382	-	Antisense	735
lncR.2565	chr4	155761191	155762260	+	Up	Atad3a	chr4	155740639	155761098	-	Bidirectional	93
lncR.3762	chr9	20606133	20607616	-	Up	Zfp846	chr9	20581327	20595193	+	Intergenic	10940
lncR.3098	chr6	31366884	31398773	-	Down	Mkln1	chr6	31398827	31509477	+	Bidirectional	54
lncR.376	chr10	87826377	87863381	-	Overlap	Igf1	chr10	87859055	87937047	+	Antisense	4326
lncR.500	chr11	88905927	88936061	+	Overlap	Scpep1	chr11	88924019	88955442	-	Antisense	12042
lncR.2987	chr6	67036598	67080654	+	Overlap	Gadd45a	chr6	67035095	67037407	-	Antisense	809
lncR.1048	chr13	72623465	72628564	-	Down	Irx2	chr13	72628977	72634194	+	Bidirectional	413
lncR.1885	chr2	13271601	13325827	+	Overlap	Cubn	chr2	13276337	13491876	-	Antisense	49490
lncR.1329	chr15	72805599	72810324	-	Overlap	Trappc9	chr15	72589619	73061204	-	Intronic Sense	4725
lncR.1873	chr19	61053840	61140840	-	Overlap	Grk5	chr19	60889748	61092555	+	Antisense	38715
lncR.2491	chr4	82508016	82547292	+	Up	Nfib	chr4	82290172	82505779	-	Intergenic	2237
lncR.2217	chr2	158353699	158361580	-	Down	Snhg11	chr2	158375637	158386145	+	Intergenic	14057
lncR.3788	chr9	62341503	62344034	-	Overlap	Anp32a	chr9	62341342	62378805	+	Antisense	2531
lncR.1967	chr2	93027955	93044732	+	Overlap	Prdm11	chr2	92974905	93046144	-	Antisense	16777
lncR.483	chr11	75461538	75466690	+	Down	Tlcd2	chr11	75468078	75470644	+	Intergenic	1388
lncR.1380	chr16	33966239	33967312	+	Overlap	Umps	chr16	33955011	33967003	-	Antisense	764
lncR.488	chr11	83291698	83294929	+	Overlap	Pex12	chr11	83294644	83298977	-	Antisense	285
lncR.361	chr10	61428875	61432943	-	Overlap	Eif4ebp2	chr10	61432496	61452669	-	Exonic Sense	447
lncR.2148	chr2	91044091	91053933	-	Overlap	Rapsn	chr2	91035626	91045729	+	Antisense	1638
lncR.1699	chr18	61726389	61735917	+	Overlap	Afap1l1	chr18	61730261	61786662	-	Antisense	5656
lncR.2631	chr4	89235699	89273403	-	Down	Cdkn2a	chr4	89274472	89294619	-	Intergenic	1069
lncR.332	chr10	128499246	128504242	+	Up	Myl6b	chr10	128494156	128498685	-	Bidirectional	561
lncR.3750	chr9	117252535	117254696	+	Overlap	Rbms3	chr9	116572746	117629913	-	Antisense	2161
lncR.1523	chr17	35394126	35397588	+	Up	H2-Q4	chr17	35379616	35384674	+	Intergenic	9452
lncR.454	chr11	58322988	58324439	+	Overlap	Zfp672	chr11	58315113	58330339	-	Antisense	1451
lncR.1860	chr19	44972116	44984550	-	Overlap	Fam178a	chr19	44931118	44983787	+	Antisense	11671
lncR.3505	chr8	12672186	12679229	+	Up	Tubgcp3	chr8	12614276	12672100	-	Bidirectional	86
lncR.982	chr13	98316422	98324415	+	Overlap	Btf3	chr13	98309896	98317006	-	Antisense	584
lncR.3042	chr6	91440986	91441755	+	Down	Chchd4	chr6	91464275	91473423	-	Intergenic	22520
lncR.117	chr1	169969408	169972396	+	Overlap	Ddr2	chr1	169972306	170088944	-	Antisense	90
lncR.3579	chr8	123042466	123044602	+	Up	Ankrd11	chr8	122883821	123042284	-	Bidirectional	182
lncR.2564	chr4	154637575	154644724	+	Up	Prdm16	chr4	154316124	154636873	-	Bidirectional	702
lncR.1788	chr19	32389215	32391184	+	Up	Sgms1	chr19	32122726	32388454	-	Bidirectional	761
lncR.1707	chr18	77714183	77715449	+	Up	8030462N17Rik	chr18	77633280	77714010	-	Bidirectional	173
lncR.470	chr11	69401513	69402700	+	Overlap	Kdm6b	chr11	69398517	69413675	-	Antisense	1187
lncR.1554	chr17	80553437	80555557	+	Overlap	Cdkl4	chr17	80523549	80563834	-	Antisense	2120
lncR.1500	chr17	23743234	23754065	+	Overlap	Kremen2	chr17	23741198	23745829	-	Antisense	2595
lncR.689	chr11	120229802	120231585	-	Down	Bahcc1	chr11	120232946	120292297	+	Intergenic	1361
lncR.3719	chr9	83431546	83454574	+	Overlap	Lca5	chr9	83391354	83441127	-	Antisense	9581
lncR.1854	chr19	37432891	37434656	-	Down	Hhex	chr19	37434840	37440731	+	Bidirectional	184
lncR.247	chr1	176834623	176836133	-	Overlap	Sdccag8	chr1	176814659	177020432	+	Antisense	1510
lncR.2671	chr4	129050087	129057983	-	Down	Rnf19b	chr4	129058270	129084526	+	Bidirectional	287
lncR.3648	chr8	105624336	105637485	-	Overlap	Ctcf	chr8	105636537	105682922	+	Antisense	948
lncR.2262	chr3	55847104	55848065	+	Overlap	Nbea	chr3	55625197	56183701	-	Antisense	961
lncR.1570	chr17	5816200	5816640	-	Down	Snx9	chr17	5841379	5930711	+	Intergenic	24739
lncR.6	chr1	16657551	16662278	+	Up	Tceb1	chr1	16642764	16656865	-	Bidirectional	686
lncR.1485	chr17	12318852	12327250	+	Up	Map3k4	chr17	12227620	12318660	-	Bidirectional	192
lncR.543	chr11	120633768	120635125	+	Up	Mafg	chr11	120628350	120633547	-	Bidirectional	221
lncR.3491	chr7	141461481	141467771	-	Overlap	Efcab4a	chr7	141461093	141466602	+	Antisense	5121
lncR.3811	chr9	88521050	88522929	-	Down	Zfp949	chr9	88548019	88571086	+	Intergenic	25090
lncR.3528	chr8	34965052	34966209	+	Overlap	Tnks	chr8	34829178	34965690	-	Antisense	638
lncR.142	chr1	9941959	9944118	-	Up	Mcmdc2	chr1	9908637	9940954	+	Intergenic	1005
lncR.3833	chr9	108302695	108303845	-	Overlap	Tcta	chr9	108302957	108305951	-	Exonic Sense	888
lncR.614	chr11	71242429	71285232	-	Up	Nlrp1b	chr11	71153101	71230733	-	Intergenic	11696
lncR.1358	chr15	100614139	100615110	-	Down	Dazap2	chr15	100615661	100620761	+	Bidirectional	551
lncR.351	chr10	34295912	34298907	-	Overlap	Tspyl4	chr10	34297420	34301320	+	Antisense	1487
lncR.1051	chr13	78123375	78183159	-	Overlap	Fam172a	chr13	77708689	78166240	+	Antisense	42865
lncR.1834	chr19	8756563	8757020	-	Down	Nxf1	chr19	8757102	8770910	+	Bidirectional	82
lncR.2672	chr4	129761628	129761916	-	Up	Khdrbs1	chr4	129713814	129742303	-	Intergenic	19325
lncR.527	chr11	106788638	106790200	+	Overlap	Cep95	chr11	106789251	106818861	+	Exonic Sense	949
lncR.2969	chr6	50566642	50594865	+	Overlap	4921507P07Rik	chr6	50573303	50596590	-	Antisense	21562
lncR.2425	chr3	156546752	156561746	-	Down	Negr1	chr3	156561793	157316464	+	Bidirectional	47
lncR.2657	chr4	116589732	116597632	-	Overlap	Gpbp1l1	chr4	116557726	116593882	+	Antisense	4150
lncR.1503	chr17	24528248	24528744	+	Down	Rab26	chr17	24529053	24533747	-	Intergenic	309
lncR.1148	chr14	70659384	70660673	+	Overlap	Xpo7	chr14	70654245	70766628	-	Antisense	1289
lncR.1579	chr17	10202857	10205168	-	Down	Qk	chr17	10206470	10319361	-	Intergenic	1302
lncR.3772	chr9	44142977	44143319	-	Up	Mcam	chr9	44134657	44142726	+	Intergenic	251
lncR.3970	chrX	153037628	153072915	+	Up	Mageh1	chrX	153036165	153037563	-	Bidirectional	65
lncR.3184	chr6	91430459	91440854	-	Up	Wnt7a	chr6	91363982	91411369	-	Intergenic	19090
lncR.3633	chr8	79680266	79680824	-	Up	Otud4	chr8	79639675	79677755	+	Intergenic	2511
lncR.2780	chr5	101837458	101846410	+	Overlap	Wdfy3	chr5	101832952	102069921	-	Antisense	8952
lncR.3679	chr9	35116727	35130922	+	Overlap	Dcps	chr9	35124413	35175987	-	Antisense	6509
lncR.411	chr11	5762129	5784710	+	Overlap	Urgcp	chr11	5713416	5762376	-	Antisense	247
lncR.1474	chr16	93792150	93794888	-	Overlap	Dopey2	chr16	93711906	93810588	+	Antisense	2738
lncR.2914	chr5	123133723	123139347	-	Up	Rhof	chr5	123118179	123132629	-	Intergenic	1094
lncR.3684	chr9	40323426	40343564	+	Overlap	Gramd1b	chr9	40297906	40455764	-	Antisense	20138
lncR.2319	chr3	145650311	145652472	+	Up	Cyr61	chr3	145646970	145649985	-	Bidirectional	326
lncR.1680	chr18	34932169	34935452	+	Up	Etf1	chr18	34902784	34932003	-	Bidirectional	166
lncR.2883	chr5	96996206	96997364	-	Down	Bmp2k	chr5	96997688	97091048	+	Bidirectional	324
lncR.2132	chr2	85156101	85158642	-	Up	Aplnr	chr2	85136359	85139923	+	Intergenic	16178
lncR.2798	chr5	122989353	122998345	+	Up	Kdm2b	chr5	122870674	122989092	-	Bidirectional	261
lncR.1700	chr18	66291274	66319607	+	Overlap	Ccbe1	chr18	66056855	66291838	-	Antisense	564
lncR.252	chr1	178321108	178324171	-	Overlap	Cox20	chr1	178319152	178322693	+	Antisense	1585
lncR.2932	chr5	148953747	148970122	-	Up	Katnal1	chr5	148871583	148928647	-	Intergenic	25100
lncR.2609	chr4	59580099	59581434	-	Down	Hsdl2	chr4	59581562	59618694	+	Bidirectional	128
lncR.3556	chr8	87472811	87525554	+	Up	Cbln1	chr8	87468852	87472592	-	Bidirectional	219
lncR.1804	chr19	43675177	43677170	+	Up	Slc25a28	chr19	43663800	43674881	-	Bidirectional	296
lncR.2680	chr4	137387266	137388382	-	Down	Gm13011	chr4	137401553	137409791	-	Intergenic	13171
lncR.2195	chr2	144555696	144556155	-	Down	Sec23b	chr2	144556228	144590753	+	Bidirectional	73
lncR.1721	chr18	32359056	32378284	-	Overlap	Bin1	chr18	32377216	32435740	+	Antisense	1068
lncR.637	chr11	85791659	85832388	-	Overlap	Bcas3	chr11	85353163	85826058	+	Antisense	34399
lncR.1827	chr19	5824708	5845480	-	Down	Frmd8	chr19	5850973	5875208	-	Intergenic	5493
lncR.1734	chr18	46235480	46237784	-	Down	Pggt1b	chr18	46239948	46280850	-	Intergenic	2164
lncR.595	chr11	59197792	59202431	-	Down	Mrpl55	chr11	59202516	59206002	+	Bidirectional	85
lncR.526	chr11	105363252	105390642	+	Overlap	2014-03-10	chr11	105360797	105456735	-	Antisense	27390
lncR.2758	chr5	74093060	74095405	+	Up	Usp46	chr5	74000037	74068411	-	Intergenic	24649
lncR.2867	chr5	64708207	64804117	-	Overlap	Klf3	chr5	64803522	64830129	+	Antisense	595
lncR.2297	chr3	104220883	104222081	+	Up	Magi3	chr3	104013264	104220406	-	Bidirectional	477
lncR.1769	chr19	10198368	10202384	+	Overlap	Fen1	chr19	10199131	10203943	-	Antisense	3253
lncR.3858	chrX	8145426	8147964	+	Overlap	Rbm3	chrX	8138974	8145802	-	Antisense	376
lncR.2387	chr3	103964535	103968581	-	Overlap	Rsbn1	chr3	103914119	103966620	+	Antisense	2085
lncR.3484	chr7	132889489	132931375	-	Up	Fam175b	chr7	132859224	132885114	+	Intergenic	4375
lncR.1798	chr19	41264112	41265030	+	Up	Tm9sf3	chr19	41210841	41264004	-	Bidirectional	108
lncR.3429	chr7	75769448	75782099	-	Up	Akap13	chr7	75455533	75754609	+	Intergenic	14839
lncR.3576	chr8	121654054	121654517	+	Up	Zcchc14	chr8	121598702	121651933	-	Intergenic	2121
lncR.155	chr1	34165856	34178446	-	Overlap	Dst	chr1	33908224	34308662	+	Antisense	12590
lncR.3903	chrX	75459963	75485753	+	Up	Brcc3	chrX	75416627	75455701	+	Intergenic	4262
lncR.1619	chr17	35860918	35866886	-	Overlap	Nrm	chr17	35861317	35865400	+	Antisense	4083
lncR.2682	chr4	137882370	137883937	-	Overlap	Ece1	chr4	137862236	137965229	+	Antisense	1567
lncR.178	chr1	64679868	64690659	-	Down	Ccnyl1	chr1	64691344	64725642	+	Bidirectional	685
lncR.484	chr11	77489854	77491409	+	Up	Ankrd13b	chr11	77470486	77489678	-	Bidirectional	176
lncR.3711	chr9	77544959	77546467	+	Up	Lrrc1	chr9	77430822	77544852	-	Bidirectional	107
lncR.2893	chr5	106557738	106696571	-	Overlap	Zfp644	chr5	106616740	106696830	-	Exonic Sense	79831
lncR.2949	chr6	30896899	30943470	+	Overlap	Tsga13	chr6	30896980	30915573	-	Antisense	18593
lncR.1692	chr18	50134726	50135600	+	Overlap	Hsd17b4	chr18	50128200	50196270	+	Intronic Sense	874
lncR.1011	chr13	23441823	23445935	-	Down	Btn1a1	chr13	23456992	23465901	-	Intergenic	11057
lncR.1345	chr15	86213778	86214367	-	Down	Tbc1d22a	chr15	86214458	86498503	+	Bidirectional	91
lncR.2214	chr2	156861950	156862952	-	Down	1110008F13Rik	chr2	156863121	156873562	+	Bidirectional	169
lncR.1480	chr17	3231234	3311120	+	Down	Tiam2	chr17	3326572	3519397	+	Intergenic	15452
lncR.299	chr10	86685525	86694806	+	Overlap	Hsp90b1	chr10	86690840	86705444	-	Antisense	3966
lncR.3663	chr8	121054881	121083110	-	Down	Foxf1	chr8	121084385	121088154	+	Intergenic	1275
lncR.1610	chr17	32076082	32100286	-	Up	Rrp1b	chr17	32036161	32062862	+	Intergenic	13220
lncR.1665	chr18	10706859	10711832	+	Up	Abhd3	chr18	10644410	10706696	-	Bidirectional	163
lncR.717	chr12	69790288	69841880	+	Overlap	Map4k5	chr12	69803756	69893163	-	Antisense	38124
lncR.4059	chrX	105037197	105079413	-	Down	Pbdc1	chrX	105079755	105117090	+	Bidirectional	342
lncR.3292	chr7	44986934	44991104	+	Down	Bcl2l12	chr7	44991221	44997579	-	Intergenic	117
lncR.599	chr11	59946889	59948147	-	Down	Med9	chr11	59948213	59963306	+	Bidirectional	66
lncR.3616	chr8	40307438	40308397	-	Overlap	Micu3	chr8	40308050	40386304	+	Antisense	347
lncR.2331	chr3	30792577	30793564	-	Overlap	Sec62	chr3	30792875	30821263	+	Antisense	689
lncR.935	chr13	33935567	33960181	+	Overlap	Serpinb6a	chr13	33917917	34002794	-	Antisense	24614
lncR.3864	chrX	12762277	12821492	+	Up	Med14	chrX	12675370	12761973	-	Bidirectional	304
lncR.399	chr10	118855603	118856934	-	Down	Dyrk2	chr10	118859348	118868903	-	Intergenic	2414
lncR.1898	chr2	25575431	25580099	+	Overlap	Gm996	chr2	25575415	25580099	-	Antisense	4668
lncR.2256	chr3	51276760	51279805	+	Overlap	Elf2	chr3	51255664	51325987	-	Antisense	3045
lncR.1241	chr14	118982657	118984661	-	Down	Uggt2	chr14	118984984	119099434	-	Intergenic	323
lncR.606	chr11	61864568	61868058	-	Down	Akap10	chr11	61871306	61930257	-	Intergenic	3248
lncR.135	chr1	195017398	195037908	+	Down	Cd46	chr1	195041899	195092248	-	Intergenic	3991
lncR.3698	chr9	57998040	58007451	+	Down	Cyp11a1	chr9	58015016	58027023	+	Intergenic	7565
lncR.1170	chr14	119098965	119115074	+	Overlap	Uggt2	chr14	118984984	119099434	-	Antisense	469
lncR.2031	chr2	167553314	167607845	+	Overlap	Ube2v1	chr2	167607638	167632005	-	Antisense	207
lncR.2147	chr2	91030778	91031122	-	Down	Rapsn	chr2	91035626	91045729	+	Intergenic	4504
lncR.2595	chr4	46300007	46345515	-	Overlap	Foxe1	chr4	46344193	46345309	+	Antisense	1116
lncR.12	chr1	21272403	21272906	+	Up	Gsta3	chr1	21240584	21265575	+	Intergenic	6828
lncR.1098	chr14	34345054	34345658	+	Up	Glud1	chr14	34310726	34345033	+	Intergenic	21
lncR.817	chr12	111941990	111944482	-	Down	2010107E04Rik	chr12	111961375	111966977	-	Intergenic	16893
lncR.3183	chr6	87908843	87914459	-	Overlap	Copg1	chr6	87887939	87913594	+	Antisense	4751
lncR.1909	chr2	33641192	33646354	+	Up	Lmx1b	chr2	33564535	33640511	-	Bidirectional	681
lncR.1969	chr2	93452818	93469874	+	Overlap	Cd82	chr2	93419101	93462950	-	Antisense	10132
lncR.1439	chr16	21247498	21296872	-	Up	Ephb3	chr16	21204794	21223304	+	Intergenic	24194
lncR.308	chr10	95417374	95428640	+	Up	Socs2	chr10	95411489	95416857	-	Bidirectional	517
lncR.2811	chr5	138995056	139000577	+	Up	Pdgfa	chr5	138976971	138994953	-	Bidirectional	103
lncR.3747	chr9	114780100	114782257	+	Overlap	Cmtm7	chr9	114756835	114781993	-	Antisense	1893
lncR.274	chr10	22306702	22321765	+	Overlap	Raet1a	chr10	22158608	22374139	+	Intronic Sense	15063
lncR.3638	chr8	88044897	88118607	-	Down	Cnep1r1	chr8	88118758	88135197	+	Bidirectional	151
lncR.3816	chr9	95942045	95959393	-	Overlap	Atr	chr9	95857596	95951644	+	Antisense	9599
lncR.3506	chr8	13200752	13207707	+	Up	Grtp1	chr8	13176868	13200624	-	Bidirectional	128
lncR.683	chr11	116529215	116533077	-	Overlap	Sphk1	chr11	116531910	116536675	+	Antisense	1167
lncR.258	chr1	191820863	191821942	-	Overlap	Nek2	chr1	191821472	191833049	+	Antisense	470
lncR.3603	chr8	22634383	22636809	-	Overlap	Polb	chr8	22628118	22653437	-	Intronic Sense	2426
lncR.3228	chr7	4658660	4659954	+	Overlap	Ppp6r1	chr7	4631494	4658950	-	Antisense	290
lncR.3084	chr6	148212287	148235663	+	Overlap	Tmtc1	chr6	148232429	148444352	-	Antisense	3234
lncR.2574	chr4	11175963	11191274	-	Down	Ccne2	chr4	11191350	11204779	+	Bidirectional	76
lncR.3580	chr8	123206623	123207021	+	Overlap	Chmp1a	chr8	123204260	123212788	-	Antisense	398
lncR.390	chr10	111991723	111995892	-	Overlap	Glipr1	chr10	111985447	111997264	-	Exonic Sense	4169
lncR.3462	chr7	112613468	112680081	-	Overlap	Tead1	chr7	112679319	112906805	+	Antisense	762
lncR.362	chr10	63243068	63244153	-	Overlap	Herc4	chr10	63243796	63317881	+	Antisense	357
lncR.1526	chr17	35896946	35912215	+	Overlap	Atat1	chr17	35897597	35910068	-	Antisense	12471
lncR.2207	chr2	153648690	153650286	-	Overlap	Dnmt3b	chr2	153649448	153687730	+	Antisense	838
lncR.379	chr10	94673492	94688613	-	Down	Ccdc41	chr10	94688789	94790336	+	Bidirectional	176
lncR.1452	chr16	38085063	38089260	-	Overlap	Gsk3b	chr16	38089000	38246079	+	Antisense	260
lncR.953	chr13	58148776	58149692	+	Down	Idnk	chr13	58157648	58164693	+	Intergenic	7956
lncR.3472	chr7	122139008	122159401	-	Overlap	Dctn5	chr7	122133040	122149044	+	Antisense	10036
lncR.246	chr1	172374972	172376363	-	Down	Pigm	chr1	172376530	172384099	+	Bidirectional	167
lncR.507	chr11	96944145	96965060	+	Overlap	Sp2	chr11	96953337	96977688	-	Antisense	11723
lncR.1840	chr19	17353691	17356590	-	Overlap	Gcnt1	chr19	17326140	17372844	-	Exonic Sense	2899
lncR.3796	chr9	72518249	72531858	-	Down	Rfx7	chr9	72532239	72622949	+	Bidirectional	381
lncR.3746	chr9	114368303	114377238	+	Overlap	Crtap	chr9	114375130	114390712	-	Antisense	2108
lncR.2835	chr5	23382307	23434353	-	Down	Kmt2e	chr5	23434428	23504229	+	Bidirectional	75
lncR.159	chr1	37485850	37488982	-	Overlap	Mgat4a	chr1	37439339	37536259	-	Intronic Sense	3132
lncR.1596	chr17	24465457	24470313	-	Down	Pgp	chr17	24470472	24471596	+	Bidirectional	159
lncR.627	chr11	78030012	78032665	-	Overlap	Phf12	chr11	77982815	78030535	+	Antisense	523
lncR.1580	chr17	13759370	13760368	-	Overlap	Tcte2	chr17	13716435	13761394	-	Intronic Sense	998
lncR.1591	chr17	22356901	22361414	-	Overlap	Zfp944	chr17	22337988	22361400	-	Exonic Sense	4499
lncR.2900	chr5	110167507	110176504	-	Overlap	Chfr	chr5	110135829	110171973	+	Antisense	4466
lncR.1747	chr18	67773711	67774857	-	Down	Seh1l	chr18	67774875	67795487	+	Bidirectional	18
lncR.694	chr12	3235504	3250377	+	Overlap	Rab10	chr12	3247427	3309969	-	Antisense	2950
lncR.3056	chr6	118455207	118455701	+	Overlap	Zfp248	chr6	118427318	118455506	-	Antisense	299
lncR.2953	chr6	34151929	34174235	+	Overlap	Slc35b4	chr6	34155878	34177054	-	Antisense	18357
lncR.3193	chr6	113067428	113077333	-	Overlap	Thumpd3	chr6	113046326	113068273	+	Antisense	845
lncR.2380	chr3	96414436	96414859	-	Down	BC107364	chr3	96433787	96452306	-	Intergenic	18928
lncR.1598	chr17	26286363	26287061	-	Up	Luc7l	chr17	26252909	26285506	+	Intergenic	857
lncR.3328	chr7	90477171	90504840	+	Up	Tmem126b	chr7	90468828	90475995	-	Intergenic	1176
lncR.638	chr11	86333092	86334122	-	Overlap	Med13	chr11	86265714	86357525	-	Intronic Sense	1030
lncR.1012	chr13	23527011	23530943	-	Down	Hist1h4h	chr13	23531043	23531478	+	Bidirectional	100
lncR.1502	chr17	24454865	24457101	+	Overlap	E4f1	chr17	24443778	24455311	-	Antisense	446
lncR.495	chr11	87755577	87757270	+	Down	Bzrap1	chr11	87760540	87785928	+	Intergenic	3270
lncR.794	chr12	80942651	80945399	-	Down	Srsf5	chr12	80945503	80950507	+	Bidirectional	104
lncR.771	chr12	32919383	32953789	-	Down	Sypl	chr12	32953944	32979502	+	Bidirectional	155
lncR.624	chr11	75599645	75600231	-	Overlap	Pitpna	chr11	75588107	75628778	+	Antisense	586
lncR.3545	chr8	69110471	69111244	+	Overlap	Atp6v1b2	chr8	69088735	69113717	+	Intronic Sense	773
lncR.546	chr11	3305426	3331178	-	Overlap	Patz1	chr11	3290456	3309083	+	Antisense	3657
lncR.1814	chr19	56601051	56602406	+	Up	Nhlrc2	chr19	56548260	56598846	+	Intergenic	2205
lncR.598	chr11	59775286	59780321	-	Overlap	Mprip	chr11	59662494	59780860	+	Antisense	5035
lncR.3968	chrX	152276426	152279097	+	Up	Kdm5c	chrX	152233229	152274354	+	Intergenic	2072
lncR.2435	chr4	9770584	9823411	+	Down	Gdf6	chr4	9844371	9862345	+	Intergenic	20960
lncR.1212	chr14	55657878	55660508	-	Overlap	Mdp1	chr14	55657878	55660508	-	Exonic Sense	2630
lncR.1869	chr19	57323196	57360899	-	Down	Fam160b1	chr19	57361008	57389594	+	Bidirectional	109
lncR.2720	chr5	23850596	23855033	+	Up	Tomm7	chr5	23838943	23844145	-	Intergenic	6451
lncR.3178	chr6	83106608	83109054	-	Overlap	Ccdc142	chr6	83101515	83109932	+	Antisense	2446
lncR.3650	chr8	107037480	107038106	-	Overlap	Vps4a	chr8	107031325	107045756	+	Antisense	626
lncR.2955	chr6	35252654	35263496	+	Down	Slc13a4	chr6	35267952	35308126	-	Intergenic	4456
lncR.943	chr13	45965253	45966508	+	Up	Atxn1	chr13	45549755	45964991	-	Bidirectional	262
lncR.4057	chrX	103560907	103623754	-	Down	Zcchc13	chrX	103630585	103631664	+	Intergenic	6831
lncR.3751	chr9	118150230	118170376	+	Up	Cmc1	chr9	118064526	118150196	-	Bidirectional	34
lncR.3567	chr8	106135399	106138722	+	Overlap	Esrp2	chr8	106131182	106136974	-	Antisense	1575
lncR.3775	chr9	45856769	45858357	-	Overlap	Bace1	chr9	45838528	45862484	+	Antisense	1588
lncR.1998	chr2	132253356	132261333	+	Up	Pcna	chr2	132249285	132253180	-	Bidirectional	176
lncR.1727	chr18	37805722	37806982	-	Overlap	Pcdha1	chr18	36930284	37841872	+	Antisense	1260
lncR.1407	chr16	84703167	84715245	+	Down	Mrpl39	chr16	84717579	84735302	-	Intergenic	2334
lncR.1826	chr19	5795689	5802672	-	Up	Scyl1	chr19	5758426	5771401	-	Intergenic	24288
lncR.1552	chr17	79354699	79358022	+	Overlap	Cdc42ep3	chr17	79334024	79355091	-	Antisense	392
lncR.2719	chr5	22550436	22807850	+	Overlap	Lhfpl3	chr5	22746192	23275597	+	Exonic Sense	61658
lncR.1618	chr17	34950235	34952471	-	Down	Hspa1b	chr17	34956428	34959238	-	Intergenic	3957
lncR.2807	chr5	136919145	136937112	+	Up	Rabl5	chr5	136908149	136913244	+	Intergenic	5901
lncR.567	chr11	26386744	26387433	-	Overlap	Fancl	chr11	26387083	26471883	+	Antisense	350
lncR.2395	chr3	115881578	115888130	-	Down	Dph5	chr3	115888182	115929323	+	Bidirectional	52
lncR.3707	chr9	73039717	73042779	+	Up	Pigb	chr9	73015695	73039699	-	Bidirectional	18
lncR.2300	chr3	108019885	108020328	+	Up	Gstm1	chr3	108012249	108017973	-	Intergenic	1912
lncR.2868	chr5	65605723	65609380	-	Down	Pds5a	chr5	65615259	65697856	-	Intergenic	5879
lncR.1338	chr15	81242653	81251862	-	Up	Mchr1	chr15	81235498	81238964	+	Intergenic	3689
lncR.1032	chr13	51097737	51100727	-	Down	Spin1	chr13	51100879	51152562	+	Bidirectional	152
lncR.68	chr1	91296045	91296936	+	Down	Scly	chr1	91298337	91321080	+	Intergenic	1401
lncR.3242	chr7	24818794	24840275	+	Down	Lypd4	chr7	24864619	24869691	-	Intergenic	24344
lncR.2017	chr2	154703809	154704699	+	Up	Chmp4b	chr2	154657025	154694783	+	Intergenic	9026
lncR.3783	chr9	58244536	58249682	-	Overlap	Pml	chr9	58217179	58249786	-	Exonic Sense	5146
lncR.1871	chr19	59425103	59458635	-	Down	Emx2	chr19	59458689	59465357	+	Bidirectional	54
lncR.1253	chr15	10714835	10790123	+	Up	Rai14	chr15	10568977	10714631	-	Bidirectional	204
lncR.104	chr1	143777642	143781307	+	Overlap	Uchl5	chr1	143777277	143807466	+	Intronic Sense	3665
lncR.330	chr10	127070457	127071101	+	Up	Tspan31	chr10	127067289	127070261	-	Bidirectional	196
lncR.3278	chr7	39552496	39556305	+	Up	Zfp619	chr7	39517765	39540415	+	Intergenic	12081
lncR.2061	chr2	14070332	14073934	-	Down	Stam	chr2	14074111	14148330	+	Bidirectional	177
lncR.2845	chr5	31486629	31495179	-	Overlap	4930548H24Rik	chr5	31485858	31488262	+	Antisense	1633
lncR.812	chr12	108790035	108792743	-	Down	Yy1	chr12	108793310	108816632	+	Bidirectional	567
lncR.3291	chr7	44246726	44262720	+	Overlap	2410002F23Rik	chr7	44246721	44252319	+	Exonic Sense	5593
lncR.3198	chr6	116199409	116207993	-	Down	Fam21	chr6	116208032	116262671	+	Bidirectional	39
lncR.816	chr12	111572316	111574402	-	Down	Mark3	chr12	111574509	111656227	+	Bidirectional	107
lncR.1332	chr15	75854819	75856228	-	Down	Gsdmd	chr15	75862338	75867404	+	Intergenic	6110
lncR.664	chr11	103264860	103267745	-	Overlap	Map3k14	chr11	103219763	103267401	-	Exonic Sense	2541
lncR.502	chr11	95145052	95159047	+	Overlap	Dlx4	chr11	95140446	95145801	-	Antisense	749
lncR.3722	chr9	85749078	85750429	+	Overlap	Ibtk	chr9	85687359	85749334	-	Antisense	256
lncR.1899	chr2	25607892	25631759	+	Overlap	Cccd183	chr2	25608628	25617678	-	Antisense	9050
lncR.2652	chr4	109402280	109406254	-	Down	Ttc39a	chr4	109407099	109444745	+	Bidirectional	845
lncR.1423	chr16	96082676	96089070	+	Up	Brwd1	chr16	95992091	96082428	-	Bidirectional	248
lncR.3543	chr8	60983437	60985908	+	Up	Clcn3	chr8	60910388	60983311	-	Bidirectional	126
lncR.972	chr13	78198016	78279391	+	Overlap	Nr2f1	chr13	78188972	78198982	-	Antisense	966
lncR.3708	chr9	74847983	74852873	+	Down	Onecut1	chr9	74861920	74889647	+	Intergenic	9047
lncR.2912	chr5	122239497	122240196	-	Overlap	Hvcn1	chr5	122209728	122242297	+	Antisense	699
lncR.1717	chr18	23750447	23752322	-	Down	Mapre2	chr18	23752332	23893861	+	Bidirectional	10
lncR.2842	chr5	29735333	29735936	-	Overlap	Dnajb6	chr5	29735897	29786478	+	Antisense	39
lncR.1887	chr2	18027248	18030577	+	Down	Skida1	chr2	18044086	18048449	-	Intergenic	13509
lncR.1947	chr2	75704770	75710024	+	Up	Nfe2l2	chr2	75675518	75704641	-	Bidirectional	129
lncR.2767	chr5	92042267	92043883	+	Overlap	Cdkl2	chr5	92006073	92043042	-	Antisense	775
lncR.1538	chr17	45433852	45442544	+	Up	Cdc5l	chr17	45391887	45433707	-	Bidirectional	145
lncR.3191	chr6	108577035	108660934	-	Overlap	Bhlhe40	chr6	108660628	108666925	+	Antisense	306
lncR.2027	chr2	163644849	163645801	+	Overlap	Serinc3	chr2	163623272	163645143	-	Antisense	294
lncR.3533	chr8	41017467	41024216	+	Overlap	Mtus1	chr8	40990911	41133726	-	Antisense	6749
lncR.259	chr1	191886130	191907527	-	Overlap	Slc30a1	chr1	191906780	191913247	+	Antisense	747
lncR.320	chr10	116950561	116963279	+	Up	Rab3ip	chr10	116905783	116950380	-	Bidirectional	181
lncR.1043	chr13	67305686	67306467	-	Overlap	Zfp457	chr13	67292450	67306412	-	Exonic Sense	726
lncR.2082	chr2	29868723	29870317	-	Overlap	Cercam	chr2	29869493	29882840	+	Antisense	824
lncR.42	chr1	63113078	63158295	+	Overlap	Ndufs1	chr1	63143591	63176822	-	Antisense	14704
lncR.215	chr1	132466433	132477064	-	Overlap	Dstyk	chr1	132417452	132466959	+	Antisense	526
lncR.668	chr11	106065077	106066844	-	Overlap	Taco1	chr11	106066106	106073612	+	Antisense	738
lncR.1460	chr16	49758576	49798870	-	Overlap	Ift57	chr16	49699293	49765126	+	Antisense	6550
lncR.1649	chr17	80200079	80207305	-	Overlap	Srsf7	chr17	80200079	80207305	-	Exonic Sense	7226
lncR.1767	chr19	8774484	8776962	+	Overlap	Tmem179b	chr19	8772521	8786417	-	Antisense	2478
lncR.2784	chr5	105409366	105413912	+	Down	Lrrc8b	chr5	105415774	105486189	+	Intergenic	1862
lncR.2173	chr2	120024807	120027453	-	Overlap	Mapkbp1	chr2	119972698	120027403	+	Antisense	2596
lncR.3840	chr9	117876000	118040259	-	Down	Azi2	chr9	118040521	118069794	+	Bidirectional	262
lncR.3093	chr6	8488795	8510430	-	Overlap	Glcci1	chr6	8509599	8597549	+	Antisense	831
lncR.458	chr11	62602876	62604807	+	Down	Fam211a	chr11	62604883	62648523	-	Intergenic	76
lncR.2345	chr3	52268435	52269435	-	Overlap	Foxo1	chr3	52268336	52350109	+	Antisense	1000
lncR.1829	chr19	6530711	6532011	-	Overlap	Nrxn2	chr19	6418737	6533217	+	Antisense	1300
lncR.1243	chr14	121284188	121287112	-	Overlap	Stk24	chr14	121286340	121379230	-	Exonic Sense	772
lncR.2587	chr4	40720153	40722841	-	Overlap	Dnaja1	chr4	40722467	40737151	+	Antisense	374
lncR.1145	chr14	69732783	69767113	+	Up	Chmp7	chr14	69716978	69732570	-	Bidirectional	213
lncR.2118	chr2	72941067	72944556	-	Overlap	Sp3	chr2	72936431	72980446	-	Intronic Sense	3489
lncR.37	chr1	56971412	57042515	+	Up	Satb2	chr1	56793980	56971334	-	Bidirectional	78
lncR.3344	chr7	118855752	118858639	+	Overlap	Iqck	chr7	118855774	118972652	+	Exonic Sense	2865
lncR.331	chr10	127195248	127202643	+	Overlap	Pip4k2c	chr10	127197066	127211622	-	Antisense	5577
lncR.3451	chr7	100446737	100474841	-	Overlap	C2cd3	chr7	100372232	100470159	+	Antisense	23422
lncR.947	chr13	48968111	48972033	+	Up	Fam120a	chr13	48879216	48967828	-	Bidirectional	283
lncR.2390	chr3	107888849	107896213	-	Overlap	Eps8l3	chr3	107877229	107892900	+	Antisense	4051
lncR.2078	chr2	27882925	27887052	-	Overlap	Col5a1	chr2	27886424	28039510	+	Antisense	628
lncR.334	chr10	3364073	3367135	-	Overlap	Ppp1r14c	chr10	3366149	3464975	+	Antisense	986
lncR.2710	chr5	9100712	9158080	+	Overlap	Dmtf1	chr5	9118867	9161776	-	Antisense	39213
lncR.2723	chr5	25100974	25110109	+	Up	Prkag2	chr5	24862734	25100642	-	Bidirectional	332
lncR.1021	chr13	31565491	31625792	-	Down	Foxf2	chr13	31625815	31631406	+	Bidirectional	23
lncR.3585	chr8	126566970	126590988	+	Overlap	Irf2bp2	chr8	126588295	126593436	-	Antisense	2693
lncR.3606	chr8	27042377	27043042	-	Overlap	Prosc	chr8	27042554	27056132	+	Antisense	488
lncR.288	chr10	62602350	62604128	+	Up	Ddx21	chr10	62580246	62602298	-	Bidirectional	52
lncR.1569	chr17	5490231	5492513	-	Down	Zdhhc14	chr17	5492599	5753891	+	Bidirectional	86
lncR.3643	chr8	93811691	93813555	-	Overlap	Gnao1	chr8	93810837	93969388	+	Antisense	1864
lncR.640	chr11	87121567	87126958	-	Overlap	Ska2	chr11	87109260	87122974	+	Antisense	1407
lncR.3473	chr7	122969057	122970459	-	Down	Rbbp6	chr7	122970563	123002572	+	Bidirectional	104
lncR.3247	chr7	27207093	27210182	+	Overlap	Itpkc	chr7	27207169	27228597	-	Antisense	3013
lncR.545	chr11	3149742	3150955	-	Overlap	Sfi1	chr11	3131849	3193463	-	Intronic Sense	1213
lncR.939	chr13	40727808	40735162	+	Overlap	Tfap2a	chr13	40715674	40733823	-	Antisense	6015
lncR.1346	chr15	88889780	88891516	-	Down	Ttll8	chr15	88913897	88954418	-	Intergenic	22381
lncR.3362	chr7	6142285	6155997	-	Overlap	Zfp787	chr7	6131488	6155971	-	Exonic Sense	13686
lncR.2003	chr2	144459279	144467794	+	Down	Dzank1	chr2	144470556	144527398	-	Intergenic	2762
lncR.2190	chr2	131322088	131322366	-	Overlap	Rnf24	chr2	131298487	131352892	-	Intronic Sense	278
lncR.705	chr12	24960656	24964394	+	Up	Mboat2	chr12	24831598	24960299	+	Intergenic	357
lncR.1227	chr14	75842917	75844964	-	Down	Tpt1	chr14	75845255	75848303	+	Bidirectional	291
lncR.1736	chr18	50042730	50053844	-	Overlap	Tnfaip8	chr18	49979426	50093229	+	Antisense	11114
lncR.1693	chr18	52528661	52577325	+	Overlap	Lox	chr18	52516059	52529867	-	Antisense	1206
lncR.3843	chr9	121756639	121759943	-	Overlap	Nktr	chr9	121719180	121756841	+	Antisense	202
lncR.3744	chr9	108568318	108568861	+	Up	Ndufaf3	chr9	108565864	108567342	-	Bidirectional	976
lncR.815	chr12	110737262	110738353	-	Overlap	Wdr20	chr12	110737948	110795028	+	Antisense	405
lncR.1273	chr15	73423311	73424107	+	Up	Ptk2	chr15	73205104	73423191	-	Bidirectional	120
lncR.201	chr1	98031116	98057680	-	Overlap	Pam	chr1	97821093	98095632	-	Intronic Sense	26564
lncR.583	chr11	51583927	51584651	-	Up	Col23a1	chr11	51289919	51583925	+	Intergenic	2
lncR.465	chr11	64079483	64083259	+	Up	Cox10	chr11	63962626	64079472	-	Bidirectional	11
lncR.2665	chr4	123898633	123904842	-	Down	Mycbp	chr4	123905012	123912250	+	Bidirectional	170
lncR.2081	chr2	29738335	29738665	-	Overlap	Rapgef1	chr2	29619719	29740363	+	Antisense	330
lncR.287	chr10	61783297	61784820	+	Overlap	H2afy2	chr10	61738646	61783864	-	Antisense	567
lncR.1786	chr19	29067300	29069503	+	Up	Ak3	chr19	29020831	29047902	-	Intergenic	19398
lncR.293	chr10	75860472	75860857	+	Up	Mif	chr10	75859352	75860250	-	Bidirectional	222
lncR.2924	chr5	139147576	139150693	-	Overlap	Heatr2	chr5	139150222	139186505	+	Antisense	471
lncR.1306	chr15	103240396	103246698	+	Overlap	Hnrnpa1	chr15	103240396	103244962	+	Exonic Sense	4566
lncR.2812	chr5	143329247	143332704	+	Up	Zdhhc4	chr5	143316488	143329238	-	Bidirectional	9
lncR.3732	chr9	96895658	96896147	+	Up	Acpl2	chr9	96823342	96889474	-	Intergenic	6184
lncR.3066	chr6	128438756	128475845	+	Up	Fkbp4	chr6	128430106	128438631	-	Bidirectional	125
lncR.2410	chr3	135436209	135438665	-	Down	Ube2d3	chr3	135438758	135467178	+	Bidirectional	93
lncR.2028	chr2	164880034	164881010	+	Overlap	Pcif1	chr2	164879367	164891437	+	Intronic Sense	976
lncR.1654	chr17	84917181	84957710	-	Overlap	Ppm1b	chr17	84956740	85023992	+	Antisense	970
lncR.2304	chr3	113629855	113630657	+	Overlap	Rnpc3	chr3	113605066	113630149	-	Antisense	294
lncR.1347	chr15	89071196	89075854	-	Down	Trabd	chr15	89076063	89087075	+	Bidirectional	209
lncR.3475	chr7	126648543	126649594	-	Overlap	Ccdc101	chr7	126649308	126672779	+	Antisense	286
lncR.2374	chr3	94998800	95004446	-	Overlap	Pi4kb	chr3	94974730	95006843	+	Antisense	5646
lncR.649	chr11	96343072	96354691	-	Overlap	Hoxb3	chr11	96323125	96347930	+	Antisense	4858
lncR.3212	chr6	129532094	129533284	-	Overlap	Gabarapl1	chr6	129533191	129542331	+	Antisense	93
lncR.353	chr10	39621410	39732007	-	Overlap	Traf3ip2	chr10	39612933	39655307	+	Antisense	33897
lncR.1995	chr2	130664353	130665708	+	Overlap	Ddrgk1	chr2	130654082	130664645	-	Antisense	292
lncR.1137	chr14	60784565	60905480	+	Overlap	Mipep	chr14	60784565	60903613	+	Exonic Sense	119048
lncR.757	chr12	12351521	12392475	-	Overlap	Fam49a	chr12	12262138	12376361	+	Antisense	24840
lncR.1301	chr15	101293211	101297426	+	Up	9430023L20Rik	chr15	101284300	101290934	+	Intergenic	2277
lncR.944	chr13	46986446	47008713	+	Down	Nhlrc1	chr13	47012556	47014850	-	Intergenic	3843
lncR.2316	chr3	142882494	142894644	+	Up	Pkn2	chr3	142790901	142882004	-	Bidirectional	490
lncR.370	chr10	79667757	79670220	-	Overlap	Tpgs1	chr10	79669409	79676126	+	Antisense	811
lncR.3659	chr8	111153310	111155882	-	Down	Glg1	chr8	111157557	111259202	-	Intergenic	1675
lncR.2312	chr3	126843370	126846325	+	Overlap	Camk2d	chr3	126596972	126845054	+	Exonic Sense	1684
lncR.3549	chr8	77517055	77523898	+	Overlap	Arhgap10	chr8	77250365	77517907	-	Antisense	852
lncR.787	chr12	76402757	76403654	-	Down	Hspa2	chr12	76404175	76406936	+	Bidirectional	521
lncR.413	chr11	6475425	6490918	+	Overlap	Purb	chr11	6467598	6476076	-	Antisense	651
lncR.3681	chr9	36767887	36782675	+	Overlap	Ei24	chr9	36779152	36797393	-	Antisense	3523
lncR.2432	chr4	4138321	4188703	+	Overlap	Penk	chr4	4133535	4138445	-	Antisense	124
lncR.1441	chr16	24391612	24393655	-	Overlap	Lpp	chr16	24393349	24992578	+	Antisense	306
lncR.1806	chr19	45998137	46013386	+	Overlap	Hps6	chr19	46003477	46006173	+	Exonic Sense	2696
lncR.3542	chr8	57651752	57663430	+	Overlap	Galnt7	chr8	57523824	57653055	-	Antisense	1303
lncR.2189	chr2	130873059	130906396	-	Down	Atrn	chr2	130906495	131030326	+	Bidirectional	99
lncR.3561	chr8	95806829	95821728	+	Overlap	Cnot1	chr8	95719450	95807462	-	Antisense	633
lncR.2176	chr2	122466582	122467797	-	Up	Slc28a2	chr2	122426476	122461130	+	Intergenic	5452
lncR.522	chr11	103355701	103361092	+	Overlap	Arhgap27	chr11	103331483	103363692	-	Antisense	5391
lncR.2765	chr5	90931256	90933421	+	Overlap	Mthfd2l	chr5	90931195	91021370	+	Exonic Sense	2165
lncR.3777	chr9	50488795	50507823	-	Overlap	Plet1	chr9	50494524	50505639	+	Antisense	11115
lncR.2442	chr4	16164109	16266225	+	Up	Ripk2	chr4	16123374	16163498	-	Bidirectional	611
lncR.357	chr10	45066412	45067078	-	Down	Prep	chr10	45067213	45158995	+	Bidirectional	135
lncR.2791	chr5	113842601	113843116	+	Overlap	Coro1c	chr5	113842438	113908706	-	Antisense	515
lncR.3709	chr9	75410183	75417709	+	Up	Mapk6	chr9	75386781	75410016	-	Bidirectional	167
lncR.788	chr12	76546971	76547925	-	Overlap	Plekhg3	chr12	76533559	76579039	+	Antisense	954
lncR.2542	chr4	141546161	141548313	+	Up	Spen	chr4	141467889	141538597	-	Intergenic	7564
lncR.2415	chr3	141457976	141465333	-	Down	Unc5c	chr3	141465563	141834922	+	Bidirectional	230
lncR.3642	chr8	92326030	92356120	-	Down	Irx5	chr8	92357795	92361456	+	Intergenic	1675
lncR.1414	chr16	90727511	90729120	+	Up	Mis18a	chr16	90719311	90727371	-	Bidirectional	140
lncR.3980	chrX	169320421	169370003	+	Up	Hccs	chrX	169311530	169320343	-	Bidirectional	78
lncR.565	chr11	23736847	23740357	-	Down	Rel	chr11	23741728	23770970	-	Intergenic	1371
lncR.3588	chr8	3671184	3672336	-	Up	1810033B17Rik	chr8	3665761	3668905	+	Intergenic	2279
lncR.2075	chr2	26186729	26191678	-	Down	Lhx3	chr2	26200211	26206556	-	Intergenic	8533
lncR.3857	chrX	8097086	8106701	+	Up	Was	chrX	8081465	8090491	-	Intergenic	6595
lncR.1044	chr13	67796593	67830985	-	Overlap	Zfp273	chr13	67813815	67827000	+	Antisense	13185
lncR.3544	chr8	61849005	61922834	+	Overlap	Palld	chr8	61515020	61902690	-	Antisense	53685
lncR.3460	chr7	109998376	110151202	-	Overlap	Ipo7	chr7	110018424	110055114	+	Antisense	36690
lncR.548	chr11	3639784	3648814	-	Down	Morc2a	chr11	3649493	3690372	+	Bidirectional	679
lncR.2242	chr3	9403064	9437233	+	Overlap	Zfp704	chr3	9427009	9610085	-	Antisense	10224
lncR.510	chr11	97768060	97768371	+	Up	Cwc25	chr11	97745469	97766613	-	Intergenic	1447
lncR.2673	chr4	131899477	131920029	-	Overlap	Srsf4	chr4	131873638	131901725	+	Antisense	2248
lncR.501	chr11	89060750	89069098	+	Up	Dgke	chr11	89037581	89060748	-	Bidirectional	2
lncR.1052	chr13	80884224	80885524	-	Overlap	Arrdc3	chr13	80883421	80896043	+	Antisense	1300
lncR.1562	chr17	94834906	94836642	+	Down	Gm20939	chr17	94864917	94878321	+	Intergenic	28275
lncR.4031	chrX	75706932	75764699	-	Down	Pls3	chrX	75785653	75875170	-	Intergenic	20954
lncR.3820	chr9	98562228	98563611	-	Down	Copb2	chr9	98563730	98588375	+	Bidirectional	119
lncR.3033	chr6	83441754	83448322	+	Up	Tet3	chr6	83362373	83441678	-	Bidirectional	76
lncR.2375	chr3	95311378	95315127	-	Down	Cers2	chr3	95315251	95323568	+	Bidirectional	124
lncR.1501	chr17	24208861	24221730	+	Overlap	1600002H07Rik	chr17	24215055	24220769	-	Antisense	5714
lncR.2766	chr5	91962881	91972137	+	Overlap	Rchy1	chr5	91948841	91963068	-	Antisense	187
lncR.2937	chr5	150599931	150607003	-	Up	N4bp2l1	chr5	150571642	150594525	-	Intergenic	5406
lncR.343	chr10	24549447	24597108	-	Overlap	Ctgf	chr10	24595441	24598682	+	Antisense	1667
lncR.1217	chr14	61292980	61318146	-	Overlap	Arl11	chr14	61309752	61311936	+	Antisense	2184
lncR.2850	chr5	36447610	36464853	-	Down	Grpel1	chr5	36465184	36474077	+	Bidirectional	331
lncR.3364	chr7	7212995	7278289	-	Overlap	Vmn2r29	chr7	7231326	7247328	-	Exonic Sense	16002
lncR.489	chr11	83582056	83623693	+	Overlap	Ccl6	chr11	83587885	83593087	-	Antisense	5202
lncR.1186	chr14	20687236	20703099	-	Overlap	Sec24c	chr14	20674320	20694850	+	Antisense	7614
lncR.1731	chr18	42274379	42275197	-	Down	Rbm27	chr18	42275352	42341540	+	Bidirectional	155
lncR.2170	chr2	117857290	118111202	-	Down	Thbs1	chr2	118111921	118127133	+	Bidirectional	719
lncR.111	chr1	160212973	160213887	+	Up	Cacybp	chr1	160202366	160212892	-	Bidirectional	81
lncR.3834	chr9	109093844	109097796	-	Overlap	Plxnb1	chr9	109095435	109119915	+	Antisense	2361
lncR.3630	chr8	69749325	69749965	-	Overlap	Zfp963	chr8	69741638	69749962	-	Exonic Sense	637
lncR.3443	chr7	90124835	90129936	-	Down	Picalm	chr7	90130231	90209447	+	Bidirectional	295
lncR.3741	chr9	106892171	106895182	+	Overlap	Dock3	chr9	106892824	107231909	-	Antisense	2358
lncR.2423	chr3	153907288	153912966	-	Overlap	Rabggtb	chr3	153907288	153912966	-	Exonic Sense	5678
lncR.2083	chr2	30236795	30238223	-	Overlap	Lrrc8a	chr2	30237768	30263790	+	Antisense	455
lncR.2504	chr4	114909257	114921967	+	Up	Foxd2	chr4	114906279	114908898	-	Bidirectional	359
lncR.371	chr10	79851376	79855015	-	Overlap	Ptbp1	chr10	79854431	79864435	+	Antisense	584
lncR.1220	chr14	66295328	66297129	-	Overlap	Trim35	chr14	66297024	66311424	+	Antisense	105
lncR.1549	chr17	69416446	69421632	+	Down	A330050F15Rik	chr17	69439325	69489233	+	Intergenic	17693
lncR.3110	chr6	48130905	48395408	-	Down	Krba1	chr6	48395585	48419855	+	Bidirectional	177
lncR.3502	chr8	11477929	11480241	+	Overlap	Rab20	chr8	11453976	11478499	-	Antisense	570
lncR.1456	chr16	43345887	43363666	-	Overlap	Zbtb20	chr16	42907644	43619123	+	Antisense	17779
lncR.3271	chr7	35555367	35556935	+	Overlap	Nudt19	chr7	35547184	35555928	-	Antisense	561
lncR.1726	chr18	37746559	37768242	-	Overlap	Pcdha1	chr18	36930284	37841872	+	Antisense	21683
lncR.2588	chr4	40775259	40775564	-	Up	Smu1	chr4	40735648	40757885	-	Intergenic	17374
lncR.748	chr12	110591373	110592679	+	Up	Ppp2r5c	chr12	110447178	110583074	+	Intergenic	8299
lncR.1681	chr18	35553422	35555964	+	Down	Matr3	chr18	35562157	35592045	+	Intergenic	6193
lncR.2958	chr6	39118408	39148312	+	Overlap	Kdm7a	chr6	39136619	39206773	-	Antisense	11693
lncR.1089	chr14	20641009	20644048	+	Down	Myoz1	chr14	20649101	20656540	-	Intergenic	5053
lncR.707	chr12	32821872	32826908	+	Overlap	Nampt	chr12	32820334	32853369	+	Intronic Sense	5036
lncR.2403	chr3	123507551	123508336	-	Up	Prss12	chr3	123446912	123506602	+	Intergenic	949
lncR.1218	chr14	61602835	61682373	-	Overlap	Kcnrg	chr14	61607456	61612833	+	Antisense	5377
lncR.635	chr11	83817682	83849493	-	Down	Hnf1b	chr11	83850868	83905815	+	Intergenic	1375
lncR.542	chr11	120150562	120152341	+	Overlap	Slc38a10	chr11	120103950	120151351	-	Antisense	789
lncR.3644	chr8	94422899	94435105	-	Up	Herpud1	chr8	94386499	94395358	+	Intergenic	27541
lncR.175	chr1	61767415	61851540	-	Overlap	Pard3b	chr1	61638823	62642284	+	Antisense	84125
lncR.636	chr11	85766831	85775680	-	Overlap	Bcas3	chr11	85353163	85826058	+	Antisense	8849
lncR.354	chr10	40348508	40350103	-	Overlap	Cdk19	chr10	40349307	40483818	+	Antisense	796
lncR.1366	chr16	11008897	11015186	+	Up	Litaf	chr16	10959272	10993121	-	Intergenic	15776
lncR.2128	chr2	83737782	83759865	-	Overlap	Itgav	chr2	83724396	83806917	+	Antisense	22083
lncR.663	chr11	103130378	103132925	-	Down	Hexim2	chr11	103133338	103139908	+	Bidirectional	413
lncR.2735	chr5	35554184	35555971	+	Down	Trmt44	chr5	35556208	35575070	-	Intergenic	237
lncR.603	chr11	60920917	60931867	-	Down	Map2k3	chr11	60932056	60952803	+	Bidirectional	189
lncR.1013	chr13	23756203	23757620	-	Overlap	Hist1h4b	chr13	23756936	23757386	+	Antisense	450
lncR.2146	chr2	90568652	90571987	-	Overlap	Ptprj	chr2	90429755	90580647	-	Intronic Sense	3335
lncR.3519	chr8	26082608	26102694	+	Overlap	Hook3	chr8	26021420	26119224	-	Antisense	20086
lncR.2284	chr3	95217456	95226658	+	Overlap	Mllt11	chr3	95218543	95228677	-	Antisense	8115
lncR.3658	chr8	111127443	111145498	-	Overlap	Pdpr	chr8	111094744	111135144	+	Antisense	7701
lncR.1561	chr17	94750099	94775132	+	Up	Mettl4	chr17	94727079	94749892	-	Bidirectional	207
lncR.3614	chr8	35582502	35589020	-	Overlap	Mfhas1	chr8	35587797	35679449	+	Antisense	1223
lncR.118	chr1	170868645	170881721	+	Overlap	Dusp12	chr1	170874187	170885540	-	Antisense	7534
lncR.525	chr11	103697723	103705669	+	Up	Gosr2	chr11	103676848	103697710	-	Bidirectional	13
lncR.706	chr12	31927964	31929068	+	Overlap	Hbp1	chr12	31926454	31950535	-	Antisense	1104
lncR.218	chr1	136411915	136415519	-	Overlap	Ddx59	chr1	136415270	136440220	+	Antisense	249
lncR.2809	chr5	138264043	138266661	+	Overlap	Gal3st4	chr5	138264924	138272754	-	Antisense	1737
lncR.112	chr1	161034422	161038539	+	Up	Zbtb37	chr1	161017755	161034259	-	Bidirectional	163
lncR.933	chr13	32338819	32342643	+	Up	Gmds	chr13	31819585	32338544	-	Bidirectional	275
lncR.3211	chr6	129208411	129238482	-	Up	Clec2d	chr6	129180614	129186535	+	Intergenic	21876
lncR.1870	chr19	58926840	58943623	-	Overlap	Eno4	chr19	58943424	58971421	+	Antisense	199
lncR.2080	chr2	29245107	29253006	-	Overlap	Ntng2	chr2	29194820	29248040	-	Exonic Sense	2933
lncR.518	chr11	100969889	100971049	+	Overlap	Ptrf	chr11	100956735	100970617	-	Antisense	728
lncR.1641	chr17	69416659	69439304	-	Down	A330050F15Rik	chr17	69439325	69489233	+	Bidirectional	21
lncR.2105	chr2	57127476	57181754	-	Up	Nr4a2	chr2	57107225	57124003	-	Intergenic	3473
lncR.584	chr11	51995251	51997428	-	Overlap	Ube2b	chr11	51985145	52000466	-	Exonic Sense	2177
lncR.1599	chr17	26554254	26561499	-	Down	Ergic1	chr17	26561511	26656933	+	Bidirectional	12
lncR.3254	chr7	30729579	30745929	+	Overlap	Gapdhs	chr7	30729886	30739356	-	Antisense	9470
lncR.1837	chr19	12585867	12596566	-	Overlap	Fam111a	chr19	12573524	12589696	+	Antisense	3829
lncR.3818	chr9	97047444	97067307	-	Down	Slc25a36	chr9	97077010	97111041	-	Intergenic	9703
lncR.3300	chr7	55962530	55980868	+	Overlap	Nipa1	chr7	55978483	56019573	-	Antisense	2385
lncR.3957	chrX	136742956	136803364	+	Overlap	Glra4	chrX	136757673	136779721	-	Antisense	22048
lncR.3067	chr6	128992961	129008040	+	Down	Clec2f	chr6	129014111	129020527	+	Intergenic	6071
lncR.2352	chr3	65829115	65872281	-	Overlap	Lekr1	chr3	65666227	65831162	+	Antisense	2047
lncR.3551	chr8	79295077	79307774	+	Up	Mmaa	chr8	79266423	79294956	-	Bidirectional	121
lncR.2600	chr4	52430283	52438965	-	Down	Smc2	chr4	52439248	52488259	+	Bidirectional	283
lncR.336	chr10	12916645	12923127	-	Down	Stx11	chr10	12939982	12964259	-	Intergenic	16855
lncR.647	chr11	95700105	95712754	-	Up	Phb	chr11	95666956	95680773	+	Intergenic	19332
lncR.2728	chr5	29378699	29390488	+	Up	Lmbr1	chr5	29229801	29378390	-	Bidirectional	309
lncR.1724	chr18	34207774	34221772	-	Overlap	Apc	chr18	34220983	34322190	+	Antisense	789
lncR.3478	chr7	127232417	127233130	-	Down	Zfp553	chr7	127233442	127237860	+	Bidirectional	312
lncR.1768	chr19	9135156	9279175	+	Overlap	Asrgl1	chr19	9111718	9135566	-	Antisense	410
lncR.1784	chr19	27430036	27432631	+	Up	D19Bwg1357e	chr19	27388701	27429820	-	Bidirectional	216
lncR.1029	chr13	48535523	48537822	-	Up	Zfp169	chr13	48487659	48513436	-	Intergenic	22087
lncR.3842	chr9	120490531	120492547	-	Down	Eif1b	chr9	120492605	120495327	+	Bidirectional	58
lncR.1658	chr17	87274885	87282814	-	Down	Ttc7	chr17	87282885	87381770	+	Bidirectional	71
lncR.3398	chr7	45567794	45575327	-	Overlap	Bcat2	chr7	45570152	45589710	+	Antisense	5175
lncR.229	chr1	151342734	151345231	-	Overlap	Ivns1abp	chr1	151344497	151364445	+	Antisense	734
lncR.1718	chr18	23966679	23987226	-	Up	Zfp397	chr18	23954687	23964670	+	Intergenic	2009
lncR.1792	chr19	37173842	37196541	+	Overlap	Cpeb3	chr19	37021290	37207293	-	Antisense	22699
lncR.1789	chr19	32806545	32808794	+	Overlap	Pten	chr19	32757576	32826160	+	Intronic Sense	2249
lncR.1606	chr17	29578815	29596305	-	Overlap	Tbc1d22b	chr17	29549801	29606808	+	Antisense	17490
lncR.3559	chr8	91800415	91807539	+	Overlap	Irx3	chr8	91798510	91801654	-	Antisense	1239
lncR.3418	chr7	67204081	67222458	-	Down	Lysmd4	chr7	67222543	67228468	+	Bidirectional	85
lncR.2476	chr4	59549154	59549625	+	Overlap	Ptbp3	chr4	59471867	59549364	-	Antisense	210
lncR.3210	chr6	129047277	129049835	-	Overlap	Klrb1f	chr6	129045900	129057471	+	Antisense	2558
lncR.2747	chr5	52190680	52245896	+	Up	Dhx15	chr5	52150202	52190546	-	Bidirectional	134
lncR.492	chr11	85234775	85238304	+	Overlap	Appbp2	chr11	85191309	85235120	-	Antisense	345
lncR.2640	chr4	99653607	99654983	-	Down	Foxd3	chr4	99656298	99658671	+	Intergenic	1315
lncR.2402	chr3	122864737	122924116	-	Overlap	Fabp2	chr3	122895071	122899506	+	Antisense	4435
lncR.631	chr11	80507410	80509106	-	Overlap	Myo1d	chr11	80482126	80780025	-	Intronic Sense	1696
lncR.2965	chr6	47943171	47954549	+	Overlap	Zfp956	chr6	47953389	47965299	+	Exonic Sense	1160
lncR.1409	chr16	85900749	85903992	+	Overlap	Adamts5	chr16	85858156	85901125	-	Antisense	376
lncR.2869	chr5	65760991	65763866	-	Overlap	N4bp2	chr5	65763520	65826784	+	Antisense	346
lncR.1592	chr17	22776229	22817747	-	Down	Zfp945	chr17	22846696	22867134	-	Intergenic	28949
lncR.785	chr12	73926481	73949785	-	Overlap	Hif1a	chr12	73907866	73947530	+	Antisense	21049
lncR.1131	chr14	54253772	54254067	+	Overlap	Dad1	chr14	54235484	54253929	-	Antisense	157
lncR.3682	chr9	37252922	37253365	+	Overlap	Slc37a2	chr9	37229148	37255738	-	Antisense	443
lncR.965	chr13	67729261	67756838	+	Overlap	Zfp85	chr13	67747799	67755134	-	Antisense	7335
lncR.1225	chr14	70474554	70520260	-	Overlap	Bmp1	chr14	70474554	70520260	-	Exonic Sense	45706
lncR.1493	chr17	15396201	15433581	+	Overlap	Fam120b	chr17	15396245	15433581	+	Exonic Sense	37336
lncR.3830	chr9	107558810	107568415	-	Overlap	Rassf1	chr9	107551554	107562267	+	Antisense	3457
lncR.1372	chr16	21794346	21809039	+	Up	Ehhadh	chr16	21761284	21787834	-	Intergenic	6512
lncR.460	chr11	62749852	62752789	+	Up	Zfp287	chr11	62711485	62729093	-	Intergenic	20759
lncR.1679	chr18	34751808	34758685	+	Down	Fam53c	chr18	34758905	34773760	+	Intergenic	220
lncR.3353	chr7	141406637	141407194	+	Down	Pddc1	chr7	141408183	141414125	-	Intergenic	989
lncR.2484	chr4	72201243	72215352	+	Up	Tle1	chr4	72109944	72200893	-	Bidirectional	350
lncR.138	chr1	6209868	6214580	-	Down	Rb1cc1	chr1	6214661	6276104	+	Bidirectional	81
lncR.2052	chr2	4287595	4301167	-	Overlap	Frmd4a	chr2	4152862	4614043	+	Antisense	13572
lncR.503	chr11	95310429	95324496	+	Up	Kat7	chr11	95271852	95310246	-	Bidirectional	183
lncR.2849	chr5	35581226	35588763	-	Overlap	Acox3	chr5	35583059	35613801	+	Antisense	5704
lncR.1323	chr15	41758059	41788911	-	Overlap	Oxr1	chr15	41447481	41861047	+	Antisense	30852
lncR.1516	chr17	32284787	32298689	+	Up	Brd4	chr17	32196271	32284133	-	Bidirectional	654
lncR.2454	chr4	40269569	40270940	+	Overlap	Ndufb6	chr4	40270662	40279368	-	Antisense	278
lncR.2293	chr3	103006136	103008452	+	Up	Sike1	chr3	102995739	103003914	+	Intergenic	2222
lncR.557	chr11	16934708	16951282	-	Down	Fbxo48	chr11	16951409	16954772	+	Bidirectional	127
lncR.1657	chr17	86165467	86167479	-	Down	Prkce	chr17	86167784	86657919	+	Bidirectional	305
lncR.2184	chr2	129205958	129226438	-	Overlap	Slc20a1	chr2	129198772	129211612	+	Antisense	5654
lncR.696	chr12	8511200	8562681	+	Overlap	Slc7a15	chr12	8528482	8599066	-	Antisense	34199
lncR.577	chr11	46440362	46447248	-	Overlap	Med7	chr11	46436946	46442721	+	Antisense	2359
lncR.2947	chr6	29985328	29993776	+	Up	Strip2	chr6	29917012	29959680	+	Intergenic	25648
lncR.3699	chr9	58202896	58208808	+	Overlap	Islr2	chr9	58196296	58204319	-	Antisense	1423
lncR.3530	chr8	36156009	36161588	+	Up	D8Ertd82e	chr8	36094827	36147787	+	Intergenic	8222
lncR.2252	chr3	35999833	36025106	+	Overlap	Ccdc144b	chr3	36007246	36053547	-	Antisense	17860
lncR.1587	chr17	17521414	17525775	-	Down	Lnpep	chr17	17527722	17624489	-	Intergenic	1947
lncR.1421	chr16	91931237	91962915	+	Overlap	Atp5o	chr16	91925222	91931630	-	Antisense	393
lncR.1614	chr17	33974658	33978791	-	Up	Vps52	chr17	33955881	33966488	+	Intergenic	8170
lncR.1088	chr14	20546079	20570687	+	Overlap	Usp54	chr14	20548911	20618354	-	Antisense	21776
lncR.1341	chr15	82982725	82987830	-	Down	Nfam1	chr15	82996735	83033397	-	Intergenic	8905
lncR.3180	chr6	86483375	86488227	-	Up	C87436	chr6	86438397	86470387	+	Intergenic	12988
lncR.2975	chr6	53045884	53046423	+	Overlap	Jazf1	chr6	52768067	53068624	-	Antisense	539
lncR.405	chr11	3124020	3131944	+	Overlap	Sfi1	chr11	3131849	3193463	-	Antisense	95
lncR.2275	chr3	88206826	88229959	+	Down	Rhbg	chr3	88242873	88254684	-	Intergenic	12914
lncR.1774	chr19	16780547	16781103	+	Overlap	Vps13a	chr19	16615365	16780933	-	Antisense	386
lncR.3673	chr9	20607474	20617271	+	Up	Zfp846	chr9	20581327	20595193	+	Intergenic	12281
lncR.3449	chr7	99260480	99267218	-	Down	Map6	chr7	99267446	99337137	+	Bidirectional	228
lncR.3552	chr8	81013576	81038584	+	Overlap	Usp38	chr8	80980732	81014906	-	Antisense	1330
lncR.1519	chr17	33981491	33985358	+	Down	H2-K1	chr17	33996011	34000333	-	Intergenic	10653
lncR.1482	chr17	10319918	10322606	+	Up	Qk	chr17	10206470	10319361	-	Bidirectional	557
lncR.1644	chr17	71557026	71598761	-	Overlap	Spdya	chr17	71552060	71589533	+	Antisense	32507
lncR.2283	chr3	95015625	95020138	+	Up	Zfp687	chr3	95006701	95015238	-	Bidirectional	387
lncR.1448	chr16	31427876	31429776	-	Overlap	Bdh1	chr16	31422296	31458901	+	Antisense	1900
lncR.2377	chr3	96167464	96172433	-	Overlap	Mtmr11	chr3	96161969	96171718	+	Antisense	4254
lncR.3317	chr7	80429210	80430740	+	Up	Furin	chr7	80389193	80405431	-	Intergenic	23779
lncR.2303	chr3	110250015	110253699	+	Overlap	Prmt6	chr3	110248524	110250999	-	Antisense	984
lncR.600	chr11	60112219	60115230	-	Overlap	Rai1	chr11	60105012	60199195	+	Antisense	3011
lncR.807	chr12	105030616	105032279	-	Down	Glrx5	chr12	105032688	105040910	+	Bidirectional	409
lncR.2824	chr5	9156395	9160986	-	Overlap	Dmtf1	chr5	9118867	9161776	-	Intronic Sense	4591
lncR.3871	chrX	20961675	20987349	+	Overlap	Uxt	chrX	20951664	20961978	-	Antisense	303
lncR.3105	chr6	42328712	42350862	-	Overlap	Zyx	chr6	42349827	42360213	+	Antisense	1035
lncR.1766	chr19	8723486	8726442	+	Up	Slc3a2	chr19	8706881	8723369	-	Bidirectional	117
lncR.2675	chr4	132348014	132353686	-	Down	Phactr4	chr4	132355924	132422446	-	Intergenic	2238
lncR.3064	chr6	127149388	127212419	+	Overlap	Ccnd2	chr6	127125708	127151048	-	Antisense	1660
lncR.2231	chr2	173579319	173659640	-	Down	Rab22a	chr2	173659844	173702182	+	Bidirectional	204
lncR.128	chr1	186749395	186752921	+	Up	Rrp15	chr1	186721086	186749358	-	Bidirectional	37
lncR.3068	chr6	134897960	134901108	+	Up	Gpr19	chr6	134869091	134897925	-	Bidirectional	35
lncR.1993	chr2	129369897	129375748	+	Overlap	Il1b	chr2	129364579	129371120	-	Antisense	1223
lncR.1647	chr17	78850504	78852544	-	Down	Eif2ak2	chr17	78852549	78882572	-	Intergenic	5
lncR.1848	chr19	29486354	29523159	-	Overlap	C030046E11Rik	chr19	29522281	29605921	+	Antisense	878
lncR.2248	chr3	32365488	32367438	+	Overlap	Zmat3	chr3	32334793	32365665	-	Antisense	177
lncR.728	chr12	81532968	81557458	+	Up	Synj2bp	chr12	81492193	81532907	-	Bidirectional	61
lncR.2716	chr5	20702277	20706052	+	Overlap	Magi2	chr5	19227045	20704792	+	Exonic Sense	2515
lncR.1575	chr17	8379044	8389468	-	Overlap	T2	chr17	8372395	8422726	+	Antisense	10424
lncR.3467	chr7	116081759	116093149	-	Down	1110004F10Rik	chr7	116093379	116105210	+	Bidirectional	230
lncR.455	chr11	59505662	59513647	+	Overlap	Zkscan17	chr11	59485520	59506640	-	Antisense	978
lncR.173	chr1	59762209	59763350	-	Down	Bmpr2	chr1	59764278	59878081	+	Bidirectional	928
lncR.318	chr10	116473163	116475319	+	Overlap	Kcnmb4	chr10	116417867	116473523	-	Antisense	360
lncR.3494	chr7	142988968	143008033	-	Overlap	Tspan32	chr7	143005045	143019485	+	Antisense	2988
lncR.1971	chr2	94406151	94412470	+	Overlap	Api5	chr2	94411726	94438147	-	Antisense	744
lncR.651	chr11	96862997	96873954	-	Up	Copz2	chr11	96849875	96861202	+	Intergenic	1795
lncR.251	chr1	178313327	178318549	-	Down	Cox20	chr1	178319152	178322693	+	Bidirectional	603
lncR.2086	chr2	31676364	31688469	-	Overlap	Exosc2	chr2	31670736	31681307	+	Antisense	4943
lncR.2120	chr2	74703248	74716130	-	Overlap	Hoxd3	chr2	74711992	74748271	+	Antisense	4138
lncR.3662	chr8	120204433	120228230	-	Up	Fam92b	chr8	120166396	120177469	-	Intergenic	26964
lncR.3190	chr6	108563445	108565693	-	Up	Itpr1	chr6	108213095	108551116	+	Intergenic	12329
lncR.1866	chr19	55296191	55297614	-	Overlap	Acsl5	chr19	55253368	55296628	+	Antisense	437
lncR.1308	chr15	5175085	5185723	-	Overlap	Prkaa1	chr15	5143860	5181899	+	Antisense	6814
lncR.2876	chr5	86109287	86110450	-	Down	Uba6	chr5	86110729	86172743	-	Intergenic	279
lncR.2323	chr3	157925269	157927147	+	Up	Cth	chr3	157894247	157925063	-	Bidirectional	206
lncR.2218	chr2	158598172	158610723	-	Down	Slc32a1	chr2	158610757	158615747	+	Bidirectional	34
lncR.2277	chr3	89391850	89398779	+	Overlap	Zbtb7b	chr3	89377645	89393203	-	Antisense	1353
lncR.3701	chr9	64080760	64088045	+	Down	Lctl	chr9	64117146	64138118	+	Intergenic	29101
lncR.3886	chrX	56374585	56378470	+	Up	Zfp449	chrX	56346399	56365674	+	Intergenic	8911
lncR.2018	chr2	154867212	154871010	+	Overlap	Raly	chr2	154791109	154867261	+	Exonic Sense	49
lncR.3419	chr7	67246537	67250118	-	Overlap	Mef2a	chr7	67233826	67372858	-	Intronic Sense	3581
lncR.2838	chr5	24696902	24704690	-	Overlap	Nub1	chr5	24685814	24710555	+	Antisense	7788
lncR.3294	chr7	45418353	45421854	+	Overlap	Lhb	chr7	45420945	45421854	+	Exonic Sense	909
lncR.1992	chr2	129297369	129307826	+	Overlap	Il1a	chr2	129299609	129309972	-	Antisense	8217
lncR.1280	chr15	77961674	77967126	+	Overlap	Eif3d	chr15	77958997	77970824	-	Antisense	5452
lncR.3492	chr7	141610065	141613747	-	Overlap	Ap2a2	chr7	141562179	141633011	+	Antisense	3682
lncR.2353	chr3	66220286	66221418	-	Overlap	Ptx3	chr3	66219886	66225806	+	Antisense	1132
lncR.1980	chr2	116067224	116085911	+	Up	Meis2	chr2	115861263	116065058	-	Intergenic	2166
lncR.3675	chr9	22071001	22086131	+	Overlap	Ecsit	chr9	22072245	22085427	-	Antisense	13182
lncR.1696	chr18	54990309	55079414	+	Up	Zfp608	chr18	54888044	54990180	-	Bidirectional	129
lncR.786	chr12	75449463	75453260	-	Overlap	Ppp2r5e	chr12	75450880	75596200	-	Exonic Sense	2380
lncR.535	chr11	116216001	116220287	+	Down	Evpl	chr11	116220558	116238091	-	Intergenic	271
lncR.1368	chr16	11203382	11225796	+	Overlap	Gspt1	chr16	11216240	11254325	-	Antisense	9556
lncR.491	chr11	84525659	84535831	+	Up	Lhx1	chr11	84519378	84525534	-	Bidirectional	125
lncR.2382	chr3	97892231	97901089	-	Down	Sec22b	chr3	97901226	97922318	+	Bidirectional	137
lncR.2408	chr3	134152726	134240536	-	Overlap	Cxxc4	chr3	134236494	134262089	+	Antisense	4042
lncR.2391	chr3	107950795	107953121	-	Up	Gstm6	chr3	107938847	107943749	-	Intergenic	7046
lncR.504	chr11	95858816	95861046	+	Down	B4galnt2	chr11	95863558	95914871	-	Intergenic	2512
lncR.3469	chr7	120673438	120677560	-	Down	BC030336	chr7	120677619	120734854	+	Bidirectional	59
lncR.2911	chr5	121710787	121711481	-	Down	Atxn2	chr5	121711608	121814950	+	Bidirectional	127
lncR.687	chr11	119935803	119942698	-	Down	Baiap2	chr11	119943091	120006782	+	Bidirectional	393
lncR.407	chr11	3452365	3479831	+	Up	Rnf185	chr11	3415982	3452325	-	Bidirectional	40
lncR.2043	chr2	179975993	179979013	+	Overlap	Taf4a	chr2	179912145	179976646	-	Antisense	653
lncR.2167	chr2	116066217	116067444	-	Up	Meis2	chr2	115861263	116065058	-	Intergenic	1159
lncR.2923	chr5	137720354	137721740	-	Down	Nyap1	chr5	137730962	137739998	-	Intergenic	9222
lncR.620	chr11	74710534	74713962	-	Overlap	Pafah1b1	chr11	74673948	74724384	-	Intronic Sense	3428
lncR.2579	chr4	21846326	21848448	-	Overlap	Sfrs18	chr4	21847582	21876475	+	Antisense	866
lncR.3116	chr6	54269680	54430221	-	Overlap	Chn2	chr6	54039931	54301812	+	Antisense	32132
lncR.3448	chr7	98682335	98702928	-	Down	Prkrir	chr7	98703362	98718061	+	Bidirectional	434
lncR.1574	chr17	8293365	8311118	-	Overlap	Mpc1	chr17	8283812	8297661	+	Antisense	4296
lncR.1905	chr2	30629655	30689210	+	Up	Cstad	chr2	30595043	30608945	+	Intergenic	20710
lncR.3425	chr7	73539796	73558395	-	Overlap	Chd2	chr7	73426651	73541746	-	Exonic Sense	1950
lncR.1942	chr2	72979424	72989249	+	Overlap	Sp3	chr2	72936431	72980446	-	Antisense	1022
lncR.1595	chr17	24404649	24414513	-	Overlap	Abca3	chr17	24352022	24410204	+	Antisense	5555
lncR.3030	chr6	72104201	72106813	+	Overlap	St3gal5	chr6	72097607	72154570	+	Intronic Sense	2612
lncR.3069	chr6	134929091	134951718	+	Up	Cdkn1b	chr6	134920400	134925525	+	Intergenic	3566
lncR.1902	chr2	27442518	27444253	+	Down	Brd3	chr2	27445580	27475673	-	Intergenic	1327
lncR.1586	chr17	15704014	15704799	-	Down	Chd1	chr17	15704966	15772612	+	Bidirectional	167
lncR.691	chr11	120672432	120673273	-	Overlap	Aspscr1	chr11	120672972	120709446	+	Antisense	301
lncR.1342	chr15	83353846	83367297	-	Up	Arfgap3	chr15	83299739	83350247	-	Intergenic	3599
lncR.415	chr11	11868122	11885321	+	Overlap	Ddc	chr11	11814100	11898144	-	Antisense	17199
lncR.1464	chr16	57561435	57606843	-	Overlap	Cmss1	chr16	57301999	57606867	-	Exonic Sense	45408
lncR.2726	chr5	25530013	25531466	+	Up	Cct8l1	chr5	25516066	25518027	+	Intergenic	11986
lncR.3424	chr7	73313805	73375774	-	Overlap	Rgma	chr7	73375519	73419899	+	Antisense	255
lncR.3763	chr9	21405241	21411720	-	Overlap	Ilf3	chr9	21367870	21405363	+	Antisense	122
lncR.3836	chr9	109827943	109832706	-	Down	Nme6	chr9	109832793	109842961	+	Bidirectional	87
lncR.2206	chr2	153341156	153346073	-	Down	Asxl1	chr2	153346138	153404007	+	Bidirectional	65
lncR.304	chr10	93317402	93322723	+	Up	Elk3	chr10	93247415	93311159	-	Intergenic	6243
lncR.2966	chr6	48504338	48534832	+	Down	Atp6v0e2	chr6	48537568	48541800	+	Intergenic	2736
lncR.1410	chr16	87495998	87504038	+	Up	Cct8	chr16	87483324	87495869	-	Bidirectional	129
lncR.2881	chr5	92441319	92443621	-	Down	Scarb2	chr5	92443872	92505608	-	Intergenic	251
lncR.3330	chr7	98177193	98185597	+	Overlap	Capn5	chr7	98121564	98178193	-	Antisense	1000
lncR.1132	chr14	54650510	54655100	+	Overlap	Acin1	chr14	54642160	54686931	-	Antisense	4590
lncR.1416	chr16	91011248	91016743	+	Overlap	Paxbp1	chr16	91014036	91044379	-	Antisense	2707
lncR.211	chr1	127753616	127774092	-	Overlap	Acmsd	chr1	127729412	127767564	+	Antisense	13948
lncR.4093	chrX	151291974	151344846	-	Overlap	Wnk3	chrX	151198077	151320192	+	Antisense	28218
lncR.3537	chr8	47675390	47685239	+	Up	Ing2	chr8	47667177	47675159	-	Bidirectional	231
lncR.3070	chr6	135188479	135194959	+	Down	8430419L09Rik	chr6	135197986	135236240	+	Intergenic	3027
lncR.2813	chr5	143758325	143766974	+	Up	Usp42	chr5	143710325	143732280	-	Intergenic	26045
lncR.2590	chr4	43492784	43493059	-	Down	Ccdc107	chr4	43493364	43495921	+	Bidirectional	305
lncR.243	chr1	171423184	171437318	-	Down	F11r	chr1	171437560	171464593	+	Bidirectional	242
lncR.3578	chr8	122443655	122446476	+	Up	Mvd	chr8	122433595	122443422	-	Bidirectional	233
lncR.3087	chr6	3333193	3346069	-	Down	Samd9l	chr6	3372257	3399571	-	Intergenic	26188
lncR.319	chr10	116581281	116583515	+	Overlap	Cnot2	chr10	116485160	116581511	-	Antisense	230
lncR.3296	chr7	48877958	48886608	+	Overlap	E2f8	chr7	48866428	48881041	-	Antisense	3083
lncR.1299	chr15	99251787	99262044	+	Overlap	Mcrs1	chr15	99242816	99251961	-	Antisense	174
lncR.1763	chr19	5388335	5390069	+	Overlap	Sart1	chr19	5377522	5388703	-	Antisense	368
lncR.3375	chr7	16871354	16874886	-	Down	Dact3	chr7	16875316	16887301	+	Bidirectional	430
lncR.594	chr11	58965748	58978050	-	Overlap	Trim17	chr11	58963780	58971729	+	Antisense	5981
lncR.1507	chr17	25985814	25988469	+	Down	Rab11fip3	chr17	25989035	26069177	-	Intergenic	566
lncR.2371	chr3	94409394	94412912	-	Down	Tdrkh	chr3	94413317	94431499	+	Bidirectional	405
lncR.2211	chr2	156388062	156392979	-	Up	Cnbd2	chr2	156312472	156375638	+	Intergenic	12424
lncR.3433	chr7	80297728	80299616	-	Overlap	Prc1	chr7	80294450	80316259	+	Antisense	1888
lncR.988	chr13	102760255	102761896	+	Overlap	Mast4	chr13	102732488	103334492	-	Antisense	1641
lncR.930	chr13	28943048	28951671	+	Overlap	Sox4	chr13	28950729	28953682	-	Antisense	942
lncR.2076	chr2	26637175	26640244	-	Up	Fam69b	chr2	26628456	26636497	+	Intergenic	678
lncR.2047	chr2	180983924	180987275	+	Overlap	Col20a1	chr2	180986534	181017540	+	Exonic Sense	741
lncR.2039	chr2	174331576	174333958	+	Overlap	Gnas	chr2	174284319	174346742	+	Intronic Sense	2382
lncR.2071	chr2	22895321	22895736	-	Overlap	Pdss1	chr2	22895521	22940259	+	Antisense	215
lncR.3256	chr7	31149528	31152707	+	Overlap	Gramd1a	chr7	31130126	31151050	-	Antisense	1522
lncR.1518	chr17	33759992	33761870	+	Overlap	Rab11b	chr17	33742483	33760486	-	Antisense	494
lncR.2364	chr3	88171559	88177785	-	Up	Mef2d	chr3	88142394	88169167	+	Intergenic	2392
lncR.1852	chr19	36614052	36705641	-	Overlap	Hectd2	chr19	36554638	36621135	+	Antisense	7083
lncR.3655	chr8	109859984	109868432	-	Overlap	Ap1g1	chr8	109778639	109864208	+	Antisense	4224
lncR.1539	chr17	47140942	47361958	+	Overlap	Trerf1	chr17	47140941	47359458	+	Exonic Sense	218516
lncR.65	chr1	89930261	89933290	+	Overlap	Gbx2	chr1	89927961	89931176	-	Antisense	915
lncR.2373	chr3	94994410	94997350	-	Overlap	Pi4kb	chr3	94974730	95006843	+	Antisense	2940
lncR.335	chr10	11244790	11281221	-	Down	Fbxo30	chr10	11281329	11297969	+	Bidirectional	108
lncR.3516	chr8	22805766	22809537	+	Up	Ap3m2	chr8	22787353	22805654	-	Bidirectional	112
lncR.3031	chr6	72438682	72440615	+	Overlap	Mat2a	chr6	72432798	72439558	-	Antisense	876
lncR.1487	chr17	12741310	12860122	+	Overlap	Igf2r	chr17	12682405	12769706	-	Antisense	28396
lncR.2804	chr5	130188395	130188796	+	Overlap	Rabgef1	chr5	130171818	130214337	+	Intronic Sense	401
lncR.2903	chr5	112213227	112229395	-	Down	Cryba4	chr5	112246532	112252502	-	Intergenic	17137
lncR.2440	chr4	11966565	11994295	+	Up	Pdp1	chr4	11958184	11966450	-	Bidirectional	115
lncR.2172	chr2	119321187	119326197	-	Overlap	Dll4	chr2	119325783	119335666	+	Antisense	414
lncR.279	chr10	37139402	37151315	+	Up	Marcks	chr10	37133242	37138926	-	Bidirectional	476
lncR.2019	chr2	155826145	155828880	+	Overlap	Eif6	chr2	155819836	155826925	-	Antisense	780
lncR.3743	chr9	108136854	108138458	+	Overlap	Bsn	chr9	108096021	108190383	-	Antisense	1604
lncR.374	chr10	84619332	84622578	-	Overlap	Polr3b	chr10	84622436	84727178	+	Antisense	142
lncR.2466	chr4	45011687	45015406	+	Overlap	Zbtb5	chr4	44991242	45012412	-	Antisense	725
lncR.1420	chr16	91688897	91715755	+	Overlap	Cryzl1	chr16	91689321	91728802	-	Antisense	26434
lncR.2785	chr5	105580440	105581772	+	Overlap	Lrrc8c	chr5	105519470	105608954	+	Intronic Sense	1332
lncR.2278	chr3	90213710	90214471	+	Up	Rps27rt	chr3	90212666	90213648	-	Bidirectional	62
lncR.3352	chr7	139950440	139978977	+	Overlap	6430531B16Rik	chr7	139972302	139978755	-	Antisense	6453
lncR.2823	chr5	8773577	8798523	-	Overlap	Abcb1b	chr5	8798146	8866314	+	Antisense	377
lncR.2567	chr4	156203303	156210561	+	Up	Isg15	chr4	156199423	156200818	-	Intergenic	2485
lncR.3780	chr9	57056630	57071966	-	Overlap	Ptpn9	chr9	56994967	57062807	+	Antisense	6177
lncR.749	chr12	110841028	110843804	+	Up	Stk30	chr12	110807797	110840939	-	Bidirectional	89
lncR.1249	chr15	3996038	4015858	+	Up	AW549877	chr15	3982034	3995752	-	Bidirectional	286
lncR.2431	chr4	3938887	3951382	+	Overlap	Chchd7	chr4	3938887	3943525	+	Exonic Sense	4638
lncR.1449	chr16	33379853	33380736	-	Down	Zfp148	chr16	33380774	33503903	+	Bidirectional	38
lncR.2864	chr5	57570082	57717919	-	Down	Pcdh7	chr5	57718020	58132240	+	Bidirectional	101
lncR.1165	chr14	105427558	105437716	+	NA	NA	NA	NA	NA	NA	Intergenic	NA
lncR.249	chr1	177641541	177642943	-	NA	NA	NA	NA	NA	NA	Intergenic	NA
lncR.1811	chr19	53460625	53462723	+	NA	NA	NA	NA	NA	NA	Intergenic	NA
lncR.180	chr1	71958997	72038731	-	NA	NA	NA	NA	NA	NA	Intergenic	NA
lncR.3925	chrX	103493558	103530703	+	NA	NA	NA	NA	NA	NA	Intergenic	NA
lncR.3756	chr9	124423250	124424856	+	NA	NA	NA	NA	NA	NA	Intergenic	NA
lncR.2642	chr4	101346523	101356248	-	NA	NA	NA	NA	NA	NA	Intergenic	NA
lncR.1698	chr18	61639542	61647503	+	NA	NA	NA	NA	NA	NA	Intergenic	NA
lncR.2270	chr3	79212918	79253913	+	NA	NA	NA	NA	NA	NA	Intergenic	NA
lncR.1708	chr18	82855893	82870604	+	NA	NA	NA	NA	NA	NA	Intergenic	NA
lncR.281	chr10	43746157	43765836	+	NA	NA	NA	NA	NA	NA	Intergenic	NA
lncR.3340	chr7	114948649	114983967	+	NA	NA	NA	NA	NA	NA	Intergenic	NA
lncR.571	chr11	31790113	31824547	-	NA	NA	NA	NA	NA	NA	Intergenic	NA
lncR.3457	chr7	105690259	105690567	-	NA	NA	NA	NA	NA	NA	Intergenic	NA
lncR.2820	chr5	151368674	151414083	+	NA	NA	NA	NA	NA	NA	Intergenic	NA
lncR.3629	chr8	69371024	69395544	-	NA	NA	NA	NA	NA	NA	Intergenic	NA
lncR.858	chr12	114646572	114646865	-	NA	NA	NA	NA	NA	NA	Intergenic	NA
lncR.1481	chr17	5798656	5803242	+	NA	NA	NA	NA	NA	NA	Intergenic	NA
lncR.819	chr12	113418558	113422730	-	NA	NA	NA	NA	NA	NA	Intergenic	NA
lncR.3097	chr6	31093559	31218474	-	NA	NA	NA	NA	NA	NA	Intergenic	NA
lncR.1389	chr16	49800533	49804874	+	NA	NA	NA	NA	NA	NA	Intergenic	NA
lncR.3327	chr7	90029158	90040280	+	NA	NA	NA	NA	NA	NA	Intergenic	NA
lncR.1359	chr15	103096151	103102111	-	NA	NA	NA	NA	NA	NA	Intergenic	NA
lncR.2569	chr4	8646964	8647452	-	NA	NA	NA	NA	NA	NA	Intergenic	NA
lncR.74	chr1	98131456	98144655	+	NA	NA	NA	NA	NA	NA	Intergenic	NA
lncR.3667	chr8	123744630	123754228	-	NA	NA	NA	NA	NA	NA	Intergenic	NA
lncR.3281	chr7	39579082	39580589	+	NA	NA	NA	NA	NA	NA	Intergenic	NA
lncR.537	chr11	117076782	117078955	+	NA	NA	NA	NA	NA	NA	Intergenic	NA
lncR.1495	chr17	16951539	16974157	+	NA	NA	NA	NA	NA	NA	Intergenic	NA
lncR.39	chr1	60703918	60705656	+	NA	NA	NA	NA	NA	NA	Intergenic	NA
lncR.1056	chr13	91368989	91388085	-	NA	NA	NA	NA	NA	NA	Intergenic	NA
lncR.4010	chrX	50555743	50635261	-	NA	NA	NA	NA	NA	NA	Intergenic	NA
lncR.3817	chr9	96435782	96438138	-	NA	NA	NA	NA	NA	NA	Intergenic	NA
lncR.1138	chr14	61648950	61667312	+	NA	NA	NA	NA	NA	NA	Intergenic	NA
lncR.701	chr12	17881905	17939632	+	NA	NA	NA	NA	NA	NA	Intergenic	NA
lncR.2950	chr6	31220350	31337404	+	NA	NA	NA	NA	NA	NA	Intergenic	NA
lncR.708	chr12	35602543	35694682	+	NA	NA	NA	NA	NA	NA	Intergenic	NA
lncR.1236	chr14	103977627	104027142	-	NA	NA	NA	NA	NA	NA	Intergenic	NA
lncR.130	chr1	191224473	191225686	+	NA	NA	NA	NA	NA	NA	Intergenic	NA
lncR.3458	chr7	106504392	106511671	-	NA	NA	NA	NA	NA	NA	Intergenic	NA
lncR.1020	chr13	28460033	28885620	-	NA	NA	NA	NA	NA	NA	Intergenic	NA
lncR.1477	chr16	97994601	97997419	-	NA	NA	NA	NA	NA	NA	Intergenic	NA
lncR.1168	chr14	115042879	115046728	+	NA	NA	NA	NA	NA	NA	Intergenic	NA
lncR.269	chr10	15300391	15312376	+	NA	NA	NA	NA	NA	NA	Intergenic	NA
lncR.1250	chr15	5496317	5594983	+	NA	NA	NA	NA	NA	NA	Intergenic	NA
lncR.688	chr11	120185400	120189856	-	NA	NA	NA	NA	NA	NA	Intergenic	NA
lncR.2274	chr3	88200623	88203481	+	NA	NA	NA	NA	NA	NA	Intergenic	NA
lncR.1653	chr17	84134032	84139841	-	NA	NA	NA	NA	NA	NA	Intergenic	NA
lncR.1555	chr17	84078659	84089875	+	NA	NA	NA	NA	NA	NA	Intergenic	NA
lncR.76	chr1	98589517	98607384	+	NA	NA	NA	NA	NA	NA	Intergenic	NA
lncR.2603	chr4	53261355	53270232	-	NA	NA	NA	NA	NA	NA	Intergenic	NA
lncR.2004	chr2	145675367	145714989	+	NA	NA	NA	NA	NA	NA	Intergenic	NA
lncR.177	chr1	64185991	64303043	-	NA	NA	NA	NA	NA	NA	Intergenic	NA
lncR.1821	chr19	60144674	60162591	+	NA	NA	NA	NA	NA	NA	Intergenic	NA
lncR.2496	chr4	95123995	95167318	+	NA	NA	NA	NA	NA	NA	Intergenic	NA
lncR.3280	chr7	39571672	39576231	+	NA	NA	NA	NA	NA	NA	Intergenic	NA
lncR.3986	chrX	7411816	7445143	-	NA	NA	NA	NA	NA	NA	Intergenic	NA
lncR.1378	chr16	30008666	30021430	+	NA	NA	NA	NA	NA	NA	Intergenic	NA
lncR.2878	chr5	91257570	91283076	-	NA	NA	NA	NA	NA	NA	Intergenic	NA
lncR.1289	chr15	85646082	85667675	+	NA	NA	NA	NA	NA	NA	Intergenic	NA
lncR.3461	chr7	111117672	111122691	-	NA	NA	NA	NA	NA	NA	Intergenic	NA
lncR.1600	chr17	27235074	27248066	-	NA	NA	NA	NA	NA	NA	Intergenic	NA
lncR.3686	chr9	41474936	41617772	+	NA	NA	NA	NA	NA	NA	Intergenic	NA
lncR.914	chr13	3478230	3501393	+	NA	NA	NA	NA	NA	NA	Intergenic	NA
lncR.1403	chr16	77236316	77691403	+	NA	NA	NA	NA	NA	NA	Intergenic	NA
lncR.2945	chr6	13871526	14044385	+	NA	NA	NA	NA	NA	NA	Intergenic	NA
lncR.2866	chr5	64593862	64610699	-	NA	NA	NA	NA	NA	NA	Intergenic	NA
lncR.1424	chr16	97997323	98016756	+	NA	NA	NA	NA	NA	NA	Intergenic	NA
lncR.3731	chr9	96765561	96774397	+	NA	NA	NA	NA	NA	NA	Intergenic	NA
lncR.2816	chr5	149006961	149012776	+	NA	NA	NA	NA	NA	NA	Intergenic	NA
lncR.3315	chr7	79500025	79534403	+	NA	NA	NA	NA	NA	NA	Intergenic	NA
lncR.2938	chr5	151367720	151428210	-	NA	NA	NA	NA	NA	NA	Intergenic	NA
lncR.1496	chr17	17294442	17319511	+	NA	NA	NA	NA	NA	NA	Intergenic	NA
lncR.1627	chr17	39848103	39848827	-	NA	NA	NA	NA	NA	NA	Intergenic	NA
lncR.980	chr13	97434969	97497664	+	NA	NA	NA	NA	NA	NA	Intergenic	NA
lncR.2229	chr2	170192447	170194053	-	NA	NA	NA	NA	NA	NA	Intergenic	NA
lncR.3206	chr6	123934426	123982173	-	NA	NA	NA	NA	NA	NA	Intergenic	NA
lncR.2152	chr2	94251878	94264758	-	NA	NA	NA	NA	NA	NA	Intergenic	NA
lncR.60	chr1	86473659	86474006	+	NA	NA	NA	NA	NA	NA	Intergenic	NA
lncR.100	chr1	136670769	136690805	+	NA	NA	NA	NA	NA	NA	Intergenic	NA
lncR.974	chr13	83721381	83872680	+	NA	NA	NA	NA	NA	NA	Intergenic	NA
lncR.1536	chr17	39842996	39848829	+	NA	NA	NA	NA	NA	NA	Intergenic	NA
lncR.1564	chr17	3064317	3084183	-	NA	NA	NA	NA	NA	NA	Intergenic	NA
lncR.1462	chr16	50719294	50732773	-	NA	NA	NA	NA	NA	NA	Intergenic	NA
lncR.1478	chr16	98020627	98082439	-	NA	NA	NA	NA	NA	NA	Intergenic	NA
lncR.2181	chr2	128195993	128429351	-	NA	NA	NA	NA	NA	NA	Intergenic	NA
lncR.3591	chr8	8044576	8484721	-	NA	NA	NA	NA	NA	NA	Intergenic	NA
lncR.62	chr1	88551516	88562167	+	NA	NA	NA	NA	NA	NA	Intergenic	NA
lncR.770	chr12	32113668	32123702	-	NA	NA	NA	NA	NA	NA	Intergenic	NA
lncR.1268	chr15	62037986	62378096	+	NA	NA	NA	NA	NA	NA	Intergenic	NA
lncR.1298	chr15	98985964	98989281	+	NA	NA	NA	NA	NA	NA	Intergenic	NA
lncR.139	chr1	7349405	7397869	-	NA	NA	NA	NA	NA	NA	Intergenic	NA
lncR.1865	chr19	53441211	53464796	-	NA	NA	NA	NA	NA	NA	Intergenic	NA
lncR.2777	chr5	100210691	100218049	+	NA	NA	NA	NA	NA	NA	Intergenic	NA
lncR.1440	chr16	21843451	21845776	-	NA	NA	NA	NA	NA	NA	Intergenic	NA
lncR.677	chr11	113043895	113201838	-	NA	NA	NA	NA	NA	NA	Intergenic	NA
lncR.2320	chr3	149274736	149279980	+	NA	NA	NA	NA	NA	NA	Intergenic	NA
