# Supplementary material for: Expression and regulation of long noncoding RNAs in TLR4 signaling in mouse macrophages
Source: BMC Genomics. 2015 Feb 5;16(1):45. doi: 10.1186/s12864-015-1270-5 (PMC4320810; doi:10.1186/s12864-015-1270-5)
Supplement: Additional file 8: Table S8. — The expression profile of lncRNAs in BMDMs integrated from the microarray datasets. [file 12864_2015_1270_MOESM8_ESM.xlsx]

## Sheet: All candidated lncRNAs
lncRNA_ID	lncRNA_name	Aggregate_Rank_Score	GSE14769:probe_ID	GSE14769:WT	GSE14769:LPS	GSE14769:logFC	GSE21764:probe_ID	GSE21764:WT	GSE21764:LPS	GSE21764:logFC	GSE22223:probe_ID	GSE22223:WT	GSE22223:LPS	GSE22223:logFC	GSE23306:probe_ID	GSE23306:WT	GSE23306:LPS	GSE23306:logFC	GSE24792:probe_ID	GSE24792:WT	GSE24792:LPS	GSE24792:logFC	GSE27112:probe_ID	GSE27112:WT	GSE27112:LPS	GSE27112:logFC	GSE39922:probe_ID	GSE39922:WT	GSE39922:LPS	GSE39922:logFC	GSE8621:probe_ID	GSE8621:WT	GSE8621:LPS	GSE8621:logFC	GSE20210:probe_ID	GSE20210:WT	GSE20210:LPS	GSE20210:logFC	GSE21895:probe_ID	GSE21895:WT	GSE21895:LPS	GSE21895:logFC	GSE53810:probe_ID	GSE53810:WT	GSE53810:LPS	GSE53810:logFC	GSE5589:probe_ID	GSE5589:WT	GSE5589:LPS
lncR.2176	uc008mau.2;NR_027919;ENSMUST00000121525	9.51258	1456178_at	6.2832	9.61014	3.32694	NA	NA	NA	NA	NA	NA	NA	NA	1456178_at	6.06883	10.0273	3.95842	ILMN_2467190	9.60513	10.9429	1.33772	NA	NA	NA	NA	NA	NA	NA	NA	1456178_at	6.29159	8.81337	2.52178	NA	NA	NA	NA	NA	NA	NA	NA	NA	NA	NA	NA	NA	NA	NA
lncR.1407	ENSMUST00000185662;ENSMUST00000180991;uc007ztd.1	9.07115	1428027_at	3.0195	8.54561	5.5261	NA	NA	NA	NA	1428027_at	0.628419	9.52063	8.89221	1428027_at	3.75137	8.38201	4.63064	NA	NA	NA	NA	NA	NA	NA	NA	NA	NA	NA	NA	1428027_at	3.55129	9.97248	6.42119	NA	NA	NA	NA	NA	NA	NA	NA	NA	NA	NA	NA	NA	NA	NA
lncR.1786	NR_045687;uc008hcz.2	8.63392	1444178_at	4.0687	6.10516	2.03646	NA	NA	NA	NA	NA	NA	NA	NA	1444178_at	4.53465	7.60516	3.07051	ILMN_2577598	7.24378	7.30268	0.0589064	NA	NA	NA	NA	NA	NA	NA	NA	1444178_at	4.75089	7.6589	2.90801	A_52_P62617	6.3385	9.38026	3.04176	A_52_P62617	6.77411	10.8205	4.04643	NA	NA	NA	NA	NA	NA	NA
lncR.2717	NR_030699;A730015K04;ENSMUST00000190567	8.28539	1427081_at	4.71193	7.50168	2.78975	NA	NA	NA	NA	1427081_at	6.23513	8.87165	2.63651	1427081_at	6.27951	9.04809	2.76858	ILMN_1235926	8.28633	9.60493	1.31859	NA	NA	NA	NA	NA	NA	NA	NA	1427081_at	5.83481	6.95594	1.12113	A_52_P46588;A_52_P362925	6.58076	9.16475	2.58399	A_52_P46588;A_52_P362925	6.83015	7.62746	0.797309	NA	NA	NA	NA	NA	NA	NA
lncR.3087	uc009aux.1	8.24236	1436172_at;1455581_x_at	8.56316	11.2864	2.72328	NA	NA	NA	NA	1436172_at;1455581_x_at	8.57557	11.9421	3.36654	1436172_at;1455581_x_at	7.83564	10.6298	2.79418	ILMN_2608587	6.53359	6.70706	0.173474	NA	NA	NA	NA	NA	NA	NA	NA	1436172_at;1455581_x_at	9.87497	11.4395	1.56451	A_51_P249471	13.3891	15.5351	2.14603	A_51_P249471	15.9201	16.755	0.834861	NA	NA	NA	NA	NA	NA	NA
lncR.1045	uc029sca.1	7.86702	1452418_at	7.1154	10.6562	3.54077	NA	NA	NA	NA	1452418_at	6.94673	12.1766	5.22986	1452418_at	8.04595	10.6381	2.59213	NA	NA	NA	NA	NA	NA	NA	NA	NA	NA	NA	NA	1452418_at	8.27625	11.6452	3.36895	NA	NA	NA	NA	NA	NA	NA	NA	NA	NA	NA	NA	NA	NA	NA
lncR.1614	NR_004446;uc012app.1;ENSMUST00000174250	7.47639	NA	NA	NA	NA	ILMN_2810539	9.11433	10.148	1.03367	NA	NA	NA	NA	NA	NA	NA	NA	ILMN_2810539	10.6712	11.2909	0.61979	ILMN_2810539	7.83542	9.76719	1.93177	ILMN_2810539	7.51088	8.40429	0.893418	NA	NA	NA	NA	A_51_P502456	16.7253	17.164	0.438759	A_51_P502456	17.7251	17.6012	-0.123948	ILMN_2810539	9.64136	10.2969	0.655556	97174_r_at;93714_f_at;97173_f_at	10.9521	11.0352
lncR.690	ENSMUST00000136542	7.47096	1436633_at	5.31696	8.1007	2.78373	NA	NA	NA	NA	NA	NA	NA	NA	1436633_at	3.4006	6.38493	2.98433	ILMN_1220535	6.88906	7.55353	0.664463	NA	NA	NA	NA	NA	NA	NA	NA	1436633_at	6.56135	7.92515	1.3638	NA	NA	NA	NA	NA	NA	NA	NA	NA	NA	NA	NA	NA	NA	NA
lncR.2958	ENSMUST00000101511;NR_045813;ENSMUST00000146981	7.30571	NA	NA	NA	NA	ILMN_1257546	6.14633	7.064	0.917667	NA	NA	NA	NA	NA	NA	NA	NA	ILMN_1257546;ILMN_1258612	7.44293	7.81744	0.374516	ILMN_1257546	5.97499	7.73877	1.76378	ILMN_1257546	5.63224	5.67341	0.0411675	NA	NA	NA	NA	A_52_P359071;A_52_P241640	8.23338	9.50473	1.27134	A_52_P359071;A_52_P241640	9.52941	10.736	1.20656	ILMN_1257546	7.12149	7.26057	0.139076	NA	NA	NA
lncR.707	ENSMUST00000180613;NR_045032;uc029rrt.1	7.12353	1420342_at	7.10587	10.4946	3.38873	NA	NA	NA	NA	1420342_at	7.73251	9.30297	1.57047	1420342_at	9.37381	9.83262	0.458811	ILMN_2650502	6.75237	7.16492	0.412552	NA	NA	NA	NA	NA	NA	NA	NA	1420342_at	9.51125	10.5857	1.07442	A_51_P267587	9.97173	12.175	2.20322	A_51_P267587	13.1882	15.089	1.9008	NA	NA	NA	NA	94192_at	9.14829	10.8972
lncR.320	uc007hcm.2;NR_038026;NR_038025;uc007hcn.2;uc029rfs.1;D330011B05;4933412E12	6.42732	1429422_at	3.97519	5.56296	1.58777	NA	NA	NA	NA	NA	NA	NA	NA	1429422_at	7.20729	8.94839	1.7411	ILMN_2506388	8.41155	9.96139	1.54984	NA	NA	NA	NA	NA	NA	NA	NA	1429422_at	6.36566	7.2446	0.87894	NA	NA	NA	NA	NA	NA	NA	NA	NA	NA	NA	NA	NA	NA	NA
lncR.399	1810038L18	6.02851	1428637_at;1436918_at	6.73028	9.48317	2.75289	NA	NA	NA	NA	NA	NA	NA	NA	1428637_at;1436918_at	9.43949	10.411	0.971517	ILMN_1258587	9.96391	11.8956	1.93169	NA	NA	NA	NA	NA	NA	NA	NA	1428637_at;1436918_at	9.63467	10.8369	1.20218	NA	NA	NA	NA	NA	NA	NA	NA	NA	NA	NA	NA	NA	NA	NA
lncR.716	ENSMUST00000167639	5.97175	NA	NA	NA	NA	ILMN_3107377	8.17533	9.14167	0.966333	NA	NA	NA	NA	NA	NA	NA	NA	NA	NA	NA	NA	ILMN_3107377	8.8936	9.8302	0.936593	ILMN_3107377	6.91317	7.46908	0.555912	NA	NA	NA	NA	NA	NA	NA	NA	NA	NA	NA	NA	ILMN_3107377	9.33504	10.0356	0.700544	NA	NA	NA
lncR.1234	NR_045657;uc029smr.1	5.92308	1432339_at	3.92206	4.33558	0.413529	NA	NA	NA	NA	NA	NA	NA	NA	1432339_at	4.42392	6.90589	2.48197	NA	NA	NA	NA	NA	NA	NA	NA	NA	NA	NA	NA	1432339_at	4.47307	6.342	1.86893	A_51_P453241	5.96375	7.09833	1.13457	A_51_P453241	5.82745	6.65893	0.831475	NA	NA	NA	NA	NA	NA	NA
lncR.1279	uc011zvi.1;NR_033577	5.76738	NA	NA	NA	NA	NA	NA	NA	NA	NA	NA	NA	NA	NA	NA	NA	NA	ILMN_1244198	6.7702	7.43813	0.667921	NA	NA	NA	NA	NA	NA	NA	NA	NA	NA	NA	NA	A_52_P69558;A_51_P239177	8.97663	12.9324	3.9558	A_52_P69558;A_51_P239177	8.94	11.9076	2.96762	NA	NA	NA	NA	NA	NA	NA
lncR.7	ENSMUST00000188959	5.75814	NA	NA	NA	NA	NA	NA	NA	NA	NA	NA	NA	NA	NA	NA	NA	NA	NA	NA	NA	NA	NA	NA	NA	NA	NA	NA	NA	NA	NA	NA	NA	NA	A_51_P306839	11.0755	14.4868	3.41138	A_51_P306839	10.6117	15.485	4.87337	NA	NA	NA	NA	NA	NA	NA
lncR.425	ENSMUST00000174568	5.74783	1437980_at	3.59412	4.45798	0.863864	NA	NA	NA	NA	NA	NA	NA	NA	1437980_at	6.72773	8.05284	1.32511	ILMN_2479708	7.58881	7.71197	0.123159	NA	NA	NA	NA	NA	NA	NA	NA	1437980_at	3.88031	4.43672	0.556404	A_52_P995381	7.54512	8.37035	0.825233	A_52_P995381	7.6839	9.01181	1.32791	NA	NA	NA	NA	NA	NA	NA
lncR.1862	F830019M12;4833438C02	5.70383	1436524_at	4.66904	6.56947	1.90043	NA	NA	NA	NA	NA	NA	NA	NA	1436524_at	6.00597	6.85536	0.849389	ILMN_1237342	8.70934	9.061	0.351665	NA	NA	NA	NA	NA	NA	NA	NA	1436524_at	7.70434	8.62605	0.92171	NA	NA	NA	NA	NA	NA	NA	NA	NA	NA	NA	NA	NA	NA	NA
lncR.2020	ENSMUST00000120353	5.65463	NA	NA	NA	NA	ILMN_3138674	7.00933	8.02467	1.01533	NA	NA	NA	NA	NA	NA	NA	NA	NA	NA	NA	NA	ILMN_3138674	6.79831	8.34474	1.54643	ILMN_3138674	5.90809	6.30834	0.400247	NA	NA	NA	NA	NA	NA	NA	NA	NA	NA	NA	NA	ILMN_3138674	7.88698	8.43241	0.54543	NA	NA	NA
lncR.565	ENSMUST00000177539	5.57759	1436196_at	7.03796	10.3465	3.30857	NA	NA	NA	NA	NA	NA	NA	NA	1436196_at	9.18564	10.8138	1.62812	NA	NA	NA	NA	NA	NA	NA	NA	NA	NA	NA	NA	1436196_at	9.27395	11.088	1.81406	NA	NA	NA	NA	NA	NA	NA	NA	NA	NA	NA	NA	NA	NA	NA
lncR.3540	uc009lsv.1;ENSMUST00000180690;D030012B19;uc009lsw.1;2500002B13	5.30234	1442015_at	3.99331	5.86337	1.87006	NA	NA	NA	NA	NA	NA	NA	NA	1442015_at	5.84664	8.5618	2.71516	NA	NA	NA	NA	NA	NA	NA	NA	NA	NA	NA	NA	1442015_at	5.82734	9.53643	3.7091	NA	NA	NA	NA	NA	NA	NA	NA	NA	NA	NA	NA	NA	NA	NA
lncR.2430	NR_028126;uc012daf.1	5.29364	1431374_at	6.27065	8.84991	2.57926	NA	NA	NA	NA	NA	NA	NA	NA	1431374_at	6.40492	7.3885	0.983571	ILMN_1259168	6.76729	6.78346	0.0161744	NA	NA	NA	NA	NA	NA	NA	NA	1431374_at	7.11211	8.56504	1.45293	A_51_P407515	6.38082	7.16432	0.783502	A_51_P407515	9.33913	11.3837	2.04457	NA	NA	NA	NA	NA	NA	NA
lncR.421	ENSMUST00000121233	5.18315	1432962_at	2.86786	4.77536	1.9075	NA	NA	NA	NA	NA	NA	NA	NA	1432962_at	3.1757	4.65846	1.48276	NA	NA	NA	NA	NA	NA	NA	NA	NA	NA	NA	NA	1432962_at	3.97186	5.11323	1.14137	NA	NA	NA	NA	NA	NA	NA	NA	NA	NA	NA	NA	NA	NA	NA
lncR.2641	ENSMUST00000118044	4.91148	NA	NA	NA	NA	NA	NA	NA	NA	NA	NA	NA	NA	NA	NA	NA	NA	ILMN_2529512	7.06386	7.48416	0.4203	NA	NA	NA	NA	NA	NA	NA	NA	NA	NA	NA	NA	A_52_P347270	7.13159	9.45804	2.32645	A_52_P347270	7.19011	8.56132	1.37121	NA	NA	NA	NA	NA	NA	NA
lncR.1336	NR_030675	4.881	1458362_at	4.03956	5.31398	1.27442	NA	NA	NA	NA	NA	NA	NA	NA	1458362_at	4.08539	5.43624	1.35085	NA	NA	NA	NA	NA	NA	NA	NA	NA	NA	NA	NA	1458362_at	3.70936	4.59815	0.888791	NA	NA	NA	NA	NA	NA	NA	NA	NA	NA	NA	NA	NA	NA	NA
lncR.274	ENSMUST00000181223;ENSMUST00000181643;ENSMUST00000180457;NR_015465;uc007epk.2;uc029qwc.1;uc007epl.2	4.84041	1437898_at	4.16281	4.56027	0.397456	ILMN_3103784	6.778	6.46333	-0.314667	NA	NA	NA	NA	1437898_at	5.42133	5.53962	0.118297	ILMN_2645333	8.67086	9.11901	0.448149	ILMN_3103784	6.4446	6.3733	-0.0713006	ILMN_3103784	5.53407	5.22966	-0.304402	1437898_at	4.46734	5.2131	0.745764	A_51_P187898	7.82833	8.47117	0.642838	A_51_P187898	7.92863	8.64737	0.718739	ILMN_3103784	7.55527	7.35723	-0.198036	160456_at	6.32283	4.78398
lncR.2146	F830112P20	4.83748	1444273_at	6.99909	9.86584	2.86674	NA	NA	NA	NA	NA	NA	NA	NA	1444273_at	8.93333	9.97697	1.04364	NA	NA	NA	NA	NA	NA	NA	NA	NA	NA	NA	NA	1444273_at	9.38348	10.8506	1.4671	NA	NA	NA	NA	NA	NA	NA	NA	NA	NA	NA	NA	NA	NA	NA
lncR.1644	NR_015549;NR_027952;ENSMUST00000130952;ENSMUST00000137830;NR_027953;ENSMUST00000143828	4.81057	1437481_at	6.08589	7.57946	1.49357	NA	NA	NA	NA	NA	NA	NA	NA	1437481_at	7.87446	8.69838	0.823922	NA	NA	NA	NA	NA	NA	NA	NA	NA	NA	NA	NA	1437481_at	6.33214	6.45112	0.11898	A_52_P642039	8.82407	10.8371	2.01303	A_52_P642039	8.96266	10.7169	1.75426	NA	NA	NA	NA	NA	NA	NA
lncR.1605	ENSMUST00000181920	4.66991	NA	NA	NA	NA	NA	NA	NA	NA	NA	NA	NA	NA	NA	NA	NA	NA	NA	NA	NA	NA	NA	NA	NA	NA	NA	NA	NA	NA	NA	NA	NA	NA	A_52_P535619	7.0042	9.71504	2.71085	A_52_P535619	6.77709	9.02922	2.25212	NA	NA	NA	NA	NA	NA	NA
lncR.422	uc007idq.1	4.59997	1440408_at	3.39985	6.41136	3.01151	NA	NA	NA	NA	NA	NA	NA	NA	1440408_at	4.87085	5.87991	1.00906	NA	NA	NA	NA	NA	NA	NA	NA	NA	NA	NA	NA	1440408_at	4.99122	5.78869	0.797464	NA	NA	NA	NA	NA	NA	NA	NA	NA	NA	NA	NA	NA	NA	NA
lncR.1801	uc008hmc.1;E330009D23	4.55046	1455121_at;1443779_s_at	6.08158	7.5684	1.48681	NA	NA	NA	NA	NA	NA	NA	NA	1455121_at;1443779_s_at	8.49063	8.39297	-0.0976547	NA	NA	NA	NA	NA	NA	NA	NA	NA	NA	NA	NA	1455121_at;1443779_s_at	7.58042	8.1764	0.595971	A_52_P505091	7.6037	9.63095	2.02725	A_52_P505091	8.04699	9.52658	1.47959	NA	NA	NA	NA	NA	NA	NA
lncR.1667	ENSMUST00000066378	4.3718	NA	NA	NA	NA	ILMN_2708397	8.10033	8.574	0.473667	NA	NA	NA	NA	NA	NA	NA	NA	ILMN_2708397	9.76467	10.3576	0.592909	ILMN_2708397	10.0623	10.6644	0.602131	ILMN_2708397	6.20573	6.67024	0.464511	NA	NA	NA	NA	NA	NA	NA	NA	NA	NA	NA	NA	ILMN_2708397	9.47008	9.46682	-0.00325873	NA	NA	NA
lncR.56	ENSMUST00000160802;ENSMUST00000162896	4.36007	NA	NA	NA	NA	ILMN_1255492;ILMN_1237480	5.97967	5.97283	-0.00683333	NA	NA	NA	NA	NA	NA	NA	NA	NA	NA	NA	NA	ILMN_1255492;ILMN_1237480	5.36475	5.42085	0.0560984	ILMN_1255492;ILMN_1237480	5.38341	5.49277	0.109366	NA	NA	NA	NA	A_52_P511243	6.29731	8.8835	2.58619	A_52_P511243	7.12972	9.08323	1.9535	ILMN_1255492;ILMN_1237480	7.12675	7.08678	-0.0399719	NA	NA	NA
lncR.2642	NR_040708;uc008tvl.2;ENSMUST00000144604	4.18861	NA	NA	NA	NA	NA	NA	NA	NA	NA	NA	NA	NA	NA	NA	NA	NA	ILMN_2647694	8.44917	8.68458	0.235408	NA	NA	NA	NA	NA	NA	NA	NA	NA	NA	NA	NA	A_52_P193440	7.42196	9.23126	1.80929	A_52_P193440	8.28549	9.47661	1.19112	NA	NA	NA	NA	NA	NA	NA
lncR.1964	ENSMUST00000116469	4.13218	NA	NA	NA	NA	NA	NA	NA	NA	NA	NA	NA	NA	NA	NA	NA	NA	NA	NA	NA	NA	NA	NA	NA	NA	NA	NA	NA	NA	NA	NA	NA	NA	A_52_P1641	7.68715	9.95636	2.26921	A_52_P1641	8.38609	10.6481	2.26199	NA	NA	NA	NA	NA	NA	NA
lncR.2556	ENSMUST00000117213	4.06751	NA	NA	NA	NA	NA	NA	NA	NA	NA	NA	NA	NA	NA	NA	NA	NA	NA	NA	NA	NA	NA	NA	NA	NA	NA	NA	NA	NA	NA	NA	NA	NA	A_52_P163515	9.72905	11.9591	2.23006	A_52_P163515	9.21632	11.0515	1.83519	NA	NA	NA	NA	NA	NA	NA
lncR.419	ENSMUST00000120961	4.00769	NA	NA	NA	NA	NA	NA	NA	NA	NA	NA	NA	NA	NA	NA	NA	NA	NA	NA	NA	NA	NA	NA	NA	NA	NA	NA	NA	NA	NA	NA	NA	NA	A_52_P361899	10.2557	12.607	2.35131	A_52_P361899	11.0296	12.7681	1.73845	NA	NA	NA	NA	NA	NA	NA
lncR.3902	ENSMUST00000121667	3.95169	NA	NA	NA	NA	NA	NA	NA	NA	NA	NA	NA	NA	NA	NA	NA	NA	NA	NA	NA	NA	NA	NA	NA	NA	NA	NA	NA	NA	NA	NA	NA	NA	A_52_P358388	9.49085	11.9448	2.454	A_52_P358388	9.32086	10.9771	1.65626	NA	NA	NA	NA	NA	NA	NA
lncR.570	ENSMUST00000121590	3.89892	NA	NA	NA	NA	NA	NA	NA	NA	NA	NA	NA	NA	NA	NA	NA	NA	NA	NA	NA	NA	NA	NA	NA	NA	NA	NA	NA	NA	NA	NA	NA	NA	A_52_P606134	7.59939	9.94032	2.34093	A_52_P606134	7.34239	8.99357	1.65119	NA	NA	NA	NA	NA	NA	NA
lncR.3109	A630042M01	3.84935	1436942_at	3.45801	4.03238	0.574366	NA	NA	NA	NA	NA	NA	NA	NA	1436942_at	4.58048	5.30953	0.729057	NA	NA	NA	NA	NA	NA	NA	NA	NA	NA	NA	NA	1436942_at	4.95497	6.05874	1.10376	NA	NA	NA	NA	NA	NA	NA	NA	NA	NA	NA	NA	NA	NA	NA
lncR.3499	ENSMUST00000159522	3.84896	NA	NA	NA	NA	NA	NA	NA	NA	NA	NA	NA	NA	NA	NA	NA	NA	NA	NA	NA	NA	NA	NA	NA	NA	NA	NA	NA	NA	NA	NA	NA	NA	A_52_P297332	10.5208	12.6747	2.15392	A_52_P297332	11.6926	13.2568	1.56422	NA	NA	NA	NA	NA	NA	NA
lncR.3644	ENSMUST00000180612;ENSMUST00000180445;NR_015514;uc009mwi.2;ENSMUST00000181788	3.7534	1460134_at;1446547_at	4.08493	5.00482	0.919894	NA	NA	NA	NA	NA	NA	NA	NA	1460134_at;1446547_at	5.73624	6.76137	1.02513	ILMN_2638431;ILMN_2754891	6.8715	6.93793	0.0664288	NA	NA	NA	NA	NA	NA	NA	NA	1460134_at;1446547_at	4.78104	5.19593	0.414895	A_52_P374983;A_52_P311976;A_52_P417945	6.56907	7.31361	0.74454	A_52_P374983;A_52_P311976;A_52_P417945	7.49005	8.40468	0.914636	NA	NA	NA	NA	NA	NA	NA
lncR.548	NR_110490;NR_002322;NR_002321;ENSMUST00000132077;uc007htj.1;uc007htk.1;ENSMUST00000153313;ENSMUST00000144852;E430005H20;uc007htl.1;8430418P16;ENSMUST00000184347;uc029rkg.1	3.65079	1415708_at;1426771_at	7.42308	7.57166	0.148578	ILMN_3098616	6.57333	7.348	0.774667	1415708_at;1426771_at	8.76619	8.97654	0.21035	1415708_at;1426771_at	8.80639	8.74176	-0.0646294	ILMN_3098616;ILMN_1244303;ILMN_2490933;ILMN_2435664	7.77565	8.23414	0.458491	ILMN_3098616	7.97671	8.68965	0.712941	ILMN_3098616	5.82222	6.13339	0.311163	1415708_at;1426771_at	9.37351	9.67822	0.304707	A_52_P599162;A_51_P119401;A_52_P62428	9.28817	9.96429	0.676118	A_52_P599162;A_51_P119401;A_52_P62428	9.94086	10.5086	0.56777	ILMN_3098616	7.98388	7.97271	-0.0111657	161749_r_at;103400_at	8.23337	8.64981
lncR.1294	ENSMUST00000117942	3.59928	NA	NA	NA	NA	NA	NA	NA	NA	NA	NA	NA	NA	NA	NA	NA	NA	NA	NA	NA	NA	NA	NA	NA	NA	NA	NA	NA	NA	NA	NA	NA	NA	A_51_P400096	11.1403	12.9648	1.82448	A_51_P400096	11.0681	12.888	1.81991	NA	NA	NA	NA	NA	NA	NA
lncR.1284	ENSMUST00000051363	3.51469	1448462_at;1416790_a_at	7.48669	8.36435	0.877658	NA	NA	NA	NA	1448462_at;1416790_a_at	8.5966	9.3641	0.767504	1448462_at;1416790_a_at	9.89774	10.1824	0.284632	ILMN_1219885	6.66662	6.6815	0.0148742	NA	NA	NA	NA	NA	NA	NA	NA	1448462_at;1416790_a_at	8.89826	9.77082	0.872565	A_52_P33287;A_51_P338336	10.0911	11.0298	0.938714	A_52_P33287;A_51_P338336	10.4078	11.5231	1.1153	NA	NA	NA	NA	NA	NA	NA
lncR.2749	ENSMUST00000122385	3.51392	NA	NA	NA	NA	NA	NA	NA	NA	NA	NA	NA	NA	NA	NA	NA	NA	ILMN_1223192	8.41654	8.92244	0.5059	NA	NA	NA	NA	NA	NA	NA	NA	NA	NA	NA	NA	A_51_P325374	13.4911	14.9472	1.45615	A_51_P325374	14.4767	15.1751	0.698362	NA	NA	NA	NA	NA	NA	NA
lncR.2080	ENSMUST00000155949;NR_029460;ENSMUST00000028141;ENSMUST00000154682	3.48695	1441725_at	4.68033	6.15703	1.4767	NA	NA	NA	NA	NA	NA	NA	NA	1441725_at	3.63721	6.36322	2.726	ILMN_1240029;ILMN_2520174	6.73993	6.79623	0.0563047	NA	NA	NA	NA	NA	NA	NA	NA	1441725_at	5.24045	7.51341	2.27296	A_51_P162340	6.61683	6.79088	0.174054	A_51_P162340	7.21259	7.57566	0.363074	NA	NA	NA	NA	NA	NA	NA
lncR.683	ENSMUST00000186169	3.47989	1420566_at	3.74292	3.93021	0.187294	NA	NA	NA	NA	1420566_at	1.17968	4.95656	3.77688	1420566_at	4.09349	5.19395	1.10046	NA	NA	NA	NA	NA	NA	NA	NA	NA	NA	NA	NA	1420566_at	4.09198	4.72511	0.63313	NA	NA	NA	NA	NA	NA	NA	NA	NA	NA	NA	NA	NA	NA	NA
lncR.2015	ENSMUST00000119996	3.46449	NA	NA	NA	NA	NA	NA	NA	NA	NA	NA	NA	NA	NA	NA	NA	NA	NA	NA	NA	NA	NA	NA	NA	NA	NA	NA	NA	NA	NA	NA	NA	NA	A_52_P666998	5.91791	7.60466	1.68675	A_52_P666998	5.91594	7.26154	1.3456	NA	NA	NA	NA	NA	NA	NA
lncR.3996	9930001L01	3.44835	1457167_at	4.07717	4.50834	0.431168	NA	NA	NA	NA	NA	NA	NA	NA	1457167_at	5.53184	6.41184	0.879999	NA	NA	NA	NA	NA	NA	NA	NA	NA	NA	NA	NA	1457167_at	5.24014	6.49298	1.25285	A_52_P574685	6.58615	6.77822	0.19206	A_52_P574685	6.34245	6.58134	0.238886	NA	NA	NA	NA	NA	NA	NA
lncR.194	ENSMUST00000191211	3.43401	NA	NA	NA	NA	ILMN_2851231	13.8803	13.2627	-0.617667	NA	NA	NA	NA	NA	NA	NA	NA	NA	NA	NA	NA	ILMN_2851231	14.4751	14.3813	-0.0937684	ILMN_2851231	12.4085	12.3681	-0.0404736	NA	NA	NA	NA	A_52_P182118	8.94241	10.7583	1.81592	A_52_P182118	8.96172	10.2241	1.26243	ILMN_2851231	14.3809	14.1767	-0.204191	NA	NA	NA
lncR.198	ENSMUST00000187459	3.41286	NA	NA	NA	NA	NA	NA	NA	NA	1430989_a_at	7.42068	7.34032	-0.0803542	NA	NA	NA	NA	ILMN_1231307	9.20719	9.59254	0.38535	NA	NA	NA	NA	NA	NA	NA	NA	NA	NA	NA	NA	A_52_P402175	9.37358	10.1588	0.785217	A_52_P402175	10.1228	10.7892	0.6664	NA	NA	NA	NA	NA	NA	NA
lncR.2739	ENSMUST00000119884	3.40438	NA	NA	NA	NA	NA	NA	NA	NA	NA	NA	NA	NA	NA	NA	NA	NA	NA	NA	NA	NA	NA	NA	NA	NA	NA	NA	NA	NA	NA	NA	NA	NA	A_52_P106429	13.936	15.6785	1.74249	A_52_P106429	14.4724	15.7331	1.26065	NA	NA	NA	NA	NA	NA	NA
lncR.2832	ENSMUST00000162103	3.3216	NA	NA	NA	NA	NA	NA	NA	NA	NA	NA	NA	NA	NA	NA	NA	NA	NA	NA	NA	NA	NA	NA	NA	NA	NA	NA	NA	NA	NA	NA	NA	NA	A_51_P182813	14.8249	16.2844	1.45952	A_51_P182813	14.7136	15.9983	1.28469	NA	NA	NA	NA	NA	NA	NA
lncR.3937	ENSMUST00000116079	3.32123	NA	NA	NA	NA	NA	NA	NA	NA	NA	NA	NA	NA	NA	NA	NA	NA	NA	NA	NA	NA	NA	NA	NA	NA	NA	NA	NA	NA	NA	NA	NA	NA	A_52_P113916	8.94695	10.515	1.56808	A_52_P113916	9.63914	10.868	1.22888	NA	NA	NA	NA	NA	NA	NA
lncR.2734	uc008xdq.1;NR_046060	3.31821	1432100_a_at	5.10534	5.45528	0.349935	NA	NA	NA	NA	NA	NA	NA	NA	1432100_a_at	3.01761	3.01783	0.000224249	NA	NA	NA	NA	NA	NA	NA	NA	NA	NA	NA	NA	1432100_a_at	5.06608	5.72868	0.662607	A_52_P603872	5.99637	8.07135	2.07497	A_52_P603872	6.7092	8.8485	2.1393	NA	NA	NA	NA	NA	NA	NA
lncR.2785	ENSMUST00000150195	3.3086	1444340_at	4.60108	5.82214	1.22106	NA	NA	NA	NA	NA	NA	NA	NA	1444340_at	3.29482	3.89685	0.602022	NA	NA	NA	NA	NA	NA	NA	NA	NA	NA	NA	NA	1444340_at	4.99614	7.13777	2.14163	NA	NA	NA	NA	NA	NA	NA	NA	NA	NA	NA	NA	NA	NA	NA
lncR.275	NR_028580;uc007epn.2;ENSMUST00000180537	3.29702	NA	NA	NA	NA	NA	NA	NA	NA	NA	NA	NA	NA	NA	NA	NA	NA	NA	NA	NA	NA	NA	NA	NA	NA	NA	NA	NA	NA	NA	NA	NA	NA	A_51_P138909	6.22527	8.70545	2.48018	A_51_P138909	7.79941	9.00959	1.21018	NA	NA	NA	NA	NA	NA	NA
lncR.2181	ENSMUST00000143065;NR_028589;uc008mgo.2;ENSMUST00000135433;uc008mgp.2;NR_028590;ENSMUST00000151427;ENSMUST00000154173;ENSMUST00000132149;ENSMUST00000138486;ENSMUST00000125354;NR_028591;uc012cdr.1	3.239	1444524_at;1456861_at	5.17499	5.19027	0.0152836	NA	NA	NA	NA	NA	NA	NA	NA	1444524_at;1456861_at	6.92727	9.01501	2.08774	NA	NA	NA	NA	NA	NA	NA	NA	NA	NA	NA	NA	1444524_at;1456861_at	5.22346	7.09306	1.8696	NA	NA	NA	NA	NA	NA	NA	NA	NA	NA	NA	NA	NA	NA	NA
lncR.1803	ENSMUST00000057752	3.22763	NA	NA	NA	NA	NA	NA	NA	NA	NA	NA	NA	NA	NA	NA	NA	NA	ILMN_1242630	9.49249	11.8169	2.32437	NA	NA	NA	NA	NA	NA	NA	NA	NA	NA	NA	NA	NA	NA	NA	NA	NA	NA	NA	NA	NA	NA	NA	NA	NA	NA	NA
lncR.1587	uc008api.1;2010309L07;2010307K09;A130086J10	3.22475	1438432_at;1433747_at	9.12534	9.7977	0.672366	NA	NA	NA	NA	NA	NA	NA	NA	1438432_at;1433747_at	10.5434	10.6852	0.141738	ILMN_1239234	11.6288	11.8079	0.179025	NA	NA	NA	NA	NA	NA	NA	NA	1438432_at;1433747_at	10.3692	9.71902	-0.650158	A_52_P455712;A_52_P442270	9.20842	10.0895	0.881038	A_52_P455712;A_52_P442270	10.0655	11.1649	1.09944	NA	NA	NA	NA	NA	NA	NA
lncR.2102	ENSMUST00000121574	3.22257	NA	NA	NA	NA	NA	NA	NA	NA	NA	NA	NA	NA	NA	NA	NA	NA	NA	NA	NA	NA	NA	NA	NA	NA	NA	NA	NA	NA	NA	NA	NA	NA	A_52_P441634	9.53314	10.9517	1.41855	A_52_P441634	9.23569	10.6393	1.40365	NA	NA	NA	NA	NA	NA	NA
lncR.2876	5730469D23	3.15364	NA	NA	NA	NA	NA	NA	NA	NA	NA	NA	NA	NA	NA	NA	NA	NA	NA	NA	NA	NA	NA	NA	NA	NA	NA	NA	NA	NA	NA	NA	NA	NA	A_51_P292145	7.48482	8.91722	1.43239	A_51_P292145	6.84945	7.9863	1.13684	NA	NA	NA	NA	NA	NA	NA
lncR.116	ENSMUST00000135069	3.11105	NA	NA	NA	NA	NA	NA	NA	NA	NA	NA	NA	NA	NA	NA	NA	NA	NA	NA	NA	NA	NA	NA	NA	NA	NA	NA	NA	NA	NA	NA	NA	NA	A_52_P205055	9.64685	11.0136	1.36673	A_52_P205055	10.6762	11.8336	1.1574	NA	NA	NA	NA	NA	NA	NA
lncR.382	ENSMUST00000118054	3.06378	1443321_at	4.03471	4.38871	0.353995	NA	NA	NA	NA	NA	NA	NA	NA	1443321_at	4.22333	4.81841	0.595081	NA	NA	NA	NA	NA	NA	NA	NA	NA	NA	NA	NA	1443321_at	4.55998	5.82218	1.2622	NA	NA	NA	NA	NA	NA	NA	NA	NA	NA	NA	NA	NA	NA	NA
lncR.3458	ENSMUST00000184842	3.03462	NA	NA	NA	NA	NA	NA	NA	NA	NA	NA	NA	NA	NA	NA	NA	NA	NA	NA	NA	NA	NA	NA	NA	NA	NA	NA	NA	NA	NA	NA	NA	NA	A_52_P666442	11.8539	14.8114	2.95742	A_52_P666442	13.9852	15.0764	1.09123	NA	NA	NA	NA	NA	NA	NA
lncR.1462	ENSMUST00000186944;uc012agm.1;uc007zky.2;ENSMUST00000191079;ENSMUST00000186535;uc007zla.2;NR_028300;ENSMUST00000186806;ENSMUST00000169791	3.03202	1430030_at	6.60366	7.06865	0.464987	NA	NA	NA	NA	NA	NA	NA	NA	1430030_at	8.54239	8.81892	0.276537	ILMN_2458376;ILMN_2543433;ILMN_1213756	7.24943	7.43534	0.185907	NA	NA	NA	NA	NA	NA	NA	NA	1430030_at	8.71165	8.98657	0.274923	A_52_P19420;A_52_P456410;A_52_P40954;A_51_P507234	8.09393	9.136	1.04207	A_52_P19420;A_52_P456410;A_52_P40954;A_51_P507234	8.48331	9.07081	0.587503	NA	NA	NA	NA	NA	NA	NA
lncR.1386	ENSMUST00000120054	3.02071	NA	NA	NA	NA	NA	NA	NA	NA	NA	NA	NA	NA	NA	NA	NA	NA	ILMN_2529932	12.3722	12.8377	0.46547	NA	NA	NA	NA	NA	NA	NA	NA	NA	NA	NA	NA	A_51_P391542	14.2788	14.7991	0.520221	A_51_P391542	13.7797	14.5028	0.723133	NA	NA	NA	NA	NA	NA	NA
lncR.392	2.81044e+17	3.01415	NA	NA	NA	NA	NA	NA	NA	NA	NA	NA	NA	NA	NA	NA	NA	NA	NA	NA	NA	NA	NA	NA	NA	NA	NA	NA	NA	NA	NA	NA	NA	NA	A_51_P476579	11.5762	13.1679	1.59171	A_51_P476579	12.1299	13.2174	1.08742	NA	NA	NA	NA	NA	NA	NA
lncR.3636	ENSMUST00000178708	2.9789	NA	NA	NA	NA	NA	NA	NA	NA	NA	NA	NA	NA	NA	NA	NA	NA	NA	NA	NA	NA	NA	NA	NA	NA	NA	NA	NA	NA	NA	NA	NA	NA	A_51_P255765;A_52_P366525	9.1928	10.3964	1.20362	A_51_P255765;A_52_P366525	8.88597	10.4219	1.53594	NA	NA	NA	NA	NA	NA	NA
lncR.2554	ENSMUST00000179197	2.97705	NA	NA	NA	NA	NA	NA	NA	NA	NA	NA	NA	NA	NA	NA	NA	NA	NA	NA	NA	NA	NA	NA	NA	NA	NA	NA	NA	NA	NA	NA	NA	NA	A_52_P339606	9.53879	10.9231	1.38432	A_52_P339606	9.40439	10.4574	1.05303	NA	NA	NA	NA	NA	NA	NA
lncR.2838	4931404D21;ENSMUST00000181925	2.96365	1430480_at	4.2869	4.12459	-0.162312	NA	NA	NA	NA	NA	NA	NA	NA	1430480_at	5.24746	6.07372	0.826259	NA	NA	NA	NA	NA	NA	NA	NA	NA	NA	NA	NA	1430480_at	4.7301	5.0259	0.295797	A_51_P365037	8.30774	9.52695	1.21921	A_51_P365037	8.41169	9.50749	1.0958	NA	NA	NA	NA	NA	NA	NA
lncR.1693	D230015O18	2.95591	1458236_at	3.94218	4.26297	0.320793	NA	NA	NA	NA	NA	NA	NA	NA	1458236_at	3.82848	3.79525	-0.0332319	NA	NA	NA	NA	NA	NA	NA	NA	NA	NA	NA	NA	1458236_at	5.12347	5.55814	0.434672	A_51_P292967	6.15051	7.51889	1.36838	A_51_P292967	5.82741	6.38092	0.553509	NA	NA	NA	NA	NA	NA	NA
lncR.1524	ENSMUST00000173427	2.90889	NA	NA	NA	NA	NA	NA	NA	NA	NA	NA	NA	NA	NA	NA	NA	NA	NA	NA	NA	NA	NA	NA	NA	NA	NA	NA	NA	NA	NA	NA	NA	NA	A_52_P683957;A_52_P478629	8.50296	9.66756	1.1646	A_52_P683957;A_52_P478629	8.40444	9.56139	1.15695	NA	NA	NA	NA	NA	NA	NA
lncR.3764	ENSMUST00000187399;ENSMUST00000188595;NR_027981;uc009ooe.1	2.90528	1442448_at	6.67121	7.04153	0.370319	NA	NA	NA	NA	NA	NA	NA	NA	1442448_at	3.78903	4.59394	0.804906	ILMN_1257583	6.92742	7.00016	0.0727422	NA	NA	NA	NA	NA	NA	NA	NA	1442448_at	6.32959	6.82743	0.497843	A_52_P343381	6.38201	6.46347	0.0814578	A_52_P343381	6.87027	7.19984	0.32957	NA	NA	NA	NA	NA	NA	NA
lncR.160	ENSMUST00000146314;A430108H20	2.90175	1440344_at	4.01586	6.45849	2.44263	NA	NA	NA	NA	1456546_at;1436419_a_at;1455692_x_at	4.18489	4.43024	0.245354	1440344_at	6.86507	7.33005	0.464981	NA	NA	NA	NA	NA	NA	NA	NA	NA	NA	NA	NA	1440344_at	7.14349	8.36228	1.21879	NA	NA	NA	NA	NA	NA	NA	NA	NA	NA	NA	NA	161004_at	8.78175	9.13025
lncR.3064	NR_040274;uc009dvt.2;ENSMUST00000180811;uc029vyr.1;uc009dvu.2;NR_040273;NR_040275;9330179D12;ENSMUST00000180569	2.84804	1453309_at	3.1083	3.31175	0.203449	NA	NA	NA	NA	NA	NA	NA	NA	1453309_at	3.40467	3.73876	0.334086	NA	NA	NA	NA	NA	NA	NA	NA	NA	NA	NA	NA	1453309_at	3.46477	3.7723	0.307527	A_51_P328416	6.05011	6.4054	0.355287	A_51_P328416	6.12039	6.47072	0.350324	NA	NA	NA	NA	NA	NA	NA
lncR.2815	ENSMUST00000178171	2.84525	NA	NA	NA	NA	NA	NA	NA	NA	NA	NA	NA	NA	NA	NA	NA	NA	NA	NA	NA	NA	NA	NA	NA	NA	NA	NA	NA	NA	NA	NA	NA	NA	A_51_P435891	10.3498	11.4542	1.10439	A_51_P435891	11.4621	12.5618	1.09974	NA	NA	NA	NA	NA	NA	NA
lncR.3246	ENSMUST00000174341	2.84419	NA	NA	NA	NA	NA	NA	NA	NA	NA	NA	NA	NA	NA	NA	NA	NA	NA	NA	NA	NA	NA	NA	NA	NA	NA	NA	NA	NA	NA	NA	NA	NA	A_52_P274749	6.10072	7.27985	1.17913	A_52_P274749	6.13885	7.13247	0.99362	NA	NA	NA	NA	NA	NA	NA
lncR.55	uc007bte.1	2.8382	NA	NA	NA	NA	ILMN_2661289	6.49167	7.763	1.27133	1430290_at;1453467_s_at	8.17598	8.95898	0.783001	NA	NA	NA	NA	NA	NA	NA	NA	ILMN_2661289	5.71973	6.73064	1.01091	ILMN_2661289	6.16188	6.20262	0.0407462	NA	NA	NA	NA	NA	NA	NA	NA	NA	NA	NA	NA	ILMN_2661289	7.49078	7.55503	0.0642568	102294_at	6.87575	7.19049
lncR.2373	ENSMUST00000141787;ENSMUST00000135483	2.79898	1447950_at	3.09593	3.40276	0.30683	NA	NA	NA	NA	NA	NA	NA	NA	1447950_at	3.6558	4.68713	1.03133	NA	NA	NA	NA	NA	NA	NA	NA	NA	NA	NA	NA	1447950_at	4.42078	4.47029	0.0495117	A_52_P448930	6.23255	6.70644	0.47389	A_52_P448930	7.56695	8.25081	0.683861	NA	NA	NA	NA	NA	NA	NA
lncR.1133	NR_004444;ENSMUST00000183750	2.79335	1446215_at	3.20054	3.50898	0.308447	NA	NA	NA	NA	NA	NA	NA	NA	1446215_at	2.96836	3.54137	0.573012	NA	NA	NA	NA	NA	NA	NA	NA	NA	NA	NA	NA	1446215_at	3.89119	3.79636	-0.0948288	A_51_P385059	7.35314	8.10143	0.748293	A_51_P385059	8.62908	9.48488	0.855794	NA	NA	NA	NA	NA	NA	NA
lncR.1500	ENSMUST00000181291;NR_015472;E030034P13;ENSMUST00000181605;uc008atg.1;ENSMUST00000180547	2.76161	1441996_at	5.59546	6.36403	0.768572	ILMN_2459045	6.251	6.46867	0.217667	NA	NA	NA	NA	1441996_at	4.21638	5.73672	1.52033	ILMN_2459045	6.93693	7.05461	0.11769	ILMN_2459045	5.7252	5.84549	0.120294	ILMN_2459045	5.35169	5.2686	-0.0830928	1441996_at	6.06375	6.28196	0.218205	NA	NA	NA	NA	NA	NA	NA	NA	ILMN_2459045	7.20731	7.33051	0.123204	NA	NA	NA
lncR.1200	ENSMUST00000169632	2.74464	NA	NA	NA	NA	NA	NA	NA	NA	NA	NA	NA	NA	NA	NA	NA	NA	NA	NA	NA	NA	NA	NA	NA	NA	NA	NA	NA	NA	NA	NA	NA	NA	A_51_P232800	10.7781	12.1133	1.33519	A_51_P232800	10.5836	11.4646	0.880968	NA	NA	NA	NA	NA	NA	NA
lncR.3783	F830010J17	2.73397	1459137_at	3.66754	6.99293	3.32539	NA	NA	NA	NA	NA	NA	NA	NA	1459137_at	4.17257	5.36354	1.19097	NA	NA	NA	NA	NA	NA	NA	NA	NA	NA	NA	NA	1459137_at	4.00816	4.04261	0.0344449	NA	NA	NA	NA	NA	NA	NA	NA	NA	NA	NA	NA	NA	NA	NA
lncR.2280	ENSMUST00000169025	2.73203	NA	NA	NA	NA	NA	NA	NA	NA	NA	NA	NA	NA	NA	NA	NA	NA	NA	NA	NA	NA	NA	NA	NA	NA	NA	NA	NA	NA	NA	NA	NA	NA	A_52_P225260	11.2738	12.7205	1.44669	A_52_P225260	11.0701	11.9507	0.880606	NA	NA	NA	NA	NA	NA	NA
lncR.2065	ENSMUST00000181515;1700104L12	2.66463	1429840_at	3.05881	3.3686	0.309799	NA	NA	NA	NA	NA	NA	NA	NA	1429840_at	2.8461	3.35206	0.505969	NA	NA	NA	NA	NA	NA	NA	NA	NA	NA	NA	NA	1429840_at	3.52673	3.99229	0.465557	NA	NA	NA	NA	NA	NA	NA	NA	NA	NA	NA	NA	NA	NA	NA
lncR.3874	ENSMUST00000112099	2.66433	NA	NA	NA	NA	NA	NA	NA	NA	NA	NA	NA	NA	NA	NA	NA	NA	NA	NA	NA	NA	NA	NA	NA	NA	NA	NA	NA	NA	NA	NA	NA	NA	A_52_P314042;A_51_P305532	10.4584	11.4098	0.951375	A_52_P314042;A_51_P305532	10.9322	11.8183	0.886073	NA	NA	NA	NA	NA	NA	NA
lncR.483	NR_030711;uc007kdv.1;ENSMUST00000149940;2210403K04	2.65593	NA	NA	NA	NA	NA	NA	NA	NA	NA	NA	NA	NA	NA	NA	NA	NA	NA	NA	NA	NA	NA	NA	NA	NA	NA	NA	NA	NA	NA	NA	NA	NA	A_51_P144801	10.4649	12.1489	1.68401	A_51_P144801	11.5358	12.3878	0.851986	NA	NA	NA	NA	NA	NA	NA
lncR.2923	ENSMUST00000119241	2.6248	NA	NA	NA	NA	NA	NA	NA	NA	NA	NA	NA	NA	NA	NA	NA	NA	ILMN_1231083	8.51231	9.96343	1.45112	NA	NA	NA	NA	NA	NA	NA	NA	NA	NA	NA	NA	NA	NA	NA	NA	NA	NA	NA	NA	NA	NA	NA	NA	NA	NA	NA
lncR.2481	ENSMUST00000117230	2.59811	NA	NA	NA	NA	ILMN_2906718	8.95367	9.44567	0.492	NA	NA	NA	NA	NA	NA	NA	NA	NA	NA	NA	NA	ILMN_2906718	10.0672	10.4814	0.41423	ILMN_2906718	7.45514	7.72905	0.273906	NA	NA	NA	NA	NA	NA	NA	NA	NA	NA	NA	NA	ILMN_2906718	9.30715	9.18898	-0.118169	NA	NA	NA
lncR.2264	ENSMUST00000099086	2.58271	NA	NA	NA	NA	NA	NA	NA	NA	NA	NA	NA	NA	NA	NA	NA	NA	NA	NA	NA	NA	NA	NA	NA	NA	NA	NA	NA	NA	NA	NA	NA	NA	A_52_P484081;A_52_P652071	9.51335	10.4151	0.901702	A_52_P484081;A_52_P652071	9.52049	10.5289	1.00844	NA	NA	NA	NA	NA	NA	NA
lncR.2866	NR_045078;uc008xmq.2	2.5719	1449600_at	3.06621	3.47412	0.407913	NA	NA	NA	NA	1449600_at	2.01668	4.45895	2.44227	1449600_at	3.27992	3.52684	0.246923	ILMN_1245262	6.61957	6.71354	0.0939728	NA	NA	NA	NA	NA	NA	NA	NA	1449600_at	3.84037	4.16613	0.325761	NA	NA	NA	NA	NA	NA	NA	NA	NA	NA	NA	NA	96492_at	4.46289	4.78905
lncR.3882	ENSMUST00000118956	2.54887	NA	NA	NA	NA	NA	NA	NA	NA	NA	NA	NA	NA	NA	NA	NA	NA	NA	NA	NA	NA	NA	NA	NA	NA	NA	NA	NA	NA	NA	NA	NA	NA	A_52_P141112	8.22373	9.29224	1.06851	A_52_P141112	9.35265	10.1505	0.797813	NA	NA	NA	NA	NA	NA	NA
lncR.1671	C730049O14	2.53785	1435084_at	3.77239	4.80168	1.02929	NA	NA	NA	NA	NA	NA	NA	NA	1435084_at	4.93405	5.15123	0.217186	NA	NA	NA	NA	NA	NA	NA	NA	NA	NA	NA	NA	1435084_at	4.68195	6.6617	1.97975	NA	NA	NA	NA	NA	NA	NA	NA	NA	NA	NA	NA	NA	NA	NA
lncR.1448	ENSMUST00000129645;ENSMUST00000182690;9630050E20	2.53329	1446154_at	4.47845	4.82019	0.341741	NA	NA	NA	NA	NA	NA	NA	NA	1446154_at	3.50099	3.95834	0.457353	NA	NA	NA	NA	NA	NA	NA	NA	NA	NA	NA	NA	1446154_at	4.36928	4.93321	0.563929	NA	NA	NA	NA	NA	NA	NA	NA	NA	NA	NA	NA	NA	NA	NA
lncR.3626	5730598D06	2.52301	NA	NA	NA	NA	NA	NA	NA	NA	NA	NA	NA	NA	NA	NA	NA	NA	ILMN_2431965	6.79666	7.14879	0.352125	NA	NA	NA	NA	NA	NA	NA	NA	NA	NA	NA	NA	A_52_P33192	7.70234	9.59855	1.89621	A_52_P33192	7.02239	7.12443	0.102041	NA	NA	NA	NA	NA	NA	NA
lncR.163	ENSMUST00000186385	2.51468	NA	NA	NA	NA	NA	NA	NA	NA	1451930_at	6.1961	5.18947	-1.00663	NA	NA	NA	NA	NA	NA	NA	NA	NA	NA	NA	NA	NA	NA	NA	NA	NA	NA	NA	NA	A_52_P72354	13.7373	14.647	0.909733	A_52_P72354	13.9694	14.7628	0.793418	NA	NA	NA	NA	NA	NA	NA
lncR.2522	ENSMUST00000118024	2.50154	NA	NA	NA	NA	NA	NA	NA	NA	NA	NA	NA	NA	NA	NA	NA	NA	NA	NA	NA	NA	NA	NA	NA	NA	NA	NA	NA	NA	NA	NA	NA	NA	A_52_P50090	11.9872	12.7184	0.731295	A_52_P50090	13.7698	14.1753	0.405453	NA	NA	NA	NA	99628_at	10.6763	11.6168
lncR.744	NR_002848	2.50139	1453446_at	4.5322	4.67763	0.145431	ILMN_2966602	5.70433	5.75533	0.051	NA	NA	NA	NA	1453446_at	3.27123	3.65253	0.381304	ILMN_2438819;ILMN_2966602	6.86681	6.91266	0.0458471	ILMN_2966602	5.25927	5.34696	0.0876844	ILMN_2966602	5.19884	5.35828	0.159444	1453446_at	4.0131	4.48527	0.472171	NA	NA	NA	NA	NA	NA	NA	NA	ILMN_2966602	6.92285	6.86776	-0.0550874	NA	NA	NA
lncR.648	ENSMUST00000150698;uc007lbs.1;0610040B09	2.49431	1447886_at	4.50629	5.57153	1.06524	NA	NA	NA	NA	NA	NA	NA	NA	1447886_at	3.6013	4.04738	0.446087	NA	NA	NA	NA	NA	NA	NA	NA	NA	NA	NA	NA	1447886_at	4.77294	5.37055	0.597606	NA	NA	NA	NA	NA	NA	NA	NA	NA	NA	NA	NA	NA	NA	NA
lncR.1965	ENSMUST00000126219;ENSMUST00000126953	2.48018	1454223_at	5.05958	5.5748	0.51522	NA	NA	NA	NA	NA	NA	NA	NA	1454223_at	5.80081	5.88524	0.084437	NA	NA	NA	NA	NA	NA	NA	NA	NA	NA	NA	NA	1454223_at	5.205	5.74914	0.544136	A_52_P583219	6.04183	5.97724	-0.0645888	A_52_P583219	6.31021	7.19049	0.880287	NA	NA	NA	NA	NA	NA	NA
lncR.2769	ENSMUST00000048361	2.46879	NA	NA	NA	NA	NA	NA	NA	NA	NA	NA	NA	NA	NA	NA	NA	NA	NA	NA	NA	NA	NA	NA	NA	NA	NA	NA	NA	NA	NA	NA	NA	NA	A_52_P437066	9.39499	10.1954	0.800366	A_52_P437066	9.81965	11.0159	1.19627	NA	NA	NA	NA	NA	NA	NA
lncR.577	ENSMUST00000181212	2.45917	1430419_at	3.47525	3.96111	0.485866	NA	NA	NA	NA	1430419_at	4.78235	5.60543	0.823083	1430419_at	7.75226	8.28512	0.532862	NA	NA	NA	NA	NA	NA	NA	NA	NA	NA	NA	NA	1430419_at	3.92858	3.97004	0.0414617	A_52_P453411	5.99855	6.94922	0.950677	A_52_P453411	5.97454	6.42548	0.450937	NA	NA	NA	NA	NA	NA	NA
lncR.3365	ENSMUST00000173575	2.4574	NA	NA	NA	NA	NA	NA	NA	NA	NA	NA	NA	NA	NA	NA	NA	NA	NA	NA	NA	NA	NA	NA	NA	NA	NA	NA	NA	NA	NA	NA	NA	NA	A_52_P253037	6.84047	8.02918	1.18871	A_52_P253037	7.77974	8.53476	0.755023	NA	NA	NA	NA	NA	NA	NA
lncR.3589	ENSMUST00000098958	2.43246	NA	NA	NA	NA	NA	NA	NA	NA	NA	NA	NA	NA	NA	NA	NA	NA	NA	NA	NA	NA	NA	NA	NA	NA	NA	NA	NA	NA	NA	NA	NA	NA	A_52_P299363	10.7298	11.5155	0.78567	A_52_P299363	11.4104	12.1531	0.742703	NA	NA	NA	NA	NA	NA	NA
lncR.1927	ENSMUST00000119348	2.42119	NA	NA	NA	NA	NA	NA	NA	NA	NA	NA	NA	NA	NA	NA	NA	NA	NA	NA	NA	NA	NA	NA	NA	NA	NA	NA	NA	NA	NA	NA	NA	NA	A_52_P328423	6.30205	7.07469	0.772639	A_52_P328423	6.50307	7.74982	1.24675	NA	NA	NA	NA	NA	NA	NA
lncR.3890	ENSMUST00000180027	2.39399	NA	NA	NA	NA	NA	NA	NA	NA	NA	NA	NA	NA	NA	NA	NA	NA	NA	NA	NA	NA	NA	NA	NA	NA	NA	NA	NA	NA	NA	NA	NA	NA	A_52_P465669	6.28237	7.02759	0.745228	A_52_P465669	9.22376	10.4898	1.26606	NA	NA	NA	NA	NA	NA	NA
lncR.231	ENSMUST00000185888	2.385	1440107_at	4.70107	6.69086	1.98979	ILMN_2711401;ILMN_2894960	6.73317	6.77383	0.0406667	NA	NA	NA	NA	1440107_at	6.27046	7.23667	0.966204	NA	NA	NA	NA	ILMN_2711401;ILMN_2894960	7.43105	7.6304	0.199348	ILMN_2711401;ILMN_2894960	5.4895	5.40126	-0.0882432	1440107_at	4.69963	5.08887	0.389243	NA	NA	NA	NA	NA	NA	NA	NA	ILMN_2711401;ILMN_2894960	7.75337	7.57602	-0.177351	NA	NA	NA
lncR.2275	ENSMUST00000181550;ENSMUST00000180582;ENSMUST00000181636;uc008puh.1;ENSMUST00000181356;ENSMUST00000181396;ENSMUST00000180635;ENSMUST00000180478;ENSMUST00000181361	2.38115	1459503_at;1455624_at;1459905_at	5.92209	5.98505	0.0629602	NA	NA	NA	NA	NA	NA	NA	NA	1459503_at;1455624_at;1459905_at	3.66453	4.03197	0.367444	ILMN_2529122	6.8016	6.89027	0.0886644	NA	NA	NA	NA	NA	NA	NA	NA	1459503_at;1455624_at;1459905_at	5.47713	5.80818	0.331055	A_52_P433188	6.5033	6.7147	0.211396	A_52_P433188	6.94719	7.36727	0.420082	NA	NA	NA	NA	NA	NA	NA
lncR.3825	ENSMUST00000186995	2.38099	NA	NA	NA	NA	NA	NA	NA	NA	NA	NA	NA	NA	NA	NA	NA	NA	ILMN_2533526	8.05205	9.14781	1.09576	NA	NA	NA	NA	NA	NA	NA	NA	NA	NA	NA	NA	NA	NA	NA	NA	NA	NA	NA	NA	NA	NA	NA	NA	NA	NA	NA
lncR.2214	2610307N17	2.37397	NA	NA	NA	NA	NA	NA	NA	NA	NA	NA	NA	NA	NA	NA	NA	NA	NA	NA	NA	NA	NA	NA	NA	NA	NA	NA	NA	NA	NA	NA	NA	NA	A_52_P16346	9.59975	10.3398	0.740052	A_52_P16346	10.624	11.6788	1.05482	NA	NA	NA	NA	NA	NA	NA
lncR.721	2310003C21	2.34158	NA	NA	NA	NA	NA	NA	NA	NA	NA	NA	NA	NA	NA	NA	NA	NA	NA	NA	NA	NA	NA	NA	NA	NA	NA	NA	NA	NA	NA	NA	NA	NA	A_52_P313789	9.10934	9.81576	0.706426	A_52_P313789	8.74538	9.48301	0.737633	NA	NA	NA	NA	NA	NA	NA
lncR.1589	ENSMUST00000169219;ENSMUST00000153199	2.33846	NA	NA	NA	NA	NA	NA	NA	NA	NA	NA	NA	NA	NA	NA	NA	NA	NA	NA	NA	NA	NA	NA	NA	NA	NA	NA	NA	NA	NA	NA	NA	NA	NA	NA	NA	NA	NA	NA	NA	NA	NA	NA	NA	NA	95543_at	8.54848	10.9811
lncR.3625	ENSMUST00000072570	2.32642	NA	NA	NA	NA	NA	NA	NA	NA	NA	NA	NA	NA	NA	NA	NA	NA	NA	NA	NA	NA	NA	NA	NA	NA	NA	NA	NA	NA	NA	NA	NA	NA	A_52_P284162	11.0786	11.9452	0.866696	A_52_P284162	11.284	11.9637	0.679708	NA	NA	NA	NA	NA	NA	NA
lncR.1265	ENSMUST00000178617	2.32274	NA	NA	NA	NA	NA	NA	NA	NA	NA	NA	NA	NA	NA	NA	NA	NA	ILMN_1260362	10.0847	11.0308	0.94606	NA	NA	NA	NA	NA	NA	NA	NA	NA	NA	NA	NA	NA	NA	NA	NA	NA	NA	NA	NA	NA	NA	NA	NA	NA	NA	NA
lncR.3895	ENSMUST00000120692	2.31451	NA	NA	NA	NA	NA	NA	NA	NA	NA	NA	NA	NA	NA	NA	NA	NA	NA	NA	NA	NA	NA	NA	NA	NA	NA	NA	NA	NA	NA	NA	NA	NA	A_52_P579258	9.6573	10.9754	1.31812	A_52_P579258	10.2788	10.9482	0.669421	NA	NA	NA	NA	NA	NA	NA
lncR.75	ENSMUST00000191458	2.31398	NA	NA	NA	NA	NA	NA	NA	NA	1419966_at;1449682_s_at;1449683_x_at	3.02501	4.23543	1.21041	NA	NA	NA	NA	ILMN_2535513	7.05002	7.13563	0.085611	NA	NA	NA	NA	NA	NA	NA	NA	NA	NA	NA	NA	A_52_P530958	10.084	11.4616	1.37753	A_52_P530958	10.9851	12.0276	1.04248	NA	NA	NA	NA	NA	NA	NA
lncR.3634	ENSMUST00000119768	2.30444	NA	NA	NA	NA	NA	NA	NA	NA	NA	NA	NA	NA	NA	NA	NA	NA	NA	NA	NA	NA	NA	NA	NA	NA	NA	NA	NA	NA	NA	NA	NA	NA	A_51_P427990	12.7158	13.3782	0.662327	A_51_P427990	11.3662	12.3084	0.942185	NA	NA	NA	NA	NA	NA	NA
lncR.3812	uc009qyw.1;NR_040766;ENSMUST00000180723;ENSMUST00000180982	2.28613	NA	NA	NA	NA	NA	NA	NA	NA	NA	NA	NA	NA	NA	NA	NA	NA	NA	NA	NA	NA	NA	NA	NA	NA	NA	NA	NA	NA	NA	NA	NA	NA	A_52_P561293	6.38115	7.03468	0.653532	A_52_P561293	6.46444	7.29721	0.832775	NA	NA	NA	NA	NA	NA	NA
lncR.3601	ENSMUST00000118433	2.27601	NA	NA	NA	NA	NA	NA	NA	NA	NA	NA	NA	NA	NA	NA	NA	NA	NA	NA	NA	NA	NA	NA	NA	NA	NA	NA	NA	NA	NA	NA	NA	NA	A_51_P271828	7.07747	7.73098	0.653513	A_51_P271828	7.57704	8.34225	0.76521	NA	NA	NA	NA	NA	NA	NA
lncR.1224	ENSMUST00000183514	2.26545	NA	NA	NA	NA	NA	NA	NA	NA	NA	NA	NA	NA	NA	NA	NA	NA	ILMN_2551648;ILMN_1230858	7.17901	7.91565	0.736645	NA	NA	NA	NA	NA	NA	NA	NA	NA	NA	NA	NA	A_52_P622941;A_51_P178377	6.08174	6.18245	0.100709	A_52_P622941;A_51_P178377	7.7388	8.75479	1.016	NA	NA	NA	NA	NA	NA	NA
lncR.449	ENSMUST00000125096	2.26084	NA	NA	NA	NA	NA	NA	NA	NA	NA	NA	NA	NA	NA	NA	NA	NA	NA	NA	NA	NA	NA	NA	NA	NA	NA	NA	NA	NA	NA	NA	NA	NA	A_52_P561772	7.83191	8.6495	0.81759	A_52_P561772	8.70479	9.35823	0.653441	NA	NA	NA	NA	NA	NA	NA
lncR.1164	uc007uxo.1	2.25556	1444389_at	5.04476	5.05163	0.00687363	NA	NA	NA	NA	NA	NA	NA	NA	1444389_at	4.15734	4.92039	0.763046	NA	NA	NA	NA	NA	NA	NA	NA	NA	NA	NA	NA	1444389_at	4.53406	4.54488	0.0108212	A_52_P527268	8.94361	9.62597	0.682355	A_52_P527268	8.92593	9.91504	0.98911	NA	NA	NA	NA	NA	NA	NA
lncR.487	ENSMUST00000117952	2.25425	NA	NA	NA	NA	NA	NA	NA	NA	NA	NA	NA	NA	NA	NA	NA	NA	NA	NA	NA	NA	NA	NA	NA	NA	NA	NA	NA	NA	NA	NA	NA	NA	A_52_P322927	9.04937	9.69609	0.646723	A_52_P322927	10.9553	11.7751	0.819805	NA	NA	NA	NA	NA	NA	NA
lncR.3041	ENSMUST00000096117;ENSMUST00000117103	2.24711	NA	NA	NA	NA	NA	NA	NA	NA	NA	NA	NA	NA	NA	NA	NA	NA	NA	NA	NA	NA	NA	NA	NA	NA	NA	NA	NA	NA	NA	NA	NA	NA	A_52_P638439;A_52_P164615	10.2444	11.193	0.948662	A_52_P638439;A_52_P164615	10.2313	10.8805	0.649185	NA	NA	NA	NA	NA	NA	NA
lncR.961	ENSMUST00000069489	2.23676	NA	NA	NA	NA	NA	NA	NA	NA	NA	NA	NA	NA	NA	NA	NA	NA	NA	NA	NA	NA	NA	NA	NA	NA	NA	NA	NA	NA	NA	NA	NA	NA	A_51_P279505	8.95187	10.517	1.56509	A_51_P279505	9.51438	10.1551	0.640764	NA	NA	NA	NA	NA	NA	NA
lncR.3615	1700016D18;uc009lmc.2	2.22314	1429837_at	4.94192	5.11097	0.169052	NA	NA	NA	NA	NA	NA	NA	NA	1429837_at	3.10345	3.27221	0.168768	ILMN_1217084	6.6623	6.71771	0.0554158	NA	NA	NA	NA	NA	NA	NA	NA	1429837_at	5.10857	5.48842	0.379852	A_52_P76104	6.16001	6.32016	0.160152	A_52_P76104	6.52672	6.97786	0.451147	NA	NA	NA	NA	NA	NA	NA
lncR.514	ENSMUST00000118550	2.22226	NA	NA	NA	NA	NA	NA	NA	NA	NA	NA	NA	NA	NA	NA	NA	NA	NA	NA	NA	NA	NA	NA	NA	NA	NA	NA	NA	NA	NA	NA	NA	NA	A_52_P144470	7.79388	8.43054	0.636663	A_52_P144470	8.19473	8.96437	0.769644	NA	NA	NA	NA	NA	NA	NA
lncR.2618	ENSMUST00000117277	2.20892	NA	NA	NA	NA	NA	NA	NA	NA	NA	NA	NA	NA	NA	NA	NA	NA	NA	NA	NA	NA	NA	NA	NA	NA	NA	NA	NA	NA	NA	NA	NA	NA	A_52_P344978	8.89802	9.80064	0.902618	A_52_P344978	9.54588	10.1759	0.630061	NA	NA	NA	NA	NA	NA	NA
lncR.1520	ENSMUST00000182803	2.20858	NA	NA	NA	NA	NA	NA	NA	NA	NA	NA	NA	NA	NA	NA	NA	NA	NA	NA	NA	NA	NA	NA	NA	NA	NA	NA	NA	NA	NA	NA	NA	NA	A_51_P219614	7.7436	8.14596	0.402361	A_51_P219614	8.14795	8.45791	0.309961	NA	NA	NA	NA	101314_at	5.68544	6.95465
lncR.100	ENSMUST00000180495;NR_045324;uc029qtl.1;ENSMUST00000181524;NR_045325;uc029qtm.1;ENSMUST00000180962	2.19343	NA	NA	NA	NA	ILMN_2493354	6.23233	6.30367	0.0713333	NA	NA	NA	NA	NA	NA	NA	NA	NA	NA	NA	NA	ILMN_2493354	5.89482	6.06609	0.171271	ILMN_2493354	5.41445	5.30941	-0.105036	NA	NA	NA	NA	A_52_P924359	6.31219	6.93802	0.625828	A_52_P924359	6.17036	6.96413	0.793762	ILMN_2493354	7.18161	7.22907	0.0474635	101781_f_at	9.73472	9.18578
lncR.3632	ENSMUST00000178959;ENSMUST00000120430	2.18366	NA	NA	NA	NA	NA	NA	NA	NA	NA	NA	NA	NA	NA	NA	NA	NA	ILMN_2772691	7.90642	8.6297	0.723277	NA	NA	NA	NA	NA	NA	NA	NA	NA	NA	NA	NA	NA	NA	NA	NA	NA	NA	NA	NA	NA	NA	NA	NA	NA	NA	NA
lncR.1335	uc007wsb.1;uc007wsc.1	2.16812	1457363_at	5.08065	5.35144	0.270791	NA	NA	NA	NA	NA	NA	NA	NA	1457363_at	3.38587	3.78478	0.398904	NA	NA	NA	NA	NA	NA	NA	NA	NA	NA	NA	NA	1457363_at	4.92684	5.3208	0.393955	NA	NA	NA	NA	NA	NA	NA	NA	NA	NA	NA	NA	NA	NA	NA
lncR.1901	ENSMUST00000149378	2.16418	1443217_at	4.39199	4.64192	0.249925	NA	NA	NA	NA	NA	NA	NA	NA	1443217_at	2.78163	3.73984	0.958211	NA	NA	NA	NA	NA	NA	NA	NA	NA	NA	NA	NA	1443217_at	4.7633	5.33388	0.57058	NA	NA	NA	NA	NA	NA	NA	NA	NA	NA	NA	NA	NA	NA	NA
lncR.2104	2210008N01	2.13161	NA	NA	NA	NA	NA	NA	NA	NA	NA	NA	NA	NA	NA	NA	NA	NA	ILMN_1214290	6.9122	7.00095	0.0887506	NA	NA	NA	NA	NA	NA	NA	NA	NA	NA	NA	NA	A_52_P971150	7.96052	8.36202	0.401494	A_52_P971150	8.17603	8.9896	0.813577	NA	NA	NA	NA	NA	NA	NA
lncR.1330	ENSMUST00000188378	2.12443	NA	NA	NA	NA	NA	NA	NA	NA	NA	NA	NA	NA	NA	NA	NA	NA	NA	NA	NA	NA	NA	NA	NA	NA	NA	NA	NA	NA	NA	NA	NA	NA	A_52_P248403	6.15447	6.78415	0.629682	A_52_P248403	6.31552	6.88512	0.569591	NA	NA	NA	NA	NA	NA	NA
lncR.680	ENSMUST00000148405;NR_027643;uc007mfj.1;ENSMUST00000141088	2.12414	1443274_at	3.15254	3.26922	0.116682	NA	NA	NA	NA	NA	NA	NA	NA	1443274_at	3.06499	3.37223	0.307238	ILMN_2719076	6.6493	6.8027	0.153405	NA	NA	NA	NA	NA	NA	NA	NA	1443274_at	3.52566	3.75005	0.224389	A_52_P684563	6.15007	6.20088	0.0508125	A_52_P684563	7.61589	7.67627	0.0603789	NA	NA	NA	NA	NA	NA	NA
lncR.3709	NR_040719;uc029xeu.1;ENSMUST00000180574;ENSMUST00000180533	2.11531	1432243_a_at	3.79026	4.03505	0.244792	NA	NA	NA	NA	NA	NA	NA	NA	1432243_a_at	2.75073	3.34734	0.596607	NA	NA	NA	NA	NA	NA	NA	NA	NA	NA	NA	NA	1432243_a_at	3.79438	4.20649	0.412102	NA	NA	NA	NA	NA	NA	NA	NA	NA	NA	NA	NA	NA	NA	NA
lncR.3430	ENSMUST00000182353	2.11059	NA	NA	NA	NA	NA	NA	NA	NA	NA	NA	NA	NA	NA	NA	NA	NA	ILMN_1229935	7.70232	8.38482	0.6825	NA	NA	NA	NA	NA	NA	NA	NA	NA	NA	NA	NA	NA	NA	NA	NA	NA	NA	NA	NA	NA	NA	NA	NA	NA	NA	NA
lncR.3491	ENSMUST00000167900;7120486K11;ENSMUST00000097947;ENSMUST00000163674	2.10291	1440507_at	5.47879	5.72206	0.243269	NA	NA	NA	NA	NA	NA	NA	NA	1440507_at	3.42164	3.85143	0.429797	NA	NA	NA	NA	NA	NA	NA	NA	NA	NA	NA	NA	1440507_at	5.74078	6.37049	0.629705	NA	NA	NA	NA	NA	NA	NA	NA	NA	NA	NA	NA	NA	NA	NA
lncR.414	uc007iag.1;ENSMUST00000146304	2.08394	NA	NA	NA	NA	NA	NA	NA	NA	NA	NA	NA	NA	NA	NA	NA	NA	NA	NA	NA	NA	NA	NA	NA	NA	NA	NA	NA	NA	NA	NA	NA	NA	A_52_P1051873	5.75897	6.33088	0.571908	A_52_P1051873	5.81074	6.58005	0.769305	NA	NA	NA	NA	NA	NA	NA
lncR.2233	D330038P10	2.0654	1456752_at	5.00453	5.3089	0.304376	NA	NA	NA	NA	NA	NA	NA	NA	1456752_at	5.16369	5.5807	0.417015	NA	NA	NA	NA	NA	NA	NA	NA	NA	NA	NA	NA	1456752_at	5.19203	5.54674	0.354712	NA	NA	NA	NA	NA	NA	NA	NA	NA	NA	NA	NA	NA	NA	NA
lncR.2640	ENSMUST00000136525	2.0619	1457741_at	3.17952	3.56662	0.387099	NA	NA	NA	NA	NA	NA	NA	NA	1457741_at	3.07671	3.44857	0.371855	NA	NA	NA	NA	NA	NA	NA	NA	NA	NA	NA	NA	1457741_at	3.55258	3.90813	0.355546	NA	NA	NA	NA	NA	NA	NA	NA	NA	NA	NA	NA	NA	NA	NA
lncR.2590	NR_001460;uc008spx.1;ENSMUST00000157463	2.05921	NA	NA	NA	NA	NA	NA	NA	NA	NA	NA	NA	NA	NA	NA	NA	NA	NA	NA	NA	NA	NA	NA	NA	NA	NA	NA	NA	NA	NA	NA	NA	NA	A_52_P2670	11.8757	12.5008	0.625107	A_52_P2670	8.30182	8.85082	0.548996	NA	NA	NA	NA	NA	NA	NA
lncR.1457	F830033H07	2.05451	1441069_at	4.48945	5.29001	0.800561	NA	NA	NA	NA	NA	NA	NA	NA	1441069_at	3.82303	3.72134	-0.10169	NA	NA	NA	NA	NA	NA	NA	NA	NA	NA	NA	NA	1441069_at	5.0393	5.65588	0.616581	NA	NA	NA	NA	NA	NA	NA	NA	NA	NA	NA	NA	NA	NA	NA
lncR.4015	ENSMUST00000120850	2.0505	1427432_a_at	10.4071	10.9506	0.543462	NA	NA	NA	NA	1427432_a_at	9.8643	11.8607	1.99641	1427432_a_at	10.2296	10.4559	0.226271	NA	NA	NA	NA	NA	NA	NA	NA	NA	NA	NA	NA	1427432_a_at	10.7422	11.6296	0.887425	NA	NA	NA	NA	NA	NA	NA	NA	NA	NA	NA	NA	NA	NA	NA
lncR.2651	ENSMUST00000122138	2.03653	NA	NA	NA	NA	NA	NA	NA	NA	NA	NA	NA	NA	NA	NA	NA	NA	NA	NA	NA	NA	NA	NA	NA	NA	NA	NA	NA	NA	NA	NA	NA	NA	A_52_P309657	11.7612	12.2865	0.525267	A_52_P309657	11.4851	12.1393	0.654245	NA	NA	NA	NA	NA	NA	NA
lncR.3120	uc009cfs.1;NR_003100	2.02451	NA	NA	NA	NA	NA	NA	NA	NA	NA	NA	NA	NA	NA	NA	NA	NA	ILMN_1226493	6.90745	6.84122	-0.0662233	NA	NA	NA	NA	NA	NA	NA	NA	NA	NA	NA	NA	A_51_P458208	6.38079	7.37715	0.996357	A_51_P458208	6.85735	8.3018	1.44444	NA	NA	NA	NA	NA	NA	NA
lncR.2718	ENSMUST00000120619	2.01428	NA	NA	NA	NA	NA	NA	NA	NA	NA	NA	NA	NA	NA	NA	NA	NA	NA	NA	NA	NA	NA	NA	NA	NA	NA	NA	NA	NA	NA	NA	NA	NA	A_52_P659861	8.27811	9.00612	0.728013	A_52_P659861	8.92082	9.43235	0.511534	NA	NA	NA	NA	NA	NA	NA
lncR.2443	ENSMUST00000141819	2.00094	NA	NA	NA	NA	NA	NA	NA	NA	NA	NA	NA	NA	NA	NA	NA	NA	NA	NA	NA	NA	NA	NA	NA	NA	NA	NA	NA	NA	NA	NA	NA	NA	A_52_P762777	6.36778	6.88629	0.518515	A_52_P762777	6.78369	7.3146	0.530906	NA	NA	NA	NA	NA	NA	NA
lncR.2593	ENSMUST00000121512	1.99305	NA	NA	NA	NA	NA	NA	NA	NA	NA	NA	NA	NA	NA	NA	NA	NA	ILMN_2529432	8.02711	8.645	0.617882	NA	NA	NA	NA	NA	NA	NA	NA	NA	NA	NA	NA	NA	NA	NA	NA	NA	NA	NA	NA	NA	NA	NA	NA	NA	NA	NA
lncR.2918	NR_026907;ENSMUST00000148729;ENSMUST00000131403	1.99249	1430644_at;1453258_at	4.49079	4.73811	0.247328	NA	NA	NA	NA	1453258_at	3.46298	4.73885	1.27587	1430644_at;1453258_at	3.78403	4.10443	0.320399	ILMN_2422529	6.73266	6.66842	-0.0642459	NA	NA	NA	NA	NA	NA	NA	NA	1430644_at;1453258_at	4.29587	4.78968	0.493803	A_51_P267843	6.05317	6.13002	0.0768478	A_51_P267843	5.94892	6.09705	0.148122	NA	NA	NA	NA	NA	NA	NA
lncR.2977	NR_110484;uc009bzn.1	1.99001	NA	NA	NA	NA	NA	NA	NA	NA	NA	NA	NA	NA	NA	NA	NA	NA	NA	NA	NA	NA	NA	NA	NA	NA	NA	NA	NA	NA	NA	NA	NA	NA	A_52_P121683	6.05189	7.02038	0.968494	A_52_P121683	5.97775	6.47116	0.493404	NA	NA	NA	NA	NA	NA	NA
lncR.1423	ENSMUST00000143671	1.98369	1453967_at	4.86825	4.96998	0.101733	NA	NA	NA	NA	NA	NA	NA	NA	1453967_at	3.54711	3.51181	-0.0352964	ILMN_2636708	6.86528	6.96931	0.104036	NA	NA	NA	NA	NA	NA	NA	NA	1453967_at	4.84799	5.28434	0.436356	A_51_P358052	6.74334	7.24885	0.50551	A_51_P358052	7.44817	8.15075	0.702576	NA	NA	NA	NA	NA	NA	NA
lncR.1529	NR_045439;uc029thp.1;ENSMUST00000174380	1.97936	NA	NA	NA	NA	NA	NA	NA	NA	NA	NA	NA	NA	NA	NA	NA	NA	NA	NA	NA	NA	NA	NA	NA	NA	NA	NA	NA	NA	NA	NA	NA	NA	A_52_P515192	7.30931	7.81599	0.506676	A_52_P515192	7.6842	8.37725	0.693052	NA	NA	NA	NA	NA	NA	NA
lncR.3028	uc009cfw.1;uc009cfx.1;ENSMUST00000103410	1.95944	1452417_x_at	2.7467	5.78071	3.03401	NA	NA	NA	NA	1452417_x_at	4.42998	4.66075	0.230774	1452417_x_at	5.3651	6.41858	1.05349	ILMN_2684370;ILMN_2704562	6.91408	6.88584	-0.0282389	NA	NA	NA	NA	NA	NA	NA	NA	1452417_x_at	7.47025	7.91842	0.448165	A_52_P238230	6.26013	6.47476	0.214626	A_52_P238230	7.26473	7.87871	0.613979	NA	NA	NA	NA	102156_f_at	5.89446	5.91772
lncR.3517	ENSMUST00000141741	1.95041	NA	NA	NA	NA	NA	NA	NA	NA	NA	NA	NA	NA	NA	NA	NA	NA	NA	NA	NA	NA	NA	NA	NA	NA	NA	NA	NA	NA	NA	NA	NA	NA	A_51_P489107	6.61084	7.27104	0.660195	A_51_P489107	6.38777	6.86317	0.475409	NA	NA	NA	NA	NA	NA	NA
lncR.2567	uc012drj.1;A930006D18	1.93908	1440475_at;1436080_at	3.43077	4.01156	0.580792	NA	NA	NA	NA	NA	NA	NA	NA	1440475_at;1436080_at	3.19233	4.53919	1.34685	ILMN_1248890	6.95375	7.00504	0.0512918	NA	NA	NA	NA	NA	NA	NA	NA	1440475_at;1436080_at	4.01306	4.32706	0.314004	NA	NA	NA	NA	NA	NA	NA	NA	NA	NA	NA	NA	NA	NA	NA
lncR.1710	ENSMUST00000097690	1.93874	NA	NA	NA	NA	NA	NA	NA	NA	NA	NA	NA	NA	NA	NA	NA	NA	NA	NA	NA	NA	NA	NA	NA	NA	NA	NA	NA	NA	NA	NA	NA	NA	A_52_P212336	9.16065	10.0506	0.889979	A_52_P212336	10.9454	11.4181	0.47275	NA	NA	NA	NA	NA	NA	NA
lncR.3232	ENSMUST00000173045	1.93654	NA	NA	NA	NA	NA	NA	NA	NA	NA	NA	NA	NA	NA	NA	NA	NA	NA	NA	NA	NA	NA	NA	NA	NA	NA	NA	NA	NA	NA	NA	NA	NA	A_52_P412056	6.62109	7.10997	0.488883	A_52_P412056	7.39424	8.38887	0.994624	NA	NA	NA	NA	NA	NA	NA
lncR.594	ENSMUST00000131221	1.9355	NA	NA	NA	NA	NA	NA	NA	NA	NA	NA	NA	NA	NA	NA	NA	NA	ILMN_2499598	6.65249	6.73288	0.0803847	NA	NA	NA	NA	NA	NA	NA	NA	NA	NA	NA	NA	A_51_P488389	6.76836	7.13046	0.3621	A_51_P488389	7.42586	7.84438	0.418518	NA	NA	NA	NA	NA	NA	NA
lncR.1458	ENSMUST00000121567	1.93458	NA	NA	NA	NA	ILMN_3157692	6.221	6.38667	0.165667	NA	NA	NA	NA	NA	NA	NA	NA	ILMN_3157692	6.94578	7.01768	0.0719005	ILMN_3157692	5.70044	5.89239	0.191951	ILMN_3157692	5.23052	5.33078	0.100257	NA	NA	NA	NA	NA	NA	NA	NA	NA	NA	NA	NA	ILMN_3157692	7.16478	7.12041	-0.0443681	NA	NA	NA
lncR.3502	E230013L22;ENSMUST00000180408	1.93424	1439098_at	4.03796	4.37317	0.335211	NA	NA	NA	NA	NA	NA	NA	NA	1439098_at	4.71573	5.06042	0.344694	NA	NA	NA	NA	NA	NA	NA	NA	NA	NA	NA	NA	1439098_at	4.33706	4.99165	0.654587	NA	NA	NA	NA	NA	NA	NA	NA	NA	NA	NA	NA	NA	NA	NA
lncR.2727	ENSMUST00000180878;NR_015562;ENSMUST00000181202	1.93083	NA	NA	NA	NA	NA	NA	NA	NA	NA	NA	NA	NA	NA	NA	NA	NA	NA	NA	NA	NA	NA	NA	NA	NA	NA	NA	NA	NA	NA	NA	NA	NA	A_51_P229644	7.54263	8.03516	0.492532	A_51_P229644	8.85806	9.35138	0.493318	NA	NA	NA	NA	NA	NA	NA
lncR.1032	NR_029463;uc007qlx.2	1.92024	1446385_at	5.33579	5.90553	0.56974	NA	NA	NA	NA	NA	NA	NA	NA	1446385_at	4.69856	4.38035	-0.318209	NA	NA	NA	NA	NA	NA	NA	NA	NA	NA	NA	NA	1446385_at	5.7133	6.36221	0.648911	NA	NA	NA	NA	NA	NA	NA	NA	NA	NA	NA	NA	NA	NA	NA
lncR.1236	NR_045953;uc029sms.1	1.90969	NA	NA	NA	NA	NA	NA	NA	NA	NA	NA	NA	NA	NA	NA	NA	NA	NA	NA	NA	NA	NA	NA	NA	NA	NA	NA	NA	NA	NA	NA	NA	NA	A_52_P308593	6.81065	7.29448	0.483831	A_52_P308593	7.27915	8.01213	0.732984	NA	NA	NA	NA	NA	NA	NA
lncR.3282	ENSMUST00000178791	1.9045	NA	NA	NA	NA	NA	NA	NA	NA	NA	NA	NA	NA	NA	NA	NA	NA	NA	NA	NA	NA	NA	NA	NA	NA	NA	NA	NA	NA	NA	NA	NA	NA	A_52_P304798	8.67567	9.18708	0.511417	A_52_P304798	8.17519	8.63843	0.46324	NA	NA	NA	NA	NA	NA	NA
lncR.1836	ENSMUST00000180978	1.90177	NA	NA	NA	NA	NA	NA	NA	NA	NA	NA	NA	NA	NA	NA	NA	NA	NA	NA	NA	NA	NA	NA	NA	NA	NA	NA	NA	NA	NA	NA	NA	NA	A_51_P188401	5.91714	6.56915	0.652012	A_51_P188401	6.22825	6.68955	0.461296	NA	NA	NA	NA	NA	NA	NA
lncR.1211	ENSMUST00000100598	1.87508	NA	NA	NA	NA	NA	NA	NA	NA	NA	NA	NA	NA	NA	NA	NA	NA	NA	NA	NA	NA	NA	NA	NA	NA	NA	NA	NA	NA	NA	NA	NA	NA	A_52_P643812	9.57754	10.0564	0.478863	A_52_P643812	9.50138	10.0288	0.527467	NA	NA	NA	NA	NA	NA	NA
lncR.802	ENSMUST00000178129	1.87449	NA	NA	NA	NA	ILMN_1257115	6.275	6.166	-0.109	NA	NA	NA	NA	NA	NA	NA	NA	ILMN_1257115	6.57678	6.70149	0.124711	ILMN_1257115	5.87036	6.09381	0.223449	ILMN_1257115	5.05279	5.16987	0.117084	NA	NA	NA	NA	NA	NA	NA	NA	NA	NA	NA	NA	ILMN_1257115	7.1507	7.14824	-0.00245646	NA	NA	NA
lncR.494	NR_045139;uc007kuh.2;ENSMUST00000137077;ENSMUST00000142895	1.84817	1431383_at	4.05	4.51496	0.464956	NA	NA	NA	NA	NA	NA	NA	NA	1431383_at	2.75391	3.32094	0.567031	ILMN_2517566	6.74273	6.6715	-0.0712341	NA	NA	NA	NA	NA	NA	NA	NA	1431383_at	3.82398	4.23149	0.407508	NA	NA	NA	NA	NA	NA	NA	NA	NA	NA	NA	NA	NA	NA	NA
lncR.2839	A630030D01	1.84619	NA	NA	NA	NA	NA	NA	NA	NA	NA	NA	NA	NA	NA	NA	NA	NA	NA	NA	NA	NA	NA	NA	NA	NA	NA	NA	NA	NA	NA	NA	NA	NA	A_52_P448569	6.31941	6.96995	0.65054	A_52_P448569	6.23874	6.68411	0.445372	NA	NA	NA	NA	NA	NA	NA
lncR.2931	ENSMUST00000150411	1.84146	NA	NA	NA	NA	NA	NA	NA	NA	NA	NA	NA	NA	NA	NA	NA	NA	ILMN_2525855	7.5715	8.02169	0.450193	NA	NA	NA	NA	NA	NA	NA	NA	NA	NA	NA	NA	NA	NA	NA	NA	NA	NA	NA	NA	NA	NA	NA	NA	NA	NA	NA
lncR.1997	4930544N01;ENSMUST00000146049	1.84125	1445424_at	3.93879	4.06151	0.122715	NA	NA	NA	NA	NA	NA	NA	NA	1445424_at	3.39125	4.13074	0.739492	NA	NA	NA	NA	NA	NA	NA	NA	NA	NA	NA	NA	1445424_at	4.24346	4.63282	0.38936	A_52_P295491	6.14256	6.22189	0.0793263	A_52_P295491	6.46677	6.80279	0.336019	NA	NA	NA	NA	NA	NA	NA
lncR.2555	ENSMUST00000119840	1.83958	NA	NA	NA	NA	NA	NA	NA	NA	NA	NA	NA	NA	NA	NA	NA	NA	NA	NA	NA	NA	NA	NA	NA	NA	NA	NA	NA	NA	NA	NA	NA	NA	A_52_P304881	10.4274	10.8982	0.470806	A_52_P304881	10.0223	10.4763	0.454058	NA	NA	NA	NA	NA	NA	NA
lncR.3350	NR_046279;uc029wpa.1	1.83492	1454208_at	3.38225	3.70641	0.324165	NA	NA	NA	NA	NA	NA	NA	NA	1454208_at	3.08714	3.41677	0.329623	NA	NA	NA	NA	NA	NA	NA	NA	NA	NA	NA	NA	1454208_at	3.88205	4.22235	0.340297	NA	NA	NA	NA	NA	NA	NA	NA	NA	NA	NA	NA	NA	NA	NA
lncR.1489	F830206G23;F830014A03	1.82761	1442994_at	2.82837	4.08546	1.2571	NA	NA	NA	NA	NA	NA	NA	NA	1442994_at	3.68154	4.13267	0.451134	NA	NA	NA	NA	NA	NA	NA	NA	NA	NA	NA	NA	1442994_at	3.43063	3.7586	0.327969	NA	NA	NA	NA	NA	NA	NA	NA	NA	NA	NA	NA	NA	NA	NA
lncR.1619	ENSMUST00000145804	1.81125	1430894_at	4.951	5.34869	0.397691	NA	NA	NA	NA	NA	NA	NA	NA	1430894_at	3.92576	4.18454	0.258784	ILMN_2434685	6.70667	6.71351	0.00684605	NA	NA	NA	NA	NA	NA	NA	NA	1430894_at	5.15049	5.50477	0.354287	A_51_P472049	7.40866	7.84403	0.43537	A_51_P472049	7.76297	8.23606	0.473093	NA	NA	NA	NA	NA	NA	NA
lncR.240	ENSMUST00000076828	1.80652	NA	NA	NA	NA	NA	NA	NA	NA	1435524_at	9.75267	8.46834	-1.28433	NA	NA	NA	NA	NA	NA	NA	NA	NA	NA	NA	NA	NA	NA	NA	NA	NA	NA	NA	NA	A_52_P74044	11.6153	12.0988	0.48346	A_52_P74044	11.3977	11.8353	0.437585	NA	NA	NA	NA	NA	NA	NA
lncR.3983	ENSMUST00000122467	1.80618	NA	NA	NA	NA	NA	NA	NA	NA	NA	NA	NA	NA	NA	NA	NA	NA	ILMN_2531933	7.34428	7.77562	0.43134	NA	NA	NA	NA	NA	NA	NA	NA	NA	NA	NA	NA	NA	NA	NA	NA	NA	NA	NA	NA	NA	NA	NA	NA	NA	NA	NA
lncR.1791	D930037A07;ENSMUST00000181307	1.79936	1443122_at	3.89707	4.08874	0.191671	NA	NA	NA	NA	NA	NA	NA	NA	1443122_at	3.42893	6.75108	3.32216	NA	NA	NA	NA	NA	NA	NA	NA	NA	NA	NA	NA	1443122_at	3.95094	4.05153	0.100592	NA	NA	NA	NA	NA	NA	NA	NA	NA	NA	NA	NA	NA	NA	NA
lncR.2353	D230032H18;8230402K13	1.79296	1456903_at	3.80243	3.84387	0.0414459	NA	NA	NA	NA	NA	NA	NA	NA	1456903_at	3.33604	5.51802	2.18198	NA	NA	NA	NA	NA	NA	NA	NA	NA	NA	NA	NA	1456903_at	4.19052	4.13102	-0.0595019	A_51_P261131	7.12579	7.66622	0.540432	A_51_P261131	8.12416	8.63175	0.507589	NA	NA	NA	NA	NA	NA	NA
lncR.3814	uc029xfj.1;ENSMUST00000187015	1.78324	NA	NA	NA	NA	ILMN_1235152	5.82267	5.89633	0.0736667	NA	NA	NA	NA	NA	NA	NA	NA	ILMN_1235152	6.7275	6.84145	0.11395	ILMN_1235152	5.31107	5.30012	-0.0109434	ILMN_1235152	5.33314	5.24267	-0.0904655	NA	NA	NA	NA	A_51_P241715	6.46451	8.30814	1.84363	A_51_P241715	6.74383	9.29953	2.55569	ILMN_1235152	7.00963	6.99797	-0.0116613	NA	NA	NA
lncR.2592	ENSMUST00000118271	1.78125	NA	NA	NA	NA	NA	NA	NA	NA	NA	NA	NA	NA	NA	NA	NA	NA	ILMN_2725246	6.64851	6.72123	0.0727177	NA	NA	NA	NA	NA	NA	NA	NA	NA	NA	NA	NA	A_52_P465718	5.98368	6.1411	0.157423	A_52_P465718	6.13307	6.42846	0.295393	NA	NA	NA	NA	NA	NA	NA
lncR.2050	ENSMUST00000118615	1.7607	NA	NA	NA	NA	NA	NA	NA	NA	NA	NA	NA	NA	NA	NA	NA	NA	NA	NA	NA	NA	NA	NA	NA	NA	NA	NA	NA	NA	NA	NA	NA	NA	A_52_P664965	8.06451	8.48754	0.423039	A_52_P664965	8.64266	9.07706	0.434396	NA	NA	NA	NA	NA	NA	NA
lncR.3256	ENSMUST00000181958	1.75619	NA	NA	NA	NA	NA	NA	NA	NA	NA	NA	NA	NA	NA	NA	NA	NA	NA	NA	NA	NA	NA	NA	NA	NA	NA	NA	NA	NA	NA	NA	NA	NA	A_51_P116211	5.82599	6.23301	0.407017	A_51_P116211	5.75861	7.00541	1.2468	NA	NA	NA	NA	NA	NA	NA
lncR.1707	NR_027978;ENSMUST00000056675	1.75368	1453862_at	3.60694	3.80553	0.198584	ILMN_1252934	6.14667	6.18533	0.0386667	NA	NA	NA	NA	1453862_at	3.34414	3.42714	0.0830047	ILMN_1252934	7.09427	7.10668	0.0124125	ILMN_1252934	5.52982	5.60585	0.0760289	ILMN_1252934	5.49298	5.63922	0.14624	1453862_at	4.02696	4.15692	0.12996	A_51_P152444	6.00584	6.10229	0.0964497	A_51_P152444	6.1303	6.20017	0.0698718	ILMN_1252934	7.19557	7.13354	-0.0620368	NA	NA	NA
lncR.128	uc007dzr.1;ENSMUST00000180869	1.75297	1430830_at	4.88245	5.32355	0.4411	NA	NA	NA	NA	NA	NA	NA	NA	1430830_at	4.09368	4.21611	0.12243	NA	NA	NA	NA	NA	NA	NA	NA	NA	NA	NA	NA	1430830_at	4.69972	5.22726	0.527536	NA	NA	NA	NA	NA	NA	NA	NA	NA	NA	NA	NA	NA	NA	NA
lncR.3887	ENSMUST00000119392	1.74	NA	NA	NA	NA	NA	NA	NA	NA	NA	NA	NA	NA	NA	NA	NA	NA	NA	NA	NA	NA	NA	NA	NA	NA	NA	NA	NA	NA	NA	NA	NA	NA	A_52_P477269	8.85482	9.64125	0.786438	A_52_P477269	10.6063	11.0164	0.410104	NA	NA	NA	NA	NA	NA	NA
lncR.1704	uc008foo.1	1.73851	NA	NA	NA	NA	NA	NA	NA	NA	NA	NA	NA	NA	NA	NA	NA	NA	ILMN_1215649	7.85418	7.97885	0.124671	NA	NA	NA	NA	NA	NA	NA	NA	NA	NA	NA	NA	A_52_P416684	6.63771	6.77219	0.134488	A_52_P416684	7.94697	8.98039	1.03341	NA	NA	NA	NA	NA	NA	NA
lncR.1913	ENSMUST00000121252	1.73702	NA	NA	NA	NA	NA	NA	NA	NA	NA	NA	NA	NA	NA	NA	NA	NA	NA	NA	NA	NA	NA	NA	NA	NA	NA	NA	NA	NA	NA	NA	NA	NA	A_51_P482434	7.26026	7.66628	0.406014	A_51_P482434	7.91518	8.58168	0.666501	NA	NA	NA	NA	NA	NA	NA
lncR.502	NR_040279;ENSMUST00000156477;A730090H04;4833434E01	1.7284	1445913_at	4.04155	4.37629	0.334745	NA	NA	NA	NA	NA	NA	NA	NA	1445913_at	3.38731	3.59705	0.209735	NA	NA	NA	NA	NA	NA	NA	NA	NA	NA	NA	NA	1445913_at	4.30544	4.57873	0.273296	A_52_P497134	5.83452	5.88741	0.0528864	A_52_P497134	5.79807	5.84289	0.0448168	NA	NA	NA	NA	NA	NA	NA
lncR.2346	9630018K02	1.70761	1440860_at	4.91077	5.10546	0.194687	NA	NA	NA	NA	NA	NA	NA	NA	1440860_at	3.01613	3.33517	0.319045	NA	NA	NA	NA	NA	NA	NA	NA	NA	NA	NA	NA	1440860_at	4.73448	5.25018	0.515699	NA	NA	NA	NA	NA	NA	NA	NA	NA	NA	NA	NA	NA	NA	NA
lncR.3241	ENSMUST00000181637	1.70611	NA	NA	NA	NA	NA	NA	NA	NA	NA	NA	NA	NA	NA	NA	NA	NA	NA	NA	NA	NA	NA	NA	NA	NA	NA	NA	NA	NA	NA	NA	NA	NA	A_51_P228333	7.35618	7.92636	0.570176	A_51_P228333	8.01483	8.41729	0.402459	NA	NA	NA	NA	NA	NA	NA
lncR.579	ENSMUST00000120566	1.70081	NA	NA	NA	NA	NA	NA	NA	NA	NA	NA	NA	NA	NA	NA	NA	NA	ILMN_1253539	13.6623	14.0114	0.349071	NA	NA	NA	NA	NA	NA	NA	NA	NA	NA	NA	NA	NA	NA	NA	NA	NA	NA	NA	NA	NA	NA	NA	NA	NA	NA	NA
lncR.1617	ENSMUST00000174597	1.69035	NA	NA	NA	NA	NA	NA	NA	NA	NA	NA	NA	NA	NA	NA	NA	NA	NA	NA	NA	NA	NA	NA	NA	NA	NA	NA	NA	NA	NA	NA	NA	NA	A_52_P254607	10.0825	10.8902	0.807666	A_52_P254607	11.2314	11.6311	0.399691	NA	NA	NA	NA	NA	NA	NA
lncR.2659	ENSMUST00000117414	1.68885	NA	NA	NA	NA	NA	NA	NA	NA	NA	NA	NA	NA	NA	NA	NA	NA	ILMN_1220859	6.94044	7.01933	0.0788875	NA	NA	NA	NA	NA	NA	NA	NA	NA	NA	NA	NA	A_51_P338083	5.99014	6.17346	0.183317	A_51_P338083	6.58058	6.7573	0.176715	NA	NA	NA	NA	NA	NA	NA
lncR.3878	ENSMUST00000118620	1.6882	NA	NA	NA	NA	NA	NA	NA	NA	NA	NA	NA	NA	NA	NA	NA	NA	NA	NA	NA	NA	NA	NA	NA	NA	NA	NA	NA	NA	NA	NA	NA	NA	A_52_P254667	6.5213	6.89474	0.373438	A_52_P254667	9.19772	10.306	1.10825	NA	NA	NA	NA	NA	NA	NA
lncR.3052	ENSMUST00000121490	1.68758	NA	NA	NA	NA	NA	NA	NA	NA	NA	NA	NA	NA	NA	NA	NA	NA	ILMN_1248379	8.54914	8.88773	0.338587	NA	NA	NA	NA	NA	NA	NA	NA	NA	NA	NA	NA	NA	NA	NA	NA	NA	NA	NA	NA	NA	NA	NA	NA	NA	NA	NA
lncR.2250	uc012coq.1	1.68568	NA	NA	NA	NA	NA	NA	NA	NA	NA	NA	NA	NA	NA	NA	NA	NA	NA	NA	NA	NA	NA	NA	NA	NA	NA	NA	NA	NA	NA	NA	NA	NA	A_51_P419750;A_52_P166681	6.52147	6.89831	0.376841	A_51_P419750;A_52_P166681	6.96085	7.60326	0.642407	NA	NA	NA	NA	NA	NA	NA
lncR.3438	ENSMUST00000173735	1.68169	NA	NA	NA	NA	NA	NA	NA	NA	NA	NA	NA	NA	NA	NA	NA	NA	NA	NA	NA	NA	NA	NA	NA	NA	NA	NA	NA	NA	NA	NA	NA	NA	A_52_P683945	12.1223	12.623	0.500695	A_52_P683945	12.026	12.4259	0.399923	NA	NA	NA	NA	NA	NA	NA
lncR.486	NR_015519;uc011ybf.1;ENSMUST00000145461;ENSMUST00000143673;I730046F02;9130220P17;A430093P05	1.67982	NA	NA	NA	NA	NA	NA	NA	NA	NA	NA	NA	NA	NA	NA	NA	NA	NA	NA	NA	NA	NA	NA	NA	NA	NA	NA	NA	NA	NA	NA	NA	NA	A_52_P137193	11.6942	12.3017	0.607459	A_52_P137193	12.0481	12.4474	0.399319	NA	NA	NA	NA	NA	NA	NA
lncR.1565	uc008aeh.1	1.67473	NA	NA	NA	NA	NA	NA	NA	NA	NA	NA	NA	NA	NA	NA	NA	NA	ILMN_1215234	7.97434	8.2961	0.321757	NA	NA	NA	NA	NA	NA	NA	NA	NA	NA	NA	NA	NA	NA	NA	NA	NA	NA	NA	NA	NA	NA	NA	NA	NA	NA	NA
lncR.3973	ENSMUST00000122420	1.66223	NA	NA	NA	NA	NA	NA	NA	NA	NA	NA	NA	NA	NA	NA	NA	NA	ILMN_1242142	8.61208	8.92064	0.308558	NA	NA	NA	NA	NA	NA	NA	NA	NA	NA	NA	NA	NA	NA	NA	NA	NA	NA	NA	NA	NA	NA	NA	NA	NA	NA	NA
lncR.1408	uc007ztr.2;NR_045889;C230036B22	1.66216	1447012_at	3.238	3.44267	0.204672	NA	NA	NA	NA	NA	NA	NA	NA	1447012_at	3.59109	3.36528	-0.225813	NA	NA	NA	NA	NA	NA	NA	NA	NA	NA	NA	NA	1447012_at	3.50857	3.86762	0.359051	A_52_P1100511	5.84466	7.05305	1.20839	A_52_P1100511	5.86408	6.34045	0.476369	NA	NA	NA	NA	NA	NA	NA
lncR.28	ENSMUST00000187358	1.66096	NA	NA	NA	NA	NA	NA	NA	NA	NA	NA	NA	NA	NA	NA	NA	NA	NA	NA	NA	NA	NA	NA	NA	NA	NA	NA	NA	NA	NA	NA	NA	NA	A_52_P481320;A_52_P481319	12.527	13.0755	0.548475	A_52_P481320;A_52_P481319	13.8126	14.2038	0.391228	NA	NA	NA	NA	NA	NA	NA
lncR.1315	uc007vkw.1	1.66087	NA	NA	NA	NA	NA	NA	NA	NA	NA	NA	NA	NA	NA	NA	NA	NA	NA	NA	NA	NA	NA	NA	NA	NA	NA	NA	NA	NA	NA	NA	NA	NA	A_51_P382171	6.17031	6.58721	0.416901	A_51_P382171	6.37508	6.77227	0.397193	NA	NA	NA	NA	NA	NA	NA
lncR.1394	ENSMUST00000173461;ENSMUST00000174511	1.6589	1432563_at	4.38197	4.64139	0.259421	NA	NA	NA	NA	NA	NA	NA	NA	1432563_at	3.07463	3.09776	0.0231307	ILMN_2745860	6.74173	6.67795	-0.0637798	NA	NA	NA	NA	NA	NA	NA	NA	1432563_at	3.84248	4.20786	0.365375	A_51_P153388	6.57857	7.20845	0.629885	A_51_P153388	7.12848	7.51501	0.386531	NA	NA	NA	NA	NA	NA	NA
lncR.620	uc007kcg.1	1.64496	1456947_at	5.57561	6.13691	0.561305	NA	NA	NA	NA	NA	NA	NA	NA	1456947_at	4.61331	4.46511	-0.148199	NA	NA	NA	NA	NA	NA	NA	NA	NA	NA	NA	NA	1456947_at	5.91512	6.4377	0.522586	NA	NA	NA	NA	NA	NA	NA	NA	NA	NA	NA	NA	NA	NA	NA
lncR.2134	ENSMUST00000122018	1.64185	NA	NA	NA	NA	NA	NA	NA	NA	NA	NA	NA	NA	NA	NA	NA	NA	NA	NA	NA	NA	NA	NA	NA	NA	NA	NA	NA	NA	NA	NA	NA	NA	A_52_P469297	6.40182	6.76085	0.359034	A_52_P469297	7.07014	7.80357	0.733426	NA	NA	NA	NA	NA	NA	NA
lncR.3590	ENSMUST00000177130;ENSMUST00000148353	1.64096	1431814_at	4.7643	5.23105	0.466753	NA	NA	NA	NA	NA	NA	NA	NA	1431814_at	3.76028	3.56206	-0.198218	NA	NA	NA	NA	NA	NA	NA	NA	NA	NA	NA	NA	1431814_at	4.97805	5.31162	0.333577	A_51_P511451	5.95422	6.3523	0.398076	A_51_P511451	6.2651	6.44461	0.179504	NA	NA	NA	NA	NA	NA	NA
lncR.219	ENSMUST00000180797	1.63004	1460103_at	3.75327	4.00044	0.247166	NA	NA	NA	NA	NA	NA	NA	NA	1460103_at	2.92085	3.49634	0.575491	ILMN_1223354	6.76611	6.72386	-0.0422517	NA	NA	NA	NA	NA	NA	NA	NA	1460103_at	3.81497	4.11653	0.301565	NA	NA	NA	NA	NA	NA	NA	NA	NA	NA	NA	NA	97200_f_at	10.7031	10.6288
lncR.381	NR_045356;uc029reu.1	1.62963	1432067_at	3.62388	3.88749	0.263611	NA	NA	NA	NA	1428529_at	7.40903	6.14742	-1.26161	1432067_at	3.05323	3.3686	0.315366	NA	NA	NA	NA	NA	NA	NA	NA	NA	NA	NA	NA	1432067_at	4.07324	4.36322	0.289972	A_51_P394621	5.97898	6.01988	0.0408983	A_51_P394621	6.16689	6.52238	0.355495	NA	NA	NA	NA	104089_at	4.80488	7.19892
lncR.3846	uc009vex.2	1.61542	NA	NA	NA	NA	NA	NA	NA	NA	NA	NA	NA	NA	NA	NA	NA	NA	ILMN_2434853	11.0277	11.2851	0.257369	NA	NA	NA	NA	NA	NA	NA	NA	NA	NA	NA	NA	NA	NA	NA	NA	NA	NA	NA	NA	NA	NA	NA	NA	NA	NA	NA
lncR.1004	NR_046032;uc029rzb.1	1.60528	1432457_at	4.06729	4.1147	0.0474088	NA	NA	NA	NA	NA	NA	NA	NA	1432457_at	3.28432	3.72884	0.444514	ILMN_1248940	6.67371	6.59164	-0.0820665	NA	NA	NA	NA	NA	NA	NA	NA	1432457_at	4.91004	5.34047	0.430429	A_51_P161315	6.19052	6.42108	0.230556	A_51_P161315	6.81144	7.1918	0.380365	NA	NA	NA	NA	NA	NA	NA
lncR.1264	NR_045613;uc007vxp.1;ENSMUST00000183674;ENSMUST00000184208	1.60167	1454555_at	3.71998	3.8273	0.107325	NA	NA	NA	NA	NA	NA	NA	NA	1454555_at	2.92989	3.18339	0.253498	NA	NA	NA	NA	NA	NA	NA	NA	NA	NA	NA	NA	1454555_at	4.07404	4.52139	0.447349	A_51_P149209	6.16102	6.30973	0.148709	A_51_P149209	6.28912	6.39377	0.104653	NA	NA	NA	NA	NA	NA	NA
lncR.1199	uc007tcw.1	1.60013	NA	NA	NA	NA	NA	NA	NA	NA	NA	NA	NA	NA	NA	NA	NA	NA	NA	NA	NA	NA	NA	NA	NA	NA	NA	NA	NA	NA	NA	NA	NA	NA	A_51_P343556	13.1497	13.263	0.11333	A_51_P343556	12.3233	12.6656	0.34226	NA	NA	NA	NA	160326_at	9.42861	10.8203
lncR.107	ENSMUST00000185385	1.59532	1458840_at	3.86919	4.11319	0.243994	NA	NA	NA	NA	NA	NA	NA	NA	1458840_at	3.53077	3.82133	0.290557	NA	NA	NA	NA	NA	NA	NA	NA	NA	NA	NA	NA	1458840_at	4.34712	4.65281	0.305688	NA	NA	NA	NA	NA	NA	NA	NA	NA	NA	NA	NA	NA	NA	NA
lncR.2935	1700066I10;1700040A12	1.59299	NA	NA	NA	NA	NA	NA	NA	NA	NA	NA	NA	NA	NA	NA	NA	NA	NA	NA	NA	NA	NA	NA	NA	NA	NA	NA	NA	NA	NA	NA	NA	NA	A_51_P381811	6.89714	7.20942	0.312274	A_51_P381811	7.69132	8.32646	0.635149	NA	NA	NA	NA	NA	NA	NA
lncR.4065	ENSMUST00000117448	1.58402	NA	NA	NA	NA	NA	NA	NA	NA	NA	NA	NA	NA	NA	NA	NA	NA	NA	NA	NA	NA	NA	NA	NA	NA	NA	NA	NA	NA	NA	NA	NA	NA	A_52_P612868	7.71517	8.07084	0.355669	A_52_P612868	8.93883	9.29622	0.357392	NA	NA	NA	NA	NA	NA	NA
lncR.3733	ENSMUST00000186232	1.58323	NA	NA	NA	NA	NA	NA	NA	NA	NA	NA	NA	NA	NA	NA	NA	NA	ILMN_1213808	8.67406	8.9256	0.251538	NA	NA	NA	NA	NA	NA	NA	NA	NA	NA	NA	NA	NA	NA	NA	NA	NA	NA	NA	NA	NA	NA	NA	NA	NA	NA	NA
lncR.169	ENSMUST00000191444	1.58118	NA	NA	NA	NA	NA	NA	NA	NA	NA	NA	NA	NA	NA	NA	NA	NA	ILMN_1252421	6.76717	6.82955	0.062381	NA	NA	NA	NA	NA	NA	NA	NA	NA	NA	NA	NA	A_52_P602180	11.7845	12.118	0.333454	A_52_P602180	11.7326	12.0015	0.268891	NA	NA	NA	NA	160493_at	13.0754	13.3723
lncR.1013	ENSMUST00000139822	1.58019	1431615_at	3.17051	3.40309	0.232581	NA	NA	NA	NA	NA	NA	NA	NA	1431615_at	2.93364	3.06057	0.126936	ILMN_1221724	6.61555	6.72938	0.113829	NA	NA	NA	NA	NA	NA	NA	NA	1431615_at	3.57623	3.76525	0.189022	A_51_P511151	6.05626	6.19984	0.143583	A_51_P511151	6.29205	6.55007	0.25802	NA	NA	NA	NA	NA	NA	NA
lncR.576	A130068E22	1.57773	1442167_at	4.14926	3.95799	-0.191275	NA	NA	NA	NA	NA	NA	NA	NA	1442167_at	4.88263	6.73931	1.85668	NA	NA	NA	NA	NA	NA	NA	NA	NA	NA	NA	NA	1442167_at	4.07732	4.39	0.312681	A_52_P470046	6.36437	6.78291	0.418543	A_52_P470046	6.32459	7.02467	0.700078	NA	NA	NA	NA	NA	NA	NA
lncR.518	2310016D09	1.56488	1453891_at	4.24883	4.37477	0.125933	NA	NA	NA	NA	1453891_at	1.99715	4.84907	2.85192	1453891_at	3.67501	3.80615	0.131137	NA	NA	NA	NA	NA	NA	NA	NA	NA	NA	NA	NA	1453891_at	3.70827	4.35151	0.643236	NA	NA	NA	NA	NA	NA	NA	NA	NA	NA	NA	NA	NA	NA	NA
lncR.976	uc007rjl.1;uc007rjm.1;A530052F04;ENSMUST00000044500;ENSMUST00000161917;E030047P15	1.55834	1445175_at	4.42799	4.85929	0.4313	NA	NA	NA	NA	NA	NA	NA	NA	1445175_at	3.92354	3.75301	-0.170527	NA	NA	NA	NA	NA	NA	NA	NA	NA	NA	NA	NA	1445175_at	4.37612	4.68567	0.309546	A_52_P116327	6.10271	6.49004	0.387321	A_52_P116327	5.99903	6.23258	0.233549	NA	NA	NA	NA	NA	NA	NA
lncR.2954	ENSMUST00000145644	1.55314	NA	NA	NA	NA	NA	NA	NA	NA	NA	NA	NA	NA	NA	NA	NA	NA	ILMN_1212852	7.03105	7.2665	0.235455	NA	NA	NA	NA	NA	NA	NA	NA	NA	NA	NA	NA	NA	NA	NA	NA	NA	NA	NA	NA	NA	NA	NA	NA	NA	NA	NA
lncR.354	ENSMUST00000143103;ENSMUST00000044774	1.55282	1430602_at	3.07714	3.28214	0.205001	ILMN_2945066	10.114	9.83433	-0.279667	NA	NA	NA	NA	1430602_at	2.86106	3.08691	0.225852	ILMN_1249309	6.75168	6.88814	0.13646	ILMN_2945066	10.5277	10.5652	0.0375248	ILMN_2945066	7.94071	8.54616	0.605445	1430602_at	3.5695	3.80105	0.231545	A_52_P206436;A_51_P256933	5.9398	5.95931	0.0195053	A_52_P206436;A_51_P256933	6.0651	6.17615	0.111054	ILMN_2945066	11.1016	10.6053	-0.496395	NA	NA	NA
lncR.2096	uc008jnj.1	1.54954	NA	NA	NA	NA	NA	NA	NA	NA	NA	NA	NA	NA	NA	NA	NA	NA	NA	NA	NA	NA	NA	NA	NA	NA	NA	NA	NA	NA	NA	NA	NA	NA	A_51_P509432	6.00764	6.30232	0.294682	A_51_P509432	7.21311	8.71678	1.50367	NA	NA	NA	NA	NA	NA	NA
lncR.2852	ENSMUST00000181240	1.54769	NA	NA	NA	NA	NA	NA	NA	NA	NA	NA	NA	NA	NA	NA	NA	NA	NA	NA	NA	NA	NA	NA	NA	NA	NA	NA	NA	NA	NA	NA	NA	NA	A_51_P272681	6.23178	6.53366	0.301882	A_51_P272681	7.029	7.59765	0.568643	NA	NA	NA	NA	NA	NA	NA
lncR.3186	NR_033559;uc012epn.1;ENSMUST00000159937	1.54036	1445526_at	2.96489	3.17665	0.211762	NA	NA	NA	NA	NA	NA	NA	NA	1445526_at	3.1157	3.39361	0.277911	NA	NA	NA	NA	NA	NA	NA	NA	NA	NA	NA	NA	1445526_at	3.36845	3.76307	0.394623	NA	NA	NA	NA	NA	NA	NA	NA	NA	NA	NA	NA	NA	NA	NA
lncR.77	ENSMUST00000190357	1.53413	NA	NA	NA	NA	NA	NA	NA	NA	NA	NA	NA	NA	NA	NA	NA	NA	ILMN_1246313	6.74721	6.97891	0.231704	NA	NA	NA	NA	NA	NA	NA	NA	NA	NA	NA	NA	NA	NA	NA	NA	NA	NA	NA	NA	NA	NA	NA	NA	NA	NA	NA
lncR.3744	uc012hat.1	1.53343	1459927_at	5.0996	5.41642	0.316821	NA	NA	NA	NA	1459927_at	6.23664	6.35599	0.119354	1459927_at	5.01307	4.95426	-0.0588138	NA	NA	NA	NA	NA	NA	NA	NA	NA	NA	NA	NA	1459927_at	5.55227	6.139	0.586723	NA	NA	NA	NA	NA	NA	NA	NA	NA	NA	NA	NA	95906_at	6.89654	7.92567
lncR.1225	NR_033241	1.52629	NA	NA	NA	NA	NA	NA	NA	NA	NA	NA	NA	NA	NA	NA	NA	NA	NA	NA	NA	NA	NA	NA	NA	NA	NA	NA	NA	NA	NA	NA	NA	NA	A_52_P299921	7.64816	7.94639	0.298232	A_52_P299921	7.52061	7.93402	0.413411	NA	NA	NA	NA	NA	NA	NA
lncR.2696	ENSMUST00000118892	1.52491	NA	NA	NA	NA	NA	NA	NA	NA	NA	NA	NA	NA	NA	NA	NA	NA	ILMN_1222286	7.82352	8.05287	0.229344	NA	NA	NA	NA	NA	NA	NA	NA	NA	NA	NA	NA	NA	NA	NA	NA	NA	NA	NA	NA	NA	NA	NA	NA	NA	NA	NA
lncR.749	uc007pbz.1;4921507G05;ENSMUST00000181348	1.5218	1430179_at	3.61343	3.64164	0.0282082	NA	NA	NA	NA	NA	NA	NA	NA	1430179_at	3.72718	3.44666	-0.280526	NA	NA	NA	NA	NA	NA	NA	NA	NA	NA	NA	NA	1430179_at	3.80923	4.22836	0.41913	A_52_P209277	7.81468	9.11264	1.29796	A_52_P209277	8.78896	9.5919	0.802944	NA	NA	NA	NA	NA	NA	NA
lncR.1142	ENSMUST00000089275	1.51836	NA	NA	NA	NA	NA	NA	NA	NA	NA	NA	NA	NA	NA	NA	NA	NA	NA	NA	NA	NA	NA	NA	NA	NA	NA	NA	NA	NA	NA	NA	NA	NA	A_51_P511623	13.4583	13.7618	0.303492	A_51_P511623	13.288	13.6245	0.336535	NA	NA	NA	NA	NA	NA	NA
lncR.3303	ENSMUST00000121016	1.51802	NA	NA	NA	NA	NA	NA	NA	NA	NA	NA	NA	NA	NA	NA	NA	NA	NA	NA	NA	NA	NA	NA	NA	NA	NA	NA	NA	NA	NA	NA	NA	NA	A_52_P79763	11.0283	11.3136	0.28527	A_52_P79763	10.2851	10.8153	0.530119	NA	NA	NA	NA	NA	NA	NA
lncR.2539	NR_045944;ENSMUST00000151848	1.51597	1441031_at	4.16733	4.46344	0.296107	NA	NA	NA	NA	NA	NA	NA	NA	1441031_at	3.62703	3.89865	0.271627	NA	NA	NA	NA	NA	NA	NA	NA	NA	NA	NA	NA	1441031_at	4.65883	4.97811	0.319277	NA	NA	NA	NA	NA	NA	NA	NA	NA	NA	NA	NA	NA	NA	NA
lncR.3301	5830462N02	1.51587	NA	NA	NA	NA	NA	NA	NA	NA	NA	NA	NA	NA	NA	NA	NA	NA	ILMN_2452619	7.01532	7.24277	0.227458	NA	NA	NA	NA	NA	NA	NA	NA	NA	NA	NA	NA	NA	NA	NA	NA	NA	NA	NA	NA	NA	NA	NA	NA	NA	NA	NA
lncR.296	ENSMUST00000177652	1.51523	NA	NA	NA	NA	NA	NA	NA	NA	1439263_at	4.19018	4.55464	0.364458	NA	NA	NA	NA	NA	NA	NA	NA	NA	NA	NA	NA	NA	NA	NA	NA	NA	NA	NA	NA	A_52_P318955	10.9792	11.2704	0.291259	A_52_P318955	11.4956	11.9474	0.451755	NA	NA	NA	NA	93513_at	5.75086	7.40939
lncR.3676	NR_027907;uc012gps.1	1.51479	1440262_at	5.57068	5.7463	0.175617	NA	NA	NA	NA	NA	NA	NA	NA	1440262_at	3.37418	3.81374	0.439553	NA	NA	NA	NA	NA	NA	NA	NA	NA	NA	NA	NA	1440262_at	5.3666	5.81165	0.445046	NA	NA	NA	NA	NA	NA	NA	NA	NA	NA	NA	NA	NA	NA	NA
lncR.307	NR_045337;uc029req.1;ENSMUST00000185313	1.50701	NA	NA	NA	NA	NA	NA	NA	NA	NA	NA	NA	NA	NA	NA	NA	NA	ILMN_2651831	6.89932	7.12574	0.226419	NA	NA	NA	NA	NA	NA	NA	NA	NA	NA	NA	NA	NA	NA	NA	NA	NA	NA	NA	NA	NA	NA	NA	NA	NA	NA	NA
lncR.1332	ENSMUST00000182514	1.50454	NA	NA	NA	NA	NA	NA	NA	NA	NA	NA	NA	NA	NA	NA	NA	NA	NA	NA	NA	NA	NA	NA	NA	NA	NA	NA	NA	NA	NA	NA	NA	NA	A_52_P669212	9.14257	9.56858	0.426001	A_52_P669212	9.38749	9.7155	0.328014	NA	NA	NA	NA	NA	NA	NA
lncR.2441	ENSMUST00000120647	1.50397	1440036_x_at	7.26938	7.53745	0.268071	NA	NA	NA	NA	NA	NA	NA	NA	1440036_x_at	4.60599	5.36111	0.755123	NA	NA	NA	NA	NA	NA	NA	NA	NA	NA	NA	NA	1440036_x_at	7.44072	7.72805	0.287331	NA	NA	NA	NA	NA	NA	NA	NA	NA	NA	NA	NA	NA	NA	NA
lncR.4023	ENSMUST00000117722	1.4977	NA	NA	NA	NA	NA	NA	NA	NA	NA	NA	NA	NA	NA	NA	NA	NA	ILMN_1222051	6.62969	6.6871	0.0574077	NA	NA	NA	NA	NA	NA	NA	NA	NA	NA	NA	NA	A_52_P82991	10.8716	11.3683	0.496646	A_52_P82991	10.4963	10.6673	0.171037	NA	NA	NA	NA	NA	NA	NA
lncR.1436	ENSMUST00000103751	1.49341	NA	NA	NA	NA	NA	NA	NA	NA	NA	NA	NA	NA	NA	NA	NA	NA	ILMN_2489305;ILMN_2520956	6.71709	6.80993	0.0928385	NA	NA	NA	NA	NA	NA	NA	NA	NA	NA	NA	NA	NA	NA	NA	NA	NA	NA	NA	NA	NA	NA	NA	NA	100295_at	8.80787	10.1168
lncR.2019	F830104F12;D130060A07	1.4933	NA	NA	NA	NA	NA	NA	NA	NA	NA	NA	NA	NA	NA	NA	NA	NA	NA	NA	NA	NA	NA	NA	NA	NA	NA	NA	NA	NA	NA	NA	NA	NA	A_52_P395083	5.99443	6.63571	0.641286	A_52_P395083	6.38791	6.70547	0.317565	NA	NA	NA	NA	NA	NA	NA
lncR.1395	ENSMUST00000165914	1.48977	NA	NA	NA	NA	NA	NA	NA	NA	NA	NA	NA	NA	NA	NA	NA	NA	ILMN_1235392	6.94227	7.16289	0.220617	NA	NA	NA	NA	NA	NA	NA	NA	NA	NA	NA	NA	NA	NA	NA	NA	NA	NA	NA	NA	NA	NA	NA	NA	NA	NA	NA
lncR.2501	uc008txt.2	1.48857	NA	NA	NA	NA	ILMN_2674763	5.85233	5.89267	0.0403333	NA	NA	NA	NA	NA	NA	NA	NA	NA	NA	NA	NA	ILMN_2674763	6.55766	6.81634	0.258689	ILMN_2674763	5.34123	5.40233	0.0610937	NA	NA	NA	NA	NA	NA	NA	NA	NA	NA	NA	NA	ILMN_2674763	7.20993	7.46985	0.259922	NA	NA	NA
lncR.2738	ENSMUST00000114080;ENSMUST00000177682	1.48718	1454276_at	3.51097	3.60735	0.0963779	NA	NA	NA	NA	NA	NA	NA	NA	1454276_at	3.29954	3.3973	0.0977544	ILMN_2549439	6.96829	7.04793	0.079643	NA	NA	NA	NA	NA	NA	NA	NA	1454276_at	4.00089	4.54771	0.54682	A_51_P347789;A_51_P347785	5.92396	6.11974	0.19578	A_51_P347789;A_51_P347785	5.98946	6.0127	0.0232409	NA	NA	NA	NA	NA	NA	NA
lncR.2291	ENSMUST00000122898	1.48139	NA	NA	NA	NA	NA	NA	NA	NA	NA	NA	NA	NA	NA	NA	NA	NA	ILMN_1238787	6.92844	7.14505	0.216613	NA	NA	NA	NA	NA	NA	NA	NA	NA	NA	NA	NA	NA	NA	NA	NA	NA	NA	NA	NA	NA	NA	NA	NA	NA	NA	NA
lncR.3500	NR_073360	1.47553	1432078_at	3.48179	3.70589	0.224104	NA	NA	NA	NA	NA	NA	NA	NA	1432078_at	2.94278	3.26278	0.320005	ILMN_1256106	6.85222	6.86044	0.00821743	NA	NA	NA	NA	NA	NA	NA	NA	1432078_at	3.91342	4.40255	0.489126	A_51_P380633	5.77277	5.80218	0.0294057	A_51_P380633	5.76606	5.78819	0.0221255	NA	NA	NA	NA	NA	NA	NA
lncR.1223	ENSMUST00000183339;ENSMUST00000184034;ENSMUST00000184792	1.47515	NA	NA	NA	NA	NA	NA	NA	NA	NA	NA	NA	NA	NA	NA	NA	NA	ILMN_1233004;ILMN_1216055;ILMN_1249943	7.05884	7.81245	0.753609	NA	NA	NA	NA	NA	NA	NA	NA	NA	NA	NA	NA	A_52_P677074	5.97963	5.84208	-0.137546	A_52_P677074	6.22027	6.82737	0.6071	NA	NA	NA	NA	NA	NA	NA
lncR.136	ENSMUST00000182774	1.47333	NA	NA	NA	NA	ILMN_2827515	6.016	6.074	0.058	NA	NA	NA	NA	NA	NA	NA	NA	NA	NA	NA	NA	ILMN_2827515	5.19771	5.48543	0.287719	ILMN_2827515	5.29398	5.17823	-0.115757	NA	NA	NA	NA	A_51_P208580;A_52_P552289;A_52_P109959	10.5316	11.0425	0.510882	A_51_P208580;A_52_P552289;A_52_P109959	10.4885	10.7933	0.304795	ILMN_2827515	7.19979	7.0609	-0.138897	NA	NA	NA
lncR.3852	ENSMUST00000121355	1.47316	NA	NA	NA	NA	NA	NA	NA	NA	NA	NA	NA	NA	NA	NA	NA	NA	ILMN_2533109	7.49087	7.70371	0.212844	NA	NA	NA	NA	NA	NA	NA	NA	NA	NA	NA	NA	NA	NA	NA	NA	NA	NA	NA	NA	NA	NA	NA	NA	NA	NA	NA
lncR.2676	ENSMUST00000119668	1.46506	NA	NA	NA	NA	NA	NA	NA	NA	NA	NA	NA	NA	NA	NA	NA	NA	ILMN_1243955	6.79118	7.00309	0.211916	NA	NA	NA	NA	NA	NA	NA	NA	NA	NA	NA	NA	NA	NA	NA	NA	NA	NA	NA	NA	NA	NA	NA	NA	NA	NA	NA
lncR.3181	uc009csb.1;A530001O10	1.45804	1439521_at	4.93581	5.10454	0.16873	NA	NA	NA	NA	NA	NA	NA	NA	1439521_at	3.06976	3.54025	0.47049	NA	NA	NA	NA	NA	NA	NA	NA	NA	NA	NA	NA	1439521_at	4.46813	5.01074	0.542616	NA	NA	NA	NA	NA	NA	NA	NA	NA	NA	NA	NA	NA	NA	NA
lncR.1926	NR_033595;uc012bvh.1;ENSMUST00000119159	1.44929	NA	NA	NA	NA	NA	NA	NA	NA	NA	NA	NA	NA	NA	NA	NA	NA	ILMN_2527380	7.08866	7.29245	0.203795	NA	NA	NA	NA	NA	NA	NA	NA	NA	NA	NA	NA	NA	NA	NA	NA	NA	NA	NA	NA	NA	NA	NA	NA	NA	NA	NA
lncR.3927	ENSMUST00000122247	1.44576	NA	NA	NA	NA	ILMN_2735276	7.15033	7.34667	0.196333	NA	NA	NA	NA	NA	NA	NA	NA	NA	NA	NA	NA	ILMN_2735276	7.37243	7.58045	0.208017	ILMN_2735276	5.7508	6.00332	0.252518	NA	NA	NA	NA	NA	NA	NA	NA	NA	NA	NA	NA	ILMN_2735276	7.9637	7.72529	-0.238415	NA	NA	NA
lncR.1910	NR_045729;uc029tww.1;uc012buf.1;uc008jid.1;ENSMUST00000156297;A130004O14;ENSMUST00000151761	1.43988	1457187_at	4.17074	4.34031	0.169572	NA	NA	NA	NA	NA	NA	NA	NA	1457187_at	4.21026	4.49741	0.287159	NA	NA	NA	NA	NA	NA	NA	NA	NA	NA	NA	NA	1457187_at	4.12253	4.53059	0.408058	NA	NA	NA	NA	NA	NA	NA	NA	NA	NA	NA	NA	NA	NA	NA
lncR.1904	ENSMUST00000120862	1.43404	NA	NA	NA	NA	NA	NA	NA	NA	NA	NA	NA	NA	NA	NA	NA	NA	ILMN_2535977;ILMN_1249477	8.29099	8.493	0.202011	NA	NA	NA	NA	NA	NA	NA	NA	NA	NA	NA	NA	NA	NA	NA	NA	NA	NA	NA	NA	NA	NA	NA	NA	NA	NA	NA
lncR.3516	ENSMUST00000186344;ENSMUST00000068068	1.43083	NA	NA	NA	NA	NA	NA	NA	NA	NA	NA	NA	NA	NA	NA	NA	NA	ILMN_2469459;ILMN_1244939	6.98054	6.94344	-0.0370928	NA	NA	NA	NA	NA	NA	NA	NA	NA	NA	NA	NA	A_52_P533250	6.88842	7.47833	0.589909	A_52_P533250	7.16963	7.72691	0.557279	NA	NA	NA	NA	NA	NA	NA
lncR.3444	ENSMUST00000147198;ENSMUST00000182578;uc029wmy.1;ENSMUST00000098305;NR_015510;uc012fpc.1;ENSMUST00000182408	1.43016	1429331_at;1442155_at;1456201_at;1429332_at	5.23673	6.56817	1.33144	NA	NA	NA	NA	NA	NA	NA	NA	1429331_at;1442155_at;1456201_at;1429332_at	6.14939	5.89528	-0.254106	ILMN_1249374;ILMN_1240009	7.53812	7.68236	0.144246	NA	NA	NA	NA	NA	NA	NA	NA	1429331_at;1442155_at;1456201_at;1429332_at	6.9375	6.96561	0.0281114	A_52_P617386	9.38984	9.4854	0.0955587	A_52_P617386	12.0179	12.5284	0.510526	NA	NA	NA	NA	NA	NA	NA
lncR.3136	ENSMUST00000103346	1.42886	1426201_at	3.96876	3.8645	-0.10426	NA	NA	NA	NA	1426201_at	3.0719	4.09522	1.02333	1426201_at	2.89008	3.25313	0.363046	NA	NA	NA	NA	NA	NA	NA	NA	NA	NA	NA	NA	1426201_at	4.35742	4.39223	0.0348099	A_52_P535990	7.08953	7.57239	0.482857	A_52_P535990	7.55333	7.82094	0.267607	NA	NA	NA	NA	NA	NA	NA
lncR.655	ENSMUST00000132973	1.42659	NA	NA	NA	NA	NA	NA	NA	NA	NA	NA	NA	NA	NA	NA	NA	NA	ILMN_1243651	6.94032	7.14159	0.201262	NA	NA	NA	NA	NA	NA	NA	NA	NA	NA	NA	NA	NA	NA	NA	NA	NA	NA	NA	NA	NA	NA	NA	NA	NA	NA	NA
lncR.2594	ENSMUST00000117947	1.42528	NA	NA	NA	NA	NA	NA	NA	NA	NA	NA	NA	NA	NA	NA	NA	NA	NA	NA	NA	NA	NA	NA	NA	NA	NA	NA	NA	NA	NA	NA	NA	NA	A_52_P579213	11.9245	12.1633	0.238757	A_52_P579213	12.4205	12.7996	0.379039	NA	NA	NA	NA	NA	NA	NA
lncR.2158	NR_040514;uc029udp.1;ENSMUST00000143559	1.41926	NA	NA	NA	NA	NA	NA	NA	NA	NA	NA	NA	NA	NA	NA	NA	NA	ILMN_2439723	6.9669	7.16583	0.198932	NA	NA	NA	NA	NA	NA	NA	NA	NA	NA	NA	NA	NA	NA	NA	NA	NA	NA	NA	NA	NA	NA	NA	NA	NA	NA	NA
lncR.1288	ENSMUST00000105085	1.41874	NA	NA	NA	NA	NA	NA	NA	NA	NA	NA	NA	NA	NA	NA	NA	NA	NA	NA	NA	NA	NA	NA	NA	NA	NA	NA	NA	NA	NA	NA	NA	NA	A_52_P756465	9.69108	9.96059	0.269509	A_52_P756465	9.85682	10.1506	0.293738	NA	NA	NA	NA	NA	NA	NA
lncR.2066	ENSMUST00000137714	1.40902	1458600_at	4.79214	4.95603	0.163885	NA	NA	NA	NA	NA	NA	NA	NA	1458600_at	3.06329	3.23582	0.172531	ILMN_1240609	6.61559	6.68275	0.0671589	NA	NA	NA	NA	NA	NA	NA	NA	1458600_at	4.31412	4.71242	0.398303	NA	NA	NA	NA	NA	NA	NA	NA	NA	NA	NA	NA	NA	NA	NA
lncR.2113	NR_040496;uc029txz.1;ENSMUST00000151851;ENSMUST00000154284	1.39488	1441383_at	4.52206	4.8647	0.342646	NA	NA	NA	NA	NA	NA	NA	NA	1441383_at	3.5813	3.66833	0.0870297	ILMN_1237615	7.10068	7.25686	0.156175	NA	NA	NA	NA	NA	NA	NA	NA	1441383_at	4.9624	5.34428	0.381883	A_52_P793792	5.88715	5.99323	0.10608	A_52_P793792	5.77081	5.83106	0.0602441	NA	NA	NA	NA	NA	NA	NA
lncR.1925	NR_040362;uc008jqe.1;ENSMUST00000123699	1.39315	1442635_at	4.70412	5.05347	0.349345	NA	NA	NA	NA	NA	NA	NA	NA	1442635_at	3.11719	3.72819	0.611003	NA	NA	NA	NA	NA	NA	NA	NA	NA	NA	NA	NA	1442635_at	4.73612	4.90292	0.166795	NA	NA	NA	NA	NA	NA	NA	NA	NA	NA	NA	NA	NA	NA	NA
lncR.1894	ENSMUST00000135792;ENSMUST00000169209	1.39185	NA	NA	NA	NA	NA	NA	NA	NA	NA	NA	NA	NA	NA	NA	NA	NA	ILMN_2592338	6.78749	6.76296	-0.0245307	NA	NA	NA	NA	NA	NA	NA	NA	NA	NA	NA	NA	A_51_P240077	6.8928	7.41429	0.521489	A_51_P240077	7.61914	8.39394	0.774798	NA	NA	NA	NA	NA	NA	NA
lncR.2164	ENSMUST00000121395	1.38852	NA	NA	NA	NA	NA	NA	NA	NA	NA	NA	NA	NA	NA	NA	NA	NA	NA	NA	NA	NA	NA	NA	NA	NA	NA	NA	NA	NA	NA	NA	NA	NA	A_52_P74960	6.09771	6.37014	0.272431	A_52_P74960	6.6956	6.97044	0.274839	NA	NA	NA	NA	NA	NA	NA
lncR.3964	ENSMUST00000117545	1.38675	NA	NA	NA	NA	ILMN_3160984	5.96767	6.07867	0.111	NA	NA	NA	NA	NA	NA	NA	NA	NA	NA	NA	NA	ILMN_3160984	5.34341	5.49506	0.151648	ILMN_3160984	5.35169	5.38686	0.0351658	NA	NA	NA	NA	NA	NA	NA	NA	NA	NA	NA	NA	ILMN_3160984	7.04862	7.0082	-0.0404119	NA	NA	NA
lncR.2324	ENSMUST00000182028	1.38514	NA	NA	NA	NA	NA	NA	NA	NA	NA	NA	NA	NA	NA	NA	NA	NA	NA	NA	NA	NA	NA	NA	NA	NA	NA	NA	NA	NA	NA	NA	NA	NA	A_52_P624998	7.51849	7.97248	0.453993	A_52_P624998	7.63476	7.89921	0.264445	NA	NA	NA	NA	NA	NA	NA
lncR.3824	NR_003248;uc009rdq.2;ENSMUST00000181706	1.38483	1456552_at	3.69483	3.85495	0.160121	NA	NA	NA	NA	NA	NA	NA	NA	1456552_at	3.00472	3.27862	0.2739	NA	NA	NA	NA	NA	NA	NA	NA	NA	NA	NA	NA	1456552_at	4.2411	4.7761	0.535001	NA	NA	NA	NA	NA	NA	NA	NA	NA	NA	NA	NA	NA	NA	NA
lncR.3459	uc009jad.1	1.38427	NA	NA	NA	NA	NA	NA	NA	NA	NA	NA	NA	NA	NA	NA	NA	NA	NA	NA	NA	NA	NA	NA	NA	NA	NA	NA	NA	NA	NA	NA	NA	NA	A_52_P174604	6.02283	6.24581	0.222985	A_52_P174604	6.50277	6.92084	0.41807	NA	NA	NA	NA	NA	NA	NA
lncR.1479	ENSMUST00000160578	1.38228	NA	NA	NA	NA	NA	NA	NA	NA	NA	NA	NA	NA	NA	NA	NA	NA	NA	NA	NA	NA	NA	NA	NA	NA	NA	NA	NA	NA	NA	NA	NA	NA	A_52_P60254	10.4494	10.8221	0.37269	A_52_P60254	10.8813	11.1497	0.268403	NA	NA	NA	NA	NA	NA	NA
lncR.3001	ENSMUST00000103316	1.37811	NA	NA	NA	NA	NA	NA	NA	NA	NA	NA	NA	NA	NA	NA	NA	NA	NA	NA	NA	NA	NA	NA	NA	NA	NA	NA	NA	NA	NA	NA	NA	NA	A_52_P444260;A_52_P568226	5.95626	6.14033	0.184071	A_52_P444260;A_52_P568226	6.08715	6.18945	0.102299	NA	NA	NA	NA	99396_at	5.61389	6.3902
lncR.1434	uc012aca.1;uc012acb.1;NR_027843;NR_015575	1.37713	1430725_at	5.88788	5.68936	-0.198518	NA	NA	NA	NA	NA	NA	NA	NA	1430725_at	3.29047	3.63721	0.346747	ILMN_2491666	6.54535	6.54051	-0.00483331	NA	NA	NA	NA	NA	NA	NA	NA	1430725_at	4.83843	5.22767	0.389242	A_52_P684179	7.03961	8.14706	1.10745	A_52_P684179	8.06147	8.73041	0.668936	NA	NA	NA	NA	NA	NA	NA
lncR.2388	ENSMUST00000056145	1.37093	NA	NA	NA	NA	NA	NA	NA	NA	NA	NA	NA	NA	NA	NA	NA	NA	ILMN_2844128	6.74649	6.93289	0.186406	NA	NA	NA	NA	NA	NA	NA	NA	NA	NA	NA	NA	NA	NA	NA	NA	NA	NA	NA	NA	NA	NA	NA	NA	NA	NA	NA
lncR.1132	NR_038053;ENSMUST00000167763	1.37062	1432293_at	3.81396	3.93559	0.121629	NA	NA	NA	NA	NA	NA	NA	NA	1432293_at	3.13535	3.54103	0.405682	NA	NA	NA	NA	NA	NA	NA	NA	NA	NA	NA	NA	1432293_at	4.23037	4.63716	0.406798	A_51_P269257	5.94244	6.0211	0.0786604	A_51_P269257	6.02084	6.05021	0.0293672	NA	NA	NA	NA	NA	NA	NA
lncR.2511	ENSMUST00000119243	1.36861	NA	NA	NA	NA	NA	NA	NA	NA	NA	NA	NA	NA	NA	NA	NA	NA	NA	NA	NA	NA	NA	NA	NA	NA	NA	NA	NA	NA	NA	NA	NA	NA	A_51_P233364	6.20365	6.41453	0.210879	A_51_P233364	6.82285	7.28966	0.466813	NA	NA	NA	NA	NA	NA	NA
lncR.593	ENSMUST00000134617	1.36798	NA	NA	NA	NA	NA	NA	NA	NA	NA	NA	NA	NA	NA	NA	NA	NA	NA	NA	NA	NA	NA	NA	NA	NA	NA	NA	NA	NA	NA	NA	NA	NA	NA	NA	NA	NA	NA	NA	NA	NA	NA	NA	NA	NA	161127_i_at	8.53477	10.0672
lncR.3133	ENSMUST00000103341	1.36442	NA	NA	NA	NA	NA	NA	NA	NA	NA	NA	NA	NA	NA	NA	NA	NA	ILMN_2462623	6.62928	6.81555	0.18627	NA	NA	NA	NA	NA	NA	NA	NA	NA	NA	NA	NA	NA	NA	NA	NA	NA	NA	NA	NA	NA	NA	NA	NA	NA	NA	NA
lncR.3265	ENSMUST00000190969	1.35508	NA	NA	NA	NA	NA	NA	NA	NA	NA	NA	NA	NA	NA	NA	NA	NA	NA	NA	NA	NA	NA	NA	NA	NA	NA	NA	NA	NA	NA	NA	NA	NA	A_52_P150114	8.39793	8.64508	0.247154	A_52_P150114	7.69986	7.9635	0.263633	NA	NA	NA	NA	NA	NA	NA
lncR.4107	ENSMUST00000124513;2210018M05	1.35475	1432565_at	3.76387	3.61258	-0.151292	NA	NA	NA	NA	NA	NA	NA	NA	1432565_at	3.85104	4.55324	0.702204	NA	NA	NA	NA	NA	NA	NA	NA	NA	NA	NA	NA	1432565_at	3.94171	4.1422	0.20049	A_51_P286426;A_51_P286431	6.56182	7.59357	1.03175	A_51_P286426;A_51_P286431	6.94025	7.34028	0.400036	NA	NA	NA	NA	NA	NA	NA
lncR.997	ENSMUST00000186819;NR_045891;uc007pjv.1;ENSMUST00000186843	1.34958	NA	NA	NA	NA	NA	NA	NA	NA	NA	NA	NA	NA	NA	NA	NA	NA	NA	NA	NA	NA	NA	NA	NA	NA	NA	NA	NA	NA	NA	NA	NA	NA	A_52_P1098820	5.90271	6.42304	0.520337	A_52_P1098820	5.80502	6.04747	0.242442	NA	NA	NA	NA	NA	NA	NA
lncR.3737	NR_040466;ENSMUST00000143564	1.34421	NA	NA	NA	NA	NA	NA	NA	NA	NA	NA	NA	NA	NA	NA	NA	NA	NA	NA	NA	NA	NA	NA	NA	NA	NA	NA	NA	NA	NA	NA	NA	NA	A_51_P274716	6.14136	6.35121	0.209845	A_51_P274716	6.93931	7.27029	0.330983	NA	NA	NA	NA	NA	NA	NA
lncR.2230	ENSMUST00000138288	1.33726	NA	NA	NA	NA	NA	NA	NA	NA	NA	NA	NA	NA	NA	NA	NA	NA	ILMN_1234703	7.01293	7.06122	0.048294	NA	NA	NA	NA	NA	NA	NA	NA	NA	NA	NA	NA	A_51_P225056	6.20489	6.60607	0.401177	A_51_P225056	6.5076	6.74172	0.234119	NA	NA	NA	NA	NA	NA	NA
lncR.845	ENSMUST00000103482	1.33311	NA	NA	NA	NA	NA	NA	NA	NA	NA	NA	NA	NA	NA	NA	NA	NA	ILMN_2493097	7.13825	7.32047	0.182223	NA	NA	NA	NA	NA	NA	NA	NA	NA	NA	NA	NA	NA	NA	NA	NA	NA	NA	NA	NA	NA	NA	NA	NA	NA	NA	NA
lncR.3450	uc009imb.1;ENSMUST00000065741	1.32709	NA	NA	NA	NA	NA	NA	NA	NA	NA	NA	NA	NA	NA	NA	NA	NA	ILMN_1224040	6.91668	7.09658	0.179903	NA	NA	NA	NA	NA	NA	NA	NA	NA	NA	NA	NA	NA	NA	NA	NA	NA	NA	NA	NA	NA	NA	NA	NA	NA	NA	NA
lncR.2155	ENSMUST00000137123;ENSMUST00000143995;ENSMUST00000147082	1.32619	1433095_at	5.41	5.47221	0.0622153	NA	NA	NA	NA	NA	NA	NA	NA	1433095_at	3.22757	3.89685	0.669271	ILMN_2551824	6.73335	6.77428	0.0409299	NA	NA	NA	NA	NA	NA	NA	NA	1433095_at	4.86688	5.31331	0.446427	A_52_P311194	5.95167	5.96776	0.016081	A_52_P311194	6.32261	6.44493	0.122316	NA	NA	NA	NA	NA	NA	NA
lncR.3674	ENSMUST00000135674	1.32397	1454282_at	3.06311	3.38969	0.326581	NA	NA	NA	NA	NA	NA	NA	NA	1454282_at	4.83251	5.39494	0.56243	ILMN_2482446	6.66806	6.70611	0.0380492	NA	NA	NA	NA	NA	NA	NA	NA	1454282_at	3.54498	3.83505	0.290065	A_51_P436888	6.07311	5.92995	-0.14316	A_51_P436888	6.06361	6.46808	0.404467	NA	NA	NA	NA	NA	NA	NA
lncR.159	uc011wjs.1;NR_024017;ENSMUST00000151866	1.32287	1431682_at	4.38611	4.65847	0.272364	ILMN_1245875;ILMN_3157177;ILMN_3078008	5.99878	5.93256	-0.0662222	NA	NA	NA	NA	1431682_at	4.99696	5.11626	0.119298	NA	NA	NA	NA	ILMN_1245875;ILMN_3157177;ILMN_3078008	5.59927	5.49878	-0.100489	ILMN_1245875;ILMN_3157177;ILMN_3078008	5.35148	5.35158	0.000102697	1431682_at	3.68046	4.08788	0.407419	A_51_P292823	5.89141	6.02372	0.132309	A_51_P292823	5.84696	5.96631	0.119352	ILMN_1245875;ILMN_3157177;ILMN_3078008	7.06144	7.0273	-0.0341375	NA	NA	NA
lncR.2370	uc008qfx.1	1.32114	NA	NA	NA	NA	NA	NA	NA	NA	NA	NA	NA	NA	NA	NA	NA	NA	ILMN_1232955	6.80928	6.98918	0.179893	NA	NA	NA	NA	NA	NA	NA	NA	NA	NA	NA	NA	NA	NA	NA	NA	NA	NA	NA	NA	NA	NA	NA	NA	NA	NA	NA
lncR.626	NR_033549;uc011xzz.1;ENSMUST00000132487	1.31405	1459347_at	5.21046	5.40432	0.193861	NA	NA	NA	NA	NA	NA	NA	NA	1459347_at	3.35914	3.51321	0.15407	ILMN_1226698	6.68	6.8112	0.131203	NA	NA	NA	NA	NA	NA	NA	NA	1459347_at	4.58727	4.92062	0.333351	NA	NA	NA	NA	NA	NA	NA	NA	NA	NA	NA	NA	NA	NA	NA
lncR.3143	ENSMUST00000103356	1.30661	NA	NA	NA	NA	NA	NA	NA	NA	NA	NA	NA	NA	NA	NA	NA	NA	NA	NA	NA	NA	NA	NA	NA	NA	NA	NA	NA	NA	NA	NA	NA	NA	A_52_P449214	5.98444	6.24221	0.257769	A_52_P449214	6.33076	6.5695	0.238742	NA	NA	NA	NA	NA	NA	NA
lncR.1446	NR_045878;uc007ywk.1	1.30061	1432206_at	3.8345	4.36112	0.526629	NA	NA	NA	NA	NA	NA	NA	NA	1432206_at	3.03884	3.54208	0.50324	ILMN_1258282	6.76108	6.71668	-0.0443991	NA	NA	NA	NA	NA	NA	NA	NA	1432206_at	3.8738	4.21602	0.34222	NA	NA	NA	NA	NA	NA	NA	NA	NA	NA	NA	NA	NA	NA	NA
lncR.1868	ENSMUST00000086830	1.29807	NA	NA	NA	NA	NA	NA	NA	NA	NA	NA	NA	NA	NA	NA	NA	NA	ILMN_2531854	6.6052	6.78271	0.177509	NA	NA	NA	NA	NA	NA	NA	NA	NA	NA	NA	NA	NA	NA	NA	NA	NA	NA	NA	NA	NA	NA	NA	NA	NA	NA	NA
lncR.2499	uc029uyk.1;NR_045887;ENSMUST00000145577	1.29641	1432225_at	3.58711	3.67782	0.090711	NA	NA	NA	NA	NA	NA	NA	NA	1432225_at	3.16274	3.25644	0.0936964	ILMN_2524281	6.57757	6.63313	0.0555565	NA	NA	NA	NA	NA	NA	NA	NA	1432225_at	3.93734	4.18995	0.252615	A_51_P224868;A_52_P356886	6.073	6.1521	0.079094	A_51_P224868;A_52_P356886	6.60934	6.78785	0.178507	NA	NA	NA	NA	NA	NA	NA
lncR.3805	ENSMUST00000185454	1.29499	NA	NA	NA	NA	NA	NA	NA	NA	NA	NA	NA	NA	NA	NA	NA	NA	NA	NA	NA	NA	NA	NA	NA	NA	NA	NA	NA	NA	NA	NA	NA	NA	A_52_P553799	9.77834	10.2936	0.515224	A_52_P553799	9.97964	10.1992	0.219601	NA	NA	NA	NA	NA	NA	NA
lncR.1333	NR_045747	1.29247	NA	NA	NA	NA	NA	NA	NA	NA	NA	NA	NA	NA	NA	NA	NA	NA	ILMN_2529254	7.61485	7.79208	0.177226	NA	NA	NA	NA	NA	NA	NA	NA	NA	NA	NA	NA	NA	NA	NA	NA	NA	NA	NA	NA	NA	NA	NA	NA	NA	NA	NA
lncR.2351	NR_040390;uc008pkm.1;ENSMUST00000160137	1.28941	NA	NA	NA	NA	NA	NA	NA	NA	NA	NA	NA	NA	NA	NA	NA	NA	NA	NA	NA	NA	NA	NA	NA	NA	NA	NA	NA	NA	NA	NA	NA	NA	A_52_P28548	6.15494	6.32355	0.168618	A_52_P28548	6.40393	7.33542	0.931485	NA	NA	NA	NA	NA	NA	NA
lncR.4006	ENSMUST00000121714	1.28416	NA	NA	NA	NA	NA	NA	NA	NA	NA	NA	NA	NA	NA	NA	NA	NA	NA	NA	NA	NA	NA	NA	NA	NA	NA	NA	NA	NA	NA	NA	NA	NA	A_52_P351205	9.18534	9.37403	0.188685	A_52_P351205	9.91553	10.158	0.242506	NA	NA	NA	NA	NA	NA	NA
lncR.2376	uc008qjp.2;NR_015490;4930558C23;1700030N23;1700017P17	1.27495	NA	NA	NA	NA	NA	NA	NA	NA	NA	NA	NA	NA	NA	NA	NA	NA	NA	NA	NA	NA	NA	NA	NA	NA	NA	NA	NA	NA	NA	NA	NA	NA	A_52_P246992	8.26005	8.43522	0.175171	A_52_P246992	6.95699	7.33072	0.37373	NA	NA	NA	NA	NA	NA	NA
lncR.1128	ENSMUST00000103650;uc029sjz.1;uc007tst.1;ENSMUST00000180972;ENSMUST00000179267;ENSMUST00000184874;ENSMUST00000103641;uc007tth.1;ENSMUST00000184687	1.27347	NA	NA	NA	NA	NA	NA	NA	NA	NA	NA	NA	NA	NA	NA	NA	NA	ILMN_1233448;ILMN_2472831	6.74146	6.79813	0.0566682	NA	NA	NA	NA	NA	NA	NA	NA	NA	NA	NA	NA	A_52_P614198;A_52_P591889	6.57569	6.76903	0.193342	A_52_P614198;A_52_P591889	7.12897	7.21395	0.0849767	NA	NA	NA	NA	NA	NA	NA
lncR.4040	ENSMUST00000126612	1.27071	NA	NA	NA	NA	NA	NA	NA	NA	NA	NA	NA	NA	NA	NA	NA	NA	ILMN_1250153	6.72748	6.89948	0.172	NA	NA	NA	NA	NA	NA	NA	NA	NA	NA	NA	NA	NA	NA	NA	NA	NA	NA	NA	NA	NA	NA	NA	NA	NA	NA	NA
lncR.2710	B430011A04;E030031F02	1.26928	NA	NA	NA	NA	NA	NA	NA	NA	NA	NA	NA	NA	NA	NA	NA	NA	ILMN_2425115	6.5347	6.57788	0.0431787	NA	NA	NA	NA	NA	NA	NA	NA	NA	NA	NA	NA	A_52_P59908	7.1328	7.61324	0.480438	A_52_P59908	8.88406	9.15467	0.270611	NA	NA	NA	NA	NA	NA	NA
lncR.1938	ENSMUST00000117949	1.26311	NA	NA	NA	NA	NA	NA	NA	NA	NA	NA	NA	NA	NA	NA	NA	NA	NA	NA	NA	NA	NA	NA	NA	NA	NA	NA	NA	NA	NA	NA	NA	NA	A_52_P467900	8.03616	8.57226	0.536098	A_52_P467900	8.57664	8.78649	0.209851	NA	NA	NA	NA	NA	NA	NA
lncR.3992	ENSMUST00000119858	1.255	NA	NA	NA	NA	NA	NA	NA	NA	NA	NA	NA	NA	NA	NA	NA	NA	ILMN_1239173	7.51852	7.68502	0.166492	NA	NA	NA	NA	NA	NA	NA	NA	NA	NA	NA	NA	NA	NA	NA	NA	NA	NA	NA	NA	NA	NA	NA	NA	NA	NA	NA
lncR.1523	ENSMUST00000172979	1.25441	NA	NA	NA	NA	NA	NA	NA	NA	NA	NA	NA	NA	NA	NA	NA	NA	ILMN_2754167	6.64712	6.90576	0.258642	NA	NA	NA	NA	NA	NA	NA	NA	NA	NA	NA	NA	A_51_P262079	17.8765	18.3576	0.481106	A_51_P262079	18.1115	18.0767	-0.0347394	NA	NA	NA	NA	NA	NA	NA
lncR.3360	NR_033548;ENSMUST00000148318	1.24988	NA	NA	NA	NA	NA	NA	NA	NA	NA	NA	NA	NA	NA	NA	NA	NA	ILMN_1225352	7.22393	7.38892	0.164984	NA	NA	NA	NA	NA	NA	NA	NA	NA	NA	NA	NA	NA	NA	NA	NA	NA	NA	NA	NA	NA	NA	NA	NA	NA	NA	NA
lncR.3646	ENSMUST00000119397	1.24765	NA	NA	NA	NA	NA	NA	NA	NA	NA	NA	NA	NA	NA	NA	NA	NA	NA	NA	NA	NA	NA	NA	NA	NA	NA	NA	NA	NA	NA	NA	NA	NA	A_52_P486702	10.8439	11.4343	0.590463	A_52_P486702	11.5594	11.7637	0.20433	NA	NA	NA	NA	NA	NA	NA
lncR.2927	NR_040424;NR_040426;NR_040425;uc029vpy.1;uc029vpx.1;uc029vpw.1	1.24718	1434259_at	4.41943	4.77644	0.357018	NA	NA	NA	NA	NA	NA	NA	NA	1434259_at	3.39249	3.61159	0.219093	NA	NA	NA	NA	NA	NA	NA	NA	NA	NA	NA	NA	1434259_at	4.8976	5.1966	0.298998	NA	NA	NA	NA	NA	NA	NA	NA	NA	NA	NA	NA	NA	NA	NA
lncR.2523	uc008uyj.2;ENSMUST00000145196;E330017L17;NR_045190;uc008uyk.2;E330025L07;ENSMUST00000141731;ENSMUST00000129149;ENSMUST00000139190	1.24617	1444124_a_at	4.41852	4.57021	0.151697	NA	NA	NA	NA	NA	NA	NA	NA	1444124_a_at	3.31823	3.69286	0.374632	NA	NA	NA	NA	NA	NA	NA	NA	NA	NA	NA	NA	1444124_a_at	4.92445	5.24108	0.316632	NA	NA	NA	NA	NA	NA	NA	NA	NA	NA	NA	NA	NA	NA	NA
lncR.1742	NR_045419;uc029tnd.1	1.24481	NA	NA	NA	NA	NA	NA	NA	NA	NA	NA	NA	NA	NA	NA	NA	NA	ILMN_1241316	6.98533	7.15029	0.164956	NA	NA	NA	NA	NA	NA	NA	NA	NA	NA	NA	NA	NA	NA	NA	NA	NA	NA	NA	NA	NA	NA	NA	NA	NA	NA	NA
lncR.1775	NR_045817;uc029tro.1;ENSMUST00000179640;ENSMUST00000179010	1.23934	NA	NA	NA	NA	NA	NA	NA	NA	NA	NA	NA	NA	NA	NA	NA	NA	ILMN_2654393	6.74656	6.78299	0.036436	NA	NA	NA	NA	NA	NA	NA	NA	NA	NA	NA	NA	A_51_P187226	6.0385	6.51685	0.478347	A_51_P187226	6.92781	7.41474	0.48693	NA	NA	NA	NA	NA	NA	NA
lncR.3768	NR_040741;uc009ots.1;ENSMUST00000183612	1.23482	NA	NA	NA	NA	NA	NA	NA	NA	NA	NA	NA	NA	NA	NA	NA	NA	ILMN_2521859	6.68198	6.84464	0.162654	NA	NA	NA	NA	NA	NA	NA	NA	NA	NA	NA	NA	NA	NA	NA	NA	NA	NA	NA	NA	NA	NA	NA	NA	NA	NA	NA
lncR.2508	ENSMUST00000137607;ENSMUST00000139618	1.23458	1441798_at	4.82101	4.97273	0.151725	NA	NA	NA	NA	NA	NA	NA	NA	1441798_at	3.49772	4.02098	0.523263	NA	NA	NA	NA	NA	NA	NA	NA	NA	NA	NA	NA	1441798_at	4.80541	5.06426	0.258852	NA	NA	NA	NA	NA	NA	NA	NA	NA	NA	NA	NA	NA	NA	NA
lncR.3866	ENSMUST00000118490	1.23338	NA	NA	NA	NA	NA	NA	NA	NA	NA	NA	NA	NA	NA	NA	NA	NA	NA	NA	NA	NA	NA	NA	NA	NA	NA	NA	NA	NA	NA	NA	NA	NA	A_52_P436258	10.3225	12.3174	1.99491	A_52_P436258	11.7519	11.6266	-0.125355	NA	NA	NA	NA	NA	NA	NA
lncR.2140	ENSMUST00000121486	1.22386	NA	NA	NA	NA	NA	NA	NA	NA	NA	NA	NA	NA	NA	NA	NA	NA	ILMN_1257459	6.75798	6.68615	-0.0718327	NA	NA	NA	NA	NA	NA	NA	NA	NA	NA	NA	NA	A_52_P48436;A_52_P476400	10.4164	10.9042	0.487787	A_52_P48436;A_52_P476400	10.664	11.1299	0.465853	NA	NA	NA	NA	NA	NA	NA
lncR.1259	NR_045883	1.2224	1453650_at	5.92201	6.06623	0.14422	NA	NA	NA	NA	NA	NA	NA	NA	1453650_at	3.26935	3.56094	0.291586	NA	NA	NA	NA	NA	NA	NA	NA	NA	NA	NA	NA	1453650_at	5.5732	5.98122	0.408018	NA	NA	NA	NA	NA	NA	NA	NA	NA	NA	NA	NA	NA	NA	NA
lncR.3751	uc009rzn.1;ENSMUST00000181824	1.21056	1442008_at	3.65526	3.97499	0.31973	NA	NA	NA	NA	NA	NA	NA	NA	1442008_at	3.26243	3.87717	0.614747	NA	NA	NA	NA	NA	NA	NA	NA	NA	NA	NA	NA	1442008_at	4.15902	4.34473	0.185707	NA	NA	NA	NA	NA	NA	NA	NA	NA	NA	NA	NA	NA	NA	NA
lncR.442	ENSMUST00000073543	1.20414	NA	NA	NA	NA	NA	NA	NA	NA	NA	NA	NA	NA	NA	NA	NA	NA	NA	NA	NA	NA	NA	NA	NA	NA	NA	NA	NA	NA	NA	NA	NA	NA	A_52_P272854	6.09095	6.25188	0.160929	A_52_P272854	7.14781	7.40571	0.257902	NA	NA	NA	NA	NA	NA	NA
lncR.1154	NR_046059;uc029slw.1	1.20191	1431977_at	3.77499	3.92142	0.14643	NA	NA	NA	NA	NA	NA	NA	NA	1431977_at	3.25711	3.6204	0.363293	NA	NA	NA	NA	NA	NA	NA	NA	NA	NA	NA	NA	1431977_at	4.26281	4.55617	0.293364	NA	NA	NA	NA	NA	NA	NA	NA	NA	NA	NA	NA	NA	NA	NA
lncR.1068	ENSMUST00000076359	1.20128	NA	NA	NA	NA	NA	NA	NA	NA	NA	NA	NA	NA	NA	NA	NA	NA	NA	NA	NA	NA	NA	NA	NA	NA	NA	NA	NA	NA	NA	NA	NA	NA	A_52_P89717	7.56235	7.73969	0.177347	A_52_P89717	7.9239	8.12975	0.20585	NA	NA	NA	NA	NA	NA	NA
lncR.3935	ENSMUST00000118081	1.19992	NA	NA	NA	NA	NA	NA	NA	NA	NA	NA	NA	NA	NA	NA	NA	NA	NA	NA	NA	NA	NA	NA	NA	NA	NA	NA	NA	NA	NA	NA	NA	NA	NA	NA	NA	NA	NA	NA	NA	NA	NA	NA	NA	NA	97261_at	9.59545	10.9508
lncR.3905	uc009tqm.1;ENSMUST00000117727	1.19878	1422423_at	5.32981	5.49713	0.167319	NA	NA	NA	NA	1422423_at	6.45248	5.68561	-0.766863	1422423_at	3.22667	3.04019	-0.186481	ILMN_1244151	6.76576	6.88793	0.122165	NA	NA	NA	NA	NA	NA	NA	NA	1422423_at	5.04458	5.5877	0.543123	A_51_P120785	7.72468	8.03399	0.309308	A_51_P120785	8.73505	9.31274	0.577689	NA	NA	NA	NA	101808_at	4.84709	4.75435
lncR.3861	ENSMUST00000126259	1.19841	NA	NA	NA	NA	NA	NA	NA	NA	NA	NA	NA	NA	NA	NA	NA	NA	NA	NA	NA	NA	NA	NA	NA	NA	NA	NA	NA	NA	NA	NA	NA	NA	A_52_P729543	6.20415	6.38938	0.185228	A_52_P729543	6.22895	6.43212	0.203169	NA	NA	NA	NA	NA	NA	NA
lncR.773	ENSMUST00000138617	1.19465	1431678_at	3.99653	4.14249	0.145956	NA	NA	NA	NA	NA	NA	NA	NA	1431678_at	3.57487	3.92407	0.349193	NA	NA	NA	NA	NA	NA	NA	NA	NA	NA	NA	NA	1431678_at	4.13255	4.46391	0.331358	NA	NA	NA	NA	NA	NA	NA	NA	NA	NA	NA	NA	NA	NA	NA
lncR.702	uc007nda.1	1.19004	NA	NA	NA	NA	ILMN_3155626;ILMN_3076680	7.544	7.61933	0.0753333	NA	NA	NA	NA	NA	NA	NA	NA	ILMN_3076680	6.76157	6.90974	0.148169	ILMN_3155626;ILMN_3076680	7.27725	7.24769	-0.0295613	ILMN_3155626;ILMN_3076680	5.86531	5.81081	-0.0544906	NA	NA	NA	NA	A_52_P74637	10.8319	11.1151	0.283206	A_52_P74637	11.512	11.8705	0.358527	ILMN_3155626;ILMN_3076680	8.07772	7.69044	-0.387272	161128_r_at	4.47326	5.09974
lncR.3943	ENSMUST00000119642	1.18778	NA	NA	NA	NA	NA	NA	NA	NA	NA	NA	NA	NA	NA	NA	NA	NA	NA	NA	NA	NA	NA	NA	NA	NA	NA	NA	NA	NA	NA	NA	NA	NA	A_52_P306997	7.05364	7.6688	0.615163	A_52_P306997	7.32203	7.50335	0.18132	NA	NA	NA	NA	NA	NA	NA
lncR.267	NR_046010;uc007ejm.2	1.18774	NA	NA	NA	NA	NA	NA	NA	NA	1438291_x_at	10.6539	10.1721	-0.481776	NA	NA	NA	NA	ILMN_2483613	6.62257	6.77204	0.149475	NA	NA	NA	NA	NA	NA	NA	NA	NA	NA	NA	NA	NA	NA	NA	NA	NA	NA	NA	NA	NA	NA	NA	NA	NA	NA	NA
lncR.3954	ENSMUST00000119297	1.18327	NA	NA	NA	NA	NA	NA	NA	NA	NA	NA	NA	NA	NA	NA	NA	NA	ILMN_1258007	6.67536	6.82461	0.149253	NA	NA	NA	NA	NA	NA	NA	NA	NA	NA	NA	NA	NA	NA	NA	NA	NA	NA	NA	NA	NA	NA	NA	NA	NA	NA	NA
lncR.2073	ENSMUST00000119442	1.17834	NA	NA	NA	NA	NA	NA	NA	NA	NA	NA	NA	NA	NA	NA	NA	NA	NA	NA	NA	NA	NA	NA	NA	NA	NA	NA	NA	NA	NA	NA	NA	NA	A_52_P296311	7.81198	8.00346	0.191478	A_52_P296311	7.74911	7.94293	0.193816	NA	NA	NA	NA	NA	NA	NA
lncR.2916	C130087L05;ENSMUST00000140028;ENSMUST00000154305;ENSMUST00000091324;uc012edv.1;uc012edu.1;NR_015517;uc008zsg.1;ENSMUST00000137295;ENSMUST00000134673;uc012edw.1;ENSMUST00000126472	1.17668	1444013_at;1441338_at	4.87763	5.12687	0.249235	NA	NA	NA	NA	NA	NA	NA	NA	1444013_at;1441338_at	3.24432	3.38446	0.140141	ILMN_1222542;ILMN_2458053	6.75433	6.78513	0.0308011	NA	NA	NA	NA	NA	NA	NA	NA	1444013_at;1441338_at	4.96092	5.26778	0.30686	NA	NA	NA	NA	NA	NA	NA	NA	NA	NA	NA	NA	NA	NA	NA
lncR.2929	ENSMUST00000182470	1.17313	NA	NA	NA	NA	NA	NA	NA	NA	NA	NA	NA	NA	NA	NA	NA	NA	NA	NA	NA	NA	NA	NA	NA	NA	NA	NA	NA	NA	NA	NA	NA	NA	A_52_P167500	8.39162	8.83352	0.441901	A_52_P167500	9.76898	9.95011	0.181125	NA	NA	NA	NA	NA	NA	NA
lncR.3839	ENSMUST00000117563	1.17242	1460201_a_at	12.6313	12.6768	0.0455382	ILMN_2936118	11.391	11.6343	0.243333	1460201_a_at	13.9192	13.9278	0.00860725	1460201_a_at	13.1607	13.182	0.0213122	NA	NA	NA	NA	ILMN_2936118	12.1107	12.3239	0.213192	ILMN_2936118	10.4061	10.8334	0.427308	1460201_a_at	12.7847	12.9425	0.157871	A_51_P458575	14.8109	14.7132	-0.0976543	A_51_P458575	13.6565	14.457	0.800488	ILMN_2936118	12.6255	12.4555	-0.170017	NA	NA	NA
lncR.2837	ENSMUST00000190879	1.17198	NA	NA	NA	NA	NA	NA	NA	NA	NA	NA	NA	NA	NA	NA	NA	NA	NA	NA	NA	NA	NA	NA	NA	NA	NA	NA	NA	NA	NA	NA	NA	NA	A_52_P671812	14.5434	14.8365	0.293077	A_52_P671812	14.6296	14.8139	0.184286	NA	NA	NA	NA	NA	NA	NA
lncR.738	NR_045047;uc007oyf.1;ENSMUST00000180458;ENSMUST00000180503;uc007oyh.1	1.16956	1441087_at;1430951_at	3.72403	3.90462	0.180583	NA	NA	NA	NA	NA	NA	NA	NA	1441087_at;1430951_at	2.95121	3.02861	0.077399	ILMN_1256221	6.78541	6.99162	0.206213	NA	NA	NA	NA	NA	NA	NA	NA	1441087_at;1430951_at	3.91029	4.06391	0.153623	A_52_P166382;A_52_P290374	5.94715	5.95495	0.00779951	A_52_P166382;A_52_P290374	5.93697	5.98147	0.0444995	NA	NA	NA	NA	NA	NA	NA
lncR.1343	NR_040347;A430075N02	1.16873	1443499_at	2.84554	3.02694	0.181405	NA	NA	NA	NA	NA	NA	NA	NA	1443499_at	2.94911	3.17636	0.227249	NA	NA	NA	NA	NA	NA	NA	NA	NA	NA	NA	NA	1443499_at	3.42348	3.68583	0.262343	NA	NA	NA	NA	NA	NA	NA	NA	NA	NA	NA	NA	NA	NA	NA
lncR.2940	ENSMUST00000184045	1.15726	NA	NA	NA	NA	NA	NA	NA	NA	NA	NA	NA	NA	NA	NA	NA	NA	ILMN_2530819	6.71593	6.8571	0.141176	NA	NA	NA	NA	NA	NA	NA	NA	NA	NA	NA	NA	NA	NA	NA	NA	NA	NA	NA	NA	NA	NA	NA	NA	NA	NA	NA
lncR.3307	NR_045940;uc029wgm.1	1.15538	1432402_at	3.90611	4.04036	0.134254	NA	NA	NA	NA	NA	NA	NA	NA	1432402_at	2.84898	2.94857	0.0995842	NA	NA	NA	NA	NA	NA	NA	NA	NA	NA	NA	NA	1432402_at	4.0763	4.45283	0.376532	A_51_P427257	5.8425	5.95499	0.112491	A_51_P427257	5.82428	5.91137	0.0870874	NA	NA	NA	NA	NA	NA	NA
lncR.1276	ENSMUST00000186324	1.14922	NA	NA	NA	NA	NA	NA	NA	NA	NA	NA	NA	NA	NA	NA	NA	NA	NA	NA	NA	NA	NA	NA	NA	NA	NA	NA	NA	NA	NA	NA	NA	NA	A_52_P408970	6.28534	6.41964	0.134295	A_52_P408970	6.95741	7.4023	0.444883	NA	NA	NA	NA	NA	NA	NA
lncR.2116	ENSMUST00000121450	1.14475	NA	NA	NA	NA	NA	NA	NA	NA	NA	NA	NA	NA	NA	NA	NA	NA	ILMN_1232692	13.3751	13.5137	0.138607	NA	NA	NA	NA	NA	NA	NA	NA	NA	NA	NA	NA	NA	NA	NA	NA	NA	NA	NA	NA	NA	NA	NA	NA	NA	NA	NA
lncR.1093	ENSMUST00000183785	1.14406	NA	NA	NA	NA	ILMN_3107156;ILMN_2666669	9.17017	9.29067	0.1205	NA	NA	NA	NA	NA	NA	NA	NA	NA	NA	NA	NA	ILMN_3107156;ILMN_2666669	8.34303	8.61708	0.274047	ILMN_3107156;ILMN_2666669	7.26724	7.30275	0.0355069	NA	NA	NA	NA	A_51_P280597	9.71358	10.3186	0.60501	A_51_P280597	10.319	10.5012	0.182152	ILMN_3107156;ILMN_2666669	9.31383	8.84116	-0.47267	NA	NA	NA
lncR.44	ENSMUST00000140506;uc007bja.1	1.14065	1441638_at	3.55691	3.66741	0.110501	ILMN_3160877	6.31867	6.371	0.0523333	NA	NA	NA	NA	1441638_at	3.05636	3.53057	0.47421	ILMN_1239011	6.54753	6.68517	0.137636	ILMN_3160877	5.63517	5.70598	0.070804	ILMN_3160877	5.27219	5.22581	-0.0463808	1441638_at	3.91242	4.1303	0.217885	NA	NA	NA	NA	NA	NA	NA	NA	ILMN_3160877	7.20888	7.25492	0.0460466	NA	NA	NA
lncR.3909	ENSMUST00000121279	1.1405	NA	NA	NA	NA	NA	NA	NA	NA	NA	NA	NA	NA	NA	NA	NA	NA	NA	NA	NA	NA	NA	NA	NA	NA	NA	NA	NA	NA	NA	NA	NA	NA	A_52_P348522	10.0244	10.199	0.174589	A_52_P348522	10.4929	10.6746	0.181694	NA	NA	NA	NA	NA	NA	NA
lncR.3864	NR_045852;uc009sre.1;9630027L18;ENSMUST00000139163	1.13768	1458164_at	3.28935	3.3759	0.086553	NA	NA	NA	NA	NA	NA	NA	NA	1458164_at	3.11923	3.29272	0.17349	NA	NA	NA	NA	NA	NA	NA	NA	NA	NA	NA	NA	1458164_at	3.71153	3.89316	0.181624	A_52_P151737	5.94796	6.17807	0.230113	A_52_P151737	6.29604	6.50493	0.208891	NA	NA	NA	NA	NA	NA	NA
lncR.3645	1700121C10;1700121M12;uc009mwy.1	1.13604	NA	NA	NA	NA	NA	NA	NA	NA	NA	NA	NA	NA	NA	NA	NA	NA	NA	NA	NA	NA	NA	NA	NA	NA	NA	NA	NA	NA	NA	NA	NA	NA	A_51_P313397	6.2321	6.36765	0.135554	A_51_P313397	6.53095	6.83964	0.308689	NA	NA	NA	NA	NA	NA	NA
lncR.1871	NR_002863;uc012bod.1;ENSMUST00000136990;6820401H22	1.13564	1456559_at	4.35849	4.46381	0.105313	NA	NA	NA	NA	NA	NA	NA	NA	1456559_at	3.1786	3.72296	0.544357	ILMN_2429356	6.88435	6.99619	0.111836	NA	NA	NA	NA	NA	NA	NA	NA	1456559_at	4.57324	4.77863	0.205386	NA	NA	NA	NA	NA	NA	NA	NA	NA	NA	NA	NA	NA	NA	NA
lncR.2614	ENSMUST00000120941	1.13389	NA	NA	NA	NA	NA	NA	NA	NA	NA	NA	NA	NA	NA	NA	NA	NA	NA	NA	NA	NA	NA	NA	NA	NA	NA	NA	NA	NA	NA	NA	NA	NA	A_51_P152725	10.6793	11.1133	0.434014	A_51_P152725	10.91	11.3679	0.457918	NA	NA	NA	NA	101759_at	6.96088	6.34717
lncR.803	ENSMUST00000167075	1.12867	NA	NA	NA	NA	NA	NA	NA	NA	NA	NA	NA	NA	NA	NA	NA	NA	NA	NA	NA	NA	NA	NA	NA	NA	NA	NA	NA	NA	NA	NA	NA	NA	A_52_P329652	6.65614	6.95935	0.303211	A_52_P329652	7.06852	7.23863	0.170107	NA	NA	NA	NA	NA	NA	NA
lncR.3747	ENSMUST00000150678	1.12854	NA	NA	NA	NA	NA	NA	NA	NA	NA	NA	NA	NA	NA	NA	NA	NA	ILMN_1224757	6.74847	6.88454	0.136076	NA	NA	NA	NA	NA	NA	NA	NA	NA	NA	NA	NA	NA	NA	NA	NA	NA	NA	NA	NA	NA	NA	NA	NA	NA	NA	NA
lncR.345	ENSMUST00000159347;ENSMUST00000163084;NR_033601;uc011xcc.1	1.12513	NA	NA	NA	NA	NA	NA	NA	NA	NA	NA	NA	NA	NA	NA	NA	NA	ILMN_1219331	6.70182	6.74198	0.0401542	NA	NA	NA	NA	NA	NA	NA	NA	NA	NA	NA	NA	A_51_P321807	9.40624	9.47109	0.0648525	A_51_P321807	9.98837	10.1812	0.192788	NA	NA	NA	NA	94925_at	8.01261	7.64349
lncR.831	ENSMUST00000103459	1.12415	NA	NA	NA	NA	NA	NA	NA	NA	NA	NA	NA	NA	NA	NA	NA	NA	ILMN_2418537;ILMN_1222531	6.69949	6.7392	0.0397183	NA	NA	NA	NA	NA	NA	NA	NA	NA	NA	NA	NA	A_51_P275642	7.14021	7.26321	0.122998	A_51_P275642	8.15431	8.27617	0.121853	NA	NA	NA	NA	NA	NA	NA
lncR.43	NR_027824;uc007bgm.1;ENSMUST00000133244	1.12407	NA	NA	NA	NA	ILMN_2961073	5.69733	5.809	0.111667	1427452_at;1415979_x_at	9.17902	9.83034	0.65132	NA	NA	NA	NA	ILMN_2961073	6.75329	6.8116	0.0583091	ILMN_2961073	5.26679	5.26679	0	ILMN_2961073	5.39402	5.24597	-0.148058	NA	NA	NA	NA	A_52_P673162	5.85301	6.20637	0.353355	A_52_P673162	5.82863	5.95135	0.122725	ILMN_2961073	6.98547	6.95563	-0.0298471	NA	NA	NA
lncR.2500	ENSMUST00000121430;uc008txs.1	1.12215	NA	NA	NA	NA	NA	NA	NA	NA	NA	NA	NA	NA	NA	NA	NA	NA	NA	NA	NA	NA	NA	NA	NA	NA	NA	NA	NA	NA	NA	NA	NA	NA	A_52_P473172	16.3445	17.2013	0.856784	A_52_P473172	16.1746	16.3299	0.155265	NA	NA	NA	NA	NA	NA	NA
lncR.851	ENSMUST00000103493	1.12158	1425871_a_at	2.91845	3.40134	0.48289	NA	NA	NA	NA	1425871_a_at	2.15782	3.89001	1.73219	1425871_a_at	2.7753	2.80982	0.0345279	NA	NA	NA	NA	NA	NA	NA	NA	NA	NA	NA	NA	1425871_a_at	3.50668	4.0774	0.570723	A_52_P565636;A_52_P648824	6.06969	6.10798	0.0382855	A_52_P565636;A_52_P648824	6.22009	6.26076	0.0406763	NA	NA	NA	NA	NA	NA	NA
lncR.2668	NR_040774;uc008uqq.1;ENSMUST00000143859;ENSMUST00000156566;uc008uqr.1	1.12063	NA	NA	NA	NA	NA	NA	NA	NA	NA	NA	NA	NA	NA	NA	NA	NA	ILMN_2674684	6.85534	6.98764	0.132299	NA	NA	NA	NA	NA	NA	NA	NA	NA	NA	NA	NA	NA	NA	NA	NA	NA	NA	NA	NA	NA	NA	NA	NA	NA	NA	NA
lncR.2189	ENSMUST00000135110;uc008mkb.2;ENSMUST00000128176	1.12057	1456104_at	4.982	4.9304	-0.051594	NA	NA	NA	NA	1456104_at	5.53572	5.87433	0.338607	1456104_at	7.4866	8.50925	1.02265	NA	NA	NA	NA	NA	NA	NA	NA	NA	NA	NA	NA	1456104_at	4.57116	4.76238	0.191228	A_52_P403473	8.21796	8.63225	0.414287	A_52_P403473	9.35839	9.92256	0.56417	NA	NA	NA	NA	NA	NA	NA
lncR.1521	ENSMUST00000172285	1.11887	NA	NA	NA	NA	NA	NA	NA	NA	NA	NA	NA	NA	NA	NA	NA	NA	NA	NA	NA	NA	NA	NA	NA	NA	NA	NA	NA	NA	NA	NA	NA	NA	A_52_P835520	7.31219	7.56208	0.249887	A_52_P835520	6.74803	6.91534	0.167304	NA	NA	NA	NA	NA	NA	NA
lncR.3315	uc029wme.1;uc009hyl.2;uc029wmf.1;NR_040314;NR_040311;NR_040313;ENSMUST00000181511;ENSMUST00000180881;uc029wmg.1;uc009hym.2;NR_040312;ENSMUST00000182125	1.1182	1434730_at	4.09659	4.22401	0.127419	NA	NA	NA	NA	NA	NA	NA	NA	1434730_at	3.53466	4.67317	1.13851	ILMN_1228099	6.78664	6.77923	-0.00740729	NA	NA	NA	NA	NA	NA	NA	NA	1434730_at	3.6928	3.92761	0.234808	A_51_P301603	6.00597	6.92682	0.920848	A_51_P301603	5.81029	6.21172	0.401436	NA	NA	NA	NA	NA	NA	NA
lncR.4009	ENSMUST00000117176	1.11672	NA	NA	NA	NA	NA	NA	NA	NA	NA	NA	NA	NA	NA	NA	NA	NA	ILMN_1248894	6.69791	6.82993	0.132016	NA	NA	NA	NA	NA	NA	NA	NA	NA	NA	NA	NA	NA	NA	NA	NA	NA	NA	NA	NA	NA	NA	NA	NA	NA	NA	NA
lncR.3688	ENSMUST00000191603;uc009phk.1;NR_015605;uc009phl.1;A230011A20;ENSMUST00000185568;2900052N01;ENSMUST00000189828	1.11479	1436231_at	2.88119	3.06583	0.184642	NA	NA	NA	NA	NA	NA	NA	NA	1436231_at	2.98724	3.05349	0.0662522	ILMN_2672162	6.70908	6.7263	0.0172189	NA	NA	NA	NA	NA	NA	NA	NA	1436231_at	3.39149	3.54568	0.154182	A_52_P67212;A_52_P317102	6.62497	6.68784	0.0628768	A_52_P67212;A_52_P317102	7.41808	7.71973	0.301646	NA	NA	NA	NA	NA	NA	NA
lncR.2	NR_040462;ENSMUST00000181821;ENSMUST00000181358;ENSMUST00000191287;ENSMUST00000189431;ENSMUST00000189322	1.11428	1431585_at	3.42036	3.69279	0.272431	NA	NA	NA	NA	NA	NA	NA	NA	1431585_at	2.88464	3.20759	0.322953	ILMN_1212937	6.71154	6.81427	0.102725	NA	NA	NA	NA	NA	NA	NA	NA	1431585_at	3.89227	3.97892	0.0866478	NA	NA	NA	NA	NA	NA	NA	NA	NA	NA	NA	NA	NA	NA	NA
lncR.3691	4933407I05;NR_040731;uc009pln.1	1.11403	1431476_at	3.98557	3.91381	-0.0717526	NA	NA	NA	NA	NA	NA	NA	NA	1431476_at	2.84243	3.33386	0.491429	NA	NA	NA	NA	NA	NA	NA	NA	NA	NA	NA	NA	1431476_at	4.20024	4.61534	0.415094	A_52_P17095	5.83583	5.91612	0.0802932	A_52_P17095	5.94509	6.13876	0.193671	NA	NA	NA	NA	NA	NA	NA
lncR.3094	NR_033776;uc012eib.1	1.10955	1438297_at	3.2178	3.4867	0.268902	NA	NA	NA	NA	1438297_at	1.82947	4.31727	2.4878	1438297_at	3.36469	3.51409	0.149399	NA	NA	NA	NA	NA	NA	NA	NA	NA	NA	NA	NA	1438297_at	3.60331	3.97732	0.374015	NA	NA	NA	NA	NA	NA	NA	NA	NA	NA	NA	NA	98357_at	7.23108	6.52616
lncR.1650	NR_028385	1.10899	NA	NA	NA	NA	NA	NA	NA	NA	NA	NA	NA	NA	NA	NA	NA	NA	ILMN_1245583	6.70088	6.83239	0.131511	NA	NA	NA	NA	NA	NA	NA	NA	NA	NA	NA	NA	NA	NA	NA	NA	NA	NA	NA	NA	NA	NA	NA	NA	NA	NA	NA
lncR.969	ENSMUST00000129154	1.10828	NA	NA	NA	NA	NA	NA	NA	NA	NA	NA	NA	NA	NA	NA	NA	NA	ILMN_2535955	6.6489	6.61098	-0.0379234	NA	NA	NA	NA	NA	NA	NA	NA	NA	NA	NA	NA	A_52_P14666	7.22286	7.6307	0.407842	A_52_P14666	8.49013	8.91827	0.428138	NA	NA	NA	NA	NA	NA	NA
lncR.923	ENSMUST00000118779	1.10218	NA	NA	NA	NA	NA	NA	NA	NA	NA	NA	NA	NA	NA	NA	NA	NA	NA	NA	NA	NA	NA	NA	NA	NA	NA	NA	NA	NA	NA	NA	NA	NA	A_52_P579279	7.55607	7.68452	0.128447	A_52_P579279	8.17778	8.4961	0.318322	NA	NA	NA	NA	NA	NA	NA
lncR.1711	ENSMUST00000074702;ENSMUST00000161096;uc008dyw.1	1.09986	1441786_at	6.19264	6.4301	0.23746	NA	NA	NA	NA	NA	NA	NA	NA	1441786_at	3.034	3.38372	0.349718	ILMN_2565835	8.54157	8.4567	-0.0848754	NA	NA	NA	NA	NA	NA	NA	NA	1441786_at	6.25106	6.57973	0.328673	NA	NA	NA	NA	NA	NA	NA	NA	NA	NA	NA	NA	NA	NA	NA
lncR.1058	NR_045086;B230346L21;ENSMUST00000149839;ENSMUST00000148316	1.09844	1444259_at	3.33931	3.41372	0.0744118	NA	NA	NA	NA	NA	NA	NA	NA	1444259_at	2.92653	3.14693	0.220396	NA	NA	NA	NA	NA	NA	NA	NA	NA	NA	NA	NA	1444259_at	4.18181	4.36149	0.179679	A_51_P226499	6.0212	6.14314	0.12194	A_51_P226499	6.68332	6.91641	0.233096	NA	NA	NA	NA	NA	NA	NA
lncR.713	NR_045048;uc029rsm.1	1.09765	1442835_at	3.43209	3.73502	0.302934	NA	NA	NA	NA	NA	NA	NA	NA	1442835_at	2.85648	3.33658	0.480107	NA	NA	NA	NA	NA	NA	NA	NA	NA	NA	NA	NA	1442835_at	4.03613	4.22336	0.187224	NA	NA	NA	NA	NA	NA	NA	NA	NA	NA	NA	NA	NA	NA	NA
lncR.2789	NR_045378;NR_045377;uc029vkp.1;uc008ysj.2;ENSMUST00000186834;1700028D13;ENSMUST00000187272	1.09387	NA	NA	NA	NA	NA	NA	NA	NA	NA	NA	NA	NA	NA	NA	NA	NA	ILMN_2482401	6.85898	6.98861	0.129626	NA	NA	NA	NA	NA	NA	NA	NA	NA	NA	NA	NA	NA	NA	NA	NA	NA	NA	NA	NA	NA	NA	NA	NA	NA	NA	NA
lncR.2541	ENSMUST00000148320;ENSMUST00000149247	1.09033	1457784_at	5.45398	5.5809	0.126921	NA	NA	NA	NA	NA	NA	NA	NA	1457784_at	3.10803	3.436	0.327972	NA	NA	NA	NA	NA	NA	NA	NA	NA	NA	NA	NA	1457784_at	4.62719	5.27246	0.645262	NA	NA	NA	NA	NA	NA	NA	NA	NA	NA	NA	NA	NA	NA	NA
lncR.3313	NR_045812	1.09016	NA	NA	NA	NA	NA	NA	NA	NA	NA	NA	NA	NA	NA	NA	NA	NA	ILMN_2452328	6.52984	6.65832	0.128481	NA	NA	NA	NA	NA	NA	NA	NA	NA	NA	NA	NA	NA	NA	NA	NA	NA	NA	NA	NA	NA	NA	NA	NA	NA	NA	NA
lncR.1504	NR_045176;uc008bbb.2;ENSMUST00000163493;9630053J03	1.08759	1452980_at	3.87375	4.08157	0.207816	NA	NA	NA	NA	NA	NA	NA	NA	1452980_at	2.95495	3.36818	0.413232	ILMN_2467513	6.90558	6.99701	0.0914249	NA	NA	NA	NA	NA	NA	NA	NA	1452980_at	4.33368	4.47472	0.14104	NA	NA	NA	NA	NA	NA	NA	NA	NA	NA	NA	NA	NA	NA	NA
lncR.3643	4930488L21;NR_026888;uc012gil.1	1.08699	1429669_at	4.67966	4.44902	-0.230648	NA	NA	NA	NA	NA	NA	NA	NA	1429669_at	3.16715	3.70905	0.541897	NA	NA	NA	NA	NA	NA	NA	NA	NA	NA	NA	NA	1429669_at	4.21602	4.4887	0.272679	A_51_P160592	6.28634	6.41748	0.131139	A_51_P160592	7.03135	7.20232	0.170968	NA	NA	NA	NA	NA	NA	NA
lncR.2877	ENSMUST00000122035	1.08647	NA	NA	NA	NA	NA	NA	NA	NA	NA	NA	NA	NA	NA	NA	NA	NA	ILMN_1250532	6.68857	6.81584	0.127275	NA	NA	NA	NA	NA	NA	NA	NA	NA	NA	NA	NA	NA	NA	NA	NA	NA	NA	NA	NA	NA	NA	NA	NA	NA	NA	NA
lncR.662	uc007lta.2;NR_037963;ENSMUST00000138424	1.0838	1436612_at	3.68398	3.87608	0.192107	NA	NA	NA	NA	NA	NA	NA	NA	1436612_at	3.29598	3.89929	0.603309	NA	NA	NA	NA	NA	NA	NA	NA	NA	NA	NA	NA	1436612_at	3.82853	4.06834	0.239809	NA	NA	NA	NA	NA	NA	NA	NA	NA	NA	NA	NA	NA	NA	NA
lncR.2060	ENSMUST00000120962	1.07918	NA	NA	NA	NA	NA	NA	NA	NA	NA	NA	NA	NA	NA	NA	NA	NA	ILMN_1227275	6.80202	6.92894	0.126921	NA	NA	NA	NA	NA	NA	NA	NA	NA	NA	NA	NA	NA	NA	NA	NA	NA	NA	NA	NA	NA	NA	NA	NA	NA	NA	NA
lncR.1683	4930471G03;NR_015571;uc008eng.2	1.0765	1453838_at	4.4447	4.49354	0.0488466	NA	NA	NA	NA	NA	NA	NA	NA	1453838_at	3.2228	3.60887	0.386067	ILMN_2551732;ILMN_1258454	6.90702	6.95612	0.0491025	NA	NA	NA	NA	NA	NA	NA	NA	1453838_at	3.80446	4.1076	0.303147	A_52_P188061;A_51_P248846	5.96718	5.96974	0.00255916	A_52_P188061;A_51_P248846	6.1386	6.32178	0.183183	NA	NA	NA	NA	NA	NA	NA
lncR.2586	ENSMUST00000118573	1.07557	NA	NA	NA	NA	NA	NA	NA	NA	NA	NA	NA	NA	NA	NA	NA	NA	ILMN_1247841	6.69922	6.82509	0.125872	NA	NA	NA	NA	NA	NA	NA	NA	NA	NA	NA	NA	NA	NA	NA	NA	NA	NA	NA	NA	NA	NA	NA	NA	NA	NA	NA
lncR.834	ENSMUST00000103462	1.0749	NA	NA	NA	NA	NA	NA	NA	NA	NA	NA	NA	NA	NA	NA	NA	NA	NA	NA	NA	NA	NA	NA	NA	NA	NA	NA	NA	NA	NA	NA	NA	NA	NA	NA	NA	NA	NA	NA	NA	NA	NA	NA	NA	NA	102152_f_at	8.8345	10.0194
lncR.1620	ENSMUST00000172895	1.07438	NA	NA	NA	NA	NA	NA	NA	NA	NA	NA	NA	NA	NA	NA	NA	NA	NA	NA	NA	NA	NA	NA	NA	NA	NA	NA	NA	NA	NA	NA	NA	NA	A_52_P382175	5.90879	6.07191	0.163111	A_52_P382175	6.10181	6.26233	0.160516	NA	NA	NA	NA	NA	NA	NA
lncR.2051	ENSMUST00000141488;NR_040500;uc008iem.1;1700080N15;ENSMUST00000155091;ENSMUST00000154360	1.07422	1432138_at	3.79632	4.19044	0.394128	NA	NA	NA	NA	NA	NA	NA	NA	1432138_at	3.034	3.21101	0.177002	NA	NA	NA	NA	NA	NA	NA	NA	NA	NA	NA	NA	1432138_at	4.08347	4.37646	0.292992	NA	NA	NA	NA	NA	NA	NA	NA	NA	NA	NA	NA	NA	NA	NA
lncR.3639	ENSMUST00000093326	1.07349	NA	NA	NA	NA	NA	NA	NA	NA	NA	NA	NA	NA	NA	NA	NA	NA	NA	NA	NA	NA	NA	NA	NA	NA	NA	NA	NA	NA	NA	NA	NA	NA	A_52_P404005	11.1949	11.443	0.248028	A_52_P404005	12.4222	12.5744	0.152119	NA	NA	NA	NA	NA	NA	NA
lncR.2446	ENSMUST00000152306	1.07199	NA	NA	NA	NA	NA	NA	NA	NA	NA	NA	NA	NA	NA	NA	NA	NA	ILMN_2584065	6.79654	6.92211	0.125574	NA	NA	NA	NA	NA	NA	NA	NA	NA	NA	NA	NA	NA	NA	NA	NA	NA	NA	NA	NA	NA	NA	NA	NA	NA	NA	NA
lncR.467	ENSMUST00000150220;ENSMUST00000127166	1.07026	1460517_at	3.81107	3.69892	-0.112156	NA	NA	NA	NA	NA	NA	NA	NA	1460517_at	2.76052	3.07046	0.30994	ILMN_1235103	6.68715	6.79199	0.104836	NA	NA	NA	NA	NA	NA	NA	NA	1460517_at	4.06852	4.50526	0.436739	NA	NA	NA	NA	NA	NA	NA	NA	NA	NA	NA	NA	NA	NA	NA
lncR.3398	NR_038165;NR_038166;ENSMUST00000130094;ENSMUST00000145208;ENSMUST00000133678;ENSMUST00000123549;ENSMUST00000132138;ENSMUST00000142260;ENSMUST00000144570;ENSMUST00000135933;ENSMUST00000148383	1.06837	1434906_at	3.48804	3.56526	0.0772222	NA	NA	NA	NA	1434906_at	2.26328	2.88484	0.621563	1434906_at	3.10775	3.40375	0.295993	ILMN_2417611	6.824	6.71485	-0.109153	NA	NA	NA	NA	NA	NA	NA	NA	1434906_at	3.79402	4.00114	0.207121	A_52_P40327	6.38121	6.54575	0.164539	A_52_P40327	6.95837	7.49898	0.540607	NA	NA	NA	NA	104617_at	6.19949	6.63613
lncR.3051	ENSMUST00000120088	1.06687	NA	NA	NA	NA	NA	NA	NA	NA	NA	NA	NA	NA	NA	NA	NA	NA	NA	NA	NA	NA	NA	NA	NA	NA	NA	NA	NA	NA	NA	NA	NA	NA	A_52_P285992	9.06595	9.56176	0.495814	A_52_P285992	10.1039	10.244	0.140116	NA	NA	NA	NA	NA	NA	NA
lncR.1476	NR_040484;uc029syy.1;ENSMUST00000127413	1.0659	NA	NA	NA	NA	NA	NA	NA	NA	NA	NA	NA	NA	NA	NA	NA	NA	ILMN_2725573	6.90384	6.98419	0.0803526	NA	NA	NA	NA	NA	NA	NA	NA	NA	NA	NA	NA	A_52_P549892	5.97474	6.15075	0.176014	A_52_P549892	6.22609	6.28329	0.0572016	NA	NA	NA	NA	NA	NA	NA
lncR.3030	ENSMUST00000191298	1.06408	NA	NA	NA	NA	NA	NA	NA	NA	NA	NA	NA	NA	NA	NA	NA	NA	NA	NA	NA	NA	NA	NA	NA	NA	NA	NA	NA	NA	NA	NA	NA	NA	A_52_P1004316	5.89373	6.01339	0.11966	A_52_P1004316	5.9738	6.26537	0.291566	NA	NA	NA	NA	NA	NA	NA
lncR.33	ENSMUST00000191402	1.063	1444553_at	4.96412	5.35457	0.39045	NA	NA	NA	NA	NA	NA	NA	NA	1444553_at	4.05213	3.7254	-0.326729	NA	NA	NA	NA	NA	NA	NA	NA	NA	NA	NA	NA	1444553_at	4.6353	5.06986	0.434563	NA	NA	NA	NA	NA	NA	NA	NA	NA	NA	NA	NA	NA	NA	NA
lncR.2867	ENSMUST00000180912;ENSMUST00000181929;ENSMUST00000180799;ENSMUST00000180470	1.0618	1458463_at;1440273_at	3.30734	3.64758	0.34024	NA	NA	NA	NA	NA	NA	NA	NA	1458463_at;1440273_at	3.12353	3.58055	0.457015	NA	NA	NA	NA	NA	NA	NA	NA	NA	NA	NA	NA	1458463_at;1440273_at	3.71556	3.84065	0.125092	NA	NA	NA	NA	NA	NA	NA	NA	NA	NA	NA	NA	NA	NA	NA
lncR.2960	ENSMUST00000103277;uc009bol.1	1.0614	NA	NA	NA	NA	NA	NA	NA	NA	NA	NA	NA	NA	NA	NA	NA	NA	ILMN_2455888	6.65258	6.77626	0.123682	NA	NA	NA	NA	NA	NA	NA	NA	NA	NA	NA	NA	NA	NA	NA	NA	NA	NA	NA	NA	NA	NA	NA	NA	NA	NA	NA
lncR.1153	uc007uqb.1	1.05839	NA	NA	NA	NA	NA	NA	NA	NA	NA	NA	NA	NA	NA	NA	NA	NA	NA	NA	NA	NA	NA	NA	NA	NA	NA	NA	NA	NA	NA	NA	NA	NA	A_52_P29030	6.51284	6.62469	0.111851	A_52_P29030	7.0165	7.44451	0.42801	NA	NA	NA	NA	NA	NA	NA
lncR.665	ENSMUST00000118579	1.05791	NA	NA	NA	NA	NA	NA	NA	NA	NA	NA	NA	NA	NA	NA	NA	NA	ILMN_1232613	6.80851	6.93219	0.123678	NA	NA	NA	NA	NA	NA	NA	NA	NA	NA	NA	NA	NA	NA	NA	NA	NA	NA	NA	NA	NA	NA	NA	NA	NA	NA	NA
lncR.3110	uc009btx.1;ENSMUST00000180741;A730086M21;ENSMUST00000181943	1.05208	1443450_at	3.64352	3.82951	0.185986	NA	NA	NA	NA	NA	NA	NA	NA	1443450_at	3.27358	3.49163	0.218053	NA	NA	NA	NA	NA	NA	NA	NA	NA	NA	NA	NA	1443450_at	3.77283	4.02101	0.248188	NA	NA	NA	NA	NA	NA	NA	NA	NA	NA	NA	NA	NA	NA	NA
lncR.2549	ENSMUST00000117259	1.05097	NA	NA	NA	NA	NA	NA	NA	NA	NA	NA	NA	NA	NA	NA	NA	NA	NA	NA	NA	NA	NA	NA	NA	NA	NA	NA	NA	NA	NA	NA	NA	NA	A_52_P74715;A_51_P469261	9.74357	10.13	0.386466	A_52_P74715;A_51_P469261	10.4983	10.9719	0.473518	NA	NA	NA	NA	101804_at	4.82316	4.42433
lncR.654	NR_033551;ENSMUST00000139017	1.04667	1444440_at	4.37347	4.54426	0.170791	NA	NA	NA	NA	NA	NA	NA	NA	1444440_at	3.09046	3.29339	0.202923	NA	NA	NA	NA	NA	NA	NA	NA	NA	NA	NA	NA	1444440_at	4.7244	4.97922	0.254822	NA	NA	NA	NA	NA	NA	NA	NA	NA	NA	NA	NA	NA	NA	NA
lncR.2823	ENSMUST00000181058	1.0442	NA	NA	NA	NA	NA	NA	NA	NA	NA	NA	NA	NA	NA	NA	NA	NA	ILMN_2493668	6.66948	6.79176	0.122281	NA	NA	NA	NA	NA	NA	NA	NA	NA	NA	NA	NA	NA	NA	NA	NA	NA	NA	NA	NA	NA	NA	NA	NA	NA	NA	NA
lncR.2980	ENSMUST00000177200	1.04399	1422394_at	3.73271	3.98342	0.250711	NA	NA	NA	NA	1422394_at	0.947524	1.44625	0.498727	1422394_at	2.97447	3.15498	0.18051	ILMN_2497870	6.73059	6.73513	0.00454148	NA	NA	NA	NA	NA	NA	NA	NA	1422394_at	3.97181	4.25159	0.279781	A_51_P449055	5.85845	5.86832	0.0098739	A_51_P449055	6.14915	6.14111	-0.00804567	NA	NA	NA	NA	NA	NA	NA
lncR.3547	uc009mcf.1	1.04304	NA	NA	NA	NA	NA	NA	NA	NA	NA	NA	NA	NA	NA	NA	NA	NA	NA	NA	NA	NA	NA	NA	NA	NA	NA	NA	NA	NA	NA	NA	NA	NA	A_51_P430903	6.03788	6.15207	0.114192	A_51_P430903	6.31642	6.5719	0.255473	NA	NA	NA	NA	NA	NA	NA
lncR.324	NR_040578;uc007hee.1;ENSMUST00000185238	1.03896	NA	NA	NA	NA	ILMN_2607972	7.224	6.90067	-0.323333	1429800_at	7.74559	6.15618	-1.58941	NA	NA	NA	NA	ILMN_2444585	6.75061	6.7845	0.0338944	ILMN_2607972	7.64602	6.90929	-0.736726	ILMN_2607972	5.75109	5.64055	-0.110537	NA	NA	NA	NA	A_52_P598530	5.95724	6.14081	0.183571	A_52_P598530	6.12404	6.22619	0.102146	ILMN_2607972	7.92042	7.26141	-0.659008	93447_at	8.62163	8.57293
lncR.3611	ENSMUST00000182326	1.03889	NA	NA	NA	NA	NA	NA	NA	NA	NA	NA	NA	NA	NA	NA	NA	NA	NA	NA	NA	NA	NA	NA	NA	NA	NA	NA	NA	NA	NA	NA	NA	NA	A_52_P532370	10.0333	10.6281	0.594746	A_52_P532370	10.5058	10.6362	0.130402	NA	NA	NA	NA	NA	NA	NA
lncR.279	ENSMUST00000188813;ENSMUST00000062667;uc007evi.1;ENSMUST00000191067	1.03701	NA	NA	NA	NA	ILMN_1216220	5.876	5.82733	-0.0486667	NA	NA	NA	NA	NA	NA	NA	NA	ILMN_2704840;ILMN_2480922	6.74913	6.77746	0.0283297	ILMN_1216220	5.54535	5.45615	-0.0892016	ILMN_1216220	5.56214	5.51412	-0.0480259	NA	NA	NA	NA	A_52_P348667	6.12692	6.49385	0.366925	A_52_P348667	6.60033	7.16191	0.561584	ILMN_1216220	7.07894	7.02474	-0.0541909	NA	NA	NA
lncR.2132	ENSMUST00000117484	1.03415	NA	NA	NA	NA	NA	NA	NA	NA	NA	NA	NA	NA	NA	NA	NA	NA	ILMN_1251054	6.54516	6.66504	0.119883	NA	NA	NA	NA	NA	NA	NA	NA	NA	NA	NA	NA	NA	NA	NA	NA	NA	NA	NA	NA	NA	NA	NA	NA	NA	NA	NA
lncR.2081	ENSMUST00000051212	1.02326	NA	NA	NA	NA	NA	NA	NA	NA	NA	NA	NA	NA	NA	NA	NA	NA	NA	NA	NA	NA	NA	NA	NA	NA	NA	NA	NA	NA	NA	NA	NA	NA	A_52_P646530	8.14662	8.46414	0.317511	A_52_P646530	8.42887	8.56132	0.132449	NA	NA	NA	NA	NA	NA	NA
lncR.4020	ENSMUST00000118822	1.02105	NA	NA	NA	NA	NA	NA	NA	NA	NA	NA	NA	NA	NA	NA	NA	NA	ILMN_1226276	6.65457	6.77175	0.117176	NA	NA	NA	NA	NA	NA	NA	NA	NA	NA	NA	NA	NA	NA	NA	NA	NA	NA	NA	NA	NA	NA	NA	NA	NA	NA	NA
lncR.1665	NR_045379;uc029tlr.1;ENSMUST00000180948	1.0191	1432031_at	3.68873	3.98274	0.294012	NA	NA	NA	NA	NA	NA	NA	NA	1432031_at	3.32992	3.56206	0.23214	ILMN_2464089	6.61969	6.68989	0.0701933	NA	NA	NA	NA	NA	NA	NA	NA	1432031_at	3.94083	4.21276	0.271933	A_52_P1123245	5.86961	5.86784	-0.00177319	A_52_P1123245	5.73691	5.77132	0.03441	NA	NA	NA	NA	NA	NA	NA
lncR.1353	uc007xjx.1;ENSMUST00000139808;ENSMUST00000100271;NR_003627;uc007xjy.1;uc011zyh.1;ENSMUST00000140253	1.01699	1440098_at;1440732_at	4.28446	4.53985	0.255389	ILMN_3160420	6.19167	6.26567	0.074	NA	NA	NA	NA	1440098_at;1440732_at	2.99261	3.1052	0.11259	ILMN_3160420	7.18146	7.03806	-0.143403	ILMN_3160420	5.57894	5.58796	0.00902628	ILMN_3160420	5.31269	5.43626	0.12357	1440098_at;1440732_at	4.08719	4.45926	0.37207	NA	NA	NA	NA	NA	NA	NA	NA	ILMN_3160420	7.15923	7.21937	0.060144	NA	NA	NA
lncR.1674	uc008ehp.1;5330429D20;5330436M07	1.01611	1458475_at	3.39342	3.86724	0.473818	NA	NA	NA	NA	NA	NA	NA	NA	1458475_at	3.42773	3.45122	0.0234891	NA	NA	NA	NA	NA	NA	NA	NA	NA	NA	NA	NA	1458475_at	3.4188	3.81174	0.392946	NA	NA	NA	NA	NA	NA	NA	NA	NA	NA	NA	NA	NA	NA	NA
lncR.1580	ENSMUST00000129681;ENSMUST00000155166	1.01577	1458672_at	2.97617	3.337	0.360829	NA	NA	NA	NA	NA	NA	NA	NA	1458672_at	3.25681	3.42368	0.166872	NA	NA	NA	NA	NA	NA	NA	NA	NA	NA	NA	NA	1458672_at	3.42417	3.80452	0.380351	NA	NA	NA	NA	NA	NA	NA	NA	NA	NA	NA	NA	NA	NA	NA
lncR.1498	ENSMUST00000188185	1.01462	NA	NA	NA	NA	NA	NA	NA	NA	NA	NA	NA	NA	NA	NA	NA	NA	ILMN_2730577	6.62747	6.74258	0.115109	NA	NA	NA	NA	NA	NA	NA	NA	NA	NA	NA	NA	NA	NA	NA	NA	NA	NA	NA	NA	NA	NA	NA	NA	NA	NA	NA
lncR.2387	NR_030676;ENSMUST00000160110	1.01111	NA	NA	NA	NA	NA	NA	NA	NA	NA	NA	NA	NA	NA	NA	NA	NA	ILMN_1241205;ILMN_2573168;ILMN_1250256	6.79754	6.81483	0.0172915	NA	NA	NA	NA	NA	NA	NA	NA	NA	NA	NA	NA	A_52_P299561	6.0301	6.38943	0.359335	A_52_P299561	6.02983	6.49246	0.462635	NA	NA	NA	NA	NA	NA	NA
lncR.1715	ENSMUST00000076710	1.00763	NA	NA	NA	NA	NA	NA	NA	NA	NA	NA	NA	NA	NA	NA	NA	NA	NA	NA	NA	NA	NA	NA	NA	NA	NA	NA	NA	NA	NA	NA	NA	NA	A_52_P260145	12.6771	13.8628	1.18575	A_52_P260145	13.6864	13.7211	0.0347707	NA	NA	NA	NA	NA	NA	NA
lncR.499	ENSMUST00000173677	1.00458	1432364_at	5.67431	5.81825	0.143946	NA	NA	NA	NA	NA	NA	NA	NA	1432364_at	3.94993	4.42875	0.478815	NA	NA	NA	NA	NA	NA	NA	NA	NA	NA	NA	NA	1432364_at	5.4816	5.7148	0.233207	NA	NA	NA	NA	NA	NA	NA	NA	NA	NA	NA	NA	NA	NA	NA
lncR.2457	ENSMUST00000122839	1.00198	NA	NA	NA	NA	NA	NA	NA	NA	NA	NA	NA	NA	NA	NA	NA	NA	ILMN_1217766	7.17537	7.28938	0.114014	NA	NA	NA	NA	NA	NA	NA	NA	NA	NA	NA	NA	NA	NA	NA	NA	NA	NA	NA	NA	NA	NA	NA	NA	NA	NA	NA
lncR.2325	uc029uju.1;NR_040598	0.990127	NA	NA	NA	NA	NA	NA	NA	NA	NA	NA	NA	NA	NA	NA	NA	NA	NA	NA	NA	NA	NA	NA	NA	NA	NA	NA	NA	NA	NA	NA	NA	NA	A_51_P428316	6.1543	6.29874	0.14445	A_51_P428316	6.77633	6.91024	0.133911	NA	NA	NA	NA	NA	NA	NA
lncR.983	uc007rpk.1;ENSMUST00000181742	0.989643	NA	NA	NA	NA	NA	NA	NA	NA	NA	NA	NA	NA	NA	NA	NA	NA	ILMN_2527642	6.66703	6.78046	0.113433	NA	NA	NA	NA	NA	NA	NA	NA	NA	NA	NA	NA	NA	NA	NA	NA	NA	NA	NA	NA	NA	NA	NA	NA	NA	NA	NA
lncR.1125	ENSMUST00000103613	0.986602	NA	NA	NA	NA	NA	NA	NA	NA	NA	NA	NA	NA	NA	NA	NA	NA	ILMN_1250407	6.6007	6.71408	0.113371	NA	NA	NA	NA	NA	NA	NA	NA	NA	NA	NA	NA	NA	NA	NA	NA	NA	NA	NA	NA	NA	NA	NA	NA	NA	NA	NA
lncR.1542	NR_073205;ENSMUST00000184645	0.986283	NA	NA	NA	NA	ILMN_2706221	5.72233	5.81533	0.093	NA	NA	NA	NA	NA	NA	NA	NA	ILMN_2706221	6.72531	6.6968	-0.0285086	ILMN_2706221	5.05311	5.07468	0.0215653	ILMN_2706221	5.38333	5.3662	-0.0171283	NA	NA	NA	NA	A_51_P477736	6.0049	7.0987	1.0938	A_51_P477736	6.85915	9.30724	2.44809	ILMN_2706221	7.02522	6.94962	-0.0755976	NA	NA	NA
lncR.2243	ENSMUST00000066794;ENSMUST00000105727	0.985866	NA	NA	NA	NA	NA	NA	NA	NA	NA	NA	NA	NA	NA	NA	NA	NA	NA	NA	NA	NA	NA	NA	NA	NA	NA	NA	NA	NA	NA	NA	NA	NA	A_52_P581100	11.4017	11.5045	0.10282	A_52_P581100	10.4304	10.6463	0.215949	NA	NA	NA	NA	NA	NA	NA
lncR.3617	ENSMUST00000180067	0.983578	NA	NA	NA	NA	NA	NA	NA	NA	NA	NA	NA	NA	NA	NA	NA	NA	ILMN_1256538	7.69941	7.81213	0.112715	NA	NA	NA	NA	NA	NA	NA	NA	NA	NA	NA	NA	NA	NA	NA	NA	NA	NA	NA	NA	NA	NA	NA	NA	NA	NA	NA
lncR.3228	D030074N20	0.981037	1460023_at	3.34252	3.62128	0.278762	NA	NA	NA	NA	NA	NA	NA	NA	1460023_at	3.14194	3.63721	0.495279	NA	NA	NA	NA	NA	NA	NA	NA	NA	NA	NA	NA	1460023_at	3.75809	3.88717	0.129078	NA	NA	NA	NA	NA	NA	NA	NA	NA	NA	NA	NA	NA	NA	NA
lncR.2991	ENSMUST00000103302	0.98044	NA	NA	NA	NA	NA	NA	NA	NA	NA	NA	NA	NA	NA	NA	NA	NA	ILMN_2467429;ILMN_2499056	6.87805	6.90678	0.0287276	NA	NA	NA	NA	NA	NA	NA	NA	NA	NA	NA	NA	A_52_P685727	6.1044	6.19628	0.0918766	A_52_P685727	6.76352	7.21235	0.448834	NA	NA	NA	NA	NA	NA	NA
lncR.3166	ENSMUST00000103387	0.980298	NA	NA	NA	NA	NA	NA	NA	NA	NA	NA	NA	NA	NA	NA	NA	NA	ILMN_2510884	6.71344	6.80401	0.0905658	NA	NA	NA	NA	NA	NA	NA	NA	NA	NA	NA	NA	NA	NA	NA	NA	NA	NA	NA	NA	NA	NA	NA	NA	97569_at	6.45758	6.91803
lncR.3714	uc009qvk.1;ENSMUST00000184676	0.979887	1445593_at	3.30153	3.41826	0.116723	NA	NA	NA	NA	NA	NA	NA	NA	1445593_at	2.64401	3.2953	0.651295	NA	NA	NA	NA	NA	NA	NA	NA	NA	NA	NA	NA	1445593_at	3.56725	3.83733	0.270076	NA	NA	NA	NA	NA	NA	NA	NA	NA	NA	NA	NA	NA	NA	NA
lncR.2620	ENSMUST00000121173	0.976259	NA	NA	NA	NA	NA	NA	NA	NA	NA	NA	NA	NA	NA	NA	NA	NA	NA	NA	NA	NA	NA	NA	NA	NA	NA	NA	NA	NA	NA	NA	NA	NA	A_52_P322976	7.24299	7.47359	0.230598	A_52_P322976	8.12096	8.23969	0.118725	NA	NA	NA	NA	NA	NA	NA
lncR.3190	ENSMUST00000062429	0.974446	NA	NA	NA	NA	NA	NA	NA	NA	NA	NA	NA	NA	NA	NA	NA	NA	NA	NA	NA	NA	NA	NA	NA	NA	NA	NA	NA	NA	NA	NA	NA	NA	NA	NA	NA	NA	NA	NA	NA	NA	NA	NA	NA	NA	160492_at;100037_at	7.20006	8.19592
lncR.1651	NR_104580	0.970589	NA	NA	NA	NA	NA	NA	NA	NA	NA	NA	NA	NA	NA	NA	NA	NA	NA	NA	NA	NA	NA	NA	NA	NA	NA	NA	NA	NA	NA	NA	NA	NA	A_52_P313284;A_52_P313285	7.08288	7.56112	0.478241	A_52_P313284;A_52_P313285	7.75985	7.86839	0.108534	NA	NA	NA	NA	NA	NA	NA
lncR.752	ENSMUST00000181055	0.968711	NA	NA	NA	NA	NA	NA	NA	NA	NA	NA	NA	NA	NA	NA	NA	NA	ILMN_1228212	6.77213	6.88276	0.11063	NA	NA	NA	NA	NA	NA	NA	NA	NA	NA	NA	NA	NA	NA	NA	NA	NA	NA	NA	NA	NA	NA	NA	NA	NA	NA	NA
lncR.2687	ENSMUST00000117079	0.965786	NA	NA	NA	NA	NA	NA	NA	NA	NA	NA	NA	NA	NA	NA	NA	NA	ILMN_1259594	6.72489	6.83393	0.109042	NA	NA	NA	NA	NA	NA	NA	NA	NA	NA	NA	NA	NA	NA	NA	NA	NA	NA	NA	NA	NA	NA	NA	NA	NA	NA	NA
lncR.2434	uc029upo.1;NR_040645;ENSMUST00000129988	0.962421	1432323_at	3.51647	3.57466	0.0581892	NA	NA	NA	NA	NA	NA	NA	NA	1432323_at	2.87686	3.00599	0.129128	NA	NA	NA	NA	NA	NA	NA	NA	NA	NA	NA	NA	1432323_at	4.03394	4.25275	0.218815	A_51_P384051	5.86941	5.93753	0.0681181	A_51_P384051	6.14127	6.55164	0.410373	NA	NA	NA	NA	NA	NA	NA
lncR.1749	NR_110446	0.962393	1432351_at	3.34735	3.65576	0.308413	NA	NA	NA	NA	NA	NA	NA	NA	1432351_at	3.38449	3.46812	0.0836293	NA	NA	NA	NA	NA	NA	NA	NA	NA	NA	NA	NA	1432351_at	3.60186	3.99115	0.389292	NA	NA	NA	NA	NA	NA	NA	NA	NA	NA	NA	NA	NA	NA	NA
lncR.3006	ENSMUST00000103321	0.961971	NA	NA	NA	NA	NA	NA	NA	NA	NA	NA	NA	NA	NA	NA	NA	NA	ILMN_2631259	6.97303	7.12766	0.154631	NA	NA	NA	NA	NA	NA	NA	NA	NA	NA	NA	NA	NA	NA	NA	NA	NA	NA	NA	NA	NA	NA	NA	NA	96975_at;101656_f_at;97564_f_at	5.73825	6.18235
lncR.474	4933411B07;ENSMUST00000147937;NR_045922;ENSMUST00000154739	0.96154	1440521_x_at;1419804_at;1440520_a_at	3.9516	4.28728	0.335682	NA	NA	NA	NA	NA	NA	NA	NA	1440521_x_at;1419804_at;1440520_a_at	2.94657	3.1484	0.201827	ILMN_1229923	6.69241	6.70338	0.0109776	NA	NA	NA	NA	NA	NA	NA	NA	1440521_x_at;1419804_at;1440520_a_at	4.25358	4.55073	0.297147	NA	NA	NA	NA	NA	NA	NA	NA	NA	NA	NA	NA	NA	NA	NA
lncR.2730	NR_045694;uc008wuz.2;B020017P16	0.957735	1456841_at	3.22316	3.33832	0.115159	NA	NA	NA	NA	NA	NA	NA	NA	1456841_at	3.50936	4.04806	0.538708	NA	NA	NA	NA	NA	NA	NA	NA	NA	NA	NA	NA	1456841_at	3.63893	3.96397	0.325039	NA	NA	NA	NA	NA	NA	NA	NA	NA	NA	NA	NA	NA	NA	NA
lncR.1416	NR_028368;ENSMUST00000154854;1700021A20;ENSMUST00000125902	0.957179	NA	NA	NA	NA	NA	NA	NA	NA	NA	NA	NA	NA	NA	NA	NA	NA	NA	NA	NA	NA	NA	NA	NA	NA	NA	NA	NA	NA	NA	NA	NA	NA	A_52_P341115	5.94899	6.7667	0.817711	A_52_P341115	6.0332	6.13418	0.100975	NA	NA	NA	NA	NA	NA	NA
lncR.2714	NR_001584;uc012dsj.1	0.95594	NA	NA	NA	NA	ILMN_2879940	6.12433	6.19467	0.0703333	NA	NA	NA	NA	NA	NA	NA	NA	NA	NA	NA	NA	ILMN_2879940	5.73335	5.76818	0.03483	ILMN_2879940	5.60254	5.64241	0.0398759	NA	NA	NA	NA	NA	NA	NA	NA	NA	NA	NA	NA	ILMN_2879940	7.15413	7.20474	0.0506103	NA	NA	NA
lncR.437	ENSMUST00000128652	0.954243	NA	NA	NA	NA	NA	NA	NA	NA	NA	NA	NA	NA	NA	NA	NA	NA	ILMN_2524763	6.83317	6.94099	0.10782	NA	NA	NA	NA	NA	NA	NA	NA	NA	NA	NA	NA	NA	NA	NA	NA	NA	NA	NA	NA	NA	NA	NA	NA	NA	NA	NA
lncR.1196	ENSMUST00000184915	0.949497	1458659_at	3.31587	3.52401	0.208141	NA	NA	NA	NA	NA	NA	NA	NA	1458659_at	3.049	3.22142	0.172418	NA	NA	NA	NA	NA	NA	NA	NA	NA	NA	NA	NA	1458659_at	3.80114	4.03457	0.23343	NA	NA	NA	NA	NA	NA	NA	NA	NA	NA	NA	NA	NA	NA	NA
lncR.3928	uc029xmf.1;NR_045453;ENSMUST00000189166	0.948989	NA	NA	NA	NA	NA	NA	NA	NA	NA	NA	NA	NA	NA	NA	NA	NA	NA	NA	NA	NA	NA	NA	NA	NA	NA	NA	NA	NA	NA	NA	NA	NA	A_51_P305752	5.83005	5.91977	0.0897252	A_51_P305752	5.84511	6.28803	0.442925	NA	NA	NA	NA	NA	NA	NA
lncR.1682	ENSMUST00000165299	0.948562	NA	NA	NA	NA	NA	NA	NA	NA	NA	NA	NA	NA	NA	NA	NA	NA	ILMN_2539172	7.01342	7.12061	0.107192	NA	NA	NA	NA	NA	NA	NA	NA	NA	NA	NA	NA	NA	NA	NA	NA	NA	NA	NA	NA	NA	NA	NA	NA	NA	NA	NA
lncR.1220	NR_038077;ENSMUST00000153646;ENSMUST00000145637;ENSMUST00000143392	0.947782	1438544_at	4.7149	4.90819	0.193296	NA	NA	NA	NA	NA	NA	NA	NA	1438544_at	3.51779	3.67503	0.157237	NA	NA	NA	NA	NA	NA	NA	NA	NA	NA	NA	NA	1438544_at	4.84602	5.24642	0.400406	NA	NA	NA	NA	NA	NA	NA	NA	NA	NA	NA	NA	NA	NA	NA
lncR.3940	ENSMUST00000117075	0.942939	NA	NA	NA	NA	NA	NA	NA	NA	NA	NA	NA	NA	NA	NA	NA	NA	ILMN_1231067	6.66352	6.77038	0.106856	NA	NA	NA	NA	NA	NA	NA	NA	NA	NA	NA	NA	NA	NA	NA	NA	NA	NA	NA	NA	NA	NA	NA	NA	NA	NA	NA
lncR.1454	NR_040521;uc007zfw.2;ENSMUST00000142270;NR_040522;uc007zfx.1;ENSMUST00000099759;ENSMUST00000147181;ENSMUST00000130331	0.942757	1431790_at	2.89785	3.06024	0.162386	NA	NA	NA	NA	NA	NA	NA	NA	1431790_at	3.46679	3.73304	0.266242	NA	NA	NA	NA	NA	NA	NA	NA	NA	NA	NA	NA	1431790_at	3.41887	3.59106	0.17219	A_52_P778486	5.7978	5.84305	0.0452409	A_52_P778486	5.76065	5.78182	0.0211748	NA	NA	NA	NA	NA	NA	NA
lncR.2365	ENSMUST00000181021;9330119I17	0.94015	NA	NA	NA	NA	NA	NA	NA	NA	NA	NA	NA	NA	NA	NA	NA	NA	ILMN_2519402	6.69974	6.80646	0.106724	NA	NA	NA	NA	NA	NA	NA	NA	NA	NA	NA	NA	NA	NA	NA	NA	NA	NA	NA	NA	NA	NA	NA	NA	NA	NA	NA
lncR.1005	uc007pou.1;ENSMUST00000103561	0.940109	NA	NA	NA	NA	NA	NA	NA	NA	NA	NA	NA	NA	NA	NA	NA	NA	NA	NA	NA	NA	NA	NA	NA	NA	NA	NA	NA	NA	NA	NA	NA	NA	A_51_P354616	6.08205	6.7692	0.687141	A_51_P354616	6.3662	6.46267	0.0964697	NA	NA	NA	NA	NA	NA	NA
lncR.2521	ENSMUST00000181237	0.939443	NA	NA	NA	NA	NA	NA	NA	NA	NA	NA	NA	NA	NA	NA	NA	NA	NA	NA	NA	NA	NA	NA	NA	NA	NA	NA	NA	NA	NA	NA	NA	NA	A_52_P382731	8.34469	8.5247	0.180012	A_52_P382731	6.83458	6.94496	0.110379	NA	NA	NA	NA	NA	NA	NA
lncR.2380	NR_001579;uc008qmy.1;ENSMUST00000082862	0.938325	NA	NA	NA	NA	NA	NA	NA	NA	NA	NA	NA	NA	NA	NA	NA	NA	NA	NA	NA	NA	NA	NA	NA	NA	NA	NA	NA	NA	NA	NA	NA	NA	A_52_P544476	6.99782	7.08863	0.0908087	A_52_P544476	8.14945	8.49119	0.341741	NA	NA	NA	NA	NA	NA	NA
lncR.774	uc007njk.2;NR_045050;uc029rrx.1;NR_045051	0.937521	1453953_at	3.67264	3.91599	0.243352	NA	NA	NA	NA	NA	NA	NA	NA	1453953_at	3.7212	5.21928	1.49809	NA	NA	NA	NA	NA	NA	NA	NA	NA	NA	NA	NA	1453953_at	4.2115	4.20381	-0.00768673	NA	NA	NA	NA	NA	NA	NA	NA	NA	NA	NA	NA	NA	NA	NA
lncR.1414	uc007zwk.1;ENSMUST00000181232	0.937375	NA	NA	NA	NA	NA	NA	NA	NA	NA	NA	NA	NA	NA	NA	NA	NA	ILMN_2587365	6.8842	6.99092	0.10672	NA	NA	NA	NA	NA	NA	NA	NA	NA	NA	NA	NA	NA	NA	NA	NA	NA	NA	NA	NA	NA	NA	NA	NA	NA	NA	NA
lncR.2218	NR_040358;uc012cii.1;ENSMUST00000123944	0.93638	1441203_at	4.82272	4.93771	0.114988	NA	NA	NA	NA	NA	NA	NA	NA	1441203_at	3.08589	3.24326	0.157378	NA	NA	NA	NA	NA	NA	NA	NA	NA	NA	NA	NA	1441203_at	4.55114	4.94625	0.395104	NA	NA	NA	NA	NA	NA	NA	NA	NA	NA	NA	NA	NA	NA	NA
lncR.1389	ENSMUST00000181817	0.935146	1446058_at	3.96749	4.3662	0.398707	NA	NA	NA	NA	NA	NA	NA	NA	1446058_at	3.37825	3.46445	0.0861938	NA	NA	NA	NA	NA	NA	NA	NA	NA	NA	NA	NA	1446058_at	3.90227	4.2834	0.381128	NA	NA	NA	NA	NA	NA	NA	NA	NA	NA	NA	NA	NA	NA	NA
lncR.2007	NR_046014;uc008msz.1;ENSMUST00000152542	0.934613	NA	NA	NA	NA	NA	NA	NA	NA	NA	NA	NA	NA	NA	NA	NA	NA	ILMN_1244108	7.00489	7.1104	0.1055	NA	NA	NA	NA	NA	NA	NA	NA	NA	NA	NA	NA	NA	NA	NA	NA	NA	NA	NA	NA	NA	NA	NA	NA	NA	NA	NA
lncR.920	ENSMUST00000103556	0.931866	NA	NA	NA	NA	NA	NA	NA	NA	NA	NA	NA	NA	NA	NA	NA	NA	ILMN_2452565	6.62613	6.73129	0.105156	NA	NA	NA	NA	NA	NA	NA	NA	NA	NA	NA	NA	NA	NA	NA	NA	NA	NA	NA	NA	NA	NA	NA	NA	NA	NA	NA
lncR.619	ENSMUST00000117794	0.931673	NA	NA	NA	NA	NA	NA	NA	NA	NA	NA	NA	NA	NA	NA	NA	NA	NA	NA	NA	NA	NA	NA	NA	NA	NA	NA	NA	NA	NA	NA	NA	NA	A_52_P80234	6.25566	6.37268	0.117026	A_52_P80234	7.04657	7.16501	0.11844	NA	NA	NA	NA	NA	NA	NA
lncR.1931	NR_040633;uc029txl.1;ENSMUST00000123210	0.930459	1433039_at	3.8744	4.08512	0.210726	NA	NA	NA	NA	NA	NA	NA	NA	1433039_at	2.76857	2.93106	0.162493	NA	NA	NA	NA	NA	NA	NA	NA	NA	NA	NA	NA	1433039_at	3.91116	4.22959	0.31843	NA	NA	NA	NA	NA	NA	NA	NA	NA	NA	NA	NA	NA	NA	NA
lncR.3351	uc009kfa.1	0.930429	1432274_at	4.94062	5.06112	0.1205	NA	NA	NA	NA	NA	NA	NA	NA	1432274_at	3.00993	3.15945	0.149513	NA	NA	NA	NA	NA	NA	NA	NA	NA	NA	NA	NA	1432274_at	4.5904	5.09027	0.499867	NA	NA	NA	NA	NA	NA	NA	NA	NA	NA	NA	NA	NA	NA	NA
lncR.368	NR_040646;uc007fpb.1	0.930241	1457993_at	3.81829	4.12007	0.301776	NA	NA	NA	NA	1423090_x_at	11.8461	11.7323	-0.113813	1457993_at	3.09468	3.18046	0.0857799	NA	NA	NA	NA	NA	NA	NA	NA	NA	NA	NA	NA	1457993_at	3.76093	4.14524	0.38431	NA	NA	NA	NA	NA	NA	NA	NA	NA	NA	NA	NA	92636_f_at	11.2443	10.9919
lncR.1553	1700038P13	0.929132	NA	NA	NA	NA	NA	NA	NA	NA	NA	NA	NA	NA	NA	NA	NA	NA	ILMN_2522224	6.61899	6.72413	0.105147	NA	NA	NA	NA	NA	NA	NA	NA	NA	NA	NA	NA	NA	NA	NA	NA	NA	NA	NA	NA	NA	NA	NA	NA	NA	NA	NA
lncR.1460	ENSMUST00000127115	0.928228	1446696_at	4.21853	4.38067	0.162134	NA	NA	NA	NA	NA	NA	NA	NA	1446696_at	3.38258	3.47334	0.0907518	NA	NA	NA	NA	NA	NA	NA	NA	NA	NA	NA	NA	1446696_at	4.06655	4.38351	0.316958	A_52_P1084561	5.8776	5.88564	0.00803836	A_52_P1084561	5.82446	6.04343	0.218971	NA	NA	NA	NA	NA	NA	NA
lncR.1159	NR_045712;uc029smh.1	0.928119	1432058_at	3.37639	3.49853	0.122139	NA	NA	NA	NA	NA	NA	NA	NA	1432058_at	3.09776	3.20181	0.104049	NA	NA	NA	NA	NA	NA	NA	NA	NA	NA	NA	NA	1432058_at	3.68988	3.9401	0.250215	A_52_P1035446	5.87532	5.89609	0.0207737	A_52_P1035446	5.79302	5.84388	0.0508532	NA	NA	NA	NA	NA	NA	NA
lncR.1768	uc008goo.1;ENSMUST00000142025	0.921389	NA	NA	NA	NA	NA	NA	NA	NA	NA	NA	NA	NA	NA	NA	NA	NA	NA	NA	NA	NA	NA	NA	NA	NA	NA	NA	NA	NA	NA	NA	NA	NA	A_51_P510367	5.89019	5.98713	0.0969397	A_51_P510367	5.79199	5.91514	0.123154	NA	NA	NA	NA	NA	NA	NA
lncR.2468	ENSMUST00000121539	0.921011	NA	NA	NA	NA	NA	NA	NA	NA	NA	NA	NA	NA	NA	NA	NA	NA	ILMN_1256798	6.81606	6.92056	0.104497	NA	NA	NA	NA	NA	NA	NA	NA	NA	NA	NA	NA	NA	NA	NA	NA	NA	NA	NA	NA	NA	NA	NA	NA	NA	NA	NA
lncR.1905	ENSMUST00000146702	0.919286	1453938_at	5.23778	5.50282	0.265037	NA	NA	NA	NA	NA	NA	NA	NA	1453938_at	3.64237	3.75145	0.109079	NA	NA	NA	NA	NA	NA	NA	NA	NA	NA	NA	NA	1453938_at	5.34221	5.98722	0.64501	NA	NA	NA	NA	NA	NA	NA	NA	NA	NA	NA	NA	NA	NA	NA
lncR.1967	uc008lfp.1;uc012bzq.1;ENSMUST00000136401;ENSMUST00000111270;NR_110333;ENSMUST00000099699;ENSMUST00000145926	0.915662	NA	NA	NA	NA	NA	NA	NA	NA	NA	NA	NA	NA	NA	NA	NA	NA	ILMN_1224749	7.01241	7.1152	0.102796	NA	NA	NA	NA	NA	NA	NA	NA	NA	NA	NA	NA	NA	NA	NA	NA	NA	NA	NA	NA	NA	NA	NA	NA	NA	NA	NA
lncR.2568	ENSMUST00000068663	0.915206	NA	NA	NA	NA	ILMN_2966687	5.71067	5.84433	0.133667	NA	NA	NA	NA	NA	NA	NA	NA	ILMN_2966687	6.71891	6.80775	0.088842	ILMN_2966687	5.32553	5.19771	-0.127822	ILMN_2966687	5.19964	5.30924	0.1096	NA	NA	NA	NA	NA	NA	NA	NA	NA	NA	NA	NA	ILMN_2966687	7.04411	6.99771	-0.0464033	NA	NA	NA
lncR.341	ENSMUST00000097355;ENSMUST00000166792	0.914171	1432251_at	3.91521	3.98588	0.0706624	NA	NA	NA	NA	1427738_at;1432408_a_at	2.05277	4.28062	2.22785	1432251_at	3.31086	3.72044	0.409579	NA	NA	NA	NA	NA	NA	NA	NA	NA	NA	NA	NA	1432251_at	3.90755	4.06401	0.156462	A_51_P239955	5.90451	5.96086	0.0563491	A_51_P239955	5.87627	5.98306	0.106793	NA	NA	NA	NA	98764_at	4.28889	3.56824
lncR.2908	uc008zfe.1	0.913857	NA	NA	NA	NA	NA	NA	NA	NA	NA	NA	NA	NA	NA	NA	NA	NA	ILMN_1218759	6.68835	6.60844	-0.0799106	NA	NA	NA	NA	NA	NA	NA	NA	NA	NA	NA	NA	A_52_P779224	7.40559	7.75016	0.344573	A_52_P779224	7.68827	8.0695	0.38123	NA	NA	NA	NA	NA	NA	NA
lncR.2347	ENSMUST00000181591	0.913007	NA	NA	NA	NA	NA	NA	NA	NA	NA	NA	NA	NA	NA	NA	NA	NA	ILMN_1248972	6.71384	6.81661	0.102773	NA	NA	NA	NA	NA	NA	NA	NA	NA	NA	NA	NA	NA	NA	NA	NA	NA	NA	NA	NA	NA	NA	NA	NA	NA	NA	NA
lncR.1348	ENSMUST00000181935	0.909823	NA	NA	NA	NA	NA	NA	NA	NA	NA	NA	NA	NA	NA	NA	NA	NA	NA	NA	NA	NA	NA	NA	NA	NA	NA	NA	NA	NA	NA	NA	NA	NA	NA	NA	NA	NA	NA	NA	NA	NA	NA	NA	NA	NA	96339_at	4.35903	5.25737
lncR.1363	uc007ydb.1;3010002C02	0.907742	1436478_at;1434613_at	5.97336	6.1112	0.137836	NA	NA	NA	NA	NA	NA	NA	NA	1436478_at;1434613_at	8.95066	8.08196	-0.868701	ILMN_2447068	6.85927	6.86129	0.00202011	NA	NA	NA	NA	NA	NA	NA	NA	1436478_at;1434613_at	7.1349	8.11545	0.980553	A_52_P628654	10.3789	10.4561	0.0771788	A_52_P628654	9.94901	10.8392	0.890221	NA	NA	NA	NA	NA	NA	NA
lncR.724	NR_030735;NR_030733;NR_030734;uc011ynu.1;uc007nww.2;uc007nwx.2;ENSMUST00000186463;ENSMUST00000185822;ENSMUST00000095617	0.907563	1455085_at	3.08681	3.14522	0.0584087	NA	NA	NA	NA	NA	NA	NA	NA	1455085_at	3.14744	3.16957	0.0221305	ILMN_2761449	6.6665	6.85812	0.191616	NA	NA	NA	NA	NA	NA	NA	NA	1455085_at	3.47679	3.66752	0.190728	A_52_P150436	6.3466	6.53604	0.189447	A_52_P150436	6.88537	7.45614	0.570771	NA	NA	NA	NA	NA	NA	NA
lncR.2038	uc008ods.1;1700110N21;1700106B18;1700039O17	0.905284	NA	NA	NA	NA	NA	NA	NA	NA	NA	NA	NA	NA	NA	NA	NA	NA	NA	NA	NA	NA	NA	NA	NA	NA	NA	NA	NA	NA	NA	NA	NA	NA	A_51_P413725	5.82075	5.96409	0.14334	A_51_P413725	5.738	5.84311	0.105109	NA	NA	NA	NA	NA	NA	NA
lncR.2476	ENSMUST00000052502	0.905167	1430844_at	5.6155	5.78311	0.167612	NA	NA	NA	NA	NA	NA	NA	NA	1430844_at	4.1601	4.3032	0.143101	NA	NA	NA	NA	NA	NA	NA	NA	NA	NA	NA	NA	1430844_at	4.50556	4.97115	0.465593	NA	NA	NA	NA	NA	NA	NA	NA	NA	NA	NA	NA	NA	NA	NA
lncR.2800	NR_045369;uc029vog.1;ENSMUST00000161697	0.903535	1431992_at	4.89686	5.26661	0.369752	NA	NA	NA	NA	NA	NA	NA	NA	1431992_at	3.18993	2.97335	-0.216584	NA	NA	NA	NA	NA	NA	NA	NA	NA	NA	NA	NA	1431992_at	5.58988	5.98291	0.393035	NA	NA	NA	NA	NA	NA	NA	NA	NA	NA	NA	NA	NA	NA	NA
lncR.1951	NR_040370;uc008khk.1;ENSMUST00000138195	0.902555	1456719_at	2.55586	2.77895	0.223086	NA	NA	NA	NA	NA	NA	NA	NA	1456719_at	2.98098	3.8003	0.819317	NA	NA	NA	NA	NA	NA	NA	NA	NA	NA	NA	NA	1456719_at	3.3326	3.55014	0.217539	NA	NA	NA	NA	NA	NA	NA	NA	NA	NA	NA	NA	NA	NA	NA
lncR.3870	ENSMUST00000117894	0.902512	NA	NA	NA	NA	NA	NA	NA	NA	NA	NA	NA	NA	NA	NA	NA	NA	ILMN_1234950	7.0139	7.11514	0.101243	NA	NA	NA	NA	NA	NA	NA	NA	NA	NA	NA	NA	NA	NA	NA	NA	NA	NA	NA	NA	NA	NA	NA	NA	NA	NA	NA
lncR.2661	uc008ulc.1;ENSMUST00000155069	0.901042	1442020_at	3.77018	4.0414	0.271215	NA	NA	NA	NA	NA	NA	NA	NA	1442020_at	3.26305	3.12785	-0.135198	NA	NA	NA	NA	NA	NA	NA	NA	NA	NA	NA	NA	1442020_at	3.80342	4.28892	0.485501	NA	NA	NA	NA	NA	NA	NA	NA	NA	NA	NA	NA	NA	NA	NA
lncR.4093	ENSMUST00000175942;ENSMUST00000175825;NR_015600	0.896111	NA	NA	NA	NA	NA	NA	NA	NA	NA	NA	NA	NA	NA	NA	NA	NA	NA	NA	NA	NA	NA	NA	NA	NA	NA	NA	NA	NA	NA	NA	NA	NA	A_52_P357314;A_51_P265643;A_51_P417677	6.49327	6.57556	0.0822909	A_52_P357314;A_51_P265643;A_51_P417677	6.83077	7.1845	0.353733	NA	NA	NA	NA	NA	NA	NA
lncR.1024	A730081D07;ENSMUST00000153685	0.895929	NA	NA	NA	NA	NA	NA	NA	NA	NA	NA	NA	NA	NA	NA	NA	NA	ILMN_2427324	6.64497	6.57368	-0.0712889	NA	NA	NA	NA	NA	NA	NA	NA	NA	NA	NA	NA	A_51_P371635	6.91429	7.21922	0.304931	A_51_P371635	7.53512	7.96986	0.434742	NA	NA	NA	NA	NA	NA	NA
lncR.3225	ENSMUST00000171004	0.89319	NA	NA	NA	NA	NA	NA	NA	NA	NA	NA	NA	NA	NA	NA	NA	NA	NA	NA	NA	NA	NA	NA	NA	NA	NA	NA	NA	NA	NA	NA	NA	NA	A_52_P330868	5.82836	6.08834	0.259978	A_52_P330868	5.76453	5.85766	0.093131	NA	NA	NA	NA	NA	NA	NA
lncR.1625	ENSMUST00000172475	0.889862	NA	NA	NA	NA	NA	NA	NA	NA	NA	NA	NA	NA	NA	NA	NA	NA	NA	NA	NA	NA	NA	NA	NA	NA	NA	NA	NA	NA	NA	NA	NA	NA	NA	NA	NA	NA	NA	NA	NA	NA	NA	NA	NA	NA	95467_at	7.334	8.19936
lncR.3245	ENSMUST00000058336	0.889664	NA	NA	NA	NA	NA	NA	NA	NA	NA	NA	NA	NA	NA	NA	NA	NA	ILMN_1215123	6.98636	7.08594	0.0995751	NA	NA	NA	NA	NA	NA	NA	NA	NA	NA	NA	NA	NA	NA	NA	NA	NA	NA	NA	NA	NA	NA	NA	NA	NA	NA	NA
lncR.364	ENSMUST00000190260;ENSMUST00000189619;NR_038039;uc007fkn.2;ENSMUST00000186036;ENSMUST00000191223;ENSMUST00000188279	0.889594	1441078_at	3.2339	3.22804	-0.00586274	NA	NA	NA	NA	NA	NA	NA	NA	1441078_at	3.39981	3.80887	0.409063	NA	NA	NA	NA	NA	NA	NA	NA	NA	NA	NA	NA	1441078_at	3.48314	3.92822	0.445078	NA	NA	NA	NA	NA	NA	NA	NA	NA	NA	NA	NA	97542_at	6.26137	6.42479
lncR.2216	ENSMUST00000155674	0.888704	1445604_at	4.21548	4.306	0.0905243	NA	NA	NA	NA	NA	NA	NA	NA	1445604_at	3.72934	4.30264	0.573306	NA	NA	NA	NA	NA	NA	NA	NA	NA	NA	NA	NA	1445604_at	4.72534	5.09891	0.373567	NA	NA	NA	NA	NA	NA	NA	NA	NA	NA	NA	NA	NA	NA	NA
lncR.795	NR_046045;uc029rua.1;ENSMUST00000187123	0.888111	1432319_at	4.29642	4.26791	-0.028517	NA	NA	NA	NA	NA	NA	NA	NA	1432319_at	3.43427	3.70682	0.272547	ILMN_1215197	6.58547	6.73275	0.14728	NA	NA	NA	NA	NA	NA	NA	NA	1432319_at	3.84567	4.19261	0.34694	NA	NA	NA	NA	NA	NA	NA	NA	NA	NA	NA	NA	NA	NA	NA
lncR.22	ENSMUST00000191574	0.88738	NA	NA	NA	NA	NA	NA	NA	NA	NA	NA	NA	NA	NA	NA	NA	NA	NA	NA	NA	NA	NA	NA	NA	NA	NA	NA	NA	NA	NA	NA	NA	NA	A_52_P398211	7.41091	7.69414	0.283231	A_52_P398211	7.60787	7.69917	0.0913039	NA	NA	NA	NA	NA	NA	NA
lncR.2834	NR_027362	0.88713	NA	NA	NA	NA	NA	NA	NA	NA	NA	NA	NA	NA	NA	NA	NA	NA	ILMN_1227564	7.15744	7.25665	0.0992069	NA	NA	NA	NA	NA	NA	NA	NA	NA	NA	NA	NA	NA	NA	NA	NA	NA	NA	NA	NA	NA	NA	NA	NA	NA	NA	NA
lncR.772	NR_015602;uc007nil.1;ENSMUST00000140105;ENSMUST00000151637;ENSMUST00000148740;uc007nim.1;ENSMUST00000145769;ENSMUST00000144109	0.886542	NA	NA	NA	NA	NA	NA	NA	NA	NA	NA	NA	NA	NA	NA	NA	NA	ILMN_1256977	6.70033	6.72223	0.0218979	NA	NA	NA	NA	NA	NA	NA	NA	NA	NA	NA	NA	A_52_P226348	7.15219	8.14547	0.993274	A_52_P226348	9.88632	9.99587	0.10955	NA	NA	NA	NA	NA	NA	NA
lncR.3011	ENSMUST00000103327	0.886345	NA	NA	NA	NA	NA	NA	NA	NA	NA	NA	NA	NA	NA	NA	NA	NA	ILMN_1235639	6.81629	6.9162	0.0999033	NA	NA	NA	NA	NA	NA	NA	NA	NA	NA	NA	NA	A_52_P21066	5.85263	5.89148	0.0388542	A_52_P21066	5.75345	5.80965	0.0561981	NA	NA	NA	NA	NA	NA	NA
lncR.2483	ENSMUST00000118903	0.884607	NA	NA	NA	NA	NA	NA	NA	NA	NA	NA	NA	NA	NA	NA	NA	NA	ILMN_1225869	6.75611	6.85528	0.0991758	NA	NA	NA	NA	NA	NA	NA	NA	NA	NA	NA	NA	NA	NA	NA	NA	NA	NA	NA	NA	NA	NA	NA	NA	NA	NA	NA
lncR.2455	uc029uqb.1;NR_040663;ENSMUST00000144039	0.882298	1431546_at	3.76712	3.94586	0.178736	NA	NA	NA	NA	NA	NA	NA	NA	1431546_at	3.12981	3.28714	0.157326	NA	NA	NA	NA	NA	NA	NA	NA	NA	NA	NA	NA	1431546_at	4.14687	4.4565	0.309631	NA	NA	NA	NA	NA	NA	NA	NA	NA	NA	NA	NA	NA	NA	NA
lncR.3270	ENSMUST00000127010	0.880177	1458283_at	3.69555	3.82276	0.127212	NA	NA	NA	NA	NA	NA	NA	NA	1458283_at	3.13992	3.24332	0.103398	ILMN_1257921	6.7515	6.78266	0.0311606	NA	NA	NA	NA	NA	NA	NA	NA	1458283_at	4.05855	4.41608	0.357527	NA	NA	NA	NA	NA	NA	NA	NA	NA	NA	NA	NA	NA	NA	NA
lncR.1690	NR_033454;uc012bcv.1	0.879594	NA	NA	NA	NA	NA	NA	NA	NA	NA	NA	NA	NA	NA	NA	NA	NA	ILMN_1256801	6.67002	6.76771	0.0976904	NA	NA	NA	NA	NA	NA	NA	NA	NA	NA	NA	NA	NA	NA	NA	NA	NA	NA	NA	NA	NA	NA	NA	NA	NA	NA	NA
lncR.446	ENSMUST00000150973	0.879095	1441638_at	3.55691	3.66741	0.110501	NA	NA	NA	NA	NA	NA	NA	NA	1441638_at	3.05636	3.53057	0.47421	NA	NA	NA	NA	NA	NA	NA	NA	NA	NA	NA	NA	1441638_at	3.91242	4.1303	0.217885	NA	NA	NA	NA	NA	NA	NA	NA	NA	NA	NA	NA	NA	NA	NA
lncR.373	ENSMUST00000187366	0.878488	1458474_at	5.66357	5.92777	0.264205	ILMN_1250983	14.3827	13.96	-0.422667	NA	NA	NA	NA	1458474_at	4.81263	4.73548	-0.0771439	NA	NA	NA	NA	ILMN_1250983	15.0892	14.9292	-0.159928	ILMN_1250983	12.3273	11.9477	-0.379603	1458474_at	5.22266	5.67668	0.454026	NA	NA	NA	NA	NA	NA	NA	NA	ILMN_1250983	14.8157	14.6392	-0.176551	NA	NA	NA
lncR.1880	NR_033470;uc012boz.1;uc008igh.2;NR_033471;B020005M07	0.875279	1439480_at	3.48376	3.96065	0.476887	NA	NA	NA	NA	NA	NA	NA	NA	1439480_at	3.62221	3.75898	0.13677	NA	NA	NA	NA	NA	NA	NA	NA	NA	NA	NA	NA	1439480_at	3.88777	4.19986	0.312089	NA	NA	NA	NA	NA	NA	NA	NA	NA	NA	NA	NA	NA	NA	NA
lncR.3132	ENSMUST00000103340	0.873909	1427856_a_at;1427857_x_at	2.8658	2.99122	0.125426	NA	NA	NA	NA	1427856_a_at;1427857_x_at	3.20777	3.45623	0.248461	1427856_a_at;1427857_x_at	2.98581	3.14942	0.16361	NA	NA	NA	NA	NA	NA	NA	NA	NA	NA	NA	NA	1427856_a_at;1427857_x_at	3.39059	3.5934	0.202807	NA	NA	NA	NA	NA	NA	NA	NA	NA	NA	NA	NA	NA	NA	NA
lncR.1551	ENSMUST00000180880	0.873548	NA	NA	NA	NA	NA	NA	NA	NA	NA	NA	NA	NA	NA	NA	NA	NA	NA	NA	NA	NA	NA	NA	NA	NA	NA	NA	NA	NA	NA	NA	NA	NA	A_51_P215143	9.50292	10.9145	1.41162	A_51_P215143	11.1562	10.9135	-0.24266	NA	NA	NA	NA	NA	NA	NA
lncR.1188	NR_033550;uc007smb.1;ENSMUST00000090409	0.873475	NA	NA	NA	NA	NA	NA	NA	NA	NA	NA	NA	NA	NA	NA	NA	NA	NA	NA	NA	NA	NA	NA	NA	NA	NA	NA	NA	NA	NA	NA	NA	NA	A_52_P208325	5.95278	6.03157	0.0787884	A_52_P208325	6.24622	6.63215	0.38593	NA	NA	NA	NA	NA	NA	NA
lncR.2349	NR_045641	0.871705	NA	NA	NA	NA	NA	NA	NA	NA	NA	NA	NA	NA	NA	NA	NA	NA	ILMN_2670074	6.80055	6.82495	0.0243984	NA	NA	NA	NA	NA	NA	NA	NA	NA	NA	NA	NA	A_52_P415771;A_51_P431863	5.87978	5.99828	0.118504	A_52_P415771;A_51_P431863	6.15362	6.38407	0.230457	NA	NA	NA	NA	NA	NA	NA
lncR.1478	uc012ajd.1;uc008aeb.1;NR_015491;uc008aec.2	0.870809	NA	NA	NA	NA	NA	NA	NA	NA	NA	NA	NA	NA	NA	NA	NA	NA	NA	NA	NA	NA	NA	NA	NA	NA	NA	NA	NA	NA	NA	NA	NA	NA	A_51_P205812	9.51761	9.60261	0.0850003	A_51_P205812	9.26993	9.45532	0.185389	NA	NA	NA	NA	NA	NA	NA
lncR.2774	ENSMUST00000159244	0.870629	1432487_at	3.3326	3.08956	-0.243041	NA	NA	NA	NA	NA	NA	NA	NA	1432487_at	3.07727	3.50319	0.425919	ILMN_2547999	6.79299	6.79432	0.00133074	NA	NA	NA	NA	NA	NA	NA	NA	1432487_at	3.75456	4.01093	0.256376	A_51_P191293	6.30867	6.73276	0.424092	A_51_P191293	6.70904	7.19902	0.489987	NA	NA	NA	NA	NA	NA	NA
lncR.433	ENSMUST00000117261	0.869699	NA	NA	NA	NA	NA	NA	NA	NA	NA	NA	NA	NA	NA	NA	NA	NA	ILMN_2534316	6.87822	6.97429	0.0960677	NA	NA	NA	NA	NA	NA	NA	NA	NA	NA	NA	NA	NA	NA	NA	NA	NA	NA	NA	NA	NA	NA	NA	NA	NA	NA	NA
lncR.17	ENSMUST00000178167	0.867386	NA	NA	NA	NA	NA	NA	NA	NA	NA	NA	NA	NA	NA	NA	NA	NA	NA	NA	NA	NA	NA	NA	NA	NA	NA	NA	NA	NA	NA	NA	NA	NA	A_52_P648246	7.86004	8.0879	0.227865	A_52_P648246	8.18967	8.27701	0.0873432	NA	NA	NA	NA	NA	NA	NA
lncR.2937	uc009auf.1	0.864815	NA	NA	NA	NA	NA	NA	NA	NA	NA	NA	NA	NA	NA	NA	NA	NA	ILMN_1218143	6.71904	6.81416	0.0951222	NA	NA	NA	NA	NA	NA	NA	NA	NA	NA	NA	NA	NA	NA	NA	NA	NA	NA	NA	NA	NA	NA	NA	NA	NA	NA	NA
lncR.637	NR_077059;ENSMUST00000140673;2610027K06;ENSMUST00000136117;ENSMUST00000128213	0.864257	1444060_at	3.23346	3.48392	0.250454	NA	NA	NA	NA	NA	NA	NA	NA	1444060_at	3.14222	3.20503	0.0628026	NA	NA	NA	NA	NA	NA	NA	NA	NA	NA	NA	NA	1444060_at	3.55134	3.83815	0.286812	A_52_P150273	5.86076	5.86679	0.00603015	A_52_P150273	5.76603	5.79774	0.0317068	NA	NA	NA	NA	NA	NA	NA
lncR.1629	ENSMUST00000075152	0.862389	NA	NA	NA	NA	NA	NA	NA	NA	NA	NA	NA	NA	NA	NA	NA	NA	ILMN_1260086	6.95951	7.05444	0.0949286	NA	NA	NA	NA	NA	NA	NA	NA	NA	NA	NA	NA	NA	NA	NA	NA	NA	NA	NA	NA	NA	NA	NA	NA	NA	NA	NA
lncR.2994	ENSMUST00000103305	0.862335	NA	NA	NA	NA	NA	NA	NA	NA	NA	NA	NA	NA	NA	NA	NA	NA	NA	NA	NA	NA	NA	NA	NA	NA	NA	NA	NA	NA	NA	NA	NA	NA	A_52_P765764;A_51_P515985	5.9445	6.2129	0.268406	A_52_P765764;A_51_P515985	5.99259	6.07729	0.0847011	NA	NA	NA	NA	NA	NA	NA
lncR.2035	ENSMUST00000118388	0.862094	1438180_x_at	11.1026	11.3766	0.273994	ILMN_2972392	7.54467	7.58	0.0353333	1438180_x_at	12.0979	12.3445	0.246637	1438180_x_at	12.1398	12.1716	0.0318167	ILMN_2419841	9.01814	8.94476	-0.073376	ILMN_2972392	8.89482	9.43233	0.537515	ILMN_2972392	5.89713	5.97203	0.0748958	1438180_x_at	12.0726	12.2949	0.222384	A_52_P466741	14.0336	14.0688	0.0352397	A_52_P466741	13.7938	14.3996	0.605795	ILMN_2972392	8.9199	8.66859	-0.251319	NA	NA	NA
lncR.2331	ENSMUST00000187361;ENSMUST00000180833	0.860838	1432634_at	3.31713	3.46028	0.143146	NA	NA	NA	NA	1432634_at	1.81126	3.31247	1.50121	1432634_at	2.872	2.81497	-0.0570262	ILMN_1244830	7.1472	7.19127	0.0440673	NA	NA	NA	NA	NA	NA	NA	NA	1432634_at	3.55611	3.82635	0.27024	A_51_P217273	6.25868	6.56122	0.302538	A_51_P217273	6.69057	6.5405	-0.150073	NA	NA	NA	NA	NA	NA	NA
lncR.3561	NR_015574;ENSMUST00000145562;4930513N10;ENSMUST00000098472;ENSMUST00000132616	0.860283	1441278_at;1457415_a_at;1442152_at	3.16347	3.28531	0.121838	NA	NA	NA	NA	NA	NA	NA	NA	1441278_at;1457415_a_at;1442152_at	4.78876	4.9324	0.143643	ILMN_1229319	6.74007	6.84052	0.100453	NA	NA	NA	NA	NA	NA	NA	NA	1441278_at;1457415_a_at;1442152_at	3.63058	3.75485	0.124269	A_52_P499299	5.96908	6.22003	0.250944	A_52_P499299	5.91469	5.96508	0.0503928	NA	NA	NA	NA	NA	NA	NA
lncR.4026	ENSMUST00000122196	0.859973	NA	NA	NA	NA	NA	NA	NA	NA	NA	NA	NA	NA	NA	NA	NA	NA	ILMN_2532279	6.71073	6.80542	0.0946911	NA	NA	NA	NA	NA	NA	NA	NA	NA	NA	NA	NA	NA	NA	NA	NA	NA	NA	NA	NA	NA	NA	NA	NA	NA	NA	NA
lncR.3019	ENSMUST00000103396	0.859612	NA	NA	NA	NA	NA	NA	NA	NA	NA	NA	NA	NA	NA	NA	NA	NA	NA	NA	NA	NA	NA	NA	NA	NA	NA	NA	NA	NA	NA	NA	NA	NA	A_52_P39164	6.15495	6.243	0.0880545	A_52_P39164	6.4513	6.58346	0.132158	NA	NA	NA	NA	NA	NA	NA
lncR.3149	ENSMUST00000103364	0.858433	NA	NA	NA	NA	NA	NA	NA	NA	NA	NA	NA	NA	NA	NA	NA	NA	ILMN_2482821	6.8149	6.8422	0.027304	NA	NA	NA	NA	NA	NA	NA	NA	NA	NA	NA	NA	A_51_P115601	5.8901	5.98987	0.0997718	A_51_P115601	5.82994	5.91899	0.089059	NA	NA	NA	NA	NA	NA	NA
lncR.1897	ENSMUST00000117058	0.857567	NA	NA	NA	NA	NA	NA	NA	NA	NA	NA	NA	NA	NA	NA	NA	NA	ILMN_1225023	6.72143	6.81562	0.094197	NA	NA	NA	NA	NA	NA	NA	NA	NA	NA	NA	NA	NA	NA	NA	NA	NA	NA	NA	NA	NA	NA	NA	NA	NA	NA	NA
lncR.3906	ENSMUST00000118262	0.855945	NA	NA	NA	NA	NA	NA	NA	NA	NA	NA	NA	NA	NA	NA	NA	NA	NA	NA	NA	NA	NA	NA	NA	NA	NA	NA	NA	NA	NA	NA	NA	NA	A_51_P481417	6.13488	6.63445	0.499571	A_51_P481417	6.32933	6.40567	0.0763328	NA	NA	NA	NA	NA	NA	NA
lncR.4114	NR_027507;uc009uze.1;ENSMUST00000172304;ENSMUST00000169014;ENSMUST00000186546	0.855808	1427636_at	3.80495	3.94295	0.138001	NA	NA	NA	NA	1427636_at	1.55555	1.85543	0.299881	1427636_at	3.24245	3.25113	0.00867597	NA	NA	NA	NA	NA	NA	NA	NA	NA	NA	NA	NA	1427636_at	4.09445	4.39013	0.295678	NA	NA	NA	NA	NA	NA	NA	NA	NA	NA	NA	NA	94103_at	4.96996	5.73052
lncR.611	uc007jlz.1;NR_038055;uc007jma.1;ENSMUST00000125538;ENSMUST00000153497	0.85248	1453657_at	4.32832	4.67172	0.343409	NA	NA	NA	NA	NA	NA	NA	NA	1453657_at	3.40308	3.94513	0.542043	ILMN_2703821	7.07079	6.97686	-0.0939346	NA	NA	NA	NA	NA	NA	NA	NA	1453657_at	4.28826	4.34513	0.056865	NA	NA	NA	NA	NA	NA	NA	NA	NA	NA	NA	NA	NA	NA	NA
lncR.3073	NR_037679	0.851535	1454117_at	3.12915	3.33908	0.209934	ILMN_2757661	5.76367	5.699	-0.0646667	NA	NA	NA	NA	1454117_at	2.92664	3.13754	0.210895	ILMN_2757661	6.70273	6.78133	0.0786046	ILMN_2757661	5.1127	5.2211	0.108404	ILMN_2757661	5.23266	5.25209	0.0194309	1454117_at	3.60134	3.84627	0.244927	A_51_P464408	5.83565	5.83576	0.000110029	A_51_P464408	5.80395	5.85454	0.0505944	ILMN_2757661	6.9409	6.8768	-0.0640917	NA	NA	NA
lncR.153	ENSMUST00000135273	0.850409	1458406_at;1458407_s_at	6.36675	6.43982	0.0730732	NA	NA	NA	NA	NA	NA	NA	NA	1458406_at;1458407_s_at	7.70688	5.02358	-2.68329	ILMN_1239965	7.29765	7.391	0.0933553	NA	NA	NA	NA	NA	NA	NA	NA	1458406_at;1458407_s_at	7.75535	6.72057	-1.03479	NA	NA	NA	NA	NA	NA	NA	NA	NA	NA	NA	NA	NA	NA	NA
lncR.783	ENSMUST00000132822	0.847256	1431702_at	3.27183	3.35141	0.0795799	NA	NA	NA	NA	1431702_at	0.567331	3.78984	3.22251	1431702_at	3.17661	3.5954	0.418796	NA	NA	NA	NA	NA	NA	NA	NA	NA	NA	NA	NA	1431702_at	3.57101	3.74257	0.171552	NA	NA	NA	NA	NA	NA	NA	NA	NA	NA	NA	NA	NA	NA	NA
lncR.1321	ENSMUST00000181362;E230021H07	0.84635	1458904_at	4.81915	5.08817	0.269017	NA	NA	NA	NA	NA	NA	NA	NA	1458904_at	3.29272	3.43046	0.137739	NA	NA	NA	NA	NA	NA	NA	NA	NA	NA	NA	NA	1458904_at	4.54655	4.80401	0.257465	NA	NA	NA	NA	NA	NA	NA	NA	NA	NA	NA	NA	NA	NA	NA
lncR.2125	uc008khw.1;ENSMUST00000128608	0.845686	NA	NA	NA	NA	NA	NA	NA	NA	NA	NA	NA	NA	NA	NA	NA	NA	ILMN_1245432	6.66366	6.75635	0.0926873	NA	NA	NA	NA	NA	NA	NA	NA	NA	NA	NA	NA	NA	NA	NA	NA	NA	NA	NA	NA	NA	NA	NA	NA	NA	NA	NA
lncR.1091	ENSMUST00000038250	0.845457	1454226_at	3.90736	4.17474	0.267383	NA	NA	NA	NA	NA	NA	NA	NA	1454226_at	3.22066	3.40508	0.184427	ILMN_2670859	6.91261	6.99399	0.081385	NA	NA	NA	NA	NA	NA	NA	NA	1454226_at	4.3599	4.88908	0.529176	A_51_P305239	6.25635	6.25094	-0.00541219	A_51_P305239	6.43535	6.4226	-0.0127472	NA	NA	NA	NA	NA	NA	NA
lncR.1339	uc007wxg.1;ENSMUST00000181220	0.844259	1440562_at	3.61359	3.94407	0.330483	NA	NA	NA	NA	NA	NA	NA	NA	1440562_at	3.11817	3.8457	0.727528	ILMN_1258893	7.14822	7.15626	0.00803821	NA	NA	NA	NA	NA	NA	NA	NA	1440562_at	4.12609	4.07917	-0.0469189	NA	NA	NA	NA	NA	NA	NA	NA	NA	NA	NA	NA	NA	NA	NA
lncR.3939	ENSMUST00000129517	0.843339	NA	NA	NA	NA	NA	NA	NA	NA	NA	NA	NA	NA	NA	NA	NA	NA	ILMN_1256900	6.89336	6.98592	0.0925597	NA	NA	NA	NA	NA	NA	NA	NA	NA	NA	NA	NA	NA	NA	NA	NA	NA	NA	NA	NA	NA	NA	NA	NA	NA	NA	NA
lncR.47	uc007bky.1	0.842602	1446229_at	3.59433	3.74002	0.145693	ILMN_3161607	6.00167	5.967	-0.0346667	NA	NA	NA	NA	1446229_at	3.20321	3.48948	0.286265	NA	NA	NA	NA	ILMN_3161607	5.30012	5.46923	0.169111	ILMN_3161607	5.38707	5.28174	-0.105331	1446229_at	4.2386	4.46074	0.222137	NA	NA	NA	NA	NA	NA	NA	NA	ILMN_3161607	7.05376	6.99554	-0.0582235	NA	NA	NA
lncR.423	ENSMUST00000131570	0.836971	NA	NA	NA	NA	NA	NA	NA	NA	NA	NA	NA	NA	NA	NA	NA	NA	NA	NA	NA	NA	NA	NA	NA	NA	NA	NA	NA	NA	NA	NA	NA	NA	A_52_P102483;A_52_P496005	6.44264	6.54592	0.103282	A_52_P102483;A_52_P496005	6.83842	6.93153	0.0931105	NA	NA	NA	NA	NA	NA	NA
lncR.3698	uc009pvz.1;ENSMUST00000181289;9630045A16	0.836354	NA	NA	NA	NA	NA	NA	NA	NA	NA	NA	NA	NA	NA	NA	NA	NA	ILMN_2467151	6.61919	6.71099	0.0918017	NA	NA	NA	NA	NA	NA	NA	NA	NA	NA	NA	NA	NA	NA	NA	NA	NA	NA	NA	NA	NA	NA	NA	NA	NA	NA	NA
lncR.2173	ENSMUST00000141511	0.834308	1432414_at	4.02312	3.96179	-0.0613318	NA	NA	NA	NA	1432414_at	2.9809	1.25243	-1.72848	1432414_at	3.0704	3.14194	0.0715387	ILMN_1226033	7.09585	7.02524	-0.0706181	NA	NA	NA	NA	NA	NA	NA	NA	1432414_at	3.95678	4.14075	0.183978	A_51_P375631	7.63139	8.66133	1.02994	A_51_P375631	9.1355	10.1709	1.03541	NA	NA	NA	NA	NA	NA	NA
lncR.2343	NR_045172;uc008pcx.2;ENSMUST00000181047	0.833717	1458702_at	3.39091	3.65962	0.268712	NA	NA	NA	NA	NA	NA	NA	NA	1458702_at	3.25214	3.05426	-0.19788	NA	NA	NA	NA	NA	NA	NA	NA	NA	NA	NA	NA	1458702_at	4.03118	4.49176	0.460576	NA	NA	NA	NA	NA	NA	NA	NA	NA	NA	NA	NA	NA	NA	NA
lncR.2828	NR_045974;uc008wmu.2;uc008wmv.2	0.833113	1442391_at	3.31771	3.30851	-0.00920004	NA	NA	NA	NA	NA	NA	NA	NA	1442391_at	2.83625	2.98902	0.152771	ILMN_2619340	6.71448	6.93862	0.224144	NA	NA	NA	NA	NA	NA	NA	NA	1442391_at	3.80881	3.97308	0.164267	A_52_P666414;A_52_P385185	6.50854	6.83343	0.324888	A_52_P666414;A_52_P385185	6.58096	6.92254	0.341583	NA	NA	NA	NA	NA	NA	NA
lncR.757	NR_045829	0.832273	1432124_at	3.20771	3.34794	0.140221	NA	NA	NA	NA	NA	NA	NA	NA	1432124_at	2.97309	3.2226	0.24951	NA	NA	NA	NA	NA	NA	NA	NA	NA	NA	NA	NA	1432124_at	3.627	3.85036	0.223362	NA	NA	NA	NA	NA	NA	NA	NA	NA	NA	NA	NA	NA	NA	NA
lncR.294	NR_040580;ENSMUST00000190491;ENSMUST00000187079	0.831368	1460266_at	3.64342	3.76735	0.123934	ILMN_1257752	5.84567	5.895	0.0493333	1460266_at	5.40838	5.89265	0.484275	1460266_at	3.0859	3.4219	0.335998	ILMN_2520992	6.61912	6.70232	0.083196	ILMN_1257752	5.30012	5.29278	-0.00734198	ILMN_1257752	5.3923	5.3914	-0.000904316	1460266_at	3.78839	4.07092	0.282525	A_52_P391932	5.87142	5.85366	-0.017751	A_52_P391932	5.77974	5.7903	0.0105565	ILMN_1257752	6.99907	6.9637	-0.0353774	NA	NA	NA
lncR.250	ENSMUST00000094270	0.830963	1433421_at	6.14834	6.10785	-0.0404972	NA	NA	NA	NA	NA	NA	NA	NA	1433421_at	6.24554	6.48953	0.243982	ILMN_1214013	6.61823	6.59581	-0.022412	NA	NA	NA	NA	NA	NA	NA	NA	1433421_at	5.73579	6.15126	0.41547	A_51_P495710	6.6896	7.07878	0.389176	A_51_P495710	7.35656	7.70341	0.34685	NA	NA	NA	NA	NA	NA	NA
lncR.2422	ENSMUST00000156292;NR_040373;2510003D18	0.829451	NA	NA	NA	NA	NA	NA	NA	NA	NA	NA	NA	NA	NA	NA	NA	NA	ILMN_1243183	6.79455	6.88573	0.0911792	NA	NA	NA	NA	NA	NA	NA	NA	NA	NA	NA	NA	NA	NA	NA	NA	NA	NA	NA	NA	NA	NA	NA	NA	NA	NA	NA
lncR.4046	ENSMUST00000122212	0.827169	NA	NA	NA	NA	NA	NA	NA	NA	NA	NA	NA	NA	NA	NA	NA	NA	ILMN_1225603	6.64185	6.73289	0.0910456	NA	NA	NA	NA	NA	NA	NA	NA	NA	NA	NA	NA	NA	NA	NA	NA	NA	NA	NA	NA	NA	NA	NA	NA	NA	NA	NA
lncR.3728	ENSMUST00000178436	0.824895	NA	NA	NA	NA	NA	NA	NA	NA	NA	NA	NA	NA	NA	NA	NA	NA	ILMN_2541546	6.9483	7.03898	0.0906779	NA	NA	NA	NA	NA	NA	NA	NA	NA	NA	NA	NA	NA	NA	NA	NA	NA	NA	NA	NA	NA	NA	NA	NA	NA	NA	NA
lncR.438	NR_045876;uc007inp.2;F630206G17;F630022K16;ENSMUST00000137002;ENSMUST00000121597	0.824401	NA	NA	NA	NA	NA	NA	NA	NA	NA	NA	NA	NA	NA	NA	NA	NA	ILMN_1240166	6.80498	6.82282	0.0178408	NA	NA	NA	NA	NA	NA	NA	NA	NA	NA	NA	NA	A_51_P445924	8.61206	8.86332	0.251266	A_51_P445924	8.31719	8.64558	0.328394	NA	NA	NA	NA	NA	NA	NA
lncR.856	ENSMUST00000103498	0.823629	1452574_x_at	2.64478	2.82892	0.184141	NA	NA	NA	NA	1452574_x_at	0.483468	3.64421	3.16075	1452574_x_at	2.71394	3.06006	0.346123	NA	NA	NA	NA	NA	NA	NA	NA	NA	NA	NA	NA	1452574_x_at	3.53844	3.46165	-0.0767977	A_51_P104768	5.91424	6.04569	0.131447	A_51_P104768	6.05197	6.11419	0.0622272	NA	NA	NA	NA	97577_f_at;101744_i_at;101745_f_at	4.67956	4.47384
lncR.3640	uc009msd.1	0.822401	1435688_at	5.10163	5.20228	0.100649	NA	NA	NA	NA	NA	NA	NA	NA	1435688_at	2.92542	3.35276	0.427338	NA	NA	NA	NA	NA	NA	NA	NA	NA	NA	NA	NA	1435688_at	5.08091	5.43631	0.355402	NA	NA	NA	NA	NA	NA	NA	NA	NA	NA	NA	NA	NA	NA	NA
lncR.64	ENSMUST00000188327	0.820373	NA	NA	NA	NA	ILMN_1228817	5.819	5.90733	0.0883333	NA	NA	NA	NA	NA	NA	NA	NA	ILMN_1247632	6.82187	6.91213	0.0902596	ILMN_1228817	5.18982	5.2211	0.0312792	ILMN_1228817	5.69832	5.50121	-0.19711	NA	NA	NA	NA	NA	NA	NA	NA	NA	NA	NA	NA	ILMN_1228817	7.06841	6.99067	-0.0777443	NA	NA	NA
lncR.270	NR_038021;uc007enc.2;NR_038022;uc007end.2	0.818821	NA	NA	NA	NA	NA	NA	NA	NA	1448109_a_at	14.0543	13.8949	-0.159418	NA	NA	NA	NA	NA	NA	NA	NA	NA	NA	NA	NA	NA	NA	NA	NA	NA	NA	NA	NA	A_51_P407268	5.78593	5.86962	0.083691	A_51_P407268	5.81831	5.914	0.0956954	NA	NA	NA	NA	97687_at	8.57597	8.30817
lncR.815	4930421J07	0.818125	NA	NA	NA	NA	NA	NA	NA	NA	NA	NA	NA	NA	NA	NA	NA	NA	ILMN_2554797	6.65287	6.74306	0.0901852	NA	NA	NA	NA	NA	NA	NA	NA	NA	NA	NA	NA	NA	NA	NA	NA	NA	NA	NA	NA	NA	NA	NA	NA	NA	NA	NA
lncR.280	F830002L21	0.80948	NA	NA	NA	NA	NA	NA	NA	NA	NA	NA	NA	NA	NA	NA	NA	NA	NA	NA	NA	NA	NA	NA	NA	NA	NA	NA	NA	NA	NA	NA	NA	NA	A_52_P1028835	5.86401	5.93181	0.0677995	A_52_P1028835	5.80766	6.13493	0.327273	NA	NA	NA	NA	100727_at	14.2118	13.2906
lncR.1404	NR_040569;uc029sye.1	0.807974	1453629_at	4.16932	4.57161	0.40229	NA	NA	NA	NA	NA	NA	NA	NA	1453629_at	3.07636	3.05463	-0.0217286	NA	NA	NA	NA	NA	NA	NA	NA	NA	NA	NA	NA	1453629_at	4.10872	4.59281	0.484088	A_51_P512669	5.99942	6.10389	0.104463	A_51_P512669	6.28365	6.2363	-0.0473521	NA	NA	NA	NA	NA	NA	NA
lncR.1874	uc008iec.1	0.807763	1421800_at	6.19324	7.26215	1.06891	NA	NA	NA	NA	1421800_at	7.84943	7.07769	-0.771738	1421800_at	4.58949	5.37198	0.782483	NA	NA	NA	NA	NA	NA	NA	NA	NA	NA	NA	NA	1421800_at	7.91836	7.11587	-0.802494	NA	NA	NA	NA	NA	NA	NA	NA	NA	NA	NA	NA	101705_at	8.38354	6.97016
lncR.2396	ENSMUST00000029642;NR_038029;uc029uok.1	0.807738	1430405_at	3.35388	3.48419	0.130306	NA	NA	NA	NA	NA	NA	NA	NA	1430405_at	3.11466	3.48594	0.371285	ILMN_2431113	6.8302	6.91543	0.0852281	NA	NA	NA	NA	NA	NA	NA	NA	1430405_at	3.63629	3.88228	0.245989	A_51_P323391;A_51_P323397	5.9384	5.96266	0.0242626	A_51_P323391;A_51_P323397	5.93224	5.9233	-0.00893883	NA	NA	NA	NA	NA	NA	NA
lncR.2411	uc029uou.1;NR_040540	0.806232	1432210_at	5.6254	5.75038	0.124978	NA	NA	NA	NA	NA	NA	NA	NA	1432210_at	3.10676	3.27268	0.165915	NA	NA	NA	NA	NA	NA	NA	NA	NA	NA	NA	NA	1432210_at	5.22312	5.46473	0.241604	NA	NA	NA	NA	NA	NA	NA	NA	NA	NA	NA	NA	NA	NA	NA
lncR.3524	ENSMUST00000180571;uc029wsd.1;NR_045856	0.804927	1432313_at	3.72817	3.83043	0.102257	NA	NA	NA	NA	NA	NA	NA	NA	1432313_at	2.96579	3.31932	0.353532	NA	NA	NA	NA	NA	NA	NA	NA	NA	NA	NA	NA	1432313_at	3.99251	4.27321	0.280696	NA	NA	NA	NA	NA	NA	NA	NA	NA	NA	NA	NA	NA	NA	NA
lncR.535	NR_004853;uc011yhu.1;ENSMUST00000174177;ENSMUST00000174248;uc007mko.2;ENSMUST00000173567	0.804508	1460472_at	4.57459	4.54495	-0.0296382	ILMN_2607040	5.80733	5.81	0.00266667	NA	NA	NA	NA	1460472_at	3.76036	4.32019	0.559832	ILMN_2607040	6.87367	6.83764	-0.036028	ILMN_2607040	5.36457	5.42291	0.0583333	ILMN_2607040	5.29428	5.27418	-0.0200978	1460472_at	4.93991	5.07366	0.133752	A_51_P234927	6.21758	6.35164	0.134059	A_51_P234927	6.88218	7.10454	0.222364	ILMN_2607040	7.09185	6.94331	-0.148538	NA	NA	NA
lncR.1314	uc007vkn.2;NR_038186;1810016A01;0610007N19;ENSMUST00000181536	0.803292	1429027_at	4.85644	5.14602	0.289576	NA	NA	NA	NA	NA	NA	NA	NA	1429027_at	2.76639	3.38935	0.622963	ILMN_1233188;ILMN_2543688	6.75182	6.77157	0.019742	NA	NA	NA	NA	NA	NA	NA	NA	1429027_at	4.74552	5.12419	0.378677	A_52_P670812	5.89555	5.91561	0.0200682	A_52_P670812	6.14787	6.03479	-0.113078	NA	NA	NA	NA	NA	NA	NA
lncR.2053	ENSMUST00000117166	0.802625	NA	NA	NA	NA	NA	NA	NA	NA	NA	NA	NA	NA	NA	NA	NA	NA	ILMN_2535697	6.77804	6.86611	0.0880653	NA	NA	NA	NA	NA	NA	NA	NA	NA	NA	NA	NA	NA	NA	NA	NA	NA	NA	NA	NA	NA	NA	NA	NA	NA	NA	NA
lncR.546	ENSMUST00000155332	0.800443	NA	NA	NA	NA	NA	NA	NA	NA	NA	NA	NA	NA	NA	NA	NA	NA	ILMN_2553947	6.70673	6.79441	0.0876791	NA	NA	NA	NA	NA	NA	NA	NA	NA	NA	NA	NA	NA	NA	NA	NA	NA	NA	NA	NA	NA	NA	NA	NA	NA	NA	NA
lncR.1934	ENSMUST00000136879	0.799841	NA	NA	NA	NA	NA	NA	NA	NA	NA	NA	NA	NA	NA	NA	NA	NA	NA	NA	NA	NA	NA	NA	NA	NA	NA	NA	NA	NA	NA	NA	NA	NA	A_51_P373181	5.85811	5.92918	0.0710697	A_51_P373181	5.83747	6.03936	0.201893	NA	NA	NA	NA	NA	NA	NA
lncR.291	ENSMUST00000171003	0.797548	NA	NA	NA	NA	NA	NA	NA	NA	NA	NA	NA	NA	NA	NA	NA	NA	ILMN_1249762	7.12944	7.04493	-0.0845121	NA	NA	NA	NA	NA	NA	NA	NA	NA	NA	NA	NA	A_52_P272534	10.2738	10.5424	0.26855	A_52_P272534	10.0195	10.6508	0.63133	NA	NA	NA	NA	NA	NA	NA
lncR.1994	1700012O15	0.796173	1436496_at	3.90785	4.16833	0.260478	NA	NA	NA	NA	NA	NA	NA	NA	1436496_at	3.04264	3.12928	0.0866424	ILMN_2523486	6.73094	6.75003	0.0190928	NA	NA	NA	NA	NA	NA	NA	NA	1436496_at	3.77897	4.11255	0.33358	NA	NA	NA	NA	NA	NA	NA	NA	NA	NA	NA	NA	NA	NA	NA
lncR.2903	NR_003718;NR_033657;ENSMUST00000182953;3632434I06;ENSMUST00000181535;ENSMUST00000184902	0.792831	1455325_at	5.90189	6.14097	0.23908	NA	NA	NA	NA	NA	NA	NA	NA	1455325_at	3.74764	3.82728	0.0796343	ILMN_2715682;ILMN_1227587	6.93024	6.98136	0.0511198	NA	NA	NA	NA	NA	NA	NA	NA	1455325_at	5.29028	5.77576	0.485481	NA	NA	NA	NA	NA	NA	NA	NA	NA	NA	NA	NA	NA	NA	NA
lncR.3113	uc009bxj.1	0.791432	1432291_at	5.07468	5.34185	0.267176	NA	NA	NA	NA	NA	NA	NA	NA	1432291_at	3.4635	3.30172	-0.161778	NA	NA	NA	NA	NA	NA	NA	NA	NA	NA	NA	NA	1432291_at	5.05694	5.42443	0.367483	NA	NA	NA	NA	NA	NA	NA	NA	NA	NA	NA	NA	NA	NA	NA
lncR.1317	NR_045070	0.791224	1431638_at	3.90351	3.96889	0.0653849	NA	NA	NA	NA	NA	NA	NA	NA	1431638_at	4.12213	4.41133	0.289197	NA	NA	NA	NA	NA	NA	NA	NA	NA	NA	NA	NA	1431638_at	3.60431	3.91621	0.3119	A_51_P132574	5.85671	5.88419	0.0274809	A_51_P132574	5.84657	5.85346	0.00688716	NA	NA	NA	NA	NA	NA	NA
lncR.3544	uc009luj.1;ENSMUST00000133752;uc009luk.1	0.788954	1458115_at	2.92445	3.21444	0.289994	NA	NA	NA	NA	NA	NA	NA	NA	1458115_at	3.06068	5.31614	2.25546	NA	NA	NA	NA	NA	NA	NA	NA	NA	NA	NA	NA	1458115_at	3.61762	3.6888	0.0711852	A_52_P242397	5.86799	5.9207	0.0527138	A_52_P242397	5.89819	5.95468	0.0564898	NA	NA	NA	NA	NA	NA	NA
lncR.1797	uc008hli.1;NR_045343	0.787517	NA	NA	NA	NA	NA	NA	NA	NA	NA	NA	NA	NA	NA	NA	NA	NA	ILMN_1244796	6.85625	6.94276	0.0865113	NA	NA	NA	NA	NA	NA	NA	NA	NA	NA	NA	NA	NA	NA	NA	NA	NA	NA	NA	NA	NA	NA	NA	NA	NA	NA	NA
lncR.3831	ENSMUST00000162027	0.787078	1419770_at	3.31459	3.47424	0.159648	NA	NA	NA	NA	1419770_at	0.938534	3.36213	2.4236	1419770_at	3.0768	3.38332	0.306514	NA	NA	NA	NA	NA	NA	NA	NA	NA	NA	NA	NA	1419770_at	3.61862	3.758	0.139387	NA	NA	NA	NA	NA	NA	NA	NA	NA	NA	NA	NA	94760_at	4.8026	4.81213
lncR.879	ENSMUST00000103521	0.785493	NA	NA	NA	NA	NA	NA	NA	NA	NA	NA	NA	NA	NA	NA	NA	NA	NA	NA	NA	NA	NA	NA	NA	NA	NA	NA	NA	NA	NA	NA	NA	NA	A_51_P230716;A_52_P174000	6.15019	6.28857	0.138378	A_51_P230716;A_52_P174000	6.69589	6.77073	0.0748415	NA	NA	NA	NA	NA	NA	NA
lncR.1638	uc008dft.1	0.780687	1432359_at	5.2091	5.34309	0.133994	NA	NA	NA	NA	NA	NA	NA	NA	1432359_at	3.39253	4.02278	0.63025	NA	NA	NA	NA	NA	NA	NA	NA	NA	NA	NA	NA	1432359_at	5.29278	5.49327	0.20049	NA	NA	NA	NA	NA	NA	NA	NA	NA	NA	NA	NA	NA	NA	NA
lncR.3743	uc009row.1	0.779817	1432147_at;1441749_at;1441750_x_at	3.73554	3.90934	0.173796	NA	NA	NA	NA	NA	NA	NA	NA	1432147_at;1441749_at;1441750_x_at	3.09778	3.23843	0.140646	NA	NA	NA	NA	NA	NA	NA	NA	NA	NA	NA	NA	1432147_at;1441749_at;1441750_x_at	4.00952	4.27193	0.262412	NA	NA	NA	NA	NA	NA	NA	NA	NA	NA	NA	NA	NA	NA	NA
lncR.3683	ENSMUST00000112150	0.779684	NA	NA	NA	NA	ILMN_2858106	6.32633	6.34933	0.023	NA	NA	NA	NA	NA	NA	NA	NA	NA	NA	NA	NA	ILMN_2858106	6.65249	6.88142	0.228933	ILMN_2858106	5.56724	5.565	-0.00223674	NA	NA	NA	NA	NA	NA	NA	NA	NA	NA	NA	NA	ILMN_2858106	7.58272	7.76545	0.182733	NA	NA	NA
lncR.2334	ENSMUST00000118210	0.779051	NA	NA	NA	NA	NA	NA	NA	NA	NA	NA	NA	NA	NA	NA	NA	NA	ILMN_1241729	6.64026	6.72564	0.0853802	NA	NA	NA	NA	NA	NA	NA	NA	NA	NA	NA	NA	NA	NA	NA	NA	NA	NA	NA	NA	NA	NA	NA	NA	NA	NA	NA
lncR.3117	uc009cds.1;NR_040287;uc009cdt.1;ENSMUST00000180421;ENSMUST00000181288	0.776953	NA	NA	NA	NA	NA	NA	NA	NA	NA	NA	NA	NA	NA	NA	NA	NA	ILMN_2693339	6.83532	6.92058	0.0852603	NA	NA	NA	NA	NA	NA	NA	NA	NA	NA	NA	NA	NA	NA	NA	NA	NA	NA	NA	NA	NA	NA	NA	NA	NA	NA	NA
lncR.2784	uc008yld.1	0.775161	1431283_at	4.84646	4.99553	0.149076	NA	NA	NA	NA	NA	NA	NA	NA	1431283_at	3.4973	3.63714	0.139836	NA	NA	NA	NA	NA	NA	NA	NA	NA	NA	NA	NA	1431283_at	4.71901	5.00889	0.289878	NA	NA	NA	NA	NA	NA	NA	NA	NA	NA	NA	NA	NA	NA	NA
lncR.1635	NR_045825;uc029tiv.1;ENSMUST00000190635	0.770779	NA	NA	NA	NA	NA	NA	NA	NA	NA	NA	NA	NA	NA	NA	NA	NA	ILMN_1215710	6.68062	6.75101	0.0703897	NA	NA	NA	NA	NA	NA	NA	NA	NA	NA	NA	NA	A_52_P978481	5.86448	5.95282	0.0883399	A_52_P978481	5.76962	5.80381	0.0341891	NA	NA	NA	NA	NA	NA	NA
lncR.1421	ENSMUST00000141344	0.770702	NA	NA	NA	NA	NA	NA	NA	NA	NA	NA	NA	NA	NA	NA	NA	NA	ILMN_1237733	6.66024	6.74443	0.0841843	NA	NA	NA	NA	NA	NA	NA	NA	NA	NA	NA	NA	NA	NA	NA	NA	NA	NA	NA	NA	NA	NA	NA	NA	NA	NA	NA
lncR.1525	NR_045459;uc029thk.1;ENSMUST00000172874	0.770375	1432063_at	5.87794	5.94888	0.070943	NA	NA	NA	NA	NA	NA	NA	NA	1432063_at	4.11318	4.29743	0.184255	ILMN_1231972	6.84741	6.91591	0.068504	NA	NA	NA	NA	NA	NA	NA	NA	1432063_at	5.33809	5.63921	0.301117	NA	NA	NA	NA	NA	NA	NA	NA	NA	NA	NA	NA	NA	NA	NA
lncR.1656	NR_015387;ENSMUST00000176958	0.770005	NA	NA	NA	NA	NA	NA	NA	NA	NA	NA	NA	NA	NA	NA	NA	NA	ILMN_2734383;ILMN_2734382	6.7482	6.79906	0.050862	NA	NA	NA	NA	NA	NA	NA	NA	NA	NA	NA	NA	A_52_P119962	5.8851	5.92339	0.038295	A_52_P119962	5.8855	5.94124	0.0557436	NA	NA	NA	NA	NA	NA	NA
lncR.1025	ENSMUST00000109187	0.769924	NA	NA	NA	NA	NA	NA	NA	NA	NA	NA	NA	NA	NA	NA	NA	NA	NA	NA	NA	NA	NA	NA	NA	NA	NA	NA	NA	NA	NA	NA	NA	NA	A_52_P404533	6.53335	7.53119	0.997834	A_52_P404533	7.1001	6.99041	-0.109689	NA	NA	NA	NA	NA	NA	NA
lncR.3490	NR_045717;ENSMUST00000190581	0.769832	1431497_at	4.86843	4.97453	0.106096	NA	NA	NA	NA	NA	NA	NA	NA	1431497_at	3.38977	3.52748	0.137706	NA	NA	NA	NA	NA	NA	NA	NA	NA	NA	NA	NA	1431497_at	4.61974	4.91421	0.294469	NA	NA	NA	NA	NA	NA	NA	NA	NA	NA	NA	NA	NA	NA	NA
lncR.471	ENSMUST00000124108	0.768632	NA	NA	NA	NA	NA	NA	NA	NA	NA	NA	NA	NA	NA	NA	NA	NA	ILMN_2419464	6.67451	6.75818	0.0836755	NA	NA	NA	NA	NA	NA	NA	NA	NA	NA	NA	NA	NA	NA	NA	NA	NA	NA	NA	NA	NA	NA	NA	NA	NA	NA	NA
lncR.3841	ENSMUST00000181600	0.768334	1431756_at	4.51503	4.59181	0.0767839	NA	NA	NA	NA	NA	NA	NA	NA	1431756_at	3.24013	3.41305	0.172922	NA	NA	NA	NA	NA	NA	NA	NA	NA	NA	NA	NA	1431756_at	4.46946	4.89747	0.428012	A_51_P327166	5.83771	5.91355	0.075837	A_51_P327166	5.7954	5.79385	-0.0015467	NA	NA	NA	NA	NA	NA	NA
lncR.452	ENSMUST00000152968	0.765953	NA	NA	NA	NA	NA	NA	NA	NA	NA	NA	NA	NA	NA	NA	NA	NA	NA	NA	NA	NA	NA	NA	NA	NA	NA	NA	NA	NA	NA	NA	NA	NA	A_51_P286780	6.20623	6.28023	0.0739926	A_51_P286780	6.8055	6.90914	0.103641	NA	NA	NA	NA	NA	NA	NA
lncR.3045	ENSMUST00000121217	0.765674	NA	NA	NA	NA	NA	NA	NA	NA	NA	NA	NA	NA	NA	NA	NA	NA	NA	NA	NA	NA	NA	NA	NA	NA	NA	NA	NA	NA	NA	NA	NA	NA	A_52_P452364	10.5845	10.6466	0.0620432	A_52_P452364	10.0103	10.4045	0.394149	NA	NA	NA	NA	NA	NA	NA
lncR.1864	NR_036590;uc008hwn.2	0.764314	NA	NA	NA	NA	NA	NA	NA	NA	NA	NA	NA	NA	NA	NA	NA	NA	ILMN_2647023	6.68028	6.79381	0.113521	NA	NA	NA	NA	NA	NA	NA	NA	NA	NA	NA	NA	A_52_P673396	5.914	6.1293	0.215297	A_52_P673396	5.98808	5.97302	-0.0150522	NA	NA	NA	NA	NA	NA	NA
lncR.3218	NR_045149;uc009enr.1;4922502N22;4922502I17	0.763232	1432246_at	3.46355	3.60402	0.140478	NA	NA	NA	NA	NA	NA	NA	NA	1432246_at	2.87683	2.99943	0.122601	NA	NA	NA	NA	NA	NA	NA	NA	NA	NA	NA	NA	1432246_at	3.63899	4.04952	0.410533	NA	NA	NA	NA	NA	NA	NA	NA	NA	NA	NA	NA	NA	NA	NA
lncR.2759	uc008xtv.1;ENSMUST00000156466	0.762465	NA	NA	NA	NA	NA	NA	NA	NA	NA	NA	NA	NA	NA	NA	NA	NA	ILMN_1241495	6.77934	6.8619	0.0825608	NA	NA	NA	NA	NA	NA	NA	NA	NA	NA	NA	NA	NA	NA	NA	NA	NA	NA	NA	NA	NA	NA	NA	NA	NA	NA	NA
lncR.4044	ENSMUST00000188967	0.761314	NA	NA	NA	NA	ILMN_2923874	5.86667	5.88933	0.0226667	NA	NA	NA	NA	NA	NA	NA	NA	ILMN_2923874	6.88549	6.994	0.108511	ILMN_2923874	5.34696	5.33985	-0.00710689	ILMN_2923874	5.39991	5.40226	0.00235121	NA	NA	NA	NA	NA	NA	NA	NA	NA	NA	NA	NA	ILMN_2923874	7.09705	7.05832	-0.038726	NA	NA	NA
lncR.217	ENSMUST00000134998	0.759163	NA	NA	NA	NA	NA	NA	NA	NA	1432414_at	2.9809	1.25243	-1.72848	NA	NA	NA	NA	ILMN_1240681	6.72639	6.74424	0.0178475	NA	NA	NA	NA	NA	NA	NA	NA	NA	NA	NA	NA	A_52_P535928	6.17358	6.3559	0.182323	A_52_P535928	6.90559	7.03731	0.131725	NA	NA	NA	NA	NA	NA	NA
lncR.2548	ENSMUST00000118978	0.756519	NA	NA	NA	NA	NA	NA	NA	NA	NA	NA	NA	NA	NA	NA	NA	NA	NA	NA	NA	NA	NA	NA	NA	NA	NA	NA	NA	NA	NA	NA	NA	NA	A_51_P107126;A_52_P682450	10.3359	10.6853	0.349335	A_51_P107126;A_52_P682450	10.59	10.6497	0.0596878	NA	NA	NA	NA	NA	NA	NA
lncR.366	ENSMUST00000064271	0.754336	NA	NA	NA	NA	NA	NA	NA	NA	NA	NA	NA	NA	NA	NA	NA	NA	ILMN_1231291	6.97383	7.05545	0.081625	NA	NA	NA	NA	NA	NA	NA	NA	NA	NA	NA	NA	NA	NA	NA	NA	NA	NA	NA	NA	NA	NA	NA	NA	NA	NA	NA
lncR.3655	ENSMUST00000173980	0.751993	1449663_at	4.05711	4.1732	0.116082	NA	NA	NA	NA	1449663_at	5.43532	5.24616	-0.189157	1449663_at	9.05968	9.42852	0.368834	NA	NA	NA	NA	NA	NA	NA	NA	NA	NA	NA	NA	1449663_at	3.78425	4.13354	0.349285	NA	NA	NA	NA	NA	NA	NA	NA	NA	NA	NA	NA	NA	NA	NA
lncR.1140	uc007uiz.1	0.751392	1457953_at	4.26058	4.46725	0.206673	NA	NA	NA	NA	NA	NA	NA	NA	1457953_at	3.25417	3.38301	0.128846	NA	NA	NA	NA	NA	NA	NA	NA	NA	NA	NA	NA	1457953_at	4.58153	4.79679	0.215258	NA	NA	NA	NA	NA	NA	NA	NA	NA	NA	NA	NA	NA	NA	NA
lncR.1297	NR_028311;uc011zyi.1	0.749152	1446594_at	3.0815	3.12733	0.0458303	NA	NA	NA	NA	NA	NA	NA	NA	1446594_at	3.04151	3.38788	0.346366	NA	NA	NA	NA	NA	NA	NA	NA	NA	NA	NA	NA	1446594_at	3.4826	3.56582	0.0832241	A_52_P975691	9.2378	9.49049	0.252691	A_52_P975691	9.68191	9.89886	0.216947	NA	NA	NA	NA	NA	NA	NA
lncR.2172	ENSMUST00000156538;ENSMUST00000147929;NR_030683;ENSMUST00000124439	0.748597	NA	NA	NA	NA	NA	NA	NA	NA	NA	NA	NA	NA	NA	NA	NA	NA	ILMN_1248493	6.76525	6.7814	0.0161486	NA	NA	NA	NA	NA	NA	NA	NA	NA	NA	NA	NA	A_52_P1149257	5.94102	6.24494	0.303923	A_52_P1149257	6.30589	6.41971	0.113817	NA	NA	NA	NA	NA	NA	NA
lncR.3254	ENSMUST00000180820	0.748309	NA	NA	NA	NA	NA	NA	NA	NA	NA	NA	NA	NA	NA	NA	NA	NA	ILMN_2573723	6.77371	6.85452	0.0808144	NA	NA	NA	NA	NA	NA	NA	NA	NA	NA	NA	NA	NA	NA	NA	NA	NA	NA	NA	NA	NA	NA	NA	NA	NA	NA	NA
lncR.2129	C130094D20	0.747445	1440007_at	2.6357	2.74894	0.11324	NA	NA	NA	NA	NA	NA	NA	NA	1440007_at	2.67741	3.03451	0.357107	NA	NA	NA	NA	NA	NA	NA	NA	NA	NA	NA	NA	1440007_at	3.52474	3.7267	0.201956	NA	NA	NA	NA	NA	NA	NA	NA	NA	NA	NA	NA	NA	NA	NA
lncR.918	uc007pnt.1;NR_046131	0.744323	NA	NA	NA	NA	NA	NA	NA	NA	NA	NA	NA	NA	NA	NA	NA	NA	ILMN_2699340	6.89139	6.97196	0.0805763	NA	NA	NA	NA	NA	NA	NA	NA	NA	NA	NA	NA	NA	NA	NA	NA	NA	NA	NA	NA	NA	NA	NA	NA	NA	NA	NA
lncR.2941	ENSMUST00000181830	0.743177	1433209_at	4.99809	4.95081	-0.0472806	NA	NA	NA	NA	NA	NA	NA	NA	1433209_at	3.24523	3.46741	0.222176	NA	NA	NA	NA	NA	NA	NA	NA	NA	NA	NA	NA	1433209_at	5.79757	6.6616	0.864033	NA	NA	NA	NA	NA	NA	NA	NA	NA	NA	NA	NA	NA	NA	NA
lncR.2686	uc008vpy.1;uc029vak.1	0.742368	1432020_at	3.16403	3.36024	0.196208	NA	NA	NA	NA	NA	NA	NA	NA	1432020_at	2.85671	2.98764	0.13093	ILMN_2500591	6.71852	6.71368	-0.00483436	NA	NA	NA	NA	NA	NA	NA	NA	1432020_at	3.45339	3.63441	0.181014	A_52_P531204	6.00049	6.02038	0.0198826	A_52_P531204	5.95514	5.94685	-0.00828724	NA	NA	NA	NA	NA	NA	NA
lncR.708	uc007njj.1	0.740273	NA	NA	NA	NA	NA	NA	NA	NA	NA	NA	NA	NA	NA	NA	NA	NA	NA	NA	NA	NA	NA	NA	NA	NA	NA	NA	NA	NA	NA	NA	NA	NA	A_52_P1196729	5.80085	6.56857	0.767723	A_52_P1196729	5.74323	5.76869	0.0254588	NA	NA	NA	NA	NA	NA	NA
lncR.2299	uc008qwr.1;ENSMUST00000060946	0.739573	1457911_at	3.42575	3.61578	0.190026	NA	NA	NA	NA	NA	NA	NA	NA	1457911_at	2.60349	2.9724	0.368916	ILMN_2696984	7.26973	7.37663	0.106899	NA	NA	NA	NA	NA	NA	NA	NA	1457911_at	3.77777	3.94846	0.170685	A_51_P367916	5.88406	5.85861	-0.0254525	A_51_P367916	5.86984	5.97579	0.105952	NA	NA	NA	NA	NA	NA	NA
lncR.3786	uc009pza.1;uc029xbl.1;NR_040463;NR_040464	0.737345	1454392_at	3.71757	3.71034	-0.00722376	NA	NA	NA	NA	NA	NA	NA	NA	1454392_at	3.29272	2.96929	-0.323429	NA	NA	NA	NA	NA	NA	NA	NA	NA	NA	NA	NA	1454392_at	3.73456	3.86151	0.12695	A_52_P298053	7.99466	8.60556	0.610899	A_52_P298053	7.70861	8.54874	0.840124	NA	NA	NA	NA	NA	NA	NA
lncR.2684	NR_045159;uc029vad.1;ENSMUST00000153921;NR_045160;uc029vae.1;ENSMUST00000138672	0.73393	1431524_at	4.1489	4.32253	0.173632	NA	NA	NA	NA	NA	NA	NA	NA	1431524_at	3.3532	3.60596	0.252756	ILMN_2709244	6.81033	6.81416	0.00382261	NA	NA	NA	NA	NA	NA	NA	NA	1431524_at	4.43391	4.77351	0.339596	NA	NA	NA	NA	NA	NA	NA	NA	NA	NA	NA	NA	NA	NA	NA
lncR.4025	NR_033213;uc012hjk.1;ENSMUST00000188663	0.732259	1432256_at	3.08613	3.13214	0.0460054	NA	NA	NA	NA	NA	NA	NA	NA	1432256_at	2.9066	3.20042	0.29382	NA	NA	NA	NA	NA	NA	NA	NA	NA	NA	NA	NA	1432256_at	3.56956	3.82806	0.258502	A_52_P890981	5.7516	5.851	0.0994018	A_52_P890981	5.73509	5.78974	0.0546517	NA	NA	NA	NA	NA	NA	NA
lncR.457	ENSMUST00000121709	0.730946	1457938_at	4.8396	4.84857	0.00896857	NA	NA	NA	NA	NA	NA	NA	NA	1457938_at	6.14642	6.41784	0.271426	NA	NA	NA	NA	NA	NA	NA	NA	NA	NA	NA	NA	1457938_at	5.78606	6.56922	0.783155	NA	NA	NA	NA	NA	NA	NA	NA	NA	NA	NA	NA	NA	NA	NA
lncR.2670	F930111O14	0.729701	1433288_at	3.78775	3.87312	0.0853704	NA	NA	NA	NA	NA	NA	NA	NA	1433288_at	2.8312	3.06713	0.235937	NA	NA	NA	NA	NA	NA	NA	NA	NA	NA	NA	NA	1433288_at	3.85208	4.42321	0.571139	NA	NA	NA	NA	NA	NA	NA	NA	NA	NA	NA	NA	NA	NA	NA
lncR.972	NR_045195;ENSMUST00000145613;ENSMUST00000144545;ENSMUST00000131564;ENSMUST00000123998;ENSMUST00000134705;uc007rhg.1;ENSMUST00000183171	0.72906	1442600_at;1444007_at;1458470_at	2.93922	3.03806	0.0988408	NA	NA	NA	NA	NA	NA	NA	NA	1442600_at;1444007_at;1458470_at	2.94685	3.10236	0.155511	NA	NA	NA	NA	NA	NA	NA	NA	NA	NA	NA	NA	1442600_at;1444007_at;1458470_at	3.64467	3.79183	0.147157	A_52_P620472;A_52_P755306	5.80448	5.92903	0.124552	A_52_P620472;A_52_P755306	5.77621	5.83014	0.053929	NA	NA	NA	NA	NA	NA	NA
lncR.67	ENSMUST00000070048	0.728628	NA	NA	NA	NA	NA	NA	NA	NA	NA	NA	NA	NA	NA	NA	NA	NA	ILMN_1257912	6.63402	6.71361	0.0795926	NA	NA	NA	NA	NA	NA	NA	NA	NA	NA	NA	NA	NA	NA	NA	NA	NA	NA	NA	NA	NA	NA	NA	NA	NA	NA	NA
lncR.3651	uc009nib.1	0.727506	NA	NA	NA	NA	NA	NA	NA	NA	NA	NA	NA	NA	NA	NA	NA	NA	NA	NA	NA	NA	NA	NA	NA	NA	NA	NA	NA	NA	NA	NA	NA	NA	A_52_P963482	5.89582	6.09407	0.198248	A_52_P963482	5.8217	5.88088	0.0591752	NA	NA	NA	NA	NA	NA	NA
lncR.3039	uc009cts.1;ENSMUST00000160577;ENSMUST00000095740;ENSMUST00000159884	0.725943	NA	NA	NA	NA	NA	NA	NA	NA	NA	NA	NA	NA	NA	NA	NA	NA	ILMN_2678808	7.23334	7.33295	0.0996108	NA	NA	NA	NA	NA	NA	NA	NA	NA	NA	NA	NA	A_52_P486057;A_52_P486051	6.46863	6.53055	0.0619149	A_52_P486057;A_52_P486051	6.99249	7.02009	0.0275932	NA	NA	NA	NA	NA	NA	NA
lncR.638	A430050J01	0.72593	1444068_at	2.95611	3.11423	0.15812	NA	NA	NA	NA	NA	NA	NA	NA	1444068_at	4.78658	4.79724	0.0106557	NA	NA	NA	NA	NA	NA	NA	NA	NA	NA	NA	NA	1444068_at	3.53135	3.7966	0.265245	A_52_P147933	6.12453	6.1757	0.0511669	A_52_P147933	6.60994	6.96546	0.355522	NA	NA	NA	NA	NA	NA	NA
lncR.4022	ENSMUST00000117124	0.725225	NA	NA	NA	NA	NA	NA	NA	NA	NA	NA	NA	NA	NA	NA	NA	NA	NA	NA	NA	NA	NA	NA	NA	NA	NA	NA	NA	NA	NA	NA	NA	NA	A_52_P616007	5.89692	5.95633	0.0594171	A_52_P616007	6.036	6.27598	0.239984	NA	NA	NA	NA	NA	NA	NA
lncR.1640	NR_045428;uc029tkn.1;ENSMUST00000187090	0.724704	1447709_at	3.59209	3.69143	0.0993427	NA	NA	NA	NA	NA	NA	NA	NA	1447709_at	3.22897	3.35255	0.12358	NA	NA	NA	NA	NA	NA	NA	NA	NA	NA	NA	NA	1447709_at	3.77481	4.10644	0.33163	NA	NA	NA	NA	NA	NA	NA	NA	NA	NA	NA	NA	NA	NA	NA
lncR.3690	ENSMUST00000186025;ENSMUST00000050829;D430021D02	0.723064	1430479_at;1446748_at	3.36558	3.4268	0.0612149	NA	NA	NA	NA	NA	NA	NA	NA	1430479_at;1446748_at	2.98937	3.14993	0.160555	ILMN_1252288	6.65493	6.71563	0.0606961	NA	NA	NA	NA	NA	NA	NA	NA	1430479_at;1446748_at	3.93358	4.05559	0.122007	A_51_P227445;A_52_P947	6.0683	6.06297	-0.00533847	A_51_P227445;A_52_P947	6.06806	6.29567	0.227603	NA	NA	NA	NA	NA	NA	NA
lncR.3129	ENSMUST00000103335	0.722336	NA	NA	NA	NA	NA	NA	NA	NA	NA	NA	NA	NA	NA	NA	NA	NA	ILMN_2688507	6.82281	6.83779	0.0149885	NA	NA	NA	NA	NA	NA	NA	NA	NA	NA	NA	NA	A_52_P234478	5.93197	6.16817	0.236207	A_52_P234478	6.35301	6.60354	0.250522	NA	NA	NA	NA	NA	NA	NA
lncR.3994	ENSMUST00000119545	0.719013	NA	NA	NA	NA	NA	NA	NA	NA	NA	NA	NA	NA	NA	NA	NA	NA	ILMN_2539981	6.74106	6.81995	0.0788848	NA	NA	NA	NA	NA	NA	NA	NA	NA	NA	NA	NA	NA	NA	NA	NA	NA	NA	NA	NA	NA	NA	NA	NA	NA	NA	NA
lncR.2591	ENSMUST00000183843	0.71638	1458978_at;1459916_at	3.64469	3.76308	0.118392	NA	NA	NA	NA	1459916_at	4.89931	5.26256	0.363259	1458978_at;1459916_at	3.68806	4.22581	0.53775	NA	NA	NA	NA	NA	NA	NA	NA	NA	NA	NA	NA	1458978_at;1459916_at	3.59401	3.8106	0.21659	A_52_P429826	5.82593	5.8644	0.0384637	A_52_P429826	5.90093	6.04376	0.142823	NA	NA	NA	NA	95890_r_at	5.78988	2.95345
lncR.1601	uc008bke.2	0.71578	1433276_at	6.16269	6.39381	0.231123	NA	NA	NA	NA	NA	NA	NA	NA	1433276_at	3.15532	3.1154	-0.0399211	NA	NA	NA	NA	NA	NA	NA	NA	NA	NA	NA	NA	1433276_at	5.65404	6.27235	0.618308	NA	NA	NA	NA	NA	NA	NA	NA	NA	NA	NA	NA	NA	NA	NA
lncR.2537	ENSMUST00000151651	0.715207	NA	NA	NA	NA	NA	NA	NA	NA	NA	NA	NA	NA	NA	NA	NA	NA	ILMN_1258287	6.57797	6.65649	0.0785201	NA	NA	NA	NA	NA	NA	NA	NA	NA	NA	NA	NA	NA	NA	NA	NA	NA	NA	NA	NA	NA	NA	NA	NA	NA	NA	NA
lncR.3859	ENSMUST00000121706	0.714974	NA	NA	NA	NA	NA	NA	NA	NA	NA	NA	NA	NA	NA	NA	NA	NA	NA	NA	NA	NA	NA	NA	NA	NA	NA	NA	NA	NA	NA	NA	NA	NA	A_52_P458524	9.07601	9.24084	0.164832	A_52_P458524	8.7758	8.83478	0.0589814	NA	NA	NA	NA	NA	NA	NA
lncR.3022	ENSMUST00000103399	0.713499	NA	NA	NA	NA	NA	NA	NA	NA	NA	NA	NA	NA	NA	NA	NA	NA	NA	NA	NA	NA	NA	NA	NA	NA	NA	NA	NA	NA	NA	NA	NA	NA	A_52_P614207	6.249	6.31725	0.068254	A_52_P614207	7.16986	7.24278	0.0729154	NA	NA	NA	NA	NA	NA	NA
lncR.592	uc007jad.1;2010001A14;ENSMUST00000152790;ENSMUST00000132378;ENSMUST00000140069	0.713313	NA	NA	NA	NA	NA	NA	NA	NA	NA	NA	NA	NA	NA	NA	NA	NA	ILMN_1251423	6.75294	6.83029	0.0773481	NA	NA	NA	NA	NA	NA	NA	NA	NA	NA	NA	NA	NA	NA	NA	NA	NA	NA	NA	NA	NA	NA	NA	NA	NA	NA	NA
lncR.2819	NR_045758;uc029vsm.1	0.713238	1454059_at	5.00009	5.29114	0.291049	NA	NA	NA	NA	NA	NA	NA	NA	1454059_at	3.34542	3.46879	0.123373	NA	NA	NA	NA	NA	NA	NA	NA	NA	NA	NA	NA	1454059_at	4.75356	5.03441	0.280853	A_52_P107519	5.89724	5.89009	-0.00715214	A_52_P107519	5.78153	5.79712	0.0155906	NA	NA	NA	NA	NA	NA	NA
lncR.2792	uc008zex.1;ENSMUST00000127792	0.712974	NA	NA	NA	NA	NA	NA	NA	NA	NA	NA	NA	NA	NA	NA	NA	NA	NA	NA	NA	NA	NA	NA	NA	NA	NA	NA	NA	NA	NA	NA	NA	NA	A_52_P311651	6.34753	6.40553	0.0579995	A_52_P311651	6.64806	6.87085	0.222792	NA	NA	NA	NA	NA	NA	NA
lncR.4039	ENSMUST00000119697	0.712623	NA	NA	NA	NA	ILMN_3113629	5.97533	6.00333	0.028	NA	NA	NA	NA	NA	NA	NA	NA	NA	NA	NA	NA	ILMN_3113629	5.42291	5.33271	-0.0901978	ILMN_3113629	5.37847	5.43887	0.060398	NA	NA	NA	NA	A_52_P260069	5.94602	6.35398	0.407957	A_52_P260069	5.95674	5.98733	0.0305943	ILMN_3113629	7.04867	7.00545	-0.0432163	NA	NA	NA
lncR.978	ENSMUST00000143025	0.711774	1431342_at	5.70139	5.93191	0.230521	NA	NA	NA	NA	NA	NA	NA	NA	1431342_at	3.3881	3.36671	-0.0213899	NA	NA	NA	NA	NA	NA	NA	NA	NA	NA	NA	NA	1431342_at	5.38187	5.81594	0.434072	NA	NA	NA	NA	NA	NA	NA	NA	NA	NA	NA	NA	NA	NA	NA
lncR.3034	C130049B01	0.709337	1438593_at	2.75606	2.88503	0.128975	NA	NA	NA	NA	NA	NA	NA	NA	1438593_at	3.24108	3.27071	0.0296346	NA	NA	NA	NA	NA	NA	NA	NA	NA	NA	NA	NA	1438593_at	3.44619	3.70647	0.260281	A_52_P647488	6.38816	6.44059	0.0524286	A_52_P647488	7.24683	7.52299	0.276161	NA	NA	NA	NA	NA	NA	NA
lncR.1641	uc008dkv.1;ENSMUST00000181032	0.707662	NA	NA	NA	NA	NA	NA	NA	NA	NA	NA	NA	NA	NA	NA	NA	NA	ILMN_1238113	6.70771	6.78296	0.0752501	NA	NA	NA	NA	NA	NA	NA	NA	NA	NA	NA	NA	NA	NA	NA	NA	NA	NA	NA	NA	NA	NA	NA	NA	NA	NA	NA
lncR.3209	NR_077223;uc009ecs.1	0.706896	1439874_at	4.06511	4.16055	0.0954386	NA	NA	NA	NA	NA	NA	NA	NA	1439874_at	3.55958	3.76576	0.206182	ILMN_2682826	6.69574	6.66601	-0.0297308	NA	NA	NA	NA	NA	NA	NA	NA	1439874_at	4.12777	4.33351	0.205738	A_52_P170173	5.99126	6.38962	0.398359	A_52_P170173	6.06365	6.23658	0.17294	NA	NA	NA	NA	NA	NA	NA
lncR.1275	ENSMUST00000163707	0.704698	1454071_at	3.4907	3.7136	0.222905	NA	NA	NA	NA	NA	NA	NA	NA	1454071_at	3.52957	3.8411	0.311534	ILMN_2433785	6.70986	6.64977	-0.0600882	NA	NA	NA	NA	NA	NA	NA	NA	1454071_at	4.10073	4.38074	0.280006	NA	NA	NA	NA	NA	NA	NA	NA	NA	NA	NA	NA	NA	NA	NA
lncR.1916	uc008jnm.1;ENSMUST00000146404	0.704681	1442718_at	3.03989	3.26777	0.227878	NA	NA	NA	NA	NA	NA	NA	NA	1442718_at	2.85663	3.48038	0.623759	NA	NA	NA	NA	NA	NA	NA	NA	NA	NA	NA	NA	1442718_at	3.40603	3.50557	0.0995343	NA	NA	NA	NA	NA	NA	NA	NA	NA	NA	NA	NA	NA	NA	NA
lncR.2182	ENSMUST00000156275	0.70196	1432035_at	4.64895	4.8736	0.224648	NA	NA	NA	NA	NA	NA	NA	NA	1432035_at	3.08773	3.20933	0.121595	NA	NA	NA	NA	NA	NA	NA	NA	NA	NA	NA	NA	1432035_at	4.49313	4.80374	0.310605	NA	NA	NA	NA	NA	NA	NA	NA	NA	NA	NA	NA	NA	NA	NA
lncR.3191	NR_104577;NR_040758;ENSMUST00000137478;A330095A16;uc009ddm.1	0.700656	1442672_at;1430719_at	4.74927	4.92072	0.171449	NA	NA	NA	NA	NA	NA	NA	NA	1442672_at;1430719_at	3.09661	3.18484	0.0882261	ILMN_2684133;ILMN_1215633;ILMN_2556075	6.64631	6.67547	0.0291599	NA	NA	NA	NA	NA	NA	NA	NA	1442672_at;1430719_at	4.9071	5.19631	0.289207	NA	NA	NA	NA	NA	NA	NA	NA	NA	NA	NA	NA	NA	NA	NA
lncR.597	NR_045476;ENSMUST00000139530;ENSMUST00000153431	0.700459	1431612_at	3.77336	3.86008	0.0867167	NA	NA	NA	NA	NA	NA	NA	NA	1431612_at	3.22064	3.34241	0.12177	NA	NA	NA	NA	NA	NA	NA	NA	NA	NA	NA	NA	1431612_at	3.75788	4.1365	0.378626	NA	NA	NA	NA	NA	NA	NA	NA	NA	NA	NA	NA	NA	NA	NA
lncR.1843	NR_045347;uc008hbl.2;ENSMUST00000185211;2610016A17;ENSMUST00000188711	0.698354	NA	NA	NA	NA	NA	NA	NA	NA	NA	NA	NA	NA	NA	NA	NA	NA	ILMN_2512463	6.79754	6.87113	0.0735859	NA	NA	NA	NA	NA	NA	NA	NA	NA	NA	NA	NA	NA	NA	NA	NA	NA	NA	NA	NA	NA	NA	NA	NA	NA	NA	NA
lncR.126	NR_040627;uc029qvc.1;ENSMUST00000172500	0.698313	1431550_at	3.64598	3.91442	0.268439	NA	NA	NA	NA	1450541_at;1427140_at;1452324_at	5.66878	4.58698	-1.08179	1431550_at	3.2192	3.33658	0.117384	NA	NA	NA	NA	NA	NA	NA	NA	NA	NA	NA	NA	1431550_at	3.98466	4.27966	0.294997	NA	NA	NA	NA	NA	NA	NA	NA	NA	NA	NA	NA	92707_at;92706_at	5.72262	4.24534
lncR.1816	ENSMUST00000143595	0.696508	NA	NA	NA	NA	NA	NA	NA	NA	NA	NA	NA	NA	NA	NA	NA	NA	ILMN_2531739	6.80877	6.88188	0.0731059	NA	NA	NA	NA	NA	NA	NA	NA	NA	NA	NA	NA	NA	NA	NA	NA	NA	NA	NA	NA	NA	NA	NA	NA	NA	NA	NA
lncR.4029	ENSMUST00000122392	0.694667	NA	NA	NA	NA	NA	NA	NA	NA	NA	NA	NA	NA	NA	NA	NA	NA	ILMN_2540159	6.72336	6.79615	0.0727921	NA	NA	NA	NA	NA	NA	NA	NA	NA	NA	NA	NA	NA	NA	NA	NA	NA	NA	NA	NA	NA	NA	NA	NA	NA	NA	NA
lncR.1833	NR_045314;uc029tqz.1	0.694087	1457389_at	3.81404	4.29509	0.481045	NA	NA	NA	NA	NA	NA	NA	NA	1457389_at	2.9479	3.05937	0.111472	NA	NA	NA	NA	NA	NA	NA	NA	NA	NA	NA	NA	1457389_at	4.02401	4.25963	0.235617	NA	NA	NA	NA	NA	NA	NA	NA	NA	NA	NA	NA	NA	NA	NA
lncR.201	ENSMUST00000160588;NR_037993;uc007cfs.2;B230216N24;ENSMUST00000159324;ENSMUST00000161661;ENSMUST00000159353;ENSMUST00000187924	0.692025	1453334_at;1439304_at	4.83536	4.75472	-0.0806425	NA	NA	NA	NA	NA	NA	NA	NA	1453334_at;1439304_at	4.43631	4.04646	-0.389855	NA	NA	NA	NA	NA	NA	NA	NA	NA	NA	NA	NA	1453334_at;1439304_at	5.11561	6.49091	1.3753	NA	NA	NA	NA	NA	NA	NA	NA	NA	NA	NA	NA	NA	NA	NA
lncR.1831	ENSMUST00000178377	0.691526	NA	NA	NA	NA	NA	NA	NA	NA	NA	NA	NA	NA	NA	NA	NA	NA	NA	NA	NA	NA	NA	NA	NA	NA	NA	NA	NA	NA	NA	NA	NA	NA	A_52_P296670	10.314	10.5058	0.191804	A_52_P296670	9.89519	9.94949	0.0543024	NA	NA	NA	NA	NA	NA	NA
lncR.2699	ENSMUST00000138802	0.690665	NA	NA	NA	NA	NA	NA	NA	NA	NA	NA	NA	NA	NA	NA	NA	NA	NA	NA	NA	NA	NA	NA	NA	NA	NA	NA	NA	NA	NA	NA	NA	NA	A_52_P273307	5.77959	5.89042	0.110825	A_52_P273307	5.82828	5.8876	0.0593206	NA	NA	NA	NA	NA	NA	NA
lncR.3432	NR_015542;uc012fnd.1;uc009hxj.1;A630052G14	0.689193	1458707_at	4.59467	4.95918	0.364512	NA	NA	NA	NA	NA	NA	NA	NA	1458707_at	3.20243	3.19494	-0.00748834	NA	NA	NA	NA	NA	NA	NA	NA	NA	NA	NA	NA	1458707_at	4.83708	5.17531	0.338231	NA	NA	NA	NA	NA	NA	NA	NA	NA	NA	NA	NA	NA	NA	NA
lncR.3886	NR_028086;uc009tgd.2	0.687356	NA	NA	NA	NA	NA	NA	NA	NA	NA	NA	NA	NA	NA	NA	NA	NA	ILMN_2465978	7.35873	7.43076	0.0720324	NA	NA	NA	NA	NA	NA	NA	NA	NA	NA	NA	NA	NA	NA	NA	NA	NA	NA	NA	NA	NA	NA	NA	NA	NA	NA	NA
lncR.682	uc007mje.1;ENSMUST00000132264	0.686999	1459454_at	5.05266	5.12238	0.0697232	NA	NA	NA	NA	NA	NA	NA	NA	1459454_at	4.15985	4.96774	0.807897	NA	NA	NA	NA	NA	NA	NA	NA	NA	NA	NA	NA	1459454_at	4.98158	5.31564	0.334058	NA	NA	NA	NA	NA	NA	NA	NA	NA	NA	NA	NA	NA	NA	NA
lncR.1697	uc008fcg.1;5430427P18	0.686843	NA	NA	NA	NA	NA	NA	NA	NA	NA	NA	NA	NA	NA	NA	NA	NA	NA	NA	NA	NA	NA	NA	NA	NA	NA	NA	NA	NA	NA	NA	NA	NA	A_51_P451837	13.1166	13.061	-0.0556049	A_51_P451837	13.2335	14.0264	0.792813	NA	NA	NA	NA	NA	NA	NA
lncR.4104	8030444H21;ENSMUST00000136472	0.683802	1445747_at	3.36668	3.59105	0.224363	NA	NA	NA	NA	NA	NA	NA	NA	1445747_at	3.034	3.49285	0.458841	NA	NA	NA	NA	NA	NA	NA	NA	NA	NA	NA	NA	1445747_at	4.14888	4.24538	0.0965039	NA	NA	NA	NA	NA	NA	NA	NA	NA	NA	NA	NA	NA	NA	NA
lncR.4037	ENSMUST00000120076	0.68373	NA	NA	NA	NA	NA	NA	NA	NA	NA	NA	NA	NA	NA	NA	NA	NA	ILMN_1216681	7.71885	7.78992	0.0710645	NA	NA	NA	NA	NA	NA	NA	NA	NA	NA	NA	NA	NA	NA	NA	NA	NA	NA	NA	NA	NA	NA	NA	NA	NA	NA	NA
lncR.9	ENSMUST00000185704	0.683375	NA	NA	NA	NA	NA	NA	NA	NA	NA	NA	NA	NA	NA	NA	NA	NA	NA	NA	NA	NA	NA	NA	NA	NA	NA	NA	NA	NA	NA	NA	NA	NA	A_52_P72186	11.6502	11.7127	0.0625175	A_52_P72186	12.0931	12.191	0.097907	NA	NA	NA	NA	NA	NA	NA
lncR.2085	ENSMUST00000147959;ENSMUST00000144704	0.680124	NA	NA	NA	NA	NA	NA	NA	NA	NA	NA	NA	NA	NA	NA	NA	NA	ILMN_2527316	6.97158	7.04236	0.070782	NA	NA	NA	NA	NA	NA	NA	NA	NA	NA	NA	NA	NA	NA	NA	NA	NA	NA	NA	NA	NA	NA	NA	NA	NA	NA	NA
lncR.1993	ENSMUST00000156601;NR_015474;ENSMUST00000143500	0.679197	NA	NA	NA	NA	ILMN_1238850	5.92433	5.87767	-0.0466667	NA	NA	NA	NA	NA	NA	NA	NA	ILMN_1238850	6.89915	6.92169	0.0225349	ILMN_1238850	5.59694	5.60585	0.00891472	ILMN_1238850	5.52356	5.50931	-0.0142464	NA	NA	NA	NA	A_52_P494020	5.88012	6.94627	1.06614	A_52_P494020	5.83857	5.89647	0.0579047	ILMN_1238850	7.08076	7.04492	-0.0358395	NA	NA	NA
lncR.3054	uc009dkw.1;ENSMUST00000008011;ENSMUST00000162741;ENSMUST00000165995	0.67918	1444838_at	5.72489	5.85765	0.13276	ILMN_2629080	6.02267	5.93233	-0.0903333	NA	NA	NA	NA	1444838_at	3.53733	3.54349	0.0061634	ILMN_2629080	6.68767	6.99092	0.303252	ILMN_2629080	5.79701	5.76288	-0.0341327	ILMN_2629080	5.02181	5.00132	-0.0204913	1444838_at	5.50834	5.99051	0.482164	A_52_P307887	5.85003	5.86707	0.0170382	A_52_P307887	5.8364	5.86108	0.0246806	ILMN_2629080	7.00929	6.98663	-0.0226596	NA	NA	NA
lncR.3974	ENSMUST00000118320;NR_033598;uc012hqz.1	0.678403	NA	NA	NA	NA	NA	NA	NA	NA	NA	NA	NA	NA	NA	NA	NA	NA	ILMN_2443074	6.64379	6.74036	0.0965706	NA	NA	NA	NA	NA	NA	NA	NA	NA	NA	NA	NA	A_51_P501236	6.77704	6.79842	0.0213778	A_51_P501236	7.62378	7.70614	0.082358	NA	NA	NA	NA	NA	NA	NA
lncR.3650	ENSMUST00000118457	0.677895	NA	NA	NA	NA	NA	NA	NA	NA	NA	NA	NA	NA	NA	NA	NA	NA	NA	NA	NA	NA	NA	NA	NA	NA	NA	NA	NA	NA	NA	NA	NA	NA	NA	NA	NA	NA	NA	NA	NA	NA	NA	NA	NA	NA	95441_at	10.4208	11.0022
lncR.1839	ENSMUST00000072982	0.677746	NA	NA	NA	NA	NA	NA	NA	NA	NA	NA	NA	NA	NA	NA	NA	NA	NA	NA	NA	NA	NA	NA	NA	NA	NA	NA	NA	NA	NA	NA	NA	NA	A_52_P68714	10.392	10.4521	0.0601328	A_52_P68714	11.0894	11.1981	0.108655	NA	NA	NA	NA	NA	NA	NA
lncR.480	ENSMUST00000118809	0.677109	NA	NA	NA	NA	NA	NA	NA	NA	NA	NA	NA	NA	NA	NA	NA	NA	NA	NA	NA	NA	NA	NA	NA	NA	NA	NA	NA	NA	NA	NA	NA	NA	A_51_P257753	6.03891	6.08674	0.0478228	A_51_P257753	6.46573	6.90885	0.443115	NA	NA	NA	NA	NA	NA	NA
lncR.1811	4833407H14;ENSMUST00000180442	0.677107	1431688_at	3.91265	3.794	-0.118641	NA	NA	NA	NA	NA	NA	NA	NA	1431688_at	5.12379	6.14347	1.01968	NA	NA	NA	NA	NA	NA	NA	NA	NA	NA	NA	NA	1431688_at	3.96202	4.25912	0.297104	NA	NA	NA	NA	NA	NA	NA	NA	NA	NA	NA	NA	NA	NA	NA
lncR.2673	NR_102393;ENSMUST00000124738;NR_102394;ENSMUST00000132111;C030011D20	0.676726	1443073_at	4.8235	4.79549	-0.0280069	NA	NA	NA	NA	NA	NA	NA	NA	1443073_at	3.34647	3.82584	0.479379	ILMN_1229834;ILMN_1237619	6.86172	6.77535	-0.0863681	NA	NA	NA	NA	NA	NA	NA	NA	1443073_at	4.6065	5.16668	0.560181	NA	NA	NA	NA	NA	NA	NA	NA	NA	NA	NA	NA	NA	NA	NA
lncR.1183	uc007sei.1;ENSMUST00000081331;ENSMUST00000166813;ENSMUST00000163635;ENSMUST00000172460;ENSMUST00000170177	0.676141	1459683_at;1431343_at	4.29957	4.46933	0.169762	NA	NA	NA	NA	NA	NA	NA	NA	1459683_at;1431343_at	3.42722	3.68318	0.255964	ILMN_2527972;ILMN_1215193	6.74362	6.69111	-0.052507	NA	NA	NA	NA	NA	NA	NA	NA	1459683_at;1431343_at	4.39024	4.67209	0.281848	A_51_P331180	6.11688	6.144	0.0271121	A_51_P331180	6.37635	6.60529	0.228938	NA	NA	NA	NA	NA	NA	NA
lncR.3667	uc009nwn.1;ENSMUST00000181805	0.67276	1444932_at	4.77181	5.03456	0.262753	NA	NA	NA	NA	NA	NA	NA	NA	1444932_at	3.32924	3.11597	-0.213269	NA	NA	NA	NA	NA	NA	NA	NA	NA	NA	NA	NA	1444932_at	4.60586	4.76634	0.160481	A_51_P293474;A_52_P119350	5.9702	6.1186	0.148394	A_51_P293474;A_52_P119350	6.0932	6.6721	0.578893	NA	NA	NA	NA	NA	NA	NA
lncR.1886	ENSMUST00000122198	0.671542	NA	NA	NA	NA	NA	NA	NA	NA	NA	NA	NA	NA	NA	NA	NA	NA	NA	NA	NA	NA	NA	NA	NA	NA	NA	NA	NA	NA	NA	NA	NA	NA	A_51_P336491	13.1787	13.2114	0.0327911	A_51_P336491	12.7242	13.3747	0.650507	NA	NA	NA	NA	NA	NA	NA
lncR.2519	ENSMUST00000141242	0.671195	NA	NA	NA	NA	NA	NA	NA	NA	NA	NA	NA	NA	NA	NA	NA	NA	ILMN_2529554	6.70407	6.7741	0.0700344	NA	NA	NA	NA	NA	NA	NA	NA	NA	NA	NA	NA	NA	NA	NA	NA	NA	NA	NA	NA	NA	NA	NA	NA	NA	NA	NA
lncR.2970	NR_045984;uc009bxh.1;uc029vvj.1	0.669423	NA	NA	NA	NA	NA	NA	NA	NA	NA	NA	NA	NA	NA	NA	NA	NA	ILMN_1248742	6.95501	7.02466	0.0696504	NA	NA	NA	NA	NA	NA	NA	NA	NA	NA	NA	NA	NA	NA	NA	NA	NA	NA	NA	NA	NA	NA	NA	NA	NA	NA	NA
lncR.563	ENSMUST00000119107	0.669146	NA	NA	NA	NA	NA	NA	NA	NA	NA	NA	NA	NA	NA	NA	NA	NA	NA	NA	NA	NA	NA	NA	NA	NA	NA	NA	NA	NA	NA	NA	NA	NA	A_51_P257640	9.82899	10.4341	0.605101	A_51_P257640	10.2546	10.2996	0.0450238	NA	NA	NA	NA	NA	NA	NA
lncR.1574	NR_073374;ENSMUST00000130639;ENSMUST00000123009;ENSMUST00000123341	0.668634	1453719_at	3.72114	3.84533	0.124195	NA	NA	NA	NA	NA	NA	NA	NA	1453719_at	3.33691	3.34464	0.00772887	NA	NA	NA	NA	NA	NA	NA	NA	NA	NA	NA	NA	1453719_at	4.21839	4.549	0.33061	A_51_P210992	6.20457	6.36274	0.158171	A_51_P210992	6.70229	6.8452	0.142913	NA	NA	NA	NA	NA	NA	NA
lncR.3868	ENSMUST00000118343	0.667656	NA	NA	NA	NA	NA	NA	NA	NA	NA	NA	NA	NA	NA	NA	NA	NA	ILMN_1255192	6.64299	6.71256	0.0695694	NA	NA	NA	NA	NA	NA	NA	NA	NA	NA	NA	NA	NA	NA	NA	NA	NA	NA	NA	NA	NA	NA	NA	NA	NA	NA	NA
lncR.3600	ENSMUST00000138744	0.667044	NA	NA	NA	NA	NA	NA	NA	NA	NA	NA	NA	NA	NA	NA	NA	NA	NA	NA	NA	NA	NA	NA	NA	NA	NA	NA	NA	NA	NA	NA	NA	NA	A_52_P699236	5.89182	5.9746	0.0827868	A_52_P699236	5.78201	5.84147	0.0594631	NA	NA	NA	NA	NA	NA	NA
lncR.1262	NR_045811;uc029sox.1;ENSMUST00000190364;ENSMUST00000060825	0.666675	1432226_at	3.49749	3.64058	0.143096	NA	NA	NA	NA	NA	NA	NA	NA	1432226_at	3.64805	3.70342	0.0553746	ILMN_1239913	6.66188	6.75824	0.0963574	NA	NA	NA	NA	NA	NA	NA	NA	1432226_at	3.94044	4.05441	0.113965	A_51_P433975;A_51_P433970	5.91113	5.8941	-0.0170301	A_51_P433975;A_51_P433970	5.85781	5.8579	8.87513e-05	NA	NA	NA	NA	NA	NA	NA
lncR.1388	ENSMUST00000062591	0.664136	NA	NA	NA	NA	NA	NA	NA	NA	NA	NA	NA	NA	NA	NA	NA	NA	ILMN_2538092;ILMN_1216674	14.75	14.8194	0.0694763	NA	NA	NA	NA	NA	NA	NA	NA	NA	NA	NA	NA	NA	NA	NA	NA	NA	NA	NA	NA	NA	NA	NA	NA	NA	NA	NA
lncR.1968	uc008lft.1	0.663618	1456274_at	4.68537	4.85794	0.172562	ILMN_1223511	5.903	6.08833	0.185333	NA	NA	NA	NA	1456274_at	3.27493	3.6536	0.378667	ILMN_1223511	6.7836	6.74241	-0.0411894	ILMN_1223511	5.46597	5.60585	0.139875	ILMN_1223511	5.16373	5.17186	0.00812795	1456274_at	4.05852	4.17926	0.120731	NA	NA	NA	NA	NA	NA	NA	NA	ILMN_1223511	7.04556	6.94654	-0.0990148	NA	NA	NA
lncR.643	ENSMUST00000142279	0.662669	NA	NA	NA	NA	NA	NA	NA	NA	NA	NA	NA	NA	NA	NA	NA	NA	NA	NA	NA	NA	NA	NA	NA	NA	NA	NA	NA	NA	NA	NA	NA	NA	A_52_P151227	6.00814	6.49249	0.48435	A_52_P151227	6.32829	6.37346	0.0451725	NA	NA	NA	NA	NA	NA	NA
lncR.3494	uc009kok.1;ENSMUST00000165444;ENSMUST00000131740	0.662285	NA	NA	NA	NA	NA	NA	NA	NA	NA	NA	NA	NA	NA	NA	NA	NA	ILMN_2574906	7.4195	7.3095	-0.110004	NA	NA	NA	NA	NA	NA	NA	NA	NA	NA	NA	NA	A_52_P209073	7.52159	7.74987	0.228281	A_52_P209073	8.7946	9.11832	0.323714	NA	NA	NA	NA	NA	NA	NA
lncR.3258	ENSMUST00000187984	0.660634	NA	NA	NA	NA	NA	NA	NA	NA	NA	NA	NA	NA	NA	NA	NA	NA	ILMN_2532162	6.78664	6.85589	0.0692525	NA	NA	NA	NA	NA	NA	NA	NA	NA	NA	NA	NA	NA	NA	NA	NA	NA	NA	NA	NA	NA	NA	NA	NA	NA	NA	NA
lncR.2078	ENSMUST00000154246	0.658966	1431796_at	3.16173	3.48019	0.318456	NA	NA	NA	NA	NA	NA	NA	NA	1431796_at	3.07783	3.01064	-0.0671896	NA	NA	NA	NA	NA	NA	NA	NA	NA	NA	NA	NA	1431796_at	3.60138	3.93624	0.334862	NA	NA	NA	NA	NA	NA	NA	NA	NA	NA	NA	NA	NA	NA	NA
lncR.2357	NR_040539;uc029umq.1;ENSMUST00000190602;ENSMUST00000191479	0.658249	1454215_at	4.18564	4.51262	0.326972	NA	NA	NA	NA	NA	NA	NA	NA	1454215_at	3.24174	3.30035	0.0586035	NA	NA	NA	NA	NA	NA	NA	NA	NA	NA	NA	NA	1454215_at	4.26497	4.46774	0.202774	A_51_P191046	5.82869	5.83532	0.0066288	A_51_P191046	5.78133	5.77861	-0.00272357	NA	NA	NA	NA	NA	NA	NA
lncR.2996	ENSMUST00000103308	0.657701	NA	NA	NA	NA	NA	NA	NA	NA	NA	NA	NA	NA	NA	NA	NA	NA	ILMN_2709926	6.65276	6.67277	0.0200042	NA	NA	NA	NA	NA	NA	NA	NA	NA	NA	NA	NA	A_51_P516323	5.83596	5.89305	0.0570971	A_51_P516323	5.82264	5.87326	0.0506216	NA	NA	NA	NA	NA	NA	NA
lncR.2305	ENSMUST00000064809	0.65715	NA	NA	NA	NA	NA	NA	NA	NA	NA	NA	NA	NA	NA	NA	NA	NA	ILMN_1257803	6.71872	6.78764	0.0689154	NA	NA	NA	NA	NA	NA	NA	NA	NA	NA	NA	NA	NA	NA	NA	NA	NA	NA	NA	NA	NA	NA	NA	NA	NA	NA	NA
lncR.1776	uc008gyk.1;NR_015502;uc012bji.1	0.655415	NA	NA	NA	NA	NA	NA	NA	NA	NA	NA	NA	NA	NA	NA	NA	NA	ILMN_2450718	6.78279	6.79742	0.0146314	NA	NA	NA	NA	NA	NA	NA	NA	NA	NA	NA	NA	A_52_P510638	5.79604	5.86675	0.0707061	A_52_P510638	5.8147	5.95561	0.140905	NA	NA	NA	NA	NA	NA	NA
lncR.199	NR_040467;uc029qsg.1;ENSMUST00000190901	0.653356	NA	NA	NA	NA	NA	NA	NA	NA	NA	NA	NA	NA	NA	NA	NA	NA	NA	NA	NA	NA	NA	NA	NA	NA	NA	NA	NA	NA	NA	NA	NA	NA	A_51_P141733	5.78037	5.89966	0.119294	A_51_P141733	5.83067	5.8844	0.0537293	NA	NA	NA	NA	160305_at	8.70974	9.7258
lncR.3122	ENSMUST00000103313	0.653163	NA	NA	NA	NA	NA	NA	NA	NA	NA	NA	NA	NA	NA	NA	NA	NA	ILMN_2639196	6.88092	7.13296	0.252031	NA	NA	NA	NA	NA	NA	NA	NA	NA	NA	NA	NA	A_52_P655763	5.91767	6.01673	0.0990532	A_52_P655763	5.81873	5.83525	0.0165176	NA	NA	NA	NA	NA	NA	NA
lncR.2000	uc008mmu.1;NR_028286;ENSMUST00000154067	0.650592	NA	NA	NA	NA	NA	NA	NA	NA	NA	NA	NA	NA	NA	NA	NA	NA	NA	NA	NA	NA	NA	NA	NA	NA	NA	NA	NA	NA	NA	NA	NA	NA	A_52_P214646	5.97515	6.03766	0.0625126	A_52_P214646	5.89585	5.96372	0.0678719	NA	NA	NA	NA	NA	NA	NA
lncR.337	ENSMUST00000181479	0.650235	NA	NA	NA	NA	ILMN_3147577	6.00733	6.135	0.127667	NA	NA	NA	NA	NA	NA	NA	NA	ILMN_2499229;ILMN_1231857	6.72685	6.79509	0.0682454	ILMN_3147577	5.49506	5.2854	-0.209653	ILMN_3147577	5.48366	5.45937	-0.0242916	NA	NA	NA	NA	NA	NA	NA	NA	NA	NA	NA	NA	ILMN_3147577	7.06489	7.04538	-0.0195104	NA	NA	NA
lncR.718	NR_038173;NR_038172;ENSMUST00000180861	0.649395	1453606_at	3.19698	3.59013	0.393144	NA	NA	NA	NA	NA	NA	NA	NA	1453606_at	3.52189	3.48594	-0.0359478	NA	NA	NA	NA	NA	NA	NA	NA	NA	NA	NA	NA	1453606_at	3.68437	4.01652	0.332151	NA	NA	NA	NA	NA	NA	NA	NA	NA	NA	NA	NA	NA	NA	NA
lncR.2466	ENSMUST00000186030;ENSMUST00000095105	0.647892	NA	NA	NA	NA	NA	NA	NA	NA	NA	NA	NA	NA	NA	NA	NA	NA	ILMN_2651224	6.53742	6.60169	0.0642716	NA	NA	NA	NA	NA	NA	NA	NA	NA	NA	NA	NA	A_51_P499400	5.85077	5.98885	0.138084	A_51_P499400	5.76714	5.79184	0.0247095	NA	NA	NA	NA	NA	NA	NA
lncR.3537	uc009lrg.1	0.646804	NA	NA	NA	NA	NA	NA	NA	NA	NA	NA	NA	NA	NA	NA	NA	NA	ILMN_2541126	6.84813	6.91612	0.0679817	NA	NA	NA	NA	NA	NA	NA	NA	NA	NA	NA	NA	NA	NA	NA	NA	NA	NA	NA	NA	NA	NA	NA	NA	NA	NA	NA
lncR.1334	1700027A07;ENSMUST00000150472	0.645095	NA	NA	NA	NA	NA	NA	NA	NA	NA	NA	NA	NA	NA	NA	NA	NA	ILMN_2489829	6.54349	6.61113	0.0676355	NA	NA	NA	NA	NA	NA	NA	NA	NA	NA	NA	NA	NA	NA	NA	NA	NA	NA	NA	NA	NA	NA	NA	NA	NA	NA	NA
lncR.2526	5830409B07	0.642075	NA	NA	NA	NA	NA	NA	NA	NA	NA	NA	NA	NA	NA	NA	NA	NA	ILMN_1238405	7.72699	7.73602	0.00903112	NA	NA	NA	NA	NA	NA	NA	NA	NA	NA	NA	NA	A_52_P142412	7.20583	7.34034	0.134514	A_52_P142412	7.94092	8.31326	0.372341	NA	NA	NA	NA	NA	NA	NA
lncR.712	ENSMUST00000061934	0.636269	NA	NA	NA	NA	NA	NA	NA	NA	NA	NA	NA	NA	NA	NA	NA	NA	ILMN_2547978	6.77156	6.70337	-0.0681912	NA	NA	NA	NA	NA	NA	NA	NA	NA	NA	NA	NA	A_52_P83363	7.0737	7.27495	0.201247	A_52_P83363	6.38706	6.60519	0.218129	NA	NA	NA	NA	NA	NA	NA
lncR.1622	ENSMUST00000173500	0.634927	NA	NA	NA	NA	NA	NA	NA	NA	NA	NA	NA	NA	NA	NA	NA	NA	ILMN_1239331	6.5865	6.65239	0.0658908	NA	NA	NA	NA	NA	NA	NA	NA	NA	NA	NA	NA	NA	NA	NA	NA	NA	NA	NA	NA	NA	NA	NA	NA	NA	NA	NA
lncR.1009	ENSMUST00000155432	0.633247	NA	NA	NA	NA	NA	NA	NA	NA	NA	NA	NA	NA	NA	NA	NA	NA	ILMN_1251045	6.61105	6.67666	0.0656097	NA	NA	NA	NA	NA	NA	NA	NA	NA	NA	NA	NA	NA	NA	NA	NA	NA	NA	NA	NA	NA	NA	NA	NA	NA	NA	NA
lncR.386	B230114P17	0.632893	1456295_at	3.4886	3.46227	-0.0263276	ILMN_2780736	5.744	5.79167	0.0476667	NA	NA	NA	NA	1456295_at	3.40585	3.564	0.158148	NA	NA	NA	NA	ILMN_2780736	5.42626	5.24031	-0.18595	ILMN_2780736	5.25088	5.32798	0.0771012	1456295_at	3.63292	4.01969	0.386769	A_51_P424954	5.85929	5.90356	0.0442699	A_51_P424954	5.89856	5.95695	0.058389	ILMN_2780736	7.06985	7.00378	-0.0660788	97530_at	9.77543	9.07627
lncR.1014	ENSMUST00000120976	0.632413	NA	NA	NA	NA	NA	NA	NA	NA	NA	NA	NA	NA	NA	NA	NA	NA	NA	NA	NA	NA	NA	NA	NA	NA	NA	NA	NA	NA	NA	NA	NA	NA	A_51_P201445	7.68799	8.16359	0.475598	A_51_P201445	8.31291	8.51586	0.202944	NA	NA	NA	NA	101292_f_at	9.27332	9.09121
lncR.1750	uc008fqj.1	0.632351	NA	NA	NA	NA	NA	NA	NA	NA	NA	NA	NA	NA	NA	NA	NA	NA	NA	NA	NA	NA	NA	NA	NA	NA	NA	NA	NA	NA	NA	NA	NA	NA	A_51_P404139	5.94968	6.01246	0.0627755	A_51_P404139	5.87607	5.9354	0.0593304	NA	NA	NA	NA	NA	NA	NA
lncR.3809	ENSMUST00000188479	0.631571	NA	NA	NA	NA	NA	NA	NA	NA	NA	NA	NA	NA	NA	NA	NA	NA	ILMN_2533481	6.65206	6.71751	0.0654533	NA	NA	NA	NA	NA	NA	NA	NA	NA	NA	NA	NA	NA	NA	NA	NA	NA	NA	NA	NA	NA	NA	NA	NA	NA	NA	NA
lncR.2392	ENSMUST00000138374	0.630285	NA	NA	NA	NA	NA	NA	NA	NA	NA	NA	NA	NA	NA	NA	NA	NA	NA	NA	NA	NA	NA	NA	NA	NA	NA	NA	NA	NA	NA	NA	NA	NA	A_52_P151350	6.29667	6.34943	0.0527628	A_52_P151350	6.35543	6.47874	0.123314	NA	NA	NA	NA	NA	NA	NA
lncR.277	ENSMUST00000187815	0.630108	1454095_at	2.58034	2.80353	0.223194	ILMN_2905386	11.325	10.996	-0.329	1430542_a_at	12.4355	11.924	-0.511511	1454095_at	3.01513	3.31585	0.300719	NA	NA	NA	NA	ILMN_2905386	11.2021	11.2063	0.00421904	ILMN_2905386	7.99069	7.91592	-0.0747718	1454095_at	3.15995	3.34212	0.182178	A_52_P818624	5.94032	5.93144	-0.00887766	A_52_P818624	5.75498	5.80331	0.0483299	ILMN_2905386	11.8317	11.3006	-0.531077	100617_at	6.23598	7.01323
lncR.1597	uc008bbh.1	0.629898	NA	NA	NA	NA	NA	NA	NA	NA	NA	NA	NA	NA	NA	NA	NA	NA	ILMN_2531118	6.71839	6.78378	0.0653874	NA	NA	NA	NA	NA	NA	NA	NA	NA	NA	NA	NA	NA	NA	NA	NA	NA	NA	NA	NA	NA	NA	NA	NA	NA	NA	NA
lncR.3456	ENSMUST00000072887	0.628974	NA	NA	NA	NA	NA	NA	NA	NA	NA	NA	NA	NA	NA	NA	NA	NA	NA	NA	NA	NA	NA	NA	NA	NA	NA	NA	NA	NA	NA	NA	NA	NA	A_52_P682996	6.04553	6.09535	0.0498199	A_52_P682996	6.58463	6.74381	0.159183	NA	NA	NA	NA	NA	NA	NA
lncR.498	NR_038058;ENSMUST00000136201	0.62854	NA	NA	NA	NA	NA	NA	NA	NA	NA	NA	NA	NA	NA	NA	NA	NA	ILMN_1249785	6.74212	6.67549	-0.0666336	NA	NA	NA	NA	NA	NA	NA	NA	NA	NA	NA	NA	A_52_P312234	6.56562	7.0806	0.514984	A_52_P312234	6.38243	6.5978	0.215366	NA	NA	NA	NA	NA	NA	NA
lncR.3200	NR_040527;uc029vyg.1	0.628267	NA	NA	NA	NA	NA	NA	NA	NA	NA	NA	NA	NA	NA	NA	NA	NA	NA	NA	NA	NA	NA	NA	NA	NA	NA	NA	NA	NA	NA	NA	NA	NA	A_52_P1147358	5.82366	5.89747	0.073808	A_52_P1147358	5.76097	5.81724	0.0562784	NA	NA	NA	NA	NA	NA	NA
lncR.3290	ENSMUST00000172692	0.623836	NA	NA	NA	NA	NA	NA	NA	NA	NA	NA	NA	NA	NA	NA	NA	NA	NA	NA	NA	NA	NA	NA	NA	NA	NA	NA	NA	NA	NA	NA	NA	NA	A_52_P68193	5.89468	5.95351	0.0588316	A_52_P68193	5.92456	5.98739	0.0628324	NA	NA	NA	NA	NA	NA	NA
lncR.3745	NR_033431;NR_033432;ENSMUST00000149308;ENSMUST00000144424;NR_015468;ENSMUST00000139552;uc012hbw.1;NR_033433;ENSMUST00000163302	0.622545	1453323_at	4.13693	4.44472	0.307791	NA	NA	NA	NA	NA	NA	NA	NA	1453323_at	3.26284	3.30367	0.0408223	NA	NA	NA	NA	NA	NA	NA	NA	NA	NA	NA	NA	1453323_at	4.76475	5.01143	0.246684	A_52_P161637;A_52_P41074;A_52_P456243	5.90466	5.89123	-0.0134261	A_52_P161637;A_52_P41074;A_52_P456243	6.03582	6.11643	0.0806165	NA	NA	NA	NA	NA	NA	NA
lncR.1958	ENSMUST00000118646	0.621597	NA	NA	NA	NA	NA	NA	NA	NA	NA	NA	NA	NA	NA	NA	NA	NA	ILMN_1236130	6.73536	6.7995	0.064134	NA	NA	NA	NA	NA	NA	NA	NA	NA	NA	NA	NA	NA	NA	NA	NA	NA	NA	NA	NA	NA	NA	NA	NA	NA	NA	NA
lncR.259	ENSMUST00000190327;uc007ecz.1;uc007eda.1;ENSMUST00000154116;ENSMUST00000140401;ENSMUST00000145050;NR_030669;ENSMUST00000139827;ENSMUST00000069573	0.618328	1456959_at;1444093_at	3.87177	3.87608	0.00431473	ILMN_2992239	6.75733	6.41633	-0.341	NA	NA	NA	NA	1456959_at;1444093_at	3.38737	3.45526	0.0678973	ILMN_2615928	6.63223	6.73423	0.102002	ILMN_2992239	7.65249	7.20457	-0.447915	ILMN_2992239	5.6977	5.6019	-0.0958055	1456959_at;1444093_at	3.71384	3.95387	0.240025	A_52_P582318	6.05485	6.18426	0.129405	A_52_P582318	6.77905	6.8687	0.0896532	ILMN_2992239	7.74228	7.19779	-0.544485	95890_r_at	5.78988	2.95345
lncR.837	ENSMUST00000103468	0.618303	NA	NA	NA	NA	NA	NA	NA	NA	NA	NA	NA	NA	NA	NA	NA	NA	ILMN_2619428	6.75536	6.81915	0.0637909	NA	NA	NA	NA	NA	NA	NA	NA	NA	NA	NA	NA	NA	NA	NA	NA	NA	NA	NA	NA	NA	NA	NA	NA	NA	NA	NA
lncR.3542	NR_040698;uc029wtf.1	0.616442	1458264_at;1430743_at	3.53032	3.74932	0.219004	NA	NA	NA	NA	NA	NA	NA	NA	1458264_at;1430743_at	3.62782	3.98296	0.355138	NA	NA	NA	NA	NA	NA	NA	NA	NA	NA	NA	NA	1458264_at;1430743_at	4.01109	4.19358	0.182492	NA	NA	NA	NA	NA	NA	NA	NA	NA	NA	NA	NA	NA	NA	NA
lncR.57	ENSMUST00000094774	0.616412	NA	NA	NA	NA	NA	NA	NA	NA	1430419_at	4.78235	5.60543	0.823083	NA	NA	NA	NA	ILMN_1253539	13.6623	14.0114	0.349071	NA	NA	NA	NA	NA	NA	NA	NA	NA	NA	NA	NA	A_52_P554042	5.86025	5.90954	0.0492938	A_52_P554042	6.07946	6.22134	0.141882	NA	NA	NA	NA	NA	NA	NA
lncR.2304	2.31001e+29	0.615616	1453513_at	4.03617	4.2514	0.215236	NA	NA	NA	NA	NA	NA	NA	NA	1453513_at	3.24393	3.27173	0.0277954	NA	NA	NA	NA	NA	NA	NA	NA	NA	NA	NA	NA	1453513_at	4.59211	4.95095	0.358839	NA	NA	NA	NA	NA	NA	NA	NA	NA	NA	NA	NA	NA	NA	NA
lncR.11	ENSMUST00000161509;NR_045734	0.613391	NA	NA	NA	NA	NA	NA	NA	NA	NA	NA	NA	NA	NA	NA	NA	NA	ILMN_2502455	6.77881	6.84218	0.0633698	NA	NA	NA	NA	NA	NA	NA	NA	NA	NA	NA	NA	NA	NA	NA	NA	NA	NA	NA	NA	NA	NA	NA	NA	NA	NA	NA
lncR.2326	ENSMUST00000181423	0.612044	NA	NA	NA	NA	NA	NA	NA	NA	NA	NA	NA	NA	NA	NA	NA	NA	NA	NA	NA	NA	NA	NA	NA	NA	NA	NA	NA	NA	NA	NA	NA	NA	NA	NA	NA	NA	NA	NA	NA	NA	NA	NA	NA	NA	100550_f_at;100551_r_at	9.1218	9.62586
lncR.2530	uc008vgs.2;uc008vgt.2;NR_027909;NR_015613;ENSMUST00000153347;ENSMUST00000134416;ENSMUST00000166316;ENSMUST00000148529	0.610925	1453975_a_at;1453154_at	3.7586	3.97666	0.218061	NA	NA	NA	NA	NA	NA	NA	NA	1453975_a_at;1453154_at	2.93907	3.04554	0.106473	ILMN_1258963;ILMN_2664383	6.96515	6.94493	-0.0202108	NA	NA	NA	NA	NA	NA	NA	NA	1453975_a_at;1453154_at	4.14576	4.28803	0.142267	A_52_P208367;A_51_P453456	6.02723	6.12725	0.10002	A_52_P208367;A_51_P453456	6.28593	6.40738	0.121453	NA	NA	NA	NA	NA	NA	NA
lncR.2921	ENSMUST00000131896	0.61036	1431590_at	4.43791	4.75304	0.315123	NA	NA	NA	NA	NA	NA	NA	NA	1431590_at	3.42904	3.61425	0.185203	NA	NA	NA	NA	NA	NA	NA	NA	NA	NA	NA	NA	1431590_at	4.57086	4.74589	0.175039	NA	NA	NA	NA	NA	NA	NA	NA	NA	NA	NA	NA	NA	NA	NA
lncR.1771	ENSMUST00000187178	0.608734	NA	NA	NA	NA	ILMN_2595017	5.797	5.90167	0.104667	NA	NA	NA	NA	NA	NA	NA	NA	NA	NA	NA	NA	ILMN_2595017	5.83289	6.32373	0.49084	ILMN_2595017	5.53654	5.5445	0.00796485	NA	NA	NA	NA	NA	NA	NA	NA	NA	NA	NA	NA	ILMN_2595017	7.05513	6.97951	-0.0756208	NA	NA	NA
lncR.1204	ENSMUST00000111864	0.608513	NA	NA	NA	NA	NA	NA	NA	NA	NA	NA	NA	NA	NA	NA	NA	NA	ILMN_1234499	6.88503	6.94772	0.0626996	NA	NA	NA	NA	NA	NA	NA	NA	NA	NA	NA	NA	NA	NA	NA	NA	NA	NA	NA	NA	NA	NA	NA	NA	NA	NA	NA
lncR.538	ENSMUST00000151381	0.607471	NA	NA	NA	NA	NA	NA	NA	NA	NA	NA	NA	NA	NA	NA	NA	NA	NA	NA	NA	NA	NA	NA	NA	NA	NA	NA	NA	NA	NA	NA	NA	NA	A_52_P38405	5.80312	5.89146	0.0883392	A_52_P38405	5.72344	5.77449	0.051044	NA	NA	NA	NA	NA	NA	NA
lncR.827	ENSMUST00000103449	0.606894	NA	NA	NA	NA	NA	NA	NA	NA	NA	NA	NA	NA	NA	NA	NA	NA	ILMN_1251408	6.60849	6.67106	0.0625638	NA	NA	NA	NA	NA	NA	NA	NA	NA	NA	NA	NA	NA	NA	NA	NA	NA	NA	NA	NA	NA	NA	NA	NA	NA	NA	NA
lncR.2170	uc008lrp.1;ENSMUST00000148587;ENSMUST00000138764	0.606587	NA	NA	NA	NA	NA	NA	NA	NA	NA	NA	NA	NA	NA	NA	NA	NA	ILMN_1238039	6.85987	6.88563	0.025758	NA	NA	NA	NA	NA	NA	NA	NA	NA	NA	NA	NA	A_52_P199215	5.90173	5.94228	0.0405497	A_52_P199215	5.86518	5.90002	0.0348321	NA	NA	NA	NA	NA	NA	NA
lncR.885	ENSMUST00000103527	0.605634	NA	NA	NA	NA	NA	NA	NA	NA	NA	NA	NA	NA	NA	NA	NA	NA	NA	NA	NA	NA	NA	NA	NA	NA	NA	NA	NA	NA	NA	NA	NA	NA	A_51_P442889;A_52_P559566	6.22831	6.27548	0.0471739	A_51_P442889;A_52_P559566	6.87245	7.02806	0.155613	NA	NA	NA	NA	NA	NA	NA
lncR.1725	ENSMUST00000180516	0.605279	NA	NA	NA	NA	NA	NA	NA	NA	NA	NA	NA	NA	NA	NA	NA	NA	ILMN_2563268	6.6339	6.69637	0.062468	NA	NA	NA	NA	NA	NA	NA	NA	NA	NA	NA	NA	NA	NA	NA	NA	NA	NA	NA	NA	NA	NA	NA	NA	NA	NA	NA
lncR.3595	NR_030715;uc009kuy.1;ENSMUST00000040608	0.605106	1453626_at	3.73199	3.88179	0.1498	NA	NA	NA	NA	NA	NA	NA	NA	1453626_at	3.35224	3.84665	0.49441	ILMN_2663933	6.87056	6.83065	-0.0399068	NA	NA	NA	NA	NA	NA	NA	NA	1453626_at	4.11381	4.21488	0.101073	A_51_P208152	6.93471	7.12244	0.18773	A_51_P208152	8.4442	9.12239	0.678194	NA	NA	NA	NA	NA	NA	NA
lncR.1471	uc007zyy.2;NR_045300;ENSMUST00000132861;1700048M11	0.603715	1442131_at	4.56352	4.6407	0.0771809	NA	NA	NA	NA	NA	NA	NA	NA	1442131_at	3.14073	3.47877	0.338034	NA	NA	NA	NA	NA	NA	NA	NA	NA	NA	NA	NA	1442131_at	4.23737	4.49332	0.255951	NA	NA	NA	NA	NA	NA	NA	NA	NA	NA	NA	NA	NA	NA	NA
lncR.1424	uc008adz.1	0.600928	1436281_at;1455637_x_at	4.32388	5.08859	0.764714	NA	NA	NA	NA	NA	NA	NA	NA	1436281_at;1455637_x_at	5.00605	5.18103	0.174976	NA	NA	NA	NA	NA	NA	NA	NA	NA	NA	NA	NA	1436281_at;1455637_x_at	5.54967	5.53364	-0.0160333	NA	NA	NA	NA	NA	NA	NA	NA	NA	NA	NA	NA	NA	NA	NA
lncR.241	ENSMUST00000159701	0.600456	NA	NA	NA	NA	NA	NA	NA	NA	NA	NA	NA	NA	NA	NA	NA	NA	ILMN_2469494	6.68536	6.74765	0.0622854	NA	NA	NA	NA	NA	NA	NA	NA	NA	NA	NA	NA	NA	NA	NA	NA	NA	NA	NA	NA	NA	NA	NA	NA	NA	NA	NA
lncR.3156	ENSMUST00000103372	0.598855	NA	NA	NA	NA	NA	NA	NA	NA	NA	NA	NA	NA	NA	NA	NA	NA	ILMN_1217760	6.68146	6.74366	0.0622022	NA	NA	NA	NA	NA	NA	NA	NA	NA	NA	NA	NA	NA	NA	NA	NA	NA	NA	NA	NA	NA	NA	NA	NA	NA	NA	NA
lncR.889	ENSMUST00000103531	0.598532	NA	NA	NA	NA	NA	NA	NA	NA	NA	NA	NA	NA	NA	NA	NA	NA	NA	NA	NA	NA	NA	NA	NA	NA	NA	NA	NA	NA	NA	NA	NA	NA	A_52_P490470	6.10356	6.2392	0.135637	A_52_P490470	6.70622	6.75087	0.044652	NA	NA	NA	NA	NA	NA	NA
lncR.456	ENSMUST00000143391	0.597258	NA	NA	NA	NA	NA	NA	NA	NA	NA	NA	NA	NA	NA	NA	NA	NA	ILMN_1229062	6.68872	6.7509	0.0621789	NA	NA	NA	NA	NA	NA	NA	NA	NA	NA	NA	NA	NA	NA	NA	NA	NA	NA	NA	NA	NA	NA	NA	NA	NA	NA	NA
lncR.3145	ENSMUST00000103358	0.595664	NA	NA	NA	NA	NA	NA	NA	NA	NA	NA	NA	NA	NA	NA	NA	NA	ILMN_2434512	6.62213	6.68416	0.062029	NA	NA	NA	NA	NA	NA	NA	NA	NA	NA	NA	NA	NA	NA	NA	NA	NA	NA	NA	NA	NA	NA	NA	NA	NA	NA	NA
lncR.2842	NR_028426	0.594073	NA	NA	NA	NA	NA	NA	NA	NA	NA	NA	NA	NA	NA	NA	NA	NA	ILMN_1226336	6.74626	6.80823	0.0619747	NA	NA	NA	NA	NA	NA	NA	NA	NA	NA	NA	NA	NA	NA	NA	NA	NA	NA	NA	NA	NA	NA	NA	NA	NA	NA	NA
lncR.2333	NR_040411;uc008ozk.2;ENSMUST00000124606	0.592468	NA	NA	NA	NA	NA	NA	NA	NA	NA	NA	NA	NA	NA	NA	NA	NA	NA	NA	NA	NA	NA	NA	NA	NA	NA	NA	NA	NA	NA	NA	NA	NA	A_52_P931267	5.85728	5.95131	0.0940364	A_52_P931267	5.8057	5.85469	0.0489946	NA	NA	NA	NA	NA	NA	NA
lncR.745	NR_028261;uc011ysp.1;uc007pbc.2;uc007paz.2;ENSMUST00000182770;ENSMUST00000182100;ENSMUST00000182406;ENSMUST00000183266;uc007pbb.2;ENSMUST00000181527;ENSMUST00000183191;uc011ysu.1;ENSMUST00000181253;ENSMUST00000180876;ENSMUST00000182088;ENSMUST00000182370;uc011ysv.2;ENSMUST00000183026;ENSMUST00000182981;ENSMUST00000182737;ENSMUST00000182238	0.591992	1428055_at;1440001_at;1427580_a_at;1452899_at	3.66776	3.74549	0.0777304	NA	NA	NA	NA	1428055_at;1427580_a_at;1452899_at	1.46173	3.23364	1.77191	1428055_at;1440001_at;1427580_a_at;1452899_at	3.19144	3.52223	0.330793	ILMN_1236820	6.66314	6.63013	-0.0330087	NA	NA	NA	NA	NA	NA	NA	NA	1428055_at;1440001_at;1427580_a_at;1452899_at	3.91367	4.121	0.207325	A_52_P102630;A_52_P1035850	5.95476	5.91326	-0.0414965	A_52_P102630;A_52_P1035850	5.82977	5.80321	-0.0265577	NA	NA	NA	NA	NA	NA	NA
lncR.2241	ENSMUST00000181749	0.591588	1439733_at	2.81982	2.76023	-0.0595904	NA	NA	NA	NA	NA	NA	NA	NA	1439733_at	2.66841	3.11202	0.443617	NA	NA	NA	NA	NA	NA	NA	NA	NA	NA	NA	NA	1439733_at	3.14419	3.47237	0.328188	NA	NA	NA	NA	NA	NA	NA	NA	NA	NA	NA	NA	NA	NA	NA
lncR.3142	ENSMUST00000103355	0.591018	NA	NA	NA	NA	NA	NA	NA	NA	NA	NA	NA	NA	NA	NA	NA	NA	ILMN_2649221	6.91029	6.83951	-0.0707799	NA	NA	NA	NA	NA	NA	NA	NA	NA	NA	NA	NA	A_52_P546162	6.47155	6.63409	0.162538	A_52_P546162	7.03275	7.32199	0.289237	NA	NA	NA	NA	NA	NA	NA
lncR.371	NR_029447;uc011xic.1;ENSMUST00000168521;G370049I01	0.588641	1444729_at;1457912_at	4.08061	4.29275	0.212139	NA	NA	NA	NA	NA	NA	NA	NA	1444729_at;1457912_at	3.47036	3.54181	0.071456	NA	NA	NA	NA	NA	NA	NA	NA	NA	NA	NA	NA	1444729_at;1457912_at	4.51239	4.86574	0.353347	NA	NA	NA	NA	NA	NA	NA	NA	NA	NA	NA	NA	NA	NA	NA
lncR.2108	ENSMUST00000120771	0.587747	NA	NA	NA	NA	NA	NA	NA	NA	NA	NA	NA	NA	NA	NA	NA	NA	ILMN_1244257	7.12463	7.18544	0.0608143	NA	NA	NA	NA	NA	NA	NA	NA	NA	NA	NA	NA	NA	NA	NA	NA	NA	NA	NA	NA	NA	NA	NA	NA	NA	NA	NA
lncR.1531	ENSMUST00000173709	0.584603	NA	NA	NA	NA	NA	NA	NA	NA	NA	NA	NA	NA	NA	NA	NA	NA	ILMN_1258634	6.65715	6.71781	0.0606599	NA	NA	NA	NA	NA	NA	NA	NA	NA	NA	NA	NA	NA	NA	NA	NA	NA	NA	NA	NA	NA	NA	NA	NA	NA	NA	NA
lncR.4056	ENSMUST00000062642	0.584563	NA	NA	NA	NA	ILMN_2875413	5.84	5.87267	0.0326667	NA	NA	NA	NA	NA	NA	NA	NA	ILMN_2875413	6.92148	6.96682	0.045337	ILMN_2875413	5.40259	5.30012	-0.102462	ILMN_2875413	5.24982	5.3837	0.13388	NA	NA	NA	NA	NA	NA	NA	NA	NA	NA	NA	NA	ILMN_2875413	7.06831	7.01984	-0.0484724	NA	NA	NA
lncR.3740	ENSMUST00000187786	0.584288	1431344_at	4.591	4.90691	0.315909	NA	NA	NA	NA	NA	NA	NA	NA	1431344_at	4.20335	4.73303	0.529678	ILMN_2474540	6.67676	6.64967	-0.0270881	NA	NA	NA	NA	NA	NA	NA	NA	1431344_at	4.24146	4.51405	0.272591	A_51_P414219	5.94912	5.96231	0.0131871	A_51_P414219	5.8108	5.80155	-0.00925317	NA	NA	NA	NA	NA	NA	NA
lncR.3171	ENSMUST00000103394	0.581473	NA	NA	NA	NA	NA	NA	NA	NA	NA	NA	NA	NA	NA	NA	NA	NA	ILMN_2699222;ILMN_1222500	7.0841	7.14386	0.0597622	NA	NA	NA	NA	NA	NA	NA	NA	NA	NA	NA	NA	NA	NA	NA	NA	NA	NA	NA	NA	NA	NA	NA	NA	NA	NA	NA
lncR.4028	ENSMUST00000180787	0.579913	NA	NA	NA	NA	NA	NA	NA	NA	NA	NA	NA	NA	NA	NA	NA	NA	ILMN_2532674	6.80865	6.86828	0.0596312	NA	NA	NA	NA	NA	NA	NA	NA	NA	NA	NA	NA	NA	NA	NA	NA	NA	NA	NA	NA	NA	NA	NA	NA	NA	NA	NA
lncR.2375	ENSMUST00000176569	0.577141	1454505_at	4.72338	5.10735	0.383965	NA	NA	NA	NA	NA	NA	NA	NA	1454505_at	2.98431	3.54283	0.558528	ILMN_2643227	7.92652	7.62125	-0.305272	NA	NA	NA	NA	NA	NA	NA	NA	1454505_at	4.39025	4.4488	0.0585454	NA	NA	NA	NA	NA	NA	NA	NA	NA	NA	NA	NA	NA	NA	NA
lncR.4049	ENSMUST00000142240	0.576803	NA	NA	NA	NA	NA	NA	NA	NA	NA	NA	NA	NA	NA	NA	NA	NA	ILMN_2532824	6.73427	6.79368	0.059403	NA	NA	NA	NA	NA	NA	NA	NA	NA	NA	NA	NA	NA	NA	NA	NA	NA	NA	NA	NA	NA	NA	NA	NA	NA	NA	NA
lncR.2008	ENSMUST00000119636	0.57671	NA	NA	NA	NA	NA	NA	NA	NA	NA	NA	NA	NA	NA	NA	NA	NA	ILMN_2527837	6.88484	7.02727	0.142429	NA	NA	NA	NA	NA	NA	NA	NA	NA	NA	NA	NA	NA	NA	NA	NA	NA	NA	NA	NA	NA	NA	NA	NA	101295_s_at	7.71425	7.72205
lncR.2175	ENSMUST00000131514	0.576131	1443479_at	3.23974	3.33903	0.0992974	NA	NA	NA	NA	NA	NA	NA	NA	1443479_at	2.88242	3.27195	0.38953	NA	NA	NA	NA	NA	NA	NA	NA	NA	NA	NA	NA	1443479_at	3.83709	4.01143	0.174349	NA	NA	NA	NA	NA	NA	NA	NA	NA	NA	NA	NA	NA	NA	NA
lncR.1350	uc007xip.1;1700010A15	0.575586	1431290_at	4.82435	4.71458	-0.109772	NA	NA	NA	NA	NA	NA	NA	NA	1431290_at	3.35227	3.63099	0.278721	NA	NA	NA	NA	NA	NA	NA	NA	NA	NA	NA	NA	1431290_at	4.40973	4.88204	0.472315	A_52_P330119	5.8491	6.06153	0.212437	A_52_P330119	5.82392	5.8614	0.0374794	NA	NA	NA	NA	NA	NA	NA
lncR.109	ENSMUST00000186765	0.575253	NA	NA	NA	NA	NA	NA	NA	NA	NA	NA	NA	NA	NA	NA	NA	NA	ILMN_1224215	6.68244	6.74151	0.0590714	NA	NA	NA	NA	NA	NA	NA	NA	NA	NA	NA	NA	NA	NA	NA	NA	NA	NA	NA	NA	NA	NA	NA	NA	NA	NA	NA
lncR.1838	uc008gwj.1	0.574846	NA	NA	NA	NA	NA	NA	NA	NA	NA	NA	NA	NA	NA	NA	NA	NA	ILMN_1257233	6.94217	6.97294	0.0307799	NA	NA	NA	NA	NA	NA	NA	NA	NA	NA	NA	NA	A_52_P1028469	5.78555	5.82319	0.0376384	A_52_P1028469	5.75355	5.78474	0.0311919	NA	NA	NA	NA	NA	NA	NA
lncR.583	C730010N16	0.574547	1441132_at	5.11935	5.35611	0.236768	NA	NA	NA	NA	NA	NA	NA	NA	1441132_at	3.57381	3.71364	0.139838	NA	NA	NA	NA	NA	NA	NA	NA	NA	NA	NA	NA	1441132_at	4.81699	4.99261	0.175613	NA	NA	NA	NA	NA	NA	NA	NA	NA	NA	NA	NA	NA	NA	NA
lncR.3386	ENSMUST00000186898	0.573706	NA	NA	NA	NA	NA	NA	NA	NA	NA	NA	NA	NA	NA	NA	NA	NA	ILMN_1224926	6.862	6.92096	0.0589555	NA	NA	NA	NA	NA	NA	NA	NA	NA	NA	NA	NA	NA	NA	NA	NA	NA	NA	NA	NA	NA	NA	NA	NA	NA	NA	NA
lncR.3408	ENSMUST00000191191;ENSMUST00000185815	0.573642	1440557_at	2.75652	3.07115	0.314623	NA	NA	NA	NA	NA	NA	NA	NA	1440557_at	3.20789	3.58381	0.375924	ILMN_1228434	6.84476	6.6959	-0.148864	NA	NA	NA	NA	NA	NA	NA	NA	1440557_at	3.50965	3.64651	0.136859	A_51_P411154	5.9507	5.97255	0.0218563	A_51_P411154	5.81982	6.24201	0.422192	NA	NA	NA	NA	NA	NA	NA
lncR.826	ENSMUST00000103448	0.570621	NA	NA	NA	NA	NA	NA	NA	NA	NA	NA	NA	NA	NA	NA	NA	NA	ILMN_2724779;ILMN_2724778;ILMN_2469804;ILMN_2450198	6.83978	6.89864	0.0588672	NA	NA	NA	NA	NA	NA	NA	NA	NA	NA	NA	NA	NA	NA	NA	NA	NA	NA	NA	NA	NA	NA	NA	NA	NA	NA	NA
lncR.84	ENSMUST00000186237	0.569811	1453454_at	4.65292	4.74259	0.08967	NA	NA	NA	NA	1451963_at	2.56728	2.766	0.198717	1453454_at	3.18339	3.309	0.125612	NA	NA	NA	NA	NA	NA	NA	NA	NA	NA	NA	NA	1453454_at	4.31104	4.56519	0.254148	NA	NA	NA	NA	NA	NA	NA	NA	NA	NA	NA	NA	NA	NA	NA
lncR.705	uc007ney.1;C530014B18	0.568699	1456908_at	3.70044	3.59742	-0.103022	NA	NA	NA	NA	NA	NA	NA	NA	1456908_at	3.47223	4.47877	1.00654	NA	NA	NA	NA	NA	NA	NA	NA	NA	NA	NA	NA	1456908_at	5.11768	5.31428	0.196602	A_52_P387598	5.99026	6.17279	0.182535	A_52_P387598	6.14121	6.2941	0.152894	NA	NA	NA	NA	NA	NA	NA
lncR.2861	ENSMUST00000172700	0.56835	NA	NA	NA	NA	NA	NA	NA	NA	NA	NA	NA	NA	NA	NA	NA	NA	NA	NA	NA	NA	NA	NA	NA	NA	NA	NA	NA	NA	NA	NA	NA	NA	A_52_P874973	5.87507	5.96416	0.0890912	A_52_P874973	5.78136	5.82731	0.0459545	NA	NA	NA	NA	NA	NA	NA
lncR.2986	ENSMUST00000119894	0.567717	NA	NA	NA	NA	NA	NA	NA	NA	NA	NA	NA	NA	NA	NA	NA	NA	ILMN_1220467	6.65812	6.77281	0.114681	NA	NA	NA	NA	NA	NA	NA	NA	NA	NA	NA	NA	A_52_P296309	5.92495	5.93641	0.0114578	A_52_P296309	5.84471	5.9135	0.0687901	NA	NA	NA	NA	NA	NA	NA
lncR.966	uc007rcg.1;4930579G14;ENSMUST00000181690	0.566036	1441043_at	4.24332	4.33111	0.0877905	NA	NA	NA	NA	NA	NA	NA	NA	1441043_at	2.95463	2.97927	0.0246434	NA	NA	NA	NA	NA	NA	NA	NA	NA	NA	NA	NA	1441043_at	3.83874	4.13882	0.300082	A_51_P447851	5.78556	5.85008	0.0645208	A_51_P447851	5.75042	5.78635	0.035934	NA	NA	NA	NA	NA	NA	NA
lncR.212	ENSMUST00000125056;ENSMUST00000122968;ENSMUST00000136015	0.565846	1441093_at	3.87576	3.94339	0.067635	NA	NA	NA	NA	1435816_at;1435817_x_at;1434377_x_at	11.368	11.1675	-0.20049	1441093_at	3.57513	3.9835	0.408369	NA	NA	NA	NA	NA	NA	NA	NA	NA	NA	NA	NA	1441093_at	4.0701	4.32078	0.250673	NA	NA	NA	NA	NA	NA	NA	NA	NA	NA	NA	NA	100780_at	14.0532	14.0656
lncR.215	ENSMUST00000180835;ENSMUST00000188203	0.565053	1454391_at	3.82404	4.01436	0.190317	ILMN_2887435;ILMN_2606269	5.862	5.82717	-0.0348333	NA	NA	NA	NA	1454391_at	2.89257	3.06065	0.168077	NA	NA	NA	NA	ILMN_2887435;ILMN_2606269	5.29873	5.28279	-0.0159393	ILMN_2887435;ILMN_2606269	5.38431	5.39463	0.0103189	1454391_at	3.79893	3.98032	0.181389	NA	NA	NA	NA	NA	NA	NA	NA	ILMN_2887435;ILMN_2606269	7.01222	6.95552	-0.0566996	NA	NA	NA
lncR.2289	NR_110516;ENSMUST00000155224	0.56477	1459112_at	4.16516	4.12756	-0.0375939	NA	NA	NA	NA	NA	NA	NA	NA	1459112_at	3.48411	3.79498	0.310873	NA	NA	NA	NA	NA	NA	NA	NA	NA	NA	NA	NA	1459112_at	3.87906	4.32373	0.444669	NA	NA	NA	NA	NA	NA	NA	NA	NA	NA	NA	NA	NA	NA	NA
lncR.176	NR_040601;uc029qou.1	0.56449	NA	NA	NA	NA	NA	NA	NA	NA	1439399_a_at;1437658_a_at;1433675_at;1454703_x_at;1433674_a_at	7.02313	5.72963	-1.29349	NA	NA	NA	NA	ILMN_2463474	6.75175	6.80991	0.0581588	NA	NA	NA	NA	NA	NA	NA	NA	NA	NA	NA	NA	NA	NA	NA	NA	NA	NA	NA	NA	NA	NA	NA	NA	97838_at	7.90599	9.77131
lncR.1206	ENSMUST00000138379	0.564342	NA	NA	NA	NA	NA	NA	NA	NA	NA	NA	NA	NA	NA	NA	NA	NA	NA	NA	NA	NA	NA	NA	NA	NA	NA	NA	NA	NA	NA	NA	NA	NA	A_52_P124231	5.81183	5.969	0.157172	A_52_P124231	5.75673	5.79658	0.0398476	NA	NA	NA	NA	NA	NA	NA
lncR.596	ENSMUST00000119105	0.562964	NA	NA	NA	NA	NA	NA	NA	NA	NA	NA	NA	NA	NA	NA	NA	NA	ILMN_2534342	6.79194	6.85004	0.0581033	NA	NA	NA	NA	NA	NA	NA	NA	NA	NA	NA	NA	NA	NA	NA	NA	NA	NA	NA	NA	NA	NA	NA	NA	NA	NA	NA
lncR.1215	ENSMUST00000113723	0.561905	1432254_at	3.66623	3.84873	0.182497	NA	NA	NA	NA	NA	NA	NA	NA	1432254_at	2.91176	3.01249	0.100725	NA	NA	NA	NA	NA	NA	NA	NA	NA	NA	NA	NA	1432254_at	3.86512	4.14115	0.276033	NA	NA	NA	NA	NA	NA	NA	NA	NA	NA	NA	NA	NA	NA	NA
lncR.3203	ENSMUST00000124853	0.561442	NA	NA	NA	NA	NA	NA	NA	NA	NA	NA	NA	NA	NA	NA	NA	NA	ILMN_1232847	7.00568	7.0632	0.0575198	NA	NA	NA	NA	NA	NA	NA	NA	NA	NA	NA	NA	NA	NA	NA	NA	NA	NA	NA	NA	NA	NA	NA	NA	NA	NA	NA
lncR.3843	NR_033503;A930023E07;F930044L24;ENSMUST00000181325;A230063G15;A830080A21	0.561222	1444623_at	5.34666	5.45576	0.109102	NA	NA	NA	NA	NA	NA	NA	NA	1444623_at	4.55856	5.06163	0.503067	NA	NA	NA	NA	NA	NA	NA	NA	NA	NA	NA	NA	1444623_at	5.11977	5.28681	0.167042	NA	NA	NA	NA	NA	NA	NA	NA	NA	NA	NA	NA	NA	NA	NA
lncR.3727	NR_040735;uc009qzq.1;ENSMUST00000183387;ENSMUST00000184444;ENSMUST00000184759	0.560542	1454108_at	2.94462	3.47321	0.528588	NA	NA	NA	NA	NA	NA	NA	NA	1454108_at	2.94944	3.07143	0.121988	ILMN_2740845	6.73535	6.7484	0.0130494	NA	NA	NA	NA	NA	NA	NA	NA	1454108_at	3.51564	3.64719	0.131552	A_52_P488531;A_52_P644091	5.92091	5.98765	0.0667423	A_52_P488531;A_52_P644091	5.90183	5.86812	-0.0337051	NA	NA	NA	NA	NA	NA	NA
lncR.2432	ENSMUST00000131498	0.559663	NA	NA	NA	NA	NA	NA	NA	NA	NA	NA	NA	NA	NA	NA	NA	NA	NA	NA	NA	NA	NA	NA	NA	NA	NA	NA	NA	NA	NA	NA	NA	NA	A_51_P253652	6.09645	6.14335	0.0469026	A_51_P253652	6.13903	6.22076	0.0817352	NA	NA	NA	NA	NA	NA	NA
lncR.832	ENSMUST00000103451	0.558407	NA	NA	NA	NA	NA	NA	NA	NA	NA	NA	NA	NA	NA	NA	NA	NA	ILMN_1246128	6.82726	6.88442	0.0571548	NA	NA	NA	NA	NA	NA	NA	NA	NA	NA	NA	NA	NA	NA	NA	NA	NA	NA	NA	NA	NA	NA	NA	NA	NA	NA	NA
lncR.2558	ENSMUST00000117628	0.557345	NA	NA	NA	NA	ILMN_3161419	6.29333	6.407	0.113667	NA	NA	NA	NA	NA	NA	NA	NA	NA	NA	NA	NA	ILMN_3161419	5.88753	5.85549	-0.0320338	ILMN_3161419	5.53358	5.46423	-0.0693531	NA	NA	NA	NA	NA	NA	NA	NA	NA	NA	NA	NA	ILMN_3161419	7.16441	7.225	0.0605893	NA	NA	NA
lncR.3916	ENSMUST00000145576	0.55511	NA	NA	NA	NA	NA	NA	NA	NA	NA	NA	NA	NA	NA	NA	NA	NA	NA	NA	NA	NA	NA	NA	NA	NA	NA	NA	NA	NA	NA	NA	NA	NA	A_52_P1068627	6.00846	5.96338	-0.0450794	A_52_P1068627	6.18652	6.80641	0.61989	NA	NA	NA	NA	NA	NA	NA
lncR.3693	uc009pqw.1	0.553876	NA	NA	NA	NA	NA	NA	NA	NA	NA	NA	NA	NA	NA	NA	NA	NA	ILMN_1222438	6.63729	6.69367	0.0563723	NA	NA	NA	NA	NA	NA	NA	NA	NA	NA	NA	NA	NA	NA	NA	NA	NA	NA	NA	NA	NA	NA	NA	NA	NA	NA	NA
lncR.184	ENSMUST00000190504	0.553836	1431869_at	3.61356	3.8539	0.240342	NA	NA	NA	NA	NA	NA	NA	NA	1431869_at	3.75558	4.1824	0.426821	NA	NA	NA	NA	NA	NA	NA	NA	NA	NA	NA	NA	1431869_at	3.59649	3.88757	0.291073	A_51_P501002	5.84235	5.78129	-0.0610615	A_51_P501002	5.75095	5.78972	0.0387702	NA	NA	NA	NA	NA	NA	NA
lncR.2647	ENSMUST00000142425;ENSMUST00000030352	0.552104	1432518_at	4.52303	4.61156	0.0885365	NA	NA	NA	NA	NA	NA	NA	NA	1432518_at	2.99331	2.82339	-0.169913	ILMN_2435354	6.86711	6.88937	0.02226	NA	NA	NA	NA	NA	NA	NA	NA	1432518_at	3.86589	4.20779	0.341908	A_52_P104961	6.64153	6.76657	0.125039	A_52_P104961	6.66643	6.83245	0.166018	NA	NA	NA	NA	NA	NA	NA
lncR.1412	uc007zut.1	0.551527	1432379_at	2.72391	2.92754	0.203627	NA	NA	NA	NA	NA	NA	NA	NA	1432379_at	3.10345	3.63906	0.535614	ILMN_1243463	6.80254	6.82824	0.0256914	NA	NA	NA	NA	NA	NA	NA	NA	1432379_at	3.39472	3.53011	0.135391	NA	NA	NA	NA	NA	NA	NA	NA	NA	NA	NA	NA	NA	NA	NA
lncR.249	NR_037994;uc007duq.2;ENSMUST00000189507;2310043L19	0.551438	1440008_at	3.63167	3.70375	0.0720762	ILMN_2796557	11.1887	11.1417	-0.047	NA	NA	NA	NA	1440008_at	3.68154	3.83985	0.158316	NA	NA	NA	NA	ILMN_2796557	11.2958	11.4911	0.195275	ILMN_2796557	8.30043	7.96004	-0.340386	1440008_at	3.68149	3.99349	0.311998	NA	NA	NA	NA	NA	NA	NA	NA	ILMN_2796557	11.8294	11.4707	-0.358661	94084_at	9.16798	8.60904
lncR.4085	ENSMUST00000121648	0.549372	NA	NA	NA	NA	NA	NA	NA	NA	NA	NA	NA	NA	NA	NA	NA	NA	ILMN_1245275	6.65178	6.7076	0.0558192	NA	NA	NA	NA	NA	NA	NA	NA	NA	NA	NA	NA	NA	NA	NA	NA	NA	NA	NA	NA	NA	NA	NA	NA	NA	NA	NA
lncR.1295	ENSMUST00000144579	0.549229	NA	NA	NA	NA	NA	NA	NA	NA	NA	NA	NA	NA	NA	NA	NA	NA	NA	NA	NA	NA	NA	NA	NA	NA	NA	NA	NA	NA	NA	NA	NA	NA	A_51_P462639	5.90771	5.94213	0.0344273	A_51_P462639	5.98132	6.26696	0.285642	NA	NA	NA	NA	NA	NA	NA
lncR.2953	ENSMUST00000126498	0.548579	1431941_at	4.27043	4.28856	0.0181251	NA	NA	NA	NA	NA	NA	NA	NA	1431941_at	4.84101	5.14505	0.304039	NA	NA	NA	NA	NA	NA	NA	NA	NA	NA	NA	NA	1431941_at	4.42533	4.83344	0.40811	NA	NA	NA	NA	NA	NA	NA	NA	NA	NA	NA	NA	NA	NA	NA
lncR.3628	ENSMUST00000118929	0.547877	NA	NA	NA	NA	NA	NA	NA	NA	NA	NA	NA	NA	NA	NA	NA	NA	ILMN_1252259	7.69402	7.74983	0.0558061	NA	NA	NA	NA	NA	NA	NA	NA	NA	NA	NA	NA	NA	NA	NA	NA	NA	NA	NA	NA	NA	NA	NA	NA	NA	NA	NA
lncR.811	ENSMUST00000181875	0.54731	NA	NA	NA	NA	NA	NA	NA	NA	NA	NA	NA	NA	NA	NA	NA	NA	NA	NA	NA	NA	NA	NA	NA	NA	NA	NA	NA	NA	NA	NA	NA	NA	A_51_P342286	5.85846	5.93885	0.0803916	A_51_P342286	5.79275	5.83685	0.0441024	NA	NA	NA	NA	NA	NA	NA
lncR.1694	NR_040349;uc008exx.1	0.546612	NA	NA	NA	NA	NA	NA	NA	NA	NA	NA	NA	NA	NA	NA	NA	NA	NA	NA	NA	NA	NA	NA	NA	NA	NA	NA	NA	NA	NA	NA	NA	NA	A_52_P520883	6.13259	6.29237	0.159777	A_52_P520883	6.26523	6.30251	0.0372704	NA	NA	NA	NA	NA	NA	NA
lncR.3169	ENSMUST00000103392	0.545147	NA	NA	NA	NA	NA	NA	NA	NA	NA	NA	NA	NA	NA	NA	NA	NA	NA	NA	NA	NA	NA	NA	NA	NA	NA	NA	NA	NA	NA	NA	NA	NA	A_52_P400905	5.9506	6.02552	0.0749117	A_52_P400905	6.07371	6.11872	0.045013	NA	NA	NA	NA	NA	NA	NA
lncR.2517	uc008uux.1;ENSMUST00000146587	0.544421	NA	NA	NA	NA	NA	NA	NA	NA	NA	NA	NA	NA	NA	NA	NA	NA	ILMN_2594726;ILMN_1248558	6.78878	6.87328	0.0844949	NA	NA	NA	NA	NA	NA	NA	NA	NA	NA	NA	NA	A_52_P224733	5.8703	5.9352	0.0649027	A_52_P224733	5.85603	5.87181	0.0157713	NA	NA	NA	NA	NA	NA	NA
lncR.3924	NR_002844;uc012hnd.1;ENSMUST00000152916	0.543408	NA	NA	NA	NA	NA	NA	NA	NA	NA	NA	NA	NA	NA	NA	NA	NA	ILMN_1256650	6.8456	6.90088	0.0552878	NA	NA	NA	NA	NA	NA	NA	NA	NA	NA	NA	NA	NA	NA	NA	NA	NA	NA	NA	NA	NA	NA	NA	NA	NA	NA	NA
lncR.1922	uc008jpm.1;NR_040497;ENSMUST00000153567	0.542906	NA	NA	NA	NA	NA	NA	NA	NA	NA	NA	NA	NA	NA	NA	NA	NA	NA	NA	NA	NA	NA	NA	NA	NA	NA	NA	NA	NA	NA	NA	NA	NA	A_52_P874280	5.90639	5.9419	0.035507	A_52_P874280	5.90764	6.1143	0.20666	NA	NA	NA	NA	NA	NA	NA
lncR.2886	ENSMUST00000162286	0.541923	NA	NA	NA	NA	NA	NA	NA	NA	NA	NA	NA	NA	NA	NA	NA	NA	ILMN_1259431	6.63298	6.68775	0.0547754	NA	NA	NA	NA	NA	NA	NA	NA	NA	NA	NA	NA	NA	NA	NA	NA	NA	NA	NA	NA	NA	NA	NA	NA	NA	NA	NA
lncR.1813	1700106J12	0.540662	1457006_at	4.29023	4.367	0.0767689	NA	NA	NA	NA	NA	NA	NA	NA	1457006_at	3.29565	3.57868	0.283027	NA	NA	NA	NA	NA	NA	NA	NA	NA	NA	NA	NA	1457006_at	4.25822	4.43755	0.179338	NA	NA	NA	NA	NA	NA	NA	NA	NA	NA	NA	NA	NA	NA	NA
lncR.3331	ENSMUST00000131160;ENSMUST00000127834;ENSMUST00000148972	0.540495	1458171_at	4.83112	4.86516	0.0340493	NA	NA	NA	NA	NA	NA	NA	NA	1458171_at	3.34086	3.45122	0.110358	NA	NA	NA	NA	NA	NA	NA	NA	NA	NA	NA	NA	1458171_at	4.49798	5.12478	0.626795	NA	NA	NA	NA	NA	NA	NA	NA	NA	NA	NA	NA	NA	NA	NA
lncR.2899	uc008ypm.1;ENSMUST00000181488	0.540282	1457715_at	4.84955	4.91939	0.0698431	NA	NA	NA	NA	NA	NA	NA	NA	1457715_at	3.63896	3.96007	0.321105	NA	NA	NA	NA	NA	NA	NA	NA	NA	NA	NA	NA	1457715_at	3.88029	4.17247	0.292179	NA	NA	NA	NA	NA	NA	NA	NA	NA	NA	NA	NA	NA	NA	NA
lncR.3033	uc009cnm.1;NR_028382;uc012enz.1;ENSMUST00000063376;ENSMUST00000170986	0.540178	NA	NA	NA	NA	NA	NA	NA	NA	NA	NA	NA	NA	NA	NA	NA	NA	ILMN_2764074;ILMN_1238046	6.70656	6.71974	0.0131777	NA	NA	NA	NA	NA	NA	NA	NA	NA	NA	NA	NA	A_52_P62727	6.11485	6.22882	0.113965	A_52_P62727	6.72452	6.74302	0.0184995	NA	NA	NA	NA	NA	NA	NA
lncR.352	ENSMUST00000153722	0.539155	1441647_at	3.44004	3.40527	-0.0347746	NA	NA	NA	NA	NA	NA	NA	NA	1441647_at	2.85161	3.2688	0.417188	NA	NA	NA	NA	NA	NA	NA	NA	NA	NA	NA	NA	1441647_at	3.52106	3.83502	0.313952	NA	NA	NA	NA	NA	NA	NA	NA	NA	NA	NA	NA	NA	NA	NA
lncR.1247	uc007vaz.2;NR_033326;uc011zqj.1	0.533434	1438132_at	3.41857	3.62765	0.209081	NA	NA	NA	NA	NA	NA	NA	NA	1438132_at	3.5156	3.66881	0.153204	NA	NA	NA	NA	NA	NA	NA	NA	NA	NA	NA	NA	1438132_at	3.71451	3.88635	0.171843	NA	NA	NA	NA	NA	NA	NA	NA	NA	NA	NA	NA	NA	NA	NA
lncR.228	ENSMUST00000181915;uc007cxu.2;NR_015466;ENSMUST00000181460	0.533077	NA	NA	NA	NA	NA	NA	NA	NA	NA	NA	NA	NA	NA	NA	NA	NA	ILMN_1240419;ILMN_2737444	6.80533	6.85822	0.0528972	NA	NA	NA	NA	NA	NA	NA	NA	NA	NA	NA	NA	NA	NA	NA	NA	NA	NA	NA	NA	NA	NA	NA	NA	161981_r_at	3.80537	2.9852
lncR.3531	uc029wsq.1	0.531612	NA	NA	NA	NA	NA	NA	NA	NA	NA	NA	NA	NA	NA	NA	NA	NA	ILMN_2478601	6.54029	6.59297	0.0526783	NA	NA	NA	NA	NA	NA	NA	NA	NA	NA	NA	NA	NA	NA	NA	NA	NA	NA	NA	NA	NA	NA	NA	NA	NA	NA	NA
lncR.684	ENSMUST00000153825	0.52869	NA	NA	NA	NA	NA	NA	NA	NA	NA	NA	NA	NA	NA	NA	NA	NA	ILMN_2564399	6.66571	6.71801	0.0522979	NA	NA	NA	NA	NA	NA	NA	NA	NA	NA	NA	NA	NA	NA	NA	NA	NA	NA	NA	NA	NA	NA	NA	NA	NA	NA	NA
lncR.3183	ENSMUST00000181696	0.528598	NA	NA	NA	NA	NA	NA	NA	NA	NA	NA	NA	NA	NA	NA	NA	NA	ILMN_2582122	6.76982	6.78303	0.0132089	NA	NA	NA	NA	NA	NA	NA	NA	NA	NA	NA	NA	A_51_P409417	5.83867	5.89631	0.0576425	A_51_P409417	5.8807	5.93495	0.0542539	NA	NA	NA	NA	NA	NA	NA
lncR.3160	ENSMUST00000103377	0.528106	NA	NA	NA	NA	NA	NA	NA	NA	NA	NA	NA	NA	NA	NA	NA	NA	ILMN_1249314;ILMN_2437448	6.77258	6.82448	0.0519016	NA	NA	NA	NA	NA	NA	NA	NA	NA	NA	NA	NA	A_52_P112190	5.91029	5.92762	0.0173357	A_52_P112190	6.01075	6.04041	0.029651	NA	NA	NA	NA	NA	NA	NA
lncR.1996	ENSMUST00000121864	0.527566	NA	NA	NA	NA	ILMN_1230682	5.62633	5.77033	0.144	NA	NA	NA	NA	NA	NA	NA	NA	NA	NA	NA	NA	ILMN_1230682	5.38543	5.22497	-0.160465	ILMN_1230682	5.28255	5.22455	-0.0580025	NA	NA	NA	NA	NA	NA	NA	NA	NA	NA	NA	NA	ILMN_1230682	6.96347	6.94756	-0.0159101	160305_at	8.70974	9.7258
lncR.1100	NR_045713;uc029sic.1;ENSMUST00000177141	0.527357	NA	NA	NA	NA	NA	NA	NA	NA	NA	NA	NA	NA	NA	NA	NA	NA	NA	NA	NA	NA	NA	NA	NA	NA	NA	NA	NA	NA	NA	NA	NA	NA	A_52_P979196	5.91773	5.98459	0.0668545	A_52_P979196	5.75246	5.79652	0.044062	NA	NA	NA	NA	NA	NA	NA
lncR.3692	ENSMUST00000034550	0.52613	1431987_at	2.7551	2.86149	0.106392	NA	NA	NA	NA	NA	NA	NA	NA	1431987_at	2.64194	3.50909	0.867153	ILMN_2637771	6.8899	6.95612	0.0662257	NA	NA	NA	NA	NA	NA	NA	NA	1431987_at	3.36045	3.60261	0.242165	A_51_P433083	5.87532	5.83192	-0.0433925	A_51_P433083	5.78713	5.80671	0.0195828	NA	NA	NA	NA	NA	NA	NA
lncR.1119	ENSMUST00000103573	0.525986	NA	NA	NA	NA	NA	NA	NA	NA	NA	NA	NA	NA	NA	NA	NA	NA	ILMN_1215217	6.8242	6.95585	0.131649	NA	NA	NA	NA	NA	NA	NA	NA	NA	NA	NA	NA	NA	NA	NA	NA	NA	NA	NA	NA	NA	NA	NA	NA	101824_at	5.70507	5.69012
lncR.4069	ENSMUST00000120015	0.525779	NA	NA	NA	NA	NA	NA	NA	NA	NA	NA	NA	NA	NA	NA	NA	NA	ILMN_1219433	6.77288	6.82476	0.0518861	NA	NA	NA	NA	NA	NA	NA	NA	NA	NA	NA	NA	NA	NA	NA	NA	NA	NA	NA	NA	NA	NA	NA	NA	NA	NA	NA
lncR.2793	ENSMUST00000149413	0.525067	1431493_at	3.40301	3.37369	-0.0293177	NA	NA	NA	NA	NA	NA	NA	NA	1431493_at	3.77904	4.07485	0.29581	NA	NA	NA	NA	NA	NA	NA	NA	NA	NA	NA	NA	1431493_at	3.54124	3.96733	0.426095	NA	NA	NA	NA	NA	NA	NA	NA	NA	NA	NA	NA	NA	NA	NA
lncR.3823	ENSMUST00000191410	0.524328	NA	NA	NA	NA	NA	NA	NA	NA	NA	NA	NA	NA	NA	NA	NA	NA	ILMN_2533520	6.81012	6.86176	0.051633	NA	NA	NA	NA	NA	NA	NA	NA	NA	NA	NA	NA	NA	NA	NA	NA	NA	NA	NA	NA	NA	NA	NA	NA	NA	NA	NA
lncR.954	ENSMUST00000180452;ENSMUST00000180882;ENSMUST00000190479	0.523426	1431627_at	3.37606	3.70716	0.331096	NA	NA	NA	NA	NA	NA	NA	NA	1431627_at	3.07217	3.69327	0.621103	NA	NA	NA	NA	NA	NA	NA	NA	NA	NA	NA	NA	1431627_at	3.8908	4.00067	0.10987	A_52_P201391	5.99393	5.98392	-0.0100111	A_52_P201391	6.06726	5.87871	-0.188552	NA	NA	NA	NA	NA	NA	NA
lncR.2369	ENSMUST00000159115	0.522879	NA	NA	NA	NA	NA	NA	NA	NA	NA	NA	NA	NA	NA	NA	NA	NA	ILMN_1253156	6.53992	6.59146	0.0515332	NA	NA	NA	NA	NA	NA	NA	NA	NA	NA	NA	NA	NA	NA	NA	NA	NA	NA	NA	NA	NA	NA	NA	NA	NA	NA	NA
lncR.1714	ENSMUST00000180860;NR_045421	0.520839	1455844_at	4.22659	4.71145	0.484862	NA	NA	NA	NA	1455844_at	4.31167	5.08297	0.771296	1455844_at	3.31306	3.3973	0.0842382	NA	NA	NA	NA	NA	NA	NA	NA	NA	NA	NA	NA	1455844_at	4.93186	5.0621	0.130246	NA	NA	NA	NA	NA	NA	NA	NA	NA	NA	NA	NA	NA	NA	NA
lncR.2064	D030030M01	0.518455	1459121_at	3.82606	3.95117	0.125106	NA	NA	NA	NA	NA	NA	NA	NA	1459121_at	3.66682	4.48256	0.815734	NA	NA	NA	NA	NA	NA	NA	NA	NA	NA	NA	NA	1459121_at	4.74385	4.74848	0.00463074	NA	NA	NA	NA	NA	NA	NA	NA	NA	NA	NA	NA	NA	NA	NA
lncR.3734	ENSMUST00000145410	0.517239	NA	NA	NA	NA	NA	NA	NA	NA	NA	NA	NA	NA	NA	NA	NA	NA	NA	NA	NA	NA	NA	NA	NA	NA	NA	NA	NA	NA	NA	NA	NA	NA	A_52_P1068696	5.82091	5.86702	0.0461045	A_52_P1068696	5.81196	5.86879	0.0568258	NA	NA	NA	NA	NA	NA	NA
lncR.1319	uc007vnj.2;NR_045283;7420439I03;ENSMUST00000140044	0.516889	1439730_at	3.69157	3.93476	0.243198	NA	NA	NA	NA	NA	NA	NA	NA	1439730_at	3.7205	3.27291	-0.44759	NA	NA	NA	NA	NA	NA	NA	NA	NA	NA	NA	NA	1439730_at	4.04497	4.42725	0.38228	NA	NA	NA	NA	NA	NA	NA	NA	NA	NA	NA	NA	NA	NA	NA
lncR.1378	NR_033631;uc012aed.1;ENSMUST00000181485	0.516277	1430459_at	3.66807	4.07441	0.406347	NA	NA	NA	NA	NA	NA	NA	NA	1430459_at	3.16828	3.329	0.160718	NA	NA	NA	NA	NA	NA	NA	NA	NA	NA	NA	NA	1430459_at	4.28587	4.44553	0.15966	NA	NA	NA	NA	NA	NA	NA	NA	NA	NA	NA	NA	NA	NA	NA
lncR.906	ENSMUST00000163670	0.515921	NA	NA	NA	NA	NA	NA	NA	NA	NA	NA	NA	NA	NA	NA	NA	NA	NA	NA	NA	NA	NA	NA	NA	NA	NA	NA	NA	NA	NA	NA	NA	NA	A_51_P203148	5.95231	6.11715	0.164841	A_51_P203148	6.36402	6.31414	-0.0498801	NA	NA	NA	NA	100360_f_at	8.2505	8.83012
lncR.1035	ENSMUST00000130840;uc007qsa.1;ENSMUST00000152292	0.514574	NA	NA	NA	NA	NA	NA	NA	NA	NA	NA	NA	NA	NA	NA	NA	NA	ILMN_2678071	6.75763	6.80771	0.0500855	NA	NA	NA	NA	NA	NA	NA	NA	NA	NA	NA	NA	A_52_P624599	5.94558	5.96231	0.0167387	A_52_P624599	6.09704	6.18706	0.0900216	NA	NA	NA	NA	NA	NA	NA
lncR.1300	ENSMUST00000159738	0.514388	1431964_at	4.6327	4.74974	0.117033	NA	NA	NA	NA	NA	NA	NA	NA	1431964_at	3.97243	4.0802	0.107775	NA	NA	NA	NA	NA	NA	NA	NA	NA	NA	NA	NA	1431964_at	4.5565	4.81422	0.25772	NA	NA	NA	NA	NA	NA	NA	NA	NA	NA	NA	NA	NA	NA	NA
lncR.3971	ENSMUST00000117630	0.514239	NA	NA	NA	NA	NA	NA	NA	NA	NA	NA	NA	NA	NA	NA	NA	NA	ILMN_1254893	6.79841	6.84899	0.0505748	NA	NA	NA	NA	NA	NA	NA	NA	NA	NA	NA	NA	NA	NA	NA	NA	NA	NA	NA	NA	NA	NA	NA	NA	NA	NA	NA
lncR.3288	ENSMUST00000150856;1700108E19;ENSMUST00000153508;NR_004441;uc012fis.1;ENSMUST00000150147;ENSMUST00000182110;uc009glz.2;ENSMUST00000146087	0.514083	1430504_at;1450274_at	3.04749	3.0243	-0.023195	ILMN_2765653;ILMN_2765652;ILMN_1226518	5.81044	5.80511	-0.00533333	1450274_at	1.37546	0.571395	-0.804067	1430504_at;1450274_at	3.30261	3.36311	0.0605008	ILMN_2765653;ILMN_2472994;ILMN_2765652;ILMN_1226518	6.80839	6.79653	-0.0118626	ILMN_2765653;ILMN_2765652;ILMN_1226518	5.22046	5.21018	-0.0102712	ILMN_2765653;ILMN_2765652;ILMN_1226518	5.40684	5.4108	0.00395826	1430504_at;1450274_at	3.43844	3.58349	0.145047	A_52_P581639;A_51_P276681	6.24269	6.39354	0.150853	A_52_P581639;A_51_P276681	6.67082	6.86595	0.195133	ILMN_2765653;ILMN_2765652;ILMN_1226518	7.06959	7.00836	-0.0612229	NA	NA	NA
lncR.1722	NR_045381;ENSMUST00000181632	0.513892	1454073_at	3.37593	3.39247	0.0165414	NA	NA	NA	NA	NA	NA	NA	NA	1454073_at	3.27751	3.85404	0.576534	NA	NA	NA	NA	NA	NA	NA	NA	NA	NA	NA	NA	1454073_at	3.5727	3.87709	0.304392	NA	NA	NA	NA	NA	NA	NA	NA	NA	NA	NA	NA	NA	NA	NA
lncR.1634	uc008czh.1	0.513421	1437699_at	2.55931	2.76665	0.207337	NA	NA	NA	NA	NA	NA	NA	NA	1437699_at	3.39538	3.70661	0.311233	NA	NA	NA	NA	NA	NA	NA	NA	NA	NA	NA	NA	1437699_at	3.42954	3.48537	0.055831	NA	NA	NA	NA	NA	NA	NA	NA	NA	NA	NA	NA	NA	NA	NA
lncR.248	ENSMUST00000180591	0.512662	1446367_at	4.10125	4.31307	0.21182	NA	NA	NA	NA	NA	NA	NA	NA	1446367_at	4.0093	4.14093	0.131633	NA	NA	NA	NA	NA	NA	NA	NA	NA	NA	NA	NA	1446367_at	4.21302	4.38059	0.167562	NA	NA	NA	NA	NA	NA	NA	NA	NA	NA	NA	NA	NA	NA	NA
lncR.155	ENSMUST00000181692;ENSMUST00000187268	0.512151	NA	NA	NA	NA	NA	NA	NA	NA	NA	NA	NA	NA	NA	NA	NA	NA	ILMN_2504251	6.79267	6.62255	-0.17012	NA	NA	NA	NA	NA	NA	NA	NA	NA	NA	NA	NA	A_52_P196350	6.02021	6.25048	0.230273	A_52_P196350	6.04485	6.35649	0.31164	NA	NA	NA	NA	NA	NA	NA
lncR.2509	ENSMUST00000151834	0.511379	NA	NA	NA	NA	NA	NA	NA	NA	NA	NA	NA	NA	NA	NA	NA	NA	ILMN_1227612	6.75021	6.80056	0.0503483	NA	NA	NA	NA	NA	NA	NA	NA	NA	NA	NA	NA	NA	NA	NA	NA	NA	NA	NA	NA	NA	NA	NA	NA	NA	NA	NA
lncR.1555	NR_045458;uc029tkx.1	0.511086	1431925_at	3.82402	3.96379	0.139772	NA	NA	NA	NA	NA	NA	NA	NA	1431925_at	3.26548	3.51181	0.246328	ILMN_2440335	6.67623	6.6128	-0.0634265	NA	NA	NA	NA	NA	NA	NA	NA	1431925_at	3.78376	4.13918	0.355416	NA	NA	NA	NA	NA	NA	NA	NA	NA	NA	NA	NA	NA	NA	NA
lncR.293	uc029qzk.1	0.510812	1433109_at	3.47714	3.53927	0.0621279	NA	NA	NA	NA	NA	NA	NA	NA	1433109_at	3.16266	3.62356	0.460902	NA	NA	NA	NA	NA	NA	NA	NA	NA	NA	NA	NA	1433109_at	3.71844	3.90012	0.181679	NA	NA	NA	NA	NA	NA	NA	NA	NA	NA	NA	NA	92625_at	12.2904	11.5068
lncR.3972	ENSMUST00000121013	0.50966	NA	NA	NA	NA	ILMN_3160454	6.124	6.20767	0.0836667	NA	NA	NA	NA	NA	NA	NA	NA	NA	NA	NA	NA	ILMN_3160454	5.99322	5.9331	-0.060121	ILMN_3160454	5.56516	5.60629	0.0411342	NA	NA	NA	NA	NA	NA	NA	NA	NA	NA	NA	NA	ILMN_3160454	7.10622	7.0698	-0.0364118	NA	NA	NA
lncR.8	ENSMUST00000185706	0.50853	NA	NA	NA	NA	ILMN_1257115	6.275	6.166	-0.109	NA	NA	NA	NA	NA	NA	NA	NA	ILMN_2526141	6.68073	6.73074	0.0500098	ILMN_1257115	5.87036	6.09381	0.223449	ILMN_1257115	5.05279	5.16987	0.117084	NA	NA	NA	NA	NA	NA	NA	NA	NA	NA	NA	NA	ILMN_1257115	7.1507	7.14824	-0.00245646	NA	NA	NA
lncR.311	NR_045358;uc029res.1	0.508157	1454217_at	3.35157	3.44661	0.0950449	ILMN_2616448	5.94067	5.953	0.0123333	NA	NA	NA	NA	1454217_at	3.40036	3.60273	0.202364	NA	NA	NA	NA	ILMN_2616448	5.39232	5.54535	0.153033	ILMN_2616448	5.28879	5.21507	-0.0737252	1454217_at	3.77383	3.96005	0.18622	NA	NA	NA	NA	NA	NA	NA	NA	ILMN_2616448	7.09036	7.12481	0.0344433	99195_at	5.68768	5.85999
lncR.3451	ENSMUST00000183512	0.50779	NA	NA	NA	NA	NA	NA	NA	NA	NA	NA	NA	NA	NA	NA	NA	NA	NA	NA	NA	NA	NA	NA	NA	NA	NA	NA	NA	NA	NA	NA	NA	NA	A_52_P707267	5.80653	5.85996	0.0534325	A_52_P707267	5.81662	5.8621	0.0454825	NA	NA	NA	NA	NA	NA	NA
lncR.1280	ENSMUST00000181255	0.50771	1446997_at	4.00025	4.61849	0.618245	NA	NA	NA	NA	NA	NA	NA	NA	1446997_at	3.50472	3.29342	-0.211297	NA	NA	NA	NA	NA	NA	NA	NA	NA	NA	NA	NA	1446997_at	4.07215	4.39837	0.326222	NA	NA	NA	NA	NA	NA	NA	NA	NA	NA	NA	NA	NA	NA	NA
lncR.168	ENSMUST00000161440	0.507109	NA	NA	NA	NA	NA	NA	NA	NA	NA	NA	NA	NA	NA	NA	NA	NA	ILMN_1230751	6.81942	6.8694	0.0499877	NA	NA	NA	NA	NA	NA	NA	NA	NA	NA	NA	NA	NA	NA	NA	NA	NA	NA	NA	NA	NA	NA	NA	NA	NA	NA	NA
lncR.2646	ENSMUST00000137882	0.504717	1431906_at	3.32328	3.39182	0.0685397	NA	NA	NA	NA	NA	NA	NA	NA	1431906_at	2.99469	3.11646	0.12177	ILMN_2425924	6.67959	6.76616	0.0865755	NA	NA	NA	NA	NA	NA	NA	NA	1431906_at	3.78176	3.94822	0.166457	A_51_P330724	5.93123	5.986	0.0547697	A_51_P330724	5.90283	5.86712	-0.0357096	NA	NA	NA	NA	NA	NA	NA
lncR.1365	ENSMUST00000181732	0.504378	NA	NA	NA	NA	NA	NA	NA	NA	NA	NA	NA	NA	NA	NA	NA	NA	NA	NA	NA	NA	NA	NA	NA	NA	NA	NA	NA	NA	NA	NA	NA	NA	A_52_P1164828	5.88404	5.9266	0.042559	A_52_P1164828	5.8065	5.86818	0.0616817	NA	NA	NA	NA	NA	NA	NA
lncR.2770	uc008yfu.1	0.504046	NA	NA	NA	NA	NA	NA	NA	NA	NA	NA	NA	NA	NA	NA	NA	NA	NA	NA	NA	NA	NA	NA	NA	NA	NA	NA	NA	NA	NA	NA	NA	NA	A_52_P787779	5.85786	5.89722	0.0393518	A_52_P787779	5.77606	5.85678	0.0807211	NA	NA	NA	NA	NA	NA	NA
lncR.1165	NR_045859;uc029smu.1	0.50395	1432388_at	3.8051	4.01897	0.213877	NA	NA	NA	NA	NA	NA	NA	NA	1432388_at	3.34319	3.47745	0.13426	NA	NA	NA	NA	NA	NA	NA	NA	NA	NA	NA	NA	1432388_at	4.01502	4.49115	0.476135	A_51_P509418	6.14479	6.04439	-0.100402	A_51_P509418	6.29967	6.33276	0.0330983	NA	NA	NA	NA	NA	NA	NA
lncR.3571	uc009nnl.1	0.503942	NA	NA	NA	NA	NA	NA	NA	NA	NA	NA	NA	NA	NA	NA	NA	NA	NA	NA	NA	NA	NA	NA	NA	NA	NA	NA	NA	NA	NA	NA	NA	NA	A_52_P1130599	5.80032	5.86185	0.0615356	A_52_P1130599	5.73303	5.77594	0.042915	NA	NA	NA	NA	NA	NA	NA
lncR.306	uc007gvg.1;ENSMUST00000180815	0.503874	NA	NA	NA	NA	NA	NA	NA	NA	NA	NA	NA	NA	NA	NA	NA	NA	NA	NA	NA	NA	NA	NA	NA	NA	NA	NA	NA	NA	NA	NA	NA	NA	A_52_P268497	5.95767	5.9982	0.0405344	A_52_P268497	5.9259	5.99906	0.0731668	NA	NA	NA	NA	93030_at	13.5353	13.3467
lncR.2981	uc029vvp.1;ENSMUST00000176290	0.500965	NA	NA	NA	NA	NA	NA	NA	NA	NA	NA	NA	NA	NA	NA	NA	NA	NA	NA	NA	NA	NA	NA	NA	NA	NA	NA	NA	NA	NA	NA	NA	NA	A_51_P221114	5.95629	6.47587	0.519576	A_51_P221114	5.83673	5.81529	-0.0214404	NA	NA	NA	NA	NA	NA	NA
lncR.516	ENSMUST00000119257	0.500779	1427840_at	3.60348	3.84567	0.242191	NA	NA	NA	NA	1427840_at	2.16438	5.20655	3.04216	1427840_at	3.45507	3.64971	0.19464	NA	NA	NA	NA	NA	NA	NA	NA	NA	NA	NA	NA	1427840_at	4.10278	4.12255	0.0197652	NA	NA	NA	NA	NA	NA	NA	NA	NA	NA	NA	NA	NA	NA	NA
lncR.2141	ENSMUST00000117860	0.499317	NA	NA	NA	NA	ILMN_2603742	5.819	5.93067	0.111667	NA	NA	NA	NA	NA	NA	NA	NA	ILMN_2603742	6.84563	6.82834	-0.0172829	ILMN_2603742	5.35403	5.40939	0.055362	ILMN_2603742	5.49343	5.44407	-0.0493658	NA	NA	NA	NA	A_52_P95831	5.98764	6.07075	0.0831111	A_52_P95831	6.12731	6.27345	0.146135	ILMN_2603742	7.02284	7.03978	0.0169356	NA	NA	NA
lncR.3227	NR_028425;uc012ewd.1	0.498925	1444292_at	3.45202	3.33891	-0.113111	NA	NA	NA	NA	1444292_at	4.51172	4.68318	0.171459	1444292_at	3.41609	3.55538	0.139294	NA	NA	NA	NA	NA	NA	NA	NA	NA	NA	NA	NA	1444292_at	3.77617	3.99717	0.221002	NA	NA	NA	NA	NA	NA	NA	NA	NA	NA	NA	NA	95954_at	5.11123	6.51597
lncR.3253	NR_036630;ENSMUST00000124276	0.498213	NA	NA	NA	NA	ILMN_2995263	5.72133	5.87833	0.157	NA	NA	NA	NA	NA	NA	NA	NA	ILMN_2995263;ILMN_1216948	6.86146	6.92336	0.0619013	ILMN_2995263	5.26303	5.23266	-0.0303736	ILMN_2995263	5.4247	5.42514	0.000433851	NA	NA	NA	NA	NA	NA	NA	NA	NA	NA	NA	NA	ILMN_2995263	6.98114	6.99204	0.0109029	NA	NA	NA
lncR.1063	uc007rof.1;ENSMUST00000144993;uc007rog.1;ENSMUST00000123535	0.497749	NA	NA	NA	NA	NA	NA	NA	NA	NA	NA	NA	NA	NA	NA	NA	NA	ILMN_2704156	6.82552	7.07036	0.24484	NA	NA	NA	NA	NA	NA	NA	NA	NA	NA	NA	NA	A_52_P397438	5.90687	5.89638	-0.0104905	A_52_P397438	6.09022	5.81248	-0.277739	NA	NA	NA	NA	NA	NA	NA
lncR.743	uc007pap.2;uc007paq.2;NR_027651;NR_027652;uc007par.2;ENSMUST00000129245;ENSMUST00000143836;ENSMUST00000124106;uc029rxy.1;ENSMUST00000143272;ENSMUST00000128178;uc007pat.2;ENSMUST00000126289;uc007pau.2;NR_003633;ENSMUST00000146701;ENSMUST00000166636;uc011ysb.1;ENSMUST00000143847;uc007pav.2;ENSMUST00000128458;ENSMUST00000150851;7120472O19;2900016C05;7120467M20	0.496112	1452906_at;1452905_at;1428765_at;1429256_at;1429257_at;1428764_at;1436057_at;1452183_a_at;1439380_x_at;1436713_s_at;1426758_s_at	4.83536	4.8767	0.0413405	NA	NA	NA	NA	1436057_at;1452183_a_at;1439380_x_at;1436713_s_at;1426758_s_at	4.38462	5.04451	0.659881	1452906_at;1452905_at;1428765_at;1429256_at;1429257_at;1428764_at;1436057_at;1452183_a_at;1439380_x_at;1436713_s_at;1426758_s_at	3.40005	3.63678	0.236735	ILMN_2523012;ILMN_2487260;ILMN_1227149;ILMN_2601176	6.9233	6.90255	-0.0207437	NA	NA	NA	NA	NA	NA	NA	NA	1452906_at;1452905_at;1428765_at;1429256_at;1429257_at;1428764_at;1436057_at;1452183_a_at;1439380_x_at;1436713_s_at;1426758_s_at	4.70703	4.99702	0.289983	A_52_P391505;A_52_P99341;A_51_P109649;A_51_P455997;A_52_P196568	6.01172	5.99915	-0.012563	A_52_P391505;A_52_P99341;A_51_P109649;A_51_P455997;A_52_P196568	6.25321	6.20061	-0.0526006	NA	NA	NA	NA	160172_at;160173_at	5.61159	6.09913
lncR.1083	ENSMUST00000022260	0.495296	NA	NA	NA	NA	NA	NA	NA	NA	NA	NA	NA	NA	NA	NA	NA	NA	NA	NA	NA	NA	NA	NA	NA	NA	NA	NA	NA	NA	NA	NA	NA	NA	A_51_P450394	11.5551	11.5824	0.0272348	A_51_P450394	10.3905	10.6778	0.287299	NA	NA	NA	NA	NA	NA	NA
lncR.3376	2700069K21;2700080J24	0.494328	1454377_at	3.72035	3.78398	0.063626	NA	NA	NA	NA	NA	NA	NA	NA	1454377_at	3.18399	3.48457	0.300573	NA	NA	NA	NA	NA	NA	NA	NA	NA	NA	NA	NA	1454377_at	3.75085	4.04052	0.289679	NA	NA	NA	NA	NA	NA	NA	NA	NA	NA	NA	NA	NA	NA	NA
lncR.3723	NR_045835;ENSMUST00000150367	0.493198	NA	NA	NA	NA	NA	NA	NA	NA	NA	NA	NA	NA	NA	NA	NA	NA	ILMN_1251121	6.71958	6.79933	0.0797502	NA	NA	NA	NA	NA	NA	NA	NA	NA	NA	NA	NA	A_52_P466124	5.82856	5.83671	0.00814996	A_52_P466124	5.76702	5.79729	0.0302678	NA	NA	NA	NA	NA	NA	NA
lncR.3161	ENSMUST00000103378	0.492904	NA	NA	NA	NA	NA	NA	NA	NA	NA	NA	NA	NA	NA	NA	NA	NA	ILMN_2631763	7.35451	7.37135	0.0168359	NA	NA	NA	NA	NA	NA	NA	NA	NA	NA	NA	NA	NA	NA	NA	NA	NA	NA	NA	NA	NA	NA	NA	NA	96963_s_at	7.28075	7.97816
lncR.3907	ENSMUST00000117582	0.492152	NA	NA	NA	NA	ILMN_3086092	5.87533	6.01533	0.14	NA	NA	NA	NA	NA	NA	NA	NA	NA	NA	NA	NA	ILMN_3086092	5.46271	5.58796	0.125258	ILMN_3086092	5.13386	5.08749	-0.0463616	NA	NA	NA	NA	A_51_P443482	11.4115	11.4686	0.0570936	A_51_P443482	11.6431	11.7398	0.096739	ILMN_3086092	7.08044	7.0039	-0.0765391	NA	NA	NA
lncR.1849	uc008hdz.1	0.491966	NA	NA	NA	NA	NA	NA	NA	NA	NA	NA	NA	NA	NA	NA	NA	NA	NA	NA	NA	NA	NA	NA	NA	NA	NA	NA	NA	NA	NA	NA	NA	NA	A_52_P1020397	5.99137	6.02142	0.0300496	A_52_P1020397	6.53585	6.73058	0.194729	NA	NA	NA	NA	NA	NA	NA
lncR.1657	6820450B02	0.491653	1435198_at	4.18457	4.64809	0.463521	NA	NA	NA	NA	NA	NA	NA	NA	1435198_at	5.27844	5.80399	0.525545	NA	NA	NA	NA	NA	NA	NA	NA	NA	NA	NA	NA	1435198_at	6.40183	5.0398	-1.36203	NA	NA	NA	NA	NA	NA	NA	NA	NA	NA	NA	NA	NA	NA	NA
lncR.3274	uc009gkn.1;ENSMUST00000175854	0.491609	1453835_at	3.83579	4.04373	0.207949	NA	NA	NA	NA	NA	NA	NA	NA	1453835_at	2.84883	2.92872	0.0798871	NA	NA	NA	NA	NA	NA	NA	NA	NA	NA	NA	NA	1453835_at	4.23596	4.47142	0.235458	NA	NA	NA	NA	NA	NA	NA	NA	NA	NA	NA	NA	NA	NA	NA
lncR.962	ENSMUST00000181676	0.489687	1442871_at	5.06175	5.12085	0.0590935	NA	NA	NA	NA	NA	NA	NA	NA	1442871_at	3.42869	3.64542	0.216727	NA	NA	NA	NA	NA	NA	NA	NA	NA	NA	NA	NA	1442871_at	5.13006	5.47544	0.345379	NA	NA	NA	NA	NA	NA	NA	NA	NA	NA	NA	NA	NA	NA	NA
lncR.2716	ENSMUST00000101556;ENSMUST00000189302	0.48885	NA	NA	NA	NA	NA	NA	NA	NA	NA	NA	NA	NA	NA	NA	NA	NA	ILMN_1255591	6.73746	6.78528	0.0478158	NA	NA	NA	NA	NA	NA	NA	NA	NA	NA	NA	NA	NA	NA	NA	NA	NA	NA	NA	NA	NA	NA	NA	NA	NA	NA	NA
lncR.2772	NR_045981;uc012dzk.2;uc008yfx.2;uc008yfy.1;ENSMUST00000181724;4930467D21;ENSMUST00000180634	0.48833	1453877_at	2.83566	3.00673	0.171073	NA	NA	NA	NA	NA	NA	NA	NA	1453877_at	3.07564	3.09563	0.0199899	NA	NA	NA	NA	NA	NA	NA	NA	NA	NA	NA	NA	1453877_at	3.47371	3.63627	0.162568	A_52_P179975	5.80662	5.82955	0.0229302	A_52_P179975	5.76302	5.8584	0.0953828	NA	NA	NA	NA	NA	NA	NA
lncR.3363	NR_036631;uc009fcd.1	0.488192	1427678_at	5.03911	5.19341	0.154295	NA	NA	NA	NA	1427678_at	6.02618	3.90583	-2.12035	1427678_at	3.85108	4.36724	0.516166	NA	NA	NA	NA	NA	NA	NA	NA	NA	NA	NA	NA	1427678_at	4.35087	4.61264	0.261765	NA	NA	NA	NA	NA	NA	NA	NA	NA	NA	NA	NA	NA	NA	NA
lncR.2873	ENSMUST00000182806;ENSMUST00000183185;uc008xwh.1;NR_027806	0.487462	NA	NA	NA	NA	NA	NA	NA	NA	NA	NA	NA	NA	NA	NA	NA	NA	ILMN_2530121	6.74309	6.79074	0.0476533	NA	NA	NA	NA	NA	NA	NA	NA	NA	NA	NA	NA	NA	NA	NA	NA	NA	NA	NA	NA	NA	NA	NA	NA	NA	NA	NA
lncR.1301	NR_033803;uc011zzr.1;ENSMUST00000071328;6030408B16;ENSMUST00000191426	0.487345	NA	NA	NA	NA	ILMN_3125764;ILMN_3049778	5.9465	6.00633	0.0598333	NA	NA	NA	NA	NA	NA	NA	NA	ILMN_3125764;ILMN_3049778	7.02255	7.06421	0.0416627	ILMN_3125764;ILMN_3049778	5.72699	5.79973	0.0727381	ILMN_3125764;ILMN_3049778	5.61169	5.58904	-0.0226409	NA	NA	NA	NA	NA	NA	NA	NA	NA	NA	NA	NA	ILMN_3125764;ILMN_3049778	7.11705	7.09837	-0.0186816	NA	NA	NA
lncR.3131	ENSMUST00000103337	0.48684	NA	NA	NA	NA	NA	NA	NA	NA	NA	NA	NA	NA	NA	NA	NA	NA	ILMN_2615739	6.99796	7.07379	0.0758355	NA	NA	NA	NA	NA	NA	NA	NA	NA	NA	NA	NA	A_52_P30641	6.0149	6.03506	0.0201565	A_52_P30641	6.41109	6.42326	0.0121762	NA	NA	NA	NA	NA	NA	NA
lncR.3548	ENSMUST00000060640	0.485731	NA	NA	NA	NA	ILMN_2945066	10.114	9.83433	-0.279667	NA	NA	NA	NA	NA	NA	NA	NA	NA	NA	NA	NA	ILMN_2945066	10.5277	10.5652	0.0375248	ILMN_2945066	7.94071	8.54616	0.605445	NA	NA	NA	NA	NA	NA	NA	NA	NA	NA	NA	NA	ILMN_2945066	11.1016	10.6053	-0.496395	NA	NA	NA
lncR.3752	NR_040716;uc029xgn.1	0.485581	NA	NA	NA	NA	NA	NA	NA	NA	NA	NA	NA	NA	NA	NA	NA	NA	NA	NA	NA	NA	NA	NA	NA	NA	NA	NA	NA	NA	NA	NA	NA	NA	A_52_P753860	5.88644	5.9202	0.0337626	A_52_P753860	6.02056	6.13515	0.114588	NA	NA	NA	NA	NA	NA	NA
lncR.2475	NR_105031	0.484756	1445601_at	5.03637	5.15922	0.122845	NA	NA	NA	NA	NA	NA	NA	NA	1445601_at	3.48169	3.54887	0.0671862	NA	NA	NA	NA	NA	NA	NA	NA	NA	NA	NA	NA	1445601_at	5.4332	5.83257	0.399372	NA	NA	NA	NA	NA	NA	NA	NA	NA	NA	NA	NA	NA	NA	NA
lncR.3354	NR_002855;ENSMUST00000141681;ENSMUST00000141551;ENSMUST00000124393	0.484357	1427394_at	5.06807	5.30293	0.234862	NA	NA	NA	NA	1427394_at	5.156	5.74376	0.587753	1427394_at	3.26517	3.07699	-0.188182	ILMN_2425810	6.7603	6.74932	-0.010974	NA	NA	NA	NA	NA	NA	NA	NA	1427394_at	5.56956	6.05711	0.487554	NA	NA	NA	NA	NA	NA	NA	NA	NA	NA	NA	NA	NA	NA	NA
lncR.2915	ENSMUST00000145064;uc029vou.1;uc029vot.1;uc008zrz.2;NR_038128;NR_038127;NR_038129;ENSMUST00000155106;ENSMUST00000154361	0.484249	NA	NA	NA	NA	NA	NA	NA	NA	NA	NA	NA	NA	NA	NA	NA	NA	ILMN_2514502	7.12416	7.23594	0.111781	NA	NA	NA	NA	NA	NA	NA	NA	NA	NA	NA	NA	A_52_P359652	5.88381	5.96787	0.0840573	A_52_P359652	5.81622	5.82439	0.00817522	NA	NA	NA	NA	NA	NA	NA
lncR.2110	ENSMUST00000140763	0.483311	NA	NA	NA	NA	NA	NA	NA	NA	NA	NA	NA	NA	NA	NA	NA	NA	ILMN_2535772	6.7262	6.77264	0.046447	NA	NA	NA	NA	NA	NA	NA	NA	NA	NA	NA	NA	NA	NA	NA	NA	NA	NA	NA	NA	NA	NA	NA	NA	NA	NA	NA
lncR.31	ENSMUST00000185627	0.481959	NA	NA	NA	NA	ILMN_2616448	5.94067	5.953	0.0123333	NA	NA	NA	NA	NA	NA	NA	NA	NA	NA	NA	NA	ILMN_2616448	5.39232	5.54535	0.153033	ILMN_2616448	5.28879	5.21507	-0.0737252	NA	NA	NA	NA	A_51_P275147	5.79818	5.84048	0.0423005	A_51_P275147	5.75132	5.8036	0.0522752	ILMN_2616448	7.09036	7.12481	0.0344433	NA	NA	NA
lncR.536	NR_003364;uc007mmc.1;uc007mmb.1;ENSMUST00000156293;ENSMUST00000132056;ENSMUST00000145570;ENSMUST00000147508	0.481418	1427453_at;1427451_a_at	3.19286	3.19516	0.00229707	NA	NA	NA	NA	1427453_at;1427451_a_at	0.848936	1.8598	1.01087	1427453_at;1427451_a_at	4.4137	4.97122	0.557519	ILMN_1257767;ILMN_1245566	6.72506	6.70811	-0.0169498	NA	NA	NA	NA	NA	NA	NA	NA	1427453_at;1427451_a_at	3.56449	3.76146	0.196976	NA	NA	NA	NA	NA	NA	NA	NA	NA	NA	NA	NA	NA	NA	NA
lncR.932	NR_045975;uc029rzs.1;ENSMUST00000151471	0.480588	1431460_at	4.24732	4.30116	0.053842	NA	NA	NA	NA	NA	NA	NA	NA	1431460_at	3.06525	3.0787	0.0134452	NA	NA	NA	NA	NA	NA	NA	NA	NA	NA	NA	NA	1431460_at	3.88829	4.18415	0.295867	A_52_P722518	5.81515	5.83157	0.0164212	A_52_P722518	5.7459	5.78543	0.0395301	NA	NA	NA	NA	NA	NA	NA
lncR.3323	ENSMUST00000174262	0.480357	NA	NA	NA	NA	NA	NA	NA	NA	NA	NA	NA	NA	NA	NA	NA	NA	NA	NA	NA	NA	NA	NA	NA	NA	NA	NA	NA	NA	NA	NA	NA	NA	A_51_P439412	5.92066	5.99872	0.0780611	A_51_P439412	6.18316	6.21965	0.0364974	NA	NA	NA	NA	NA	NA	NA
lncR.612	ENSMUST00000145021;ENSMUST00000137662;ENSMUST00000149070	0.480343	1427867_at	4.2104	4.37652	0.166128	NA	NA	NA	NA	1427867_at	4.13072	5.67344	1.54272	1427867_at	3.07668	3.24921	0.172535	NA	NA	NA	NA	NA	NA	NA	NA	NA	NA	NA	NA	1427867_at	3.88521	4.30231	0.417099	A_52_P257638;A_52_P99353	5.96763	5.91855	-0.0490718	A_52_P257638;A_52_P99353	5.79065	5.80923	0.0185722	NA	NA	NA	NA	NA	NA	NA
lncR.1834	1700023D09	0.48015	1448030_at	4.83009	5.01276	0.182672	NA	NA	NA	NA	1448030_at	5.88742	5.44517	-0.442248	1448030_at	3.70308	3.89568	0.192599	NA	NA	NA	NA	NA	NA	NA	NA	NA	NA	NA	NA	1448030_at	4.49017	4.63813	0.147954	NA	NA	NA	NA	NA	NA	NA	NA	NA	NA	NA	NA	97685_at	4.65185	5.24074
lncR.789	E130002L11;A530024I22	0.478992	1444965_at	3.24162	3.36538	0.123756	NA	NA	NA	NA	NA	NA	NA	NA	1444965_at	3.00994	3.11787	0.107931	NA	NA	NA	NA	NA	NA	NA	NA	NA	NA	NA	NA	1444965_at	3.77966	4.02072	0.24106	NA	NA	NA	NA	NA	NA	NA	NA	NA	NA	NA	NA	NA	NA	NA
lncR.1208	ENSMUST00000181311;ENSMUST00000074862	0.478678	NA	NA	NA	NA	NA	NA	NA	NA	NA	NA	NA	NA	NA	NA	NA	NA	ILMN_1260276	6.67928	6.79136	0.112071	NA	NA	NA	NA	NA	NA	NA	NA	NA	NA	NA	NA	A_52_P53470	7.28879	7.41083	0.122043	A_52_P53470	8.82789	8.71011	-0.117777	NA	NA	NA	NA	NA	NA	NA
lncR.2754	ENSMUST00000143945;ENSMUST00000140578	0.477571	NA	NA	NA	NA	NA	NA	NA	NA	NA	NA	NA	NA	NA	NA	NA	NA	NA	NA	NA	NA	NA	NA	NA	NA	NA	NA	NA	NA	NA	NA	NA	NA	A_52_P419019;A_52_P499563	5.89699	5.93464	0.0376515	A_52_P419019;A_52_P499563	5.77721	5.84808	0.0708749	NA	NA	NA	NA	NA	NA	NA
lncR.2704	NR_102283;NR_102287;ENSMUST00000152780;5830444B04;ENSMUST00000145520	0.477274	1439512_at	3.47734	3.66833	0.190987	NA	NA	NA	NA	NA	NA	NA	NA	1439512_at	3.78655	4.15302	0.366468	NA	NA	NA	NA	NA	NA	NA	NA	NA	NA	NA	NA	1439512_at	4.10565	4.26415	0.158498	NA	NA	NA	NA	NA	NA	NA	NA	NA	NA	NA	NA	NA	NA	NA
lncR.1877	ENSMUST00000145585	0.476829	1432335_at	3.78142	3.83685	0.05543	NA	NA	NA	NA	NA	NA	NA	NA	1432335_at	3.26137	3.83131	0.569938	NA	NA	NA	NA	NA	NA	NA	NA	NA	NA	NA	NA	1432335_at	3.49826	3.68894	0.190679	NA	NA	NA	NA	NA	NA	NA	NA	NA	NA	NA	NA	NA	NA	NA
lncR.1906	ENSMUST00000135700	0.476436	NA	NA	NA	NA	NA	NA	NA	NA	NA	NA	NA	NA	NA	NA	NA	NA	ILMN_2492488	6.59158	6.63728	0.0457058	NA	NA	NA	NA	NA	NA	NA	NA	NA	NA	NA	NA	NA	NA	NA	NA	NA	NA	NA	NA	NA	NA	NA	NA	NA	NA	NA
lncR.264	ENSMUST00000180770	0.47625	1432055_at	4.22674	4.37321	0.146478	NA	NA	NA	NA	NA	NA	NA	NA	1432055_at	3.2365	3.36272	0.126222	ILMN_1235919	6.82334	7.0012	0.177859	NA	NA	NA	NA	NA	NA	NA	NA	1432055_at	5.11635	5.2405	0.124147	NA	NA	NA	NA	NA	NA	NA	NA	NA	NA	NA	NA	NA	NA	NA
lncR.1544	uc012avx.1;NR_033644	0.475676	1431699_at	5.57087	5.67807	0.1072	NA	NA	NA	NA	NA	NA	NA	NA	1431699_at	3.36784	3.56751	0.199677	NA	NA	NA	NA	NA	NA	NA	NA	NA	NA	NA	NA	1431699_at	5.72891	6.05876	0.32985	A_51_P275005;A_52_P115284	6.62715	6.31554	-0.311603	A_51_P275005;A_52_P115284	6.69524	6.74652	0.0512767	NA	NA	NA	NA	NA	NA	NA
lncR.1189	ENSMUST00000145596;uc007smc.1	0.475541	1455554_at	3.83771	3.95034	0.112626	NA	NA	NA	NA	NA	NA	NA	NA	1455554_at	3.11153	3.0808	-0.0307268	ILMN_2746641	6.82946	6.81814	-0.0113226	NA	NA	NA	NA	NA	NA	NA	NA	1455554_at	3.80646	4.17197	0.365514	A_51_P274080	5.89452	6.17109	0.276564	A_51_P274080	6.00134	6.05985	0.0585055	NA	NA	NA	NA	NA	NA	NA
lncR.2919	ENSMUST00000136022;NR_026688;ENSMUST00000154060;2010001M06	0.475481	1440213_a_at	4.46351	4.48826	0.0247474	NA	NA	NA	NA	1440213_a_at	5.4515	2.90636	-2.54514	1440213_a_at	4.12501	4.56458	0.439573	ILMN_2485410	6.76834	6.8579	0.0895579	NA	NA	NA	NA	NA	NA	NA	NA	1440213_a_at	4.29725	4.64465	0.347396	NA	NA	NA	NA	NA	NA	NA	NA	NA	NA	NA	NA	103355_at	4.31594	4.32007
lncR.3989	ENSMUST00000117771	0.475068	NA	NA	NA	NA	NA	NA	NA	NA	NA	NA	NA	NA	NA	NA	NA	NA	ILMN_1229679	6.67302	6.7184	0.0453796	NA	NA	NA	NA	NA	NA	NA	NA	NA	NA	NA	NA	NA	NA	NA	NA	NA	NA	NA	NA	NA	NA	NA	NA	NA	NA	NA
lncR.2262	NR_033592;uc012cps.1	0.474528	1433280_at	3.9175	4.04988	0.132375	NA	NA	NA	NA	NA	NA	NA	NA	1433280_at	3.43768	3.33413	-0.103549	NA	NA	NA	NA	NA	NA	NA	NA	NA	NA	NA	NA	1433280_at	3.78402	3.96207	0.178053	A_51_P189208;A_52_P460270	8.71416	9.14823	0.434079	A_51_P189208;A_52_P460270	9.21784	9.73103	0.513194	NA	NA	NA	NA	NA	NA	NA
lncR.1031	NR_045364;uc029sax.1	0.473856	1454162_at	3.80232	3.94291	0.14059	NA	NA	NA	NA	NA	NA	NA	NA	1454162_at	2.96354	3.13279	0.169244	NA	NA	NA	NA	NA	NA	NA	NA	NA	NA	NA	NA	1454162_at	4.1907	4.37104	0.180346	NA	NA	NA	NA	NA	NA	NA	NA	NA	NA	NA	NA	NA	NA	NA
lncR.3725	uc009qzg.1;ENSMUST00000181449	0.472886	1445542_at	3.55905	3.62974	0.0706831	NA	NA	NA	NA	NA	NA	NA	NA	1445542_at	5.56477	6.32034	0.75557	NA	NA	NA	NA	NA	NA	NA	NA	NA	NA	NA	NA	1445542_at	3.76489	3.86002	0.095135	NA	NA	NA	NA	NA	NA	NA	NA	NA	NA	NA	NA	NA	NA	NA
lncR.2226	ENSMUST00000143649	0.472223	1431837_at	4.44317	4.47422	0.0310497	NA	NA	NA	NA	NA	NA	NA	NA	1431837_at	3.43587	3.45612	0.0202562	ILMN_2661226	6.5669	6.62715	0.0602516	NA	NA	NA	NA	NA	NA	NA	NA	1431837_at	4.94349	5.29125	0.347754	A_51_P172589	6.00417	5.97132	-0.0328534	A_51_P172589	5.97784	6.07712	0.09928	NA	NA	NA	NA	NA	NA	NA
lncR.1316	ENSMUST00000187707;ENSMUST00000079057;uc011zry.1;NR_033608	0.471517	1447578_at;1432398_at	3.60558	3.62881	0.0232351	ILMN_2706248	5.68167	5.63167	-0.05	NA	NA	NA	NA	1447578_at;1432398_at	3.40162	3.66463	0.263004	ILMN_2706248	6.74442	6.80964	0.0652218	ILMN_2706248	4.99548	5.26679	0.271302	ILMN_2706248	5.49796	5.42906	-0.0689083	1447578_at;1432398_at	3.75843	3.94157	0.183143	A_52_P50417	9.10327	9.47532	0.372051	A_52_P50417	10.0409	10.289	0.248147	ILMN_2706248	7.0074	6.93452	-0.0728753	NA	NA	NA
lncR.534	ENSMUST00000130963	0.471393	1442838_at	4.47929	4.6678	0.188506	NA	NA	NA	NA	NA	NA	NA	NA	1442838_at	3.31797	3.21478	-0.103185	NA	NA	NA	NA	NA	NA	NA	NA	NA	NA	NA	NA	1442838_at	4.35267	4.71752	0.364855	NA	NA	NA	NA	NA	NA	NA	NA	NA	NA	NA	NA	NA	NA	NA
lncR.2805	NR_040704;uc029vpa.1	0.470975	NA	NA	NA	NA	NA	NA	NA	NA	NA	NA	NA	NA	NA	NA	NA	NA	ILMN_1244372	6.73169	6.77599	0.0442926	NA	NA	NA	NA	NA	NA	NA	NA	NA	NA	NA	NA	NA	NA	NA	NA	NA	NA	NA	NA	NA	NA	NA	NA	NA	NA	NA
lncR.1328	uc007vyr.2;NR_045279;A430061H17	0.470454	1445425_at	4.18412	4.27319	0.0890769	NA	NA	NA	NA	NA	NA	NA	NA	1445425_at	3.31265	3.40979	0.0971487	NA	NA	NA	NA	NA	NA	NA	NA	NA	NA	NA	NA	1445425_at	4.17241	4.69908	0.526664	A_52_P569111	6.04371	6.01832	-0.0253905	A_52_P569111	6.12415	6.20038	0.0762269	NA	NA	NA	NA	NA	NA	NA
lncR.3233	ENSMUST00000118665	0.470009	NA	NA	NA	NA	NA	NA	NA	NA	NA	NA	NA	NA	NA	NA	NA	NA	NA	NA	NA	NA	NA	NA	NA	NA	NA	NA	NA	NA	NA	NA	NA	NA	A_52_P38825	5.99273	6.09045	0.0977203	A_52_P38825	5.98565	6.01815	0.0325032	NA	NA	NA	NA	NA	NA	NA
lncR.3086	ENSMUST00000120260	0.469919	1433140_a_at	4.53686	4.6009	0.0640356	NA	NA	NA	NA	1433140_a_at	6.20927	7.00754	0.798277	1433140_a_at	3.50666	3.61695	0.110297	ILMN_1241879	6.73385	6.67759	-0.0562571	NA	NA	NA	NA	NA	NA	NA	NA	1433140_a_at	3.77154	3.92624	0.154698	A_52_P938109	7.28307	7.68964	0.406572	A_52_P938109	6.82322	6.96558	0.142364	NA	NA	NA	NA	NA	NA	NA
lncR.1972	ENSMUST00000149025	0.469514	NA	NA	NA	NA	NA	NA	NA	NA	NA	NA	NA	NA	NA	NA	NA	NA	NA	NA	NA	NA	NA	NA	NA	NA	NA	NA	NA	NA	NA	NA	NA	NA	A_51_P132349	5.8463	5.88134	0.0350368	A_51_P132349	5.79619	5.87312	0.0769346	NA	NA	NA	NA	NA	NA	NA
lncR.51	ENSMUST00000191452	0.467824	1431572_at	3.13766	3.19468	0.0570155	NA	NA	NA	NA	NA	NA	NA	NA	1431572_at	3.018	3.3749	0.356901	NA	NA	NA	NA	NA	NA	NA	NA	NA	NA	NA	NA	1431572_at	3.69483	3.91105	0.216219	NA	NA	NA	NA	NA	NA	NA	NA	NA	NA	NA	NA	NA	NA	NA
lncR.2402	ENSMUST00000180557;uc029uom.1;NR_046036	0.465219	1431736_at	3.11635	3.25123	0.134872	NA	NA	NA	NA	NA	NA	NA	NA	1431736_at	3.48533	3.47496	-0.010372	NA	NA	NA	NA	NA	NA	NA	NA	NA	NA	NA	NA	1431736_at	3.45015	3.56241	0.11226	A_52_P242609	5.99522	6.63788	0.642651	A_52_P242609	5.8589	5.86633	0.00742907	NA	NA	NA	NA	NA	NA	NA
lncR.3568	NR_045470;uc029wvn.1;ENSMUST00000183365	0.463012	1431584_at	4.35856	4.49889	0.140325	NA	NA	NA	NA	NA	NA	NA	NA	1431584_at	3.94622	4.06601	0.119794	NA	NA	NA	NA	NA	NA	NA	NA	NA	NA	NA	NA	1431584_at	4.73	4.90907	0.179072	NA	NA	NA	NA	NA	NA	NA	NA	NA	NA	NA	NA	NA	NA	NA
lncR.1019	NR_045933;uc029rzk.1;4933438I15	0.461766	1457210_at	2.98013	3.07238	0.0922465	NA	NA	NA	NA	NA	NA	NA	NA	1457210_at	3.19829	3.45394	0.255655	NA	NA	NA	NA	NA	NA	NA	NA	NA	NA	NA	NA	1457210_at	3.46159	3.62918	0.167592	NA	NA	NA	NA	NA	NA	NA	NA	NA	NA	NA	NA	NA	NA	NA
lncR.842	ENSMUST00000103477	0.460154	NA	NA	NA	NA	NA	NA	NA	NA	NA	NA	NA	NA	NA	NA	NA	NA	ILMN_2510059	6.61672	6.65944	0.0427154	NA	NA	NA	NA	NA	NA	NA	NA	NA	NA	NA	NA	NA	NA	NA	NA	NA	NA	NA	NA	NA	NA	NA	NA	NA	NA	NA
lncR.672	ENSMUST00000120913	0.459171	NA	NA	NA	NA	NA	NA	NA	NA	NA	NA	NA	NA	NA	NA	NA	NA	NA	NA	NA	NA	NA	NA	NA	NA	NA	NA	NA	NA	NA	NA	NA	NA	A_52_P272054	11.104	11.5076	0.403554	A_52_P272054	11.5791	11.6012	0.0221272	NA	NA	NA	NA	NA	NA	NA
lncR.3163	ENSMUST00000103381	0.458811	NA	NA	NA	NA	NA	NA	NA	NA	NA	NA	NA	NA	NA	NA	NA	NA	ILMN_2611798	6.56947	6.61206	0.0425957	NA	NA	NA	NA	NA	NA	NA	NA	NA	NA	NA	NA	NA	NA	NA	NA	NA	NA	NA	NA	NA	NA	NA	NA	NA	NA	NA
lncR.1061	ENSMUST00000181988	0.458806	NA	NA	NA	NA	NA	NA	NA	NA	NA	NA	NA	NA	NA	NA	NA	NA	NA	NA	NA	NA	NA	NA	NA	NA	NA	NA	NA	NA	NA	NA	NA	NA	A_51_P238247	6.00243	6.09366	0.0912274	A_51_P238247	6.33147	6.36356	0.0320886	NA	NA	NA	NA	NA	NA	NA
lncR.4091	ENSMUST00000127465	0.458466	NA	NA	NA	NA	ILMN_1254242	5.81333	5.91167	0.0983333	NA	NA	NA	NA	NA	NA	NA	NA	NA	NA	NA	NA	ILMN_1254242	5.23649	5.23649	0	ILMN_1254242	5.39367	5.5777	0.184034	NA	NA	NA	NA	NA	NA	NA	NA	NA	NA	NA	NA	ILMN_1254242	7.05959	6.97512	-0.084476	NA	NA	NA
lncR.3167	ENSMUST00000103388	0.458426	1451962_at	3.63322	3.8328	0.19958	NA	NA	NA	NA	1451962_at	1.76838	1.96842	0.200043	1451962_at	2.98826	3.1368	0.148534	NA	NA	NA	NA	NA	NA	NA	NA	NA	NA	NA	NA	1451962_at	3.91436	4.05003	0.135675	NA	NA	NA	NA	NA	NA	NA	NA	NA	NA	NA	NA	NA	NA	NA
lncR.2902	NR_045834;NR_045833;NR_045832;uc008ysi.2;uc029vko.1;uc029vkn.1;ENSMUST00000137398;ENSMUST00000129065;ENSMUST00000129146	0.45815	NA	NA	NA	NA	NA	NA	NA	NA	NA	NA	NA	NA	NA	NA	NA	NA	ILMN_2525018;ILMN_1256324;ILMN_2742252	6.90588	6.95347	0.0475972	NA	NA	NA	NA	NA	NA	NA	NA	NA	NA	NA	NA	A_52_P610015	6.07122	6.12201	0.0507909	A_52_P610015	6.18703	6.20351	0.0164845	NA	NA	NA	NA	NA	NA	NA
lncR.3582	uc009nwl.1	0.458066	1446659_at	2.95375	3.23548	0.281723	NA	NA	NA	NA	NA	NA	NA	NA	1446659_at	3.22614	3.3029	0.0767501	NA	NA	NA	NA	NA	NA	NA	NA	NA	NA	NA	NA	1446659_at	3.48321	3.64237	0.159168	NA	NA	NA	NA	NA	NA	NA	NA	NA	NA	NA	NA	NA	NA	NA
lncR.2857	uc008xio.1	0.457783	NA	NA	NA	NA	NA	NA	NA	NA	NA	NA	NA	NA	NA	NA	NA	NA	NA	NA	NA	NA	NA	NA	NA	NA	NA	NA	NA	NA	NA	NA	NA	NA	A_52_P255605	5.79918	5.86663	0.0674498	A_52_P255605	5.74769	5.78316	0.0354679	NA	NA	NA	NA	NA	NA	NA
lncR.775	uc007nnq.1	0.45773	NA	NA	NA	NA	NA	NA	NA	NA	NA	NA	NA	NA	NA	NA	NA	NA	NA	NA	NA	NA	NA	NA	NA	NA	NA	NA	NA	NA	NA	NA	NA	NA	A_51_P370363	5.90827	5.95267	0.0444021	A_51_P370363	5.90667	5.94875	0.042074	NA	NA	NA	NA	NA	NA	NA
lncR.2575	uc008sat.1	0.457358	NA	NA	NA	NA	NA	NA	NA	NA	NA	NA	NA	NA	NA	NA	NA	NA	NA	NA	NA	NA	NA	NA	NA	NA	NA	NA	NA	NA	NA	NA	NA	NA	A_52_P938229	5.86246	5.93963	0.0771792	A_52_P938229	5.76052	5.79478	0.034256	NA	NA	NA	NA	NA	NA	NA
lncR.385	uc007gyt.1	0.455369	1431952_at	2.64145	2.82018	0.178731	ILMN_2864179	5.91733	5.89167	-0.0256667	NA	NA	NA	NA	1431952_at	2.73817	3.45122	0.713051	NA	NA	NA	NA	ILMN_2864179	5.52356	5.24413	-0.279436	ILMN_2864179	5.26221	5.19526	-0.0669556	1431952_at	3.20165	3.26158	0.0599306	NA	NA	NA	NA	NA	NA	NA	NA	ILMN_2864179	7.06197	6.98103	-0.0809469	160477_at	7.71047	6.50624
lncR.948	ENSMUST00000178840	0.4539	1452080_a_at;1452079_s_at	7.77602	7.7976	0.0215807	NA	NA	NA	NA	1452080_a_at;1452079_s_at	7.91178	7.99645	0.0846755	1452080_a_at;1452079_s_at	6.95126	6.99151	0.0402506	NA	NA	NA	NA	NA	NA	NA	NA	NA	NA	NA	NA	1452080_a_at;1452079_s_at	7.66132	7.73918	0.0778526	A_52_P430934	10.4179	10.9972	0.579302	A_52_P430934	10.4826	11.0031	0.520503	NA	NA	NA	NA	NA	NA	NA
lncR.1567	uc008aew.2;NR_045462;1700113K09	0.453887	NA	NA	NA	NA	NA	NA	NA	NA	NA	NA	NA	NA	NA	NA	NA	NA	NA	NA	NA	NA	NA	NA	NA	NA	NA	NA	NA	NA	NA	NA	NA	NA	A_52_P129056	5.96211	6.02384	0.0617247	A_52_P129056	5.96251	5.9995	0.036995	NA	NA	NA	NA	NA	NA	NA
lncR.627	ENSMUST00000150471	0.453734	NA	NA	NA	NA	NA	NA	NA	NA	NA	NA	NA	NA	NA	NA	NA	NA	ILMN_2429521	6.75285	6.77118	0.0183285	NA	NA	NA	NA	NA	NA	NA	NA	NA	NA	NA	NA	A_52_P250382	5.94859	6.1022	0.153606	A_52_P250382	5.82081	5.83071	0.00990657	NA	NA	NA	NA	NA	NA	NA
lncR.1631	uc029tim.1;uc029tio.1;uc029tin.1;uc008cye.2;uc029til.1;NR_038142;NR_038144;NR_038143;NR_038145;NR_038141;ENSMUST00000190269;ENSMUST00000185974;1700008K24;ENSMUST00000187177;ENSMUST00000188649;ENSMUST00000186479	0.452301	1434368_at	4.10231	4.1521	0.0497846	NA	NA	NA	NA	NA	NA	NA	NA	1434368_at	3.46569	3.87624	0.410548	NA	NA	NA	NA	NA	NA	NA	NA	NA	NA	NA	NA	1434368_at	4.12093	4.33759	0.216659	NA	NA	NA	NA	NA	NA	NA	NA	NA	NA	NA	NA	NA	NA	NA
lncR.1480	uc008aen.1	0.452045	NA	NA	NA	NA	ILMN_2689877;ILMN_2716558	5.84983	5.92033	0.0705	NA	NA	NA	NA	NA	NA	NA	NA	ILMN_2689877;ILMN_2716558	6.87332	6.93288	0.0595588	ILMN_2689877;ILMN_2716558	5.32066	5.40153	0.0808641	ILMN_2689877;ILMN_2716558	5.36021	5.40078	0.0405667	NA	NA	NA	NA	A_51_P382859	6.06527	5.97715	-0.0881241	A_51_P382859	6.09868	5.94865	-0.150034	ILMN_2689877;ILMN_2716558	7.03406	7.03295	-0.00111222	NA	NA	NA
lncR.1932	ENSMUST00000120476	0.451243	NA	NA	NA	NA	NA	NA	NA	NA	NA	NA	NA	NA	NA	NA	NA	NA	NA	NA	NA	NA	NA	NA	NA	NA	NA	NA	NA	NA	NA	NA	NA	NA	A_52_P568520	10.6343	10.5583	-0.0760009	A_52_P568520	10.8857	11.4426	0.556891	NA	NA	NA	NA	NA	NA	NA
lncR.436	ENSMUST00000119713	0.450908	NA	NA	NA	NA	NA	NA	NA	NA	NA	NA	NA	NA	NA	NA	NA	NA	NA	NA	NA	NA	NA	NA	NA	NA	NA	NA	NA	NA	NA	NA	NA	NA	A_52_P1172972	11.2385	10.317	-0.921437	A_52_P1172972	11.6062	11.5725	-0.0336424	NA	NA	NA	NA	93277_at	9.48229	11.6453
lncR.3493	ENSMUST00000123668	0.450792	NA	NA	NA	NA	NA	NA	NA	NA	NA	NA	NA	NA	NA	NA	NA	NA	ILMN_2523613	6.7388	6.78044	0.0416352	NA	NA	NA	NA	NA	NA	NA	NA	NA	NA	NA	NA	NA	NA	NA	NA	NA	NA	NA	NA	NA	NA	NA	NA	NA	NA	NA
lncR.2538	uc008vmz.1;ENSMUST00000141469	0.448135	NA	NA	NA	NA	NA	NA	NA	NA	NA	NA	NA	NA	NA	NA	NA	NA	ILMN_1220295	6.8212	6.8626	0.0414049	NA	NA	NA	NA	NA	NA	NA	NA	NA	NA	NA	NA	NA	NA	NA	NA	NA	NA	NA	NA	NA	NA	NA	NA	NA	NA	NA
lncR.3411	A230093I02;uc009hew.2	0.448129	NA	NA	NA	NA	NA	NA	NA	NA	NA	NA	NA	NA	NA	NA	NA	NA	ILMN_1246775	6.65359	6.66226	0.00867509	NA	NA	NA	NA	NA	NA	NA	NA	NA	NA	NA	NA	A_52_P282224	5.80119	5.85659	0.0554063	A_52_P282224	5.77872	5.80019	0.0214632	NA	NA	NA	NA	NA	NA	NA
lncR.671	ENSMUST00000121388	0.447535	NA	NA	NA	NA	NA	NA	NA	NA	NA	NA	NA	NA	NA	NA	NA	NA	NA	NA	NA	NA	NA	NA	NA	NA	NA	NA	NA	NA	NA	NA	NA	NA	A_51_P444984	7.68914	7.60546	-0.0836724	A_51_P444984	7.85001	8.41052	0.560513	NA	NA	NA	NA	NA	NA	NA
lncR.936	NR_045616;uc007qcc.1;ENSMUST00000189140	0.446753	1442926_at	2.94752	2.95241	0.00489025	NA	NA	NA	NA	NA	NA	NA	NA	1442926_at	2.80435	2.97008	0.165729	NA	NA	NA	NA	NA	NA	NA	NA	NA	NA	NA	NA	1442926_at	3.18028	3.54268	0.3624	A_52_P1083387	5.87104	5.85365	-0.0173961	A_52_P1083387	5.75942	5.82281	0.0633888	NA	NA	NA	NA	NA	NA	NA
lncR.2546	ENSMUST00000117343	0.446056	NA	NA	NA	NA	NA	NA	NA	NA	NA	NA	NA	NA	NA	NA	NA	NA	NA	NA	NA	NA	NA	NA	NA	NA	NA	NA	NA	NA	NA	NA	NA	NA	A_52_P198289	7.3276	7.76569	0.438095	A_52_P198289	7.65669	7.67237	0.0156851	NA	NA	NA	NA	NA	NA	NA
lncR.3470	ENSMUST00000077747	0.445486	NA	NA	NA	NA	NA	NA	NA	NA	NA	NA	NA	NA	NA	NA	NA	NA	ILMN_1217681	6.82491	6.86565	0.0407423	NA	NA	NA	NA	NA	NA	NA	NA	NA	NA	NA	NA	NA	NA	NA	NA	NA	NA	NA	NA	NA	NA	NA	NA	NA	NA	NA
lncR.3729	uc029xfm.1;NR_040770;ENSMUST00000188610	0.445328	NA	NA	NA	NA	NA	NA	NA	NA	NA	NA	NA	NA	NA	NA	NA	NA	ILMN_2740504	6.66518	6.66958	0.00439475	NA	NA	NA	NA	NA	NA	NA	NA	NA	NA	NA	NA	A_52_P956292	5.839	5.92465	0.085647	A_52_P956292	5.79242	5.82264	0.0302157	NA	NA	NA	NA	NA	NA	NA
lncR.1563	ENSMUST00000089221	0.445123	NA	NA	NA	NA	NA	NA	NA	NA	NA	NA	NA	NA	NA	NA	NA	NA	NA	NA	NA	NA	NA	NA	NA	NA	NA	NA	NA	NA	NA	NA	NA	NA	A_51_P364786	8.8208	8.82809	0.00729085	A_51_P364786	10.1298	10.5688	0.439026	NA	NA	NA	NA	NA	NA	NA
lncR.3677	ENSMUST00000182663	0.44476	NA	NA	NA	NA	ILMN_1231873	8.06067	8.03133	-0.0293333	NA	NA	NA	NA	NA	NA	NA	NA	ILMN_1231873	8.12236	8.30201	0.17965	ILMN_1231873	8.73944	8.61066	-0.128787	ILMN_1231873	5.70798	5.77833	0.0703532	NA	NA	NA	NA	A_52_P399054	10.433	10.7691	0.336071	A_52_P399054	11.1371	11.3775	0.240394	ILMN_1231873	7.61956	7.40897	-0.210596	NA	NA	NA
lncR.3538	uc009lrv.1;ENSMUST00000188936	0.443958	NA	NA	NA	NA	NA	NA	NA	NA	NA	NA	NA	NA	NA	NA	NA	NA	NA	NA	NA	NA	NA	NA	NA	NA	NA	NA	NA	NA	NA	NA	NA	NA	A_52_P939208	5.84504	5.89559	0.0505496	A_52_P939208	5.86702	5.90558	0.0385597	NA	NA	NA	NA	NA	NA	NA
lncR.1575	NR_045795;ENSMUST00000181180	0.443513	NA	NA	NA	NA	NA	NA	NA	NA	NA	NA	NA	NA	NA	NA	NA	NA	NA	NA	NA	NA	NA	NA	NA	NA	NA	NA	NA	NA	NA	NA	NA	NA	A_52_P445691	5.82637	5.89645	0.0700826	A_52_P445691	5.79373	5.82717	0.033439	NA	NA	NA	NA	NA	NA	NA
lncR.342	NR_045352;4930565K18	0.443134	1431634_at	4.95874	5.02212	0.063385	NA	NA	NA	NA	1433935_at	8.37281	4.93627	-3.43654	1431634_at	3.32992	3.61363	0.28371	NA	NA	NA	NA	NA	NA	NA	NA	NA	NA	NA	NA	1431634_at	4.67955	5.01907	0.339514	A_52_P5579	6.91156	6.59748	-0.314087	A_52_P5579	6.5861	6.85626	0.270162	NA	NA	NA	NA	104252_at	9.67036	8.00366
lncR.901	ENSMUST00000103541	0.442923	1427851_x_at	3.65521	3.91133	0.256119	NA	NA	NA	NA	1427851_x_at	5.02235	4.63957	-0.382772	1427851_x_at	2.88821	3.40235	0.51414	NA	NA	NA	NA	NA	NA	NA	NA	NA	NA	NA	NA	1427851_x_at	3.89465	3.8677	-0.0269426	NA	NA	NA	NA	NA	NA	NA	NA	NA	NA	NA	NA	NA	NA	NA
lncR.3496	NR_045842;uc029wqb.1;ENSMUST00000188294	0.442099	1432040_at	4.02262	4.4702	0.447575	NA	NA	NA	NA	NA	NA	NA	NA	1432040_at	3.09203	3.48489	0.392854	ILMN_2656568	6.90229	6.90083	-0.00146239	NA	NA	NA	NA	NA	NA	NA	NA	1432040_at	4.11677	4.21828	0.101509	NA	NA	NA	NA	NA	NA	NA	NA	NA	NA	NA	NA	NA	NA	NA
lncR.2465	NR_073462	0.441873	1432886_at	4.40981	4.74073	0.330914	NA	NA	NA	NA	NA	NA	NA	NA	1432886_at	3.51535	3.7576	0.242255	ILMN_2684899	6.7981	6.79349	-0.00460938	NA	NA	NA	NA	NA	NA	NA	NA	1432886_at	4.25921	4.34377	0.0845565	A_51_P281878	5.9297	5.9308	0.00109079	A_51_P281878	5.89107	5.90775	0.0166723	NA	NA	NA	NA	NA	NA	NA
lncR.2809	ENSMUST00000124298;NR_045821;ENSMUST00000141454;6330418K02;ENSMUST00000125662;1500031A01	0.441525	NA	NA	NA	NA	NA	NA	NA	NA	NA	NA	NA	NA	NA	NA	NA	NA	ILMN_2422396	6.8869	6.92733	0.0404348	NA	NA	NA	NA	NA	NA	NA	NA	NA	NA	NA	NA	NA	NA	NA	NA	NA	NA	NA	NA	NA	NA	NA	NA	NA	NA	NA
lncR.477	ENSMUST00000134773	0.441018	NA	NA	NA	NA	NA	NA	NA	NA	NA	NA	NA	NA	NA	NA	NA	NA	NA	NA	NA	NA	NA	NA	NA	NA	NA	NA	NA	NA	NA	NA	NA	NA	A_52_P254754;A_51_P115303	5.93825	5.96885	0.0306064	A_52_P254754;A_51_P115303	6.11244	6.20058	0.0881412	NA	NA	NA	NA	NA	NA	NA
lncR.1675	ENSMUST00000050143	0.440613	NA	NA	NA	NA	ILMN_2933624	7.80567	7.92067	0.115	NA	NA	NA	NA	NA	NA	NA	NA	NA	NA	NA	NA	ILMN_2933624	8.99407	9.31334	0.319266	ILMN_2933624	6.13931	6.1639	0.0245894	NA	NA	NA	NA	A_52_P583399;A_52_P532880	9.32799	9.38652	0.058529	A_52_P583399;A_52_P532880	9.89726	9.91349	0.0162272	ILMN_2933624	9.60815	9.27933	-0.32882	NA	NA	NA
lncR.2027	NR_028113;ENSMUST00000076667;ENSMUST00000184724	0.440362	1430761_at	3.51864	3.87716	0.358521	NA	NA	NA	NA	NA	NA	NA	NA	1430761_at	3.0063	2.98205	-0.0242457	ILMN_2434621	6.62956	6.81849	0.188939	NA	NA	NA	NA	NA	NA	NA	NA	1430761_at	3.91971	3.87246	-0.0472486	A_51_P305061	5.85769	5.95936	0.101668	A_51_P305061	6.04557	5.95833	-0.087241	NA	NA	NA	NA	NA	NA	NA
lncR.3960	ENSMUST00000119727	0.440209	NA	NA	NA	NA	NA	NA	NA	NA	NA	NA	NA	NA	NA	NA	NA	NA	ILMN_1253198	6.70751	6.74771	0.0402014	NA	NA	NA	NA	NA	NA	NA	NA	NA	NA	NA	NA	NA	NA	NA	NA	NA	NA	NA	NA	NA	NA	NA	NA	NA	NA	NA
lncR.2179	ENSMUST00000138875;uc008mcd.1;5330401L02	0.439258	1441302_at	3.35767	3.28559	-0.0720761	NA	NA	NA	NA	NA	NA	NA	NA	1441302_at	3.21618	3.50712	0.290942	NA	NA	NA	NA	NA	NA	NA	NA	NA	NA	NA	NA	1441302_at	3.6533	3.97825	0.324946	NA	NA	NA	NA	NA	NA	NA	NA	NA	NA	NA	NA	NA	NA	NA
lncR.3894	ENSMUST00000122305	0.438956	NA	NA	NA	NA	ILMN_3107256	5.92867	6.02	0.0913333	NA	NA	NA	NA	NA	NA	NA	NA	NA	NA	NA	NA	ILMN_3107256	5.24031	5.22882	-0.0114956	ILMN_3107256	5.39825	5.41784	0.0195967	NA	NA	NA	NA	NA	NA	NA	NA	NA	NA	NA	NA	ILMN_3107256	7.04645	6.9922	-0.0542486	NA	NA	NA
lncR.1907	1110064A23	0.438235	1439543_at	4.76467	4.88508	0.120415	NA	NA	NA	NA	NA	NA	NA	NA	1439543_at	3.60115	4.293	0.691851	NA	NA	NA	NA	NA	NA	NA	NA	NA	NA	NA	NA	1439543_at	4.43843	4.55203	0.113599	NA	NA	NA	NA	NA	NA	NA	NA	NA	NA	NA	NA	NA	NA	NA
lncR.1060	ENSMUST00000134284	0.437564	NA	NA	NA	NA	NA	NA	NA	NA	NA	NA	NA	NA	NA	NA	NA	NA	NA	NA	NA	NA	NA	NA	NA	NA	NA	NA	NA	NA	NA	NA	NA	NA	A_51_P513263	5.8847	6.3287	0.444002	A_51_P513263	5.77276	5.7726	-0.000166098	NA	NA	NA	NA	NA	NA	NA
lncR.3239	NR_024208	0.434732	NA	NA	NA	NA	NA	NA	NA	NA	NA	NA	NA	NA	NA	NA	NA	NA	ILMN_2667127	6.63727	6.71871	0.0814409	NA	NA	NA	NA	NA	NA	NA	NA	NA	NA	NA	NA	A_51_P441215	5.91816	5.92159	0.00343605	A_51_P441215	5.79895	5.81804	0.0190906	NA	NA	NA	NA	NA	NA	NA
lncR.3763	NR_045742;ENSMUST00000181812	0.43235	NA	NA	NA	NA	NA	NA	NA	NA	NA	NA	NA	NA	NA	NA	NA	NA	ILMN_2669484	6.61017	6.64936	0.0391899	NA	NA	NA	NA	NA	NA	NA	NA	NA	NA	NA	NA	NA	NA	NA	NA	NA	NA	NA	NA	NA	NA	NA	NA	NA	NA	NA
lncR.3226	NR_001583;uc009euj.1	0.432068	NA	NA	NA	NA	NA	NA	NA	NA	NA	NA	NA	NA	NA	NA	NA	NA	ILMN_2600597	6.70072	6.70877	0.0080415	NA	NA	NA	NA	NA	NA	NA	NA	NA	NA	NA	NA	A_52_P466659	5.984	6.00121	0.0172103	A_52_P466659	6.4553	6.51008	0.0547769	NA	NA	NA	NA	NA	NA	NA
lncR.2255	NR_040559;uc029uln.1	0.43133	NA	NA	NA	NA	NA	NA	NA	NA	NA	NA	NA	NA	NA	NA	NA	NA	NA	NA	NA	NA	NA	NA	NA	NA	NA	NA	NA	NA	NA	NA	NA	NA	A_52_P707795	5.75914	5.83222	0.0730806	A_52_P707795	5.74551	5.77745	0.0319367	NA	NA	NA	NA	NA	NA	NA
lncR.3446	NR_045874;uc029wnc.1;ENSMUST00000155101	0.431047	NA	NA	NA	NA	NA	NA	NA	NA	NA	NA	NA	NA	NA	NA	NA	NA	ILMN_1241724	6.65427	6.69338	0.0391156	NA	NA	NA	NA	NA	NA	NA	NA	NA	NA	NA	NA	NA	NA	NA	NA	NA	NA	NA	NA	NA	NA	NA	NA	NA	NA	NA
lncR.562	NR_028259;uc011xsa.1;ENSMUST00000152483;ENSMUST00000165732	0.430442	NA	NA	NA	NA	ILMN_1255492;ILMN_1237480	5.97967	5.97283	-0.00683333	NA	NA	NA	NA	NA	NA	NA	NA	ILMN_1237480	6.77746	6.80147	0.0240082	ILMN_1255492;ILMN_1237480	5.36475	5.42085	0.0560984	ILMN_1255492;ILMN_1237480	5.38341	5.49277	0.109366	NA	NA	NA	NA	A_51_P103117;A_52_P393889	5.9509	5.96531	0.014403	A_51_P103117;A_52_P393889	6.134	6.07297	-0.06103	ILMN_1255492;ILMN_1237480	7.12675	7.08678	-0.0399719	NA	NA	NA
lncR.3176	ENSMUST00000191101;uc012ens.2;NR_046040	0.429745	NA	NA	NA	NA	NA	NA	NA	NA	NA	NA	NA	NA	NA	NA	NA	NA	ILMN_1222354	6.78605	6.82516	0.0391128	NA	NA	NA	NA	NA	NA	NA	NA	NA	NA	NA	NA	NA	NA	NA	NA	NA	NA	NA	NA	NA	NA	NA	NA	NA	NA	NA
lncR.3291	ENSMUST00000137742	0.428709	NA	NA	NA	NA	NA	NA	NA	NA	NA	NA	NA	NA	NA	NA	NA	NA	ILMN_1241318	6.68385	6.68487	0.00102099	NA	NA	NA	NA	NA	NA	NA	NA	NA	NA	NA	NA	A_52_P24668	5.98247	6.05174	0.0692643	A_52_P24668	6.24243	6.37838	0.135949	NA	NA	NA	NA	NA	NA	NA
lncR.3507	uc009kyw.1	0.428445	NA	NA	NA	NA	NA	NA	NA	NA	NA	NA	NA	NA	NA	NA	NA	NA	ILMN_1220291	6.76156	6.80063	0.0390718	NA	NA	NA	NA	NA	NA	NA	NA	NA	NA	NA	NA	NA	NA	NA	NA	NA	NA	NA	NA	NA	NA	NA	NA	NA	NA	NA
lncR.692	ENSMUST00000120180	0.427147	NA	NA	NA	NA	NA	NA	NA	NA	NA	NA	NA	NA	NA	NA	NA	NA	ILMN_2542048	6.97061	7.00952	0.0389057	NA	NA	NA	NA	NA	NA	NA	NA	NA	NA	NA	NA	NA	NA	NA	NA	NA	NA	NA	NA	NA	NA	NA	NA	NA	NA	NA
lncR.1755	uc008fto.1	0.426755	NA	NA	NA	NA	NA	NA	NA	NA	NA	NA	NA	NA	NA	NA	NA	NA	NA	NA	NA	NA	NA	NA	NA	NA	NA	NA	NA	NA	NA	NA	NA	NA	A_52_P276965	5.80098	5.8314	0.0304242	A_52_P276965	5.79645	5.87157	0.075125	NA	NA	NA	NA	NA	NA	NA
lncR.410	A430085L24;E030026M10	0.425655	NA	NA	NA	NA	NA	NA	NA	NA	1456436_x_at;1456373_x_at	13.8167	13.5114	-0.305231	NA	NA	NA	NA	NA	NA	NA	NA	NA	NA	NA	NA	NA	NA	NA	NA	NA	NA	NA	NA	A_51_P292779	5.8805	5.917	0.0364937	A_51_P292779	5.7592	5.80812	0.0489274	NA	NA	NA	NA	NA	NA	NA
lncR.435	ENSMUST00000122109	0.424556	NA	NA	NA	NA	NA	NA	NA	NA	NA	NA	NA	NA	NA	NA	NA	NA	ILMN_1241625	6.80326	6.84187	0.0386143	NA	NA	NA	NA	NA	NA	NA	NA	NA	NA	NA	NA	NA	NA	NA	NA	NA	NA	NA	NA	NA	NA	NA	NA	NA	NA	NA
lncR.1975	ENSMUST00000119282	0.424181	NA	NA	NA	NA	NA	NA	NA	NA	NA	NA	NA	NA	NA	NA	NA	NA	NA	NA	NA	NA	NA	NA	NA	NA	NA	NA	NA	NA	NA	NA	NA	NA	A_52_P368649	7.01661	7.48497	0.468354	A_52_P368649	8.00237	7.98379	-0.0185864	NA	NA	NA	NA	NA	NA	NA
lncR.1075	ENSMUST00000181015;uc007sdj.1;ENSMUST00000180462;ENSMUST00000181759;ENSMUST00000181116;ENSMUST00000165508	0.424158	NA	NA	NA	NA	NA	NA	NA	NA	NA	NA	NA	NA	NA	NA	NA	NA	NA	NA	NA	NA	NA	NA	NA	NA	NA	NA	NA	NA	NA	NA	NA	NA	A_52_P65486	5.8633	6.33582	0.472524	A_52_P65486	5.84242	5.81953	-0.0228973	NA	NA	NA	NA	NA	NA	NA
lncR.3766	uc009orh.1;ENSMUST00000181215	0.423923	1444173_at	5.28717	5.33119	0.0440179	NA	NA	NA	NA	NA	NA	NA	NA	1444173_at	3.60148	3.73361	0.132129	NA	NA	NA	NA	NA	NA	NA	NA	NA	NA	NA	NA	1444173_at	4.65998	5.10873	0.448755	NA	NA	NA	NA	NA	NA	NA	NA	NA	NA	NA	NA	NA	NA	NA
lncR.3224	ENSMUST00000124575	0.423547	1431950_at	3.89438	3.83814	-0.0562476	NA	NA	NA	NA	NA	NA	NA	NA	1431950_at	3.24254	3.68967	0.447126	NA	NA	NA	NA	NA	NA	NA	NA	NA	NA	NA	NA	1431950_at	3.68115	3.97314	0.291992	NA	NA	NA	NA	NA	NA	NA	NA	NA	NA	NA	NA	NA	NA	NA
lncR.2177	uc029uel.1;NR_040611;ENSMUST00000129584	0.423517	1432074_at	3.48898	3.66773	0.178749	NA	NA	NA	NA	NA	NA	NA	NA	1432074_at	3.1546	3.22804	0.0734391	NA	NA	NA	NA	NA	NA	NA	NA	NA	NA	NA	NA	1432074_at	4.29355	4.45791	0.164359	NA	NA	NA	NA	NA	NA	NA	NA	NA	NA	NA	NA	NA	NA	NA
lncR.4109	ENSMUST00000188485	0.421341	1442153_at	4.57105	5.00417	0.433123	NA	NA	NA	NA	NA	NA	NA	NA	1442153_at	4.59227	4.62837	0.0361032	NA	NA	NA	NA	NA	NA	NA	NA	NA	NA	NA	NA	1442153_at	4.38409	4.66871	0.284618	NA	NA	NA	NA	NA	NA	NA	NA	NA	NA	NA	NA	NA	NA	NA
lncR.2467	ENSMUST00000151883;uc008ssv.1	0.420498	NA	NA	NA	NA	NA	NA	NA	NA	NA	NA	NA	NA	NA	NA	NA	NA	NA	NA	NA	NA	NA	NA	NA	NA	NA	NA	NA	NA	NA	NA	NA	NA	A_52_P1171974	5.86414	5.90997	0.0458363	A_52_P1171974	5.76925	5.80647	0.0372189	NA	NA	NA	NA	NA	NA	NA
lncR.925	ENSMUST00000151220;ENSMUST00000138447;uc011yxs.2;NR_045182;1700047I16	0.418598	1453353_at;1431819_at	3.6391	3.7805	0.141403	NA	NA	NA	NA	NA	NA	NA	NA	1453353_at;1431819_at	3.13153	3.29278	0.161245	ILMN_1216770	7.0252	7.02103	-0.0041748	NA	NA	NA	NA	NA	NA	NA	NA	1453353_at;1431819_at	4.27112	4.5769	0.305778	A_51_P149769;A_52_P440119	5.94542	5.91502	-0.0303989	A_51_P149769;A_52_P440119	5.90657	5.89553	-0.0110429	NA	NA	NA	NA	NA	NA	NA
lncR.2001	uc008mnq.1;ENSMUST00000149965	0.41811	NA	NA	NA	NA	NA	NA	NA	NA	NA	NA	NA	NA	NA	NA	NA	NA	ILMN_1220621	7.31708	7.35534	0.0382641	NA	NA	NA	NA	NA	NA	NA	NA	NA	NA	NA	NA	NA	NA	NA	NA	NA	NA	NA	NA	NA	NA	NA	NA	NA	NA	NA
lncR.3373	ENSMUST00000181128;ENSMUST00000191346	0.41781	1430410_at	3.67607	4.16496	0.488893	NA	NA	NA	NA	NA	NA	NA	NA	1430410_at	3.03655	2.88838	-0.148177	NA	NA	NA	NA	NA	NA	NA	NA	NA	NA	NA	NA	1430410_at	3.97438	4.1144	0.140016	NA	NA	NA	NA	NA	NA	NA	NA	NA	NA	NA	NA	NA	NA	NA
lncR.2445	ENSMUST00000121989	0.416613	NA	NA	NA	NA	NA	NA	NA	NA	NA	NA	NA	NA	NA	NA	NA	NA	ILMN_1243478	7.05089	6.91286	-0.13803	NA	NA	NA	NA	NA	NA	NA	NA	NA	NA	NA	NA	A_52_P467930	9.3398	10.3291	0.989315	A_52_P467930	8.85681	9.05841	0.201598	NA	NA	NA	NA	NA	NA	NA
lncR.1210	ENSMUST00000171742	0.415691	NA	NA	NA	NA	NA	NA	NA	NA	NA	NA	NA	NA	NA	NA	NA	NA	NA	NA	NA	NA	NA	NA	NA	NA	NA	NA	NA	NA	NA	NA	NA	NA	A_52_P52637	5.98493	6.01072	0.0257903	A_52_P52637	5.91487	6.01766	0.10279	NA	NA	NA	NA	NA	NA	NA
lncR.759	ENSMUST00000145605;uc007ndg.1;uc007ndf.1;ENSMUST00000140360;ENSMUST00000143905;ENSMUST00000127917	0.413552	NA	NA	NA	NA	NA	NA	NA	NA	NA	NA	NA	NA	NA	NA	NA	NA	ILMN_2468982	6.96613	6.78193	-0.184192	NA	NA	NA	NA	NA	NA	NA	NA	NA	NA	NA	NA	A_51_P441312	9.64104	9.84783	0.206784	A_51_P441312	9.94159	10.2367	0.295125	NA	NA	NA	NA	NA	NA	NA
lncR.554	ENSMUST00000132007	0.413327	NA	NA	NA	NA	NA	NA	NA	NA	NA	NA	NA	NA	NA	NA	NA	NA	NA	NA	NA	NA	NA	NA	NA	NA	NA	NA	NA	NA	NA	NA	NA	NA	NA	NA	NA	NA	NA	NA	NA	NA	NA	NA	NA	NA	102294_at	6.87575	7.19049
lncR.3356	uc009eux.2	0.411757	1430841_at	3.53038	3.89959	0.369207	NA	NA	NA	NA	NA	NA	NA	NA	1430841_at	3.13157	3.3339	0.202327	ILMN_1215180	6.78154	6.81314	0.0316051	NA	NA	NA	NA	NA	NA	NA	NA	1430841_at	4.125	4.2161	0.0910976	NA	NA	NA	NA	NA	NA	NA	NA	NA	NA	NA	NA	NA	NA	NA
lncR.3173	uc029vwc.1;NR_046180	0.411705	NA	NA	NA	NA	NA	NA	NA	NA	NA	NA	NA	NA	NA	NA	NA	NA	ILMN_1240604	6.89045	6.92817	0.0377248	NA	NA	NA	NA	NA	NA	NA	NA	NA	NA	NA	NA	NA	NA	NA	NA	NA	NA	NA	NA	NA	NA	NA	NA	NA	NA	NA
lncR.615	ENSMUST00000130837	0.411621	NA	NA	NA	NA	NA	NA	NA	NA	NA	NA	NA	NA	NA	NA	NA	NA	ILMN_1239606	7.20217	7.33959	0.137419	NA	NA	NA	NA	NA	NA	NA	NA	NA	NA	NA	NA	A_52_P1012225	5.843	5.84587	0.00286908	A_52_P1012225	5.7649	5.77502	0.0101204	NA	NA	NA	NA	NA	NA	NA
lncR.3367	ENSMUST00000174682	0.411379	NA	NA	NA	NA	NA	NA	NA	NA	NA	NA	NA	NA	NA	NA	NA	NA	NA	NA	NA	NA	NA	NA	NA	NA	NA	NA	NA	NA	NA	NA	NA	NA	A_52_P648146	6.6541	7.14367	0.489571	A_52_P648146	6.46047	6.39002	-0.0704517	NA	NA	NA	NA	NA	NA	NA
lncR.1930	ENSMUST00000117686	0.410429	NA	NA	NA	NA	NA	NA	NA	NA	NA	NA	NA	NA	NA	NA	NA	NA	ILMN_2527381	9.97734	10.015	0.0376356	NA	NA	NA	NA	NA	NA	NA	NA	NA	NA	NA	NA	NA	NA	NA	NA	NA	NA	NA	NA	NA	NA	NA	NA	NA	NA	NA
lncR.3753	1700019L13	0.410068	1433001_at	3.74951	3.86248	0.11297	NA	NA	NA	NA	NA	NA	NA	NA	1433001_at	2.96534	3.64336	0.678015	NA	NA	NA	NA	NA	NA	NA	NA	NA	NA	NA	NA	1433001_at	4.2633	4.32759	0.064286	NA	NA	NA	NA	NA	NA	NA	NA	NA	NA	NA	NA	NA	NA	NA
lncR.2678	ENSMUST00000120974	0.409155	NA	NA	NA	NA	NA	NA	NA	NA	NA	NA	NA	NA	NA	NA	NA	NA	ILMN_1244347	6.54193	6.57955	0.0376159	NA	NA	NA	NA	NA	NA	NA	NA	NA	NA	NA	NA	NA	NA	NA	NA	NA	NA	NA	NA	NA	NA	NA	NA	NA	NA	NA
lncR.2335	ENSMUST00000120538	0.407883	NA	NA	NA	NA	NA	NA	NA	NA	NA	NA	NA	NA	NA	NA	NA	NA	ILMN_2536174	6.80027	6.83788	0.0376122	NA	NA	NA	NA	NA	NA	NA	NA	NA	NA	NA	NA	NA	NA	NA	NA	NA	NA	NA	NA	NA	NA	NA	NA	NA	NA	NA
lncR.1367	4930509G22	0.406612	NA	NA	NA	NA	NA	NA	NA	NA	NA	NA	NA	NA	NA	NA	NA	NA	ILMN_2472977	6.64316	6.68075	0.0375898	NA	NA	NA	NA	NA	NA	NA	NA	NA	NA	NA	NA	NA	NA	NA	NA	NA	NA	NA	NA	NA	NA	NA	NA	NA	NA	NA
lncR.127	uc011wyd.1;NR_033600	0.406028	1432336_at	4.74196	4.73069	-0.0112744	NA	NA	NA	NA	1455693_x_at;1435962_at	9.71122	9.22504	-0.486177	1432336_at	3.03506	3.29272	0.257664	NA	NA	NA	NA	NA	NA	NA	NA	NA	NA	NA	NA	1432336_at	4.88314	5.33028	0.447144	NA	NA	NA	NA	NA	NA	NA	NA	NA	NA	NA	NA	NA	NA	NA
lncR.173	C630007I02	0.405968	1436430_at	3.76817	3.86306	0.0948923	NA	NA	NA	NA	NA	NA	NA	NA	1436430_at	3.0048	3.93142	0.92662	ILMN_2467096	7.10331	7.16813	0.0648197	NA	NA	NA	NA	NA	NA	NA	NA	1436430_at	4.40406	4.4559	0.0518379	NA	NA	NA	NA	NA	NA	NA	NA	NA	NA	NA	NA	NA	NA	NA
lncR.3424	NR_040324;NR_040325;ENSMUST00000181299;A730056A06	0.405817	1455415_at	3.92828	3.84197	-0.0863078	NA	NA	NA	NA	NA	NA	NA	NA	1455415_at	2.83412	3.05426	0.220139	NA	NA	NA	NA	NA	NA	NA	NA	NA	NA	NA	NA	1455415_at	3.83896	4.05782	0.218855	A_51_P380778	6.02728	6.12399	0.0967052	A_51_P380778	6.04392	6.12041	0.0764924	NA	NA	NA	NA	NA	NA	NA
lncR.2472	ENSMUST00000118023	0.404075	NA	NA	NA	NA	NA	NA	NA	NA	NA	NA	NA	NA	NA	NA	NA	NA	ILMN_2529440	6.598	6.63511	0.0371088	NA	NA	NA	NA	NA	NA	NA	NA	NA	NA	NA	NA	NA	NA	NA	NA	NA	NA	NA	NA	NA	NA	NA	NA	NA	NA	NA
lncR.2200	uc008mtv.1;ENSMUST00000139471;D930036L24	0.403817	1443190_at	3.57806	3.5183	-0.0597653	NA	NA	NA	NA	NA	NA	NA	NA	1443190_at	3.02939	3.71506	0.685674	NA	NA	NA	NA	NA	NA	NA	NA	NA	NA	NA	NA	1443190_at	3.68314	3.87992	0.196778	NA	NA	NA	NA	NA	NA	NA	NA	NA	NA	NA	NA	NA	NA	NA
lncR.2154	ENSMUST00000170085	0.403616	1432265_at	3.50183	3.97797	0.476137	NA	NA	NA	NA	NA	NA	NA	NA	1432265_at	2.84619	2.92167	0.0754832	NA	NA	NA	NA	NA	NA	NA	NA	NA	NA	NA	NA	1432265_at	3.8841	4.02476	0.140661	NA	NA	NA	NA	NA	NA	NA	NA	NA	NA	NA	NA	NA	NA	NA
lncR.1672	uc008efe.1	0.402402	NA	NA	NA	NA	NA	NA	NA	NA	NA	NA	NA	NA	NA	NA	NA	NA	NA	NA	NA	NA	NA	NA	NA	NA	NA	NA	NA	NA	NA	NA	NA	NA	A_52_P281186	5.87744	5.91146	0.0340211	A_52_P281186	5.8622	5.90941	0.0472092	NA	NA	NA	NA	NA	NA	NA
lncR.1012	ENSMUST00000148743	0.401222	1431333_at	3.3093	3.52761	0.218304	NA	NA	NA	NA	NA	NA	NA	NA	1431333_at	3.27817	3.50532	0.227152	ILMN_2439060	6.77083	6.76878	-0.00205147	NA	NA	NA	NA	NA	NA	NA	NA	1431333_at	4.0195	4.14302	0.123521	NA	NA	NA	NA	NA	NA	NA	NA	NA	NA	NA	NA	NA	NA	NA
lncR.2816	uc009apa.2;NR_040429;ENSMUST00000124198	0.401211	1444625_at	5.0239	4.92467	-0.0992316	NA	NA	NA	NA	NA	NA	NA	NA	1444625_at	3.59633	3.87566	0.279335	ILMN_2581394	6.89605	6.92657	0.0305239	NA	NA	NA	NA	NA	NA	NA	NA	1444625_at	4.58339	5.05385	0.470458	NA	NA	NA	NA	NA	NA	NA	NA	NA	NA	NA	NA	NA	NA	NA
lncR.2223	ENSMUST00000154065	0.400358	1447457_at	3.10239	3.36516	0.262768	NA	NA	NA	NA	NA	NA	NA	NA	1447457_at	2.92542	2.97467	0.0492597	NA	NA	NA	NA	NA	NA	NA	NA	NA	NA	NA	NA	1447457_at	3.52859	3.70583	0.177246	NA	NA	NA	NA	NA	NA	NA	NA	NA	NA	NA	NA	NA	NA	NA
lncR.1584	NR_046164;uc029tal.1;ENSMUST00000181658	0.400281	NA	NA	NA	NA	NA	NA	NA	NA	NA	NA	NA	NA	NA	NA	NA	NA	ILMN_1242351	6.71794	6.75466	0.0367262	NA	NA	NA	NA	NA	NA	NA	NA	NA	NA	NA	NA	NA	NA	NA	NA	NA	NA	NA	NA	NA	NA	NA	NA	NA	NA	NA
lncR.1935	ENSMUST00000137221	0.400092	NA	NA	NA	NA	NA	NA	NA	NA	NA	NA	NA	NA	NA	NA	NA	NA	NA	NA	NA	NA	NA	NA	NA	NA	NA	NA	NA	NA	NA	NA	NA	NA	A_52_P342211	5.89892	6.00448	0.105562	A_52_P342211	5.89685	5.91991	0.023065	NA	NA	NA	NA	NA	NA	NA
lncR.3015	ENSMUST00000103383	0.399772	NA	NA	NA	NA	NA	NA	NA	NA	NA	NA	NA	NA	NA	NA	NA	NA	NA	NA	NA	NA	NA	NA	NA	NA	NA	NA	NA	NA	NA	NA	NA	NA	A_52_P186262	6.20985	6.43384	0.223991	A_52_P186262	6.60756	6.62626	0.0187002	NA	NA	NA	NA	NA	NA	NA
lncR.1891	ENSMUST00000122008	0.399561	NA	NA	NA	NA	ILMN_3136416	5.74	5.73933	-0.000666667	NA	NA	NA	NA	NA	NA	NA	NA	NA	NA	NA	NA	ILMN_3136416	5.06178	5.32193	0.260152	ILMN_3136416	5.43126	5.40728	-0.0239892	NA	NA	NA	NA	NA	NA	NA	NA	NA	NA	NA	NA	ILMN_3136416	7.01027	7.01257	0.00229798	NA	NA	NA
lncR.1349	NR_033583;uc007xhq.1;1700123M18	0.39822	1432479_at	3.86808	3.6615	-0.206581	NA	NA	NA	NA	1432479_at	4.98818	2.94541	-2.04277	1432479_at	3.25415	3.13213	-0.122023	NA	NA	NA	NA	NA	NA	NA	NA	NA	NA	NA	NA	1432479_at	3.71657	4.11669	0.400118	A_51_P469979	6.30459	6.52916	0.224568	A_51_P469979	6.75737	7.10981	0.352439	NA	NA	NA	NA	NA	NA	NA
lncR.1550	uc008dni.1	0.398066	NA	NA	NA	NA	NA	NA	NA	NA	NA	NA	NA	NA	NA	NA	NA	NA	ILMN_1246765	6.70767	6.7352	0.0275333	NA	NA	NA	NA	NA	NA	NA	NA	NA	NA	NA	NA	A_52_P1076168	5.8543	5.85011	-0.00418947	A_52_P1076168	5.82841	6.27857	0.450162	NA	NA	NA	NA	NA	NA	NA
lncR.2479	uc008tgd.1;ENSMUST00000144095;1700042H18	0.397865	1430207_at	3.4598	3.43609	-0.0237146	NA	NA	NA	NA	NA	NA	NA	NA	1430207_at	6.73812	7.66745	0.929334	ILMN_2774580	6.98324	7.01778	0.0345399	NA	NA	NA	NA	NA	NA	NA	NA	1430207_at	3.65867	3.96529	0.306612	A_51_P219634	6.365	6.53012	0.165121	A_51_P219634	6.47961	6.20186	-0.277749	NA	NA	NA	NA	NA	NA	NA
lncR.1983	uc008lro.1;NR_040631;ENSMUST00000149239	0.397655	1431408_at	3.84834	3.97467	0.126333	NA	NA	NA	NA	NA	NA	NA	NA	1431408_at	2.92209	2.99671	0.0746297	NA	NA	NA	NA	NA	NA	NA	NA	NA	NA	NA	NA	1431408_at	3.81993	4.09549	0.27556	NA	NA	NA	NA	NA	NA	NA	NA	NA	NA	NA	NA	NA	NA	NA
lncR.308	NR_045338;NR_045339;uc007gwh.1;uc029rer.1;ENSMUST00000181781	0.397196	1454163_at	2.85005	3.00542	0.155374	NA	NA	NA	NA	NA	NA	NA	NA	1454163_at	3.42159	3.68999	0.268396	ILMN_2714509	6.77136	6.72609	-0.0452719	NA	NA	NA	NA	NA	NA	NA	NA	1454163_at	3.6383	3.88778	0.249481	NA	NA	NA	NA	NA	NA	NA	NA	NA	NA	NA	NA	161226_f_at	5.88148	5.8732
lncR.2572	ENSMUST00000119515	0.396502	NA	NA	NA	NA	NA	NA	NA	NA	NA	NA	NA	NA	NA	NA	NA	NA	ILMN_1217673	6.74086	6.77688	0.0360252	NA	NA	NA	NA	NA	NA	NA	NA	NA	NA	NA	NA	NA	NA	NA	NA	NA	NA	NA	NA	NA	NA	NA	NA	NA	NA	NA
lncR.3891	ENSMUST00000118618	0.395245	NA	NA	NA	NA	NA	NA	NA	NA	NA	NA	NA	NA	NA	NA	NA	NA	ILMN_2532269	6.93726	6.97317	0.0359103	NA	NA	NA	NA	NA	NA	NA	NA	NA	NA	NA	NA	NA	NA	NA	NA	NA	NA	NA	NA	NA	NA	NA	NA	NA	NA	NA
lncR.2149	ENSMUST00000117149	0.39399	NA	NA	NA	NA	NA	NA	NA	NA	NA	NA	NA	NA	NA	NA	NA	NA	ILMN_1256086	6.64938	6.6851	0.035715	NA	NA	NA	NA	NA	NA	NA	NA	NA	NA	NA	NA	NA	NA	NA	NA	NA	NA	NA	NA	NA	NA	NA	NA	NA	NA	NA
lncR.200	ENSMUST00000187961	0.392846	NA	NA	NA	NA	NA	NA	NA	NA	NA	NA	NA	NA	NA	NA	NA	NA	NA	NA	NA	NA	NA	NA	NA	NA	NA	NA	NA	NA	NA	NA	NA	NA	A_52_P1036629	5.82306	5.92298	0.0999258	A_52_P1036629	5.76398	5.78684	0.0228595	NA	NA	NA	NA	101295_s_at	7.71425	7.72205
lncR.1406	ENSMUST00000191029	0.392549	1432564_at	3.47772	3.56781	0.0900861	NA	NA	NA	NA	NA	NA	NA	NA	1432564_at	3.07632	3.29272	0.216396	NA	NA	NA	NA	NA	NA	NA	NA	NA	NA	NA	NA	1432564_at	3.84373	3.77011	-0.0736167	A_51_P327577	6.388	6.76781	0.379808	A_51_P327577	8.58786	9.44549	0.85763	NA	NA	NA	NA	NA	NA	NA
lncR.1720	ENSMUST00000180550	0.392336	NA	NA	NA	NA	NA	NA	NA	NA	NA	NA	NA	NA	NA	NA	NA	NA	NA	NA	NA	NA	NA	NA	NA	NA	NA	NA	NA	NA	NA	NA	NA	NA	A_52_P349402	6.34903	6.37621	0.0271783	A_52_P349402	6.11578	6.18306	0.0672818	NA	NA	NA	NA	NA	NA	NA
lncR.3481	ENSMUST00000057134	0.391698	1420781_at	3.22259	3.36052	0.13793	NA	NA	NA	NA	1420781_at	2.97405	2.88768	-0.0863652	1420781_at	3.58299	3.8111	0.228111	ILMN_1258533	6.73673	6.664	-0.0727264	NA	NA	NA	NA	NA	NA	NA	NA	1420781_at	3.81062	4.08301	0.272384	A_51_P209358	5.83171	5.89752	0.0658141	A_51_P209358	5.9601	5.97774	0.017642	NA	NA	NA	NA	NA	NA	NA
lncR.2566	G630051C07;G630076H10	0.391485	NA	NA	NA	NA	NA	NA	NA	NA	NA	NA	NA	NA	NA	NA	NA	NA	ILMN_1253169	6.66117	6.69663	0.0354599	NA	NA	NA	NA	NA	NA	NA	NA	NA	NA	NA	NA	NA	NA	NA	NA	NA	NA	NA	NA	NA	NA	NA	NA	NA	NA	NA
lncR.1676	uc008ehs.1	0.391202	NA	NA	NA	NA	NA	NA	NA	NA	NA	NA	NA	NA	NA	NA	NA	NA	NA	NA	NA	NA	NA	NA	NA	NA	NA	NA	NA	NA	NA	NA	NA	NA	A_52_P467780	5.83686	6.2306	0.393741	A_52_P467780	5.78609	5.79725	0.0111634	NA	NA	NA	NA	NA	NA	NA
lncR.3835	uc009rsq.1	0.391151	1454262_at	3.95189	4.11852	0.166631	NA	NA	NA	NA	NA	NA	NA	NA	1454262_at	3.10345	3.07577	-0.0276781	ILMN_2604873	6.58269	6.59579	0.0131037	NA	NA	NA	NA	NA	NA	NA	NA	1454262_at	3.81053	4.25775	0.447227	A_51_P521155	6.2381	7.04957	0.811466	A_51_P521155	7.48011	7.11465	-0.365461	NA	NA	NA	NA	NA	NA	NA
lncR.2794	ENSMUST00000140833;ENSMUST00000156391	0.390094	1446862_at	3.60436	3.75991	0.155552	NA	NA	NA	NA	NA	NA	NA	NA	1446862_at	2.99898	2.99015	-0.00882888	NA	NA	NA	NA	NA	NA	NA	NA	NA	NA	NA	NA	1446862_at	3.58358	3.72413	0.14055	A_52_P283211	5.90855	6.04686	0.138314	A_52_P283211	5.85115	5.83541	-0.0157373	NA	NA	NA	NA	NA	NA	NA
lncR.1459	uc007zke.1;ENSMUST00000131357;ENSMUST00000098226	0.389941	1453793_at	4.26662	4.50873	0.242114	NA	NA	NA	NA	NA	NA	NA	NA	1453793_at	3.15117	3.49485	0.343685	ILMN_1230603	6.81096	6.80587	-0.00509125	NA	NA	NA	NA	NA	NA	NA	NA	1453793_at	4.28304	4.63913	0.356088	A_51_P107959;A_52_P72572	5.90065	5.85379	-0.046858	A_51_P107959;A_52_P72572	5.91923	5.95141	0.0321768	NA	NA	NA	NA	NA	NA	NA
lncR.1734	uc008evj.2;5730521K22	0.3895	1438229_at;1438230_at	7.40773	8.36344	0.955708	NA	NA	NA	NA	NA	NA	NA	NA	1438229_at;1438230_at	7.98287	7.9505	-0.0323713	ILMN_2456278	8.93093	9.01435	0.0834211	NA	NA	NA	NA	NA	NA	NA	NA	1438229_at;1438230_at	8.90611	8.68674	-0.219378	NA	NA	NA	NA	NA	NA	NA	NA	NA	NA	NA	NA	NA	NA	NA
lncR.3280	ENSMUST00000188038	0.38686	NA	NA	NA	NA	NA	NA	NA	NA	NA	NA	NA	NA	NA	NA	NA	NA	NA	NA	NA	NA	NA	NA	NA	NA	NA	NA	NA	NA	NA	NA	NA	NA	A_52_P988411	5.84271	5.9087	0.0659959	A_52_P988411	5.7609	5.78971	0.0288019	NA	NA	NA	NA	NA	NA	NA
lncR.1899	ENSMUST00000155684;ENSMUST00000127642;ENSMUST00000163217	0.386492	NA	NA	NA	NA	NA	NA	NA	NA	NA	NA	NA	NA	NA	NA	NA	NA	ILMN_1237152	6.84247	6.87715	0.0346841	NA	NA	NA	NA	NA	NA	NA	NA	NA	NA	NA	NA	NA	NA	NA	NA	NA	NA	NA	NA	NA	NA	NA	NA	NA	NA	NA
lncR.2946	NR_102305;ENSMUST00000125170;uc009azl.1;NR_102304;uc009azk.1;ENSMUST00000151170;C130090D04;ENSMUST00000124434	0.385532	1439761_x_at	3.09942	3.51829	0.418869	NA	NA	NA	NA	NA	NA	NA	NA	1439761_x_at	2.92168	3.04013	0.118452	NA	NA	NA	NA	NA	NA	NA	NA	NA	NA	NA	NA	1439761_x_at	3.86727	4.17135	0.304082	A_52_P113765;A_52_P628513	5.95214	5.91654	-0.0355931	A_52_P113765;A_52_P628513	5.86427	5.83249	-0.0317811	NA	NA	NA	NA	NA	NA	NA
lncR.2282	ENSMUST00000141485;uc008qgv.1	0.384689	1444694_at	3.46929	3.64671	0.177424	NA	NA	NA	NA	NA	NA	NA	NA	1444694_at	3.07609	3.14194	0.0658461	NA	NA	NA	NA	NA	NA	NA	NA	NA	NA	NA	NA	1444694_at	3.78362	3.98775	0.204134	NA	NA	NA	NA	NA	NA	NA	NA	NA	NA	NA	NA	NA	NA	NA
lncR.1403	uc007zsd.1;uc007zse.1;ENSMUST00000182656;ENSMUST00000183333;ENSMUST00000182398;ENSMUST00000183099;ENSMUST00000182548;ENSMUST00000182601;ENSMUST00000170849;uc007zsj.2;uc007zsi.2;uc007zsh.2;uc007zsg.2;uc007zsf.2;NR_015543;ENSMUST00000182748;ENSMUST00000182820;ENSMUST00000179255;ENSMUST00000068704;ENSMUST00000183327;uc007zsk.1;ENSMUST00000182986;ENSMUST00000183166;ENSMUST00000182091	0.38434	1431424_at;1445363_at	4.96156	7.15969	2.19812	NA	NA	NA	NA	NA	NA	NA	NA	1431424_at;1445363_at	4.60271	3.78683	-0.81588	ILMN_2712892	6.9287	6.97729	0.0485858	NA	NA	NA	NA	NA	NA	NA	NA	1431424_at;1445363_at	7.33683	7.48976	0.152936	A_51_P306789;A_52_P72546;A_52_P153804;A_52_P502332	6.49861	6.55436	0.0557521	A_51_P306789;A_52_P72546;A_52_P153804;A_52_P502332	9.35259	9.96226	0.609674	NA	NA	NA	NA	NA	NA	NA
lncR.3213	ENSMUST00000119671	0.384172	NA	NA	NA	NA	ILMN_2981486	5.95567	6.00167	0.046	NA	NA	NA	NA	NA	NA	NA	NA	NA	NA	NA	NA	ILMN_2981486	5.35403	5.48864	0.134615	ILMN_2981486	5.35396	5.24648	-0.107478	NA	NA	NA	NA	NA	NA	NA	NA	NA	NA	NA	NA	ILMN_2981486	7.04451	7.00374	-0.0407705	NA	NA	NA
lncR.898	ENSMUST00000103539	0.384152	NA	NA	NA	NA	NA	NA	NA	NA	NA	NA	NA	NA	NA	NA	NA	NA	NA	NA	NA	NA	NA	NA	NA	NA	NA	NA	NA	NA	NA	NA	NA	NA	NA	NA	NA	NA	NA	NA	NA	NA	NA	NA	NA	NA	101320_f_at;101321_r_at	5.20443	5.49893
lncR.464	ENSMUST00000130860	0.384147	NA	NA	NA	NA	NA	NA	NA	NA	NA	NA	NA	NA	NA	NA	NA	NA	ILMN_1248344	6.72616	6.79655	0.070394	NA	NA	NA	NA	NA	NA	NA	NA	NA	NA	NA	NA	A_52_P892450	5.84805	5.84869	0.000631836	A_52_P892450	5.79086	5.79735	0.00649114	NA	NA	NA	NA	NA	NA	NA
lncR.3637	uc009mqu.1	0.384004	NA	NA	NA	NA	NA	NA	NA	NA	NA	NA	NA	NA	NA	NA	NA	NA	ILMN_2452903	6.71441	6.74874	0.0343321	NA	NA	NA	NA	NA	NA	NA	NA	NA	NA	NA	NA	NA	NA	NA	NA	NA	NA	NA	NA	NA	NA	NA	NA	NA	NA	NA
lncR.520	ENSMUST00000120901	0.383932	NA	NA	NA	NA	NA	NA	NA	NA	NA	NA	NA	NA	NA	NA	NA	NA	NA	NA	NA	NA	NA	NA	NA	NA	NA	NA	NA	NA	NA	NA	NA	NA	A_52_P431950	7.83011	7.81768	-0.0124327	A_52_P431950	7.70881	8.11994	0.411124	NA	NA	NA	NA	NA	NA	NA
lncR.1155	ENSMUST00000189375;ENSMUST00000190818;1700020I02;uc007uro.2;NR_015485;uc007urp.2;ENSMUST00000185809;1700108F19;ENSMUST00000191266;ENSMUST00000185213;4930417C10;ENSMUST00000188798;ENSMUST00000191447;ENSMUST00000191384	0.383398	1430202_at	2.94205	3.00378	0.0617339	NA	NA	NA	NA	NA	NA	NA	NA	1430202_at	3.14565	3.48006	0.33441	ILMN_2628764	6.74334	6.71561	-0.0277292	NA	NA	NA	NA	NA	NA	NA	NA	1430202_at	3.5104	3.66681	0.156409	A_52_P574247	6.02484	6.04895	0.0241157	A_52_P574247	5.79991	5.8088	0.00888686	NA	NA	NA	NA	NA	NA	NA
lncR.512	ENSMUST00000176721	0.383173	NA	NA	NA	NA	NA	NA	NA	NA	NA	NA	NA	NA	NA	NA	NA	NA	NA	NA	NA	NA	NA	NA	NA	NA	NA	NA	NA	NA	NA	NA	NA	NA	A_52_P803532	5.82245	5.84257	0.0201195	A_52_P803532	5.74034	5.85477	0.114437	NA	NA	NA	NA	NA	NA	NA
lncR.3304	ENSMUST00000175664	0.382763	NA	NA	NA	NA	NA	NA	NA	NA	NA	NA	NA	NA	NA	NA	NA	NA	ILMN_1213752	6.68888	6.72295	0.0340711	NA	NA	NA	NA	NA	NA	NA	NA	NA	NA	NA	NA	NA	NA	NA	NA	NA	NA	NA	NA	NA	NA	NA	NA	NA	NA	NA
lncR.500	NR_045955;ENSMUST00000139592	0.381523	NA	NA	NA	NA	NA	NA	NA	NA	NA	NA	NA	NA	NA	NA	NA	NA	ILMN_2451265	6.83233	6.8664	0.0340697	NA	NA	NA	NA	NA	NA	NA	NA	NA	NA	NA	NA	NA	NA	NA	NA	NA	NA	NA	NA	NA	NA	NA	NA	NA	NA	NA
lncR.555	ENSMUST00000126260	0.381369	1453990_at	2.664	2.75058	0.0865791	NA	NA	NA	NA	NA	NA	NA	NA	1453990_at	3.40585	3.80014	0.394284	NA	NA	NA	NA	NA	NA	NA	NA	NA	NA	NA	NA	1453990_at	3.42139	3.56271	0.141313	NA	NA	NA	NA	NA	NA	NA	NA	NA	NA	NA	NA	NA	NA	NA
lncR.1989	ENSMUST00000146845	0.381048	NA	NA	NA	NA	NA	NA	NA	NA	NA	NA	NA	NA	NA	NA	NA	NA	ILMN_1243554	6.63075	6.66218	0.0314308	NA	NA	NA	NA	NA	NA	NA	NA	NA	NA	NA	NA	A_52_P876226	5.84649	5.85928	0.0127908	A_52_P876226	5.74361	5.79475	0.0511397	NA	NA	NA	NA	NA	NA	NA
lncR.3437	ENSMUST00000148687	0.380322	NA	NA	NA	NA	NA	NA	NA	NA	NA	NA	NA	NA	NA	NA	NA	NA	NA	NA	NA	NA	NA	NA	NA	NA	NA	NA	NA	NA	NA	NA	NA	NA	A_51_P492326	5.83952	5.85422	0.0146984	A_51_P492326	5.97111	6.19676	0.225646	NA	NA	NA	NA	NA	NA	NA
lncR.313	NR_038019;uc007gxn.1	0.379705	NA	NA	NA	NA	NA	NA	NA	NA	NA	NA	NA	NA	NA	NA	NA	NA	NA	NA	NA	NA	NA	NA	NA	NA	NA	NA	NA	NA	NA	NA	NA	NA	A_52_P1187893	5.81418	5.84668	0.0325001	A_52_P1187893	5.74107	5.78486	0.04379	NA	NA	NA	NA	NA	NA	NA
lncR.1646	ENSMUST00000168236	0.379047	NA	NA	NA	NA	NA	NA	NA	NA	NA	NA	NA	NA	NA	NA	NA	NA	ILMN_1250366	6.70771	6.74161	0.0339035	NA	NA	NA	NA	NA	NA	NA	NA	NA	NA	NA	NA	NA	NA	NA	NA	NA	NA	NA	NA	NA	NA	NA	NA	NA	NA	NA
lncR.3179	NR_002871;uc009cnx.1;ENSMUST00000123402;ENSMUST00000155159;NR_002873;uc009cny.2;NR_075094;uc009cnz.1;ENSMUST00000150233;NR_075095;uc009coa.1;ENSMUST00000173883	0.377854	1443232_at;1446754_a_at	4.28694	4.34914	0.0621957	NA	NA	NA	NA	NA	NA	NA	NA	1443232_at;1446754_a_at	2.93586	3.13943	0.203576	NA	NA	NA	NA	NA	NA	NA	NA	NA	NA	NA	NA	1443232_at;1446754_a_at	4.25602	4.50744	0.251415	NA	NA	NA	NA	NA	NA	NA	NA	NA	NA	NA	NA	NA	NA	NA
lncR.3505	ENSMUST00000068194;4931415C17;ENSMUST00000131064	0.375801	1431538_at	2.99355	3.15706	0.163502	NA	NA	NA	NA	NA	NA	NA	NA	1431538_at	3.43694	3.8084	0.37146	ILMN_1256007	6.71881	6.7283	0.00949703	NA	NA	NA	NA	NA	NA	NA	NA	1431538_at	3.53331	3.64996	0.116655	NA	NA	NA	NA	NA	NA	NA	NA	NA	NA	NA	NA	NA	NA	NA
lncR.1431	ENSMUST00000091759	0.375344	NA	NA	NA	NA	NA	NA	NA	NA	NA	NA	NA	NA	NA	NA	NA	NA	ILMN_2537317	6.84165	6.87517	0.0335158	NA	NA	NA	NA	NA	NA	NA	NA	NA	NA	NA	NA	NA	NA	NA	NA	NA	NA	NA	NA	NA	NA	NA	NA	NA	NA	NA
lncR.1096	uc007szc.1;ENSMUST00000180662	0.375298	1443372_at	3.23063	3.34056	0.109932	NA	NA	NA	NA	NA	NA	NA	NA	1443372_at	3.2499	3.34686	0.0969565	NA	NA	NA	NA	NA	NA	NA	NA	NA	NA	NA	NA	1443372_at	3.94507	4.1594	0.214333	NA	NA	NA	NA	NA	NA	NA	NA	NA	NA	NA	NA	NA	NA	NA
lncR.566	ENSMUST00000131383;ENSMUST00000146717	0.375053	NA	NA	NA	NA	NA	NA	NA	NA	NA	NA	NA	NA	NA	NA	NA	NA	ILMN_1234185	6.76459	6.77794	0.013355	NA	NA	NA	NA	NA	NA	NA	NA	NA	NA	NA	NA	A_52_P375854	5.87538	5.95268	0.0773013	A_52_P375854	5.83084	5.84082	0.00998602	NA	NA	NA	NA	NA	NA	NA
lncR.1784	NR_027987;uc012bkb.1	0.374421	NA	NA	NA	NA	NA	NA	NA	NA	NA	NA	NA	NA	NA	NA	NA	NA	ILMN_1243696	6.87304	6.93634	0.0633028	NA	NA	NA	NA	NA	NA	NA	NA	NA	NA	NA	NA	A_52_P294528	6.07782	6.07882	0.00100139	A_52_P294528	5.77365	5.77999	0.00634867	NA	NA	NA	NA	NA	NA	NA
lncR.3287	ENSMUST00000117587	0.374113	NA	NA	NA	NA	NA	NA	NA	NA	NA	NA	NA	NA	NA	NA	NA	NA	ILMN_1255067	6.96545	6.99885	0.0333965	NA	NA	NA	NA	NA	NA	NA	NA	NA	NA	NA	NA	NA	NA	NA	NA	NA	NA	NA	NA	NA	NA	NA	NA	NA	NA	NA
lncR.1708	uc008fuc.1;ENSMUST00000181345;ENSMUST00000180631	0.373883	1432369_at	5.03598	4.88442	-0.151558	NA	NA	NA	NA	NA	NA	NA	NA	1432369_at	3.31663	3.63144	0.314812	NA	NA	NA	NA	NA	NA	NA	NA	NA	NA	NA	NA	1432369_at	4.65828	4.93923	0.280948	A_52_P383782	6.02687	6.38186	0.354988	A_52_P383782	6.09011	6.11784	0.0277261	NA	NA	NA	NA	NA	NA	NA
lncR.2578	NR_040768;uc029upt.1;ENSMUST00000125909	0.373766	1453707_at	2.51041	2.62194	0.111527	NA	NA	NA	NA	NA	NA	NA	NA	1453707_at	2.68069	2.90438	0.223688	NA	NA	NA	NA	NA	NA	NA	NA	NA	NA	NA	NA	1453707_at	3.18872	3.34869	0.15997	NA	NA	NA	NA	NA	NA	NA	NA	NA	NA	NA	NA	NA	NA	NA
lncR.3116	NR_033635;ENSMUST00000145111;ENSMUST00000185712;ENSMUST00000135612	0.373335	1432612_at;1431276_at	3.48052	3.61579	0.135267	ILMN_2616448	5.94067	5.953	0.0123333	NA	NA	NA	NA	1432612_at;1431276_at	3.22381	3.3081	0.0842941	ILMN_2616448;ILMN_1224396	6.83708	6.80629	-0.030792	ILMN_2616448	5.39232	5.54535	0.153033	ILMN_2616448	5.28879	5.21507	-0.0737252	1432612_at;1431276_at	3.80061	3.96668	0.16607	A_51_P429974;A_52_P279110	5.92178	5.97576	0.0539793	A_51_P429974;A_52_P279110	6.06982	6.02765	-0.0421663	ILMN_2616448	7.09036	7.12481	0.0344433	NA	NA	NA
lncR.2951	ENSMUST00000152538	0.373258	NA	NA	NA	NA	NA	NA	NA	NA	NA	NA	NA	NA	NA	NA	NA	NA	ILMN_2732667	6.60505	6.65128	0.0462326	NA	NA	NA	NA	NA	NA	NA	NA	NA	NA	NA	NA	A_52_P45080	5.92202	5.92828	0.00626851	A_52_P45080	5.84647	5.90865	0.0621773	NA	NA	NA	NA	NA	NA	NA
lncR.2648	ENSMUST00000122349	0.372883	NA	NA	NA	NA	NA	NA	NA	NA	NA	NA	NA	NA	NA	NA	NA	NA	ILMN_2529519	6.94462	6.97796	0.0333385	NA	NA	NA	NA	NA	NA	NA	NA	NA	NA	NA	NA	NA	NA	NA	NA	NA	NA	NA	NA	NA	NA	NA	NA	NA	NA	NA
lncR.754	uc007nab.1;ENSMUST00000181803	0.372637	NA	NA	NA	NA	NA	NA	NA	NA	NA	NA	NA	NA	NA	NA	NA	NA	ILMN_2711026	6.8096	6.88968	0.0800763	NA	NA	NA	NA	NA	NA	NA	NA	NA	NA	NA	NA	A_51_P298869	5.8534	5.86297	0.00956869	A_51_P298869	5.78224	5.78425	0.00201161	NA	NA	NA	NA	NA	NA	NA
lncR.1745	uc029tnk.1;NR_040461	0.372442	1446869_at	3.68137	3.71867	0.037294	NA	NA	NA	NA	NA	NA	NA	NA	1446869_at	2.97464	3.10043	0.125794	NA	NA	NA	NA	NA	NA	NA	NA	NA	NA	NA	NA	1446869_at	4.02087	4.16451	0.143637	A_52_P296452	5.92218	5.94319	0.0210121	A_52_P296452	5.83729	5.87775	0.0404558	NA	NA	NA	NA	NA	NA	NA
lncR.1903	uc008ixx.1;ENSMUST00000156508;F730023M09;F730016J06	0.371948	NA	NA	NA	NA	NA	NA	NA	NA	NA	NA	NA	NA	NA	NA	NA	NA	NA	NA	NA	NA	NA	NA	NA	NA	NA	NA	NA	NA	NA	NA	NA	NA	A_52_P355154	5.89857	5.92004	0.0214707	A_52_P355154	5.79311	5.88297	0.0898614	NA	NA	NA	NA	NA	NA	NA
lncR.2198	ENSMUST00000129082;ENSMUST00000136555;ENSMUST00000132070	0.370867	1431566_at	4.98117	4.77475	-0.206415	NA	NA	NA	NA	NA	NA	NA	NA	1431566_at	3.11001	3.18501	0.0750002	NA	NA	NA	NA	NA	NA	NA	NA	NA	NA	NA	NA	1431566_at	4.77424	5.37968	0.605435	NA	NA	NA	NA	NA	NA	NA	NA	NA	NA	NA	NA	NA	NA	NA
lncR.1346	ENSMUST00000176618	0.370611	1435983_at	4.89436	4.64591	-0.248445	NA	NA	NA	NA	NA	NA	NA	NA	1435983_at	3.15282	3.57913	0.426307	NA	NA	NA	NA	NA	NA	NA	NA	NA	NA	NA	NA	1435983_at	4.57452	4.89372	0.319203	NA	NA	NA	NA	NA	NA	NA	NA	NA	NA	NA	NA	NA	NA	NA
lncR.4063	ENSMUST00000117862	0.369219	NA	NA	NA	NA	NA	NA	NA	NA	NA	NA	NA	NA	NA	NA	NA	NA	ILMN_2532387	6.81068	6.75083	-0.0598542	NA	NA	NA	NA	NA	NA	NA	NA	NA	NA	NA	NA	A_52_P252078	7.48292	7.58673	0.103811	A_52_P252078	7.25043	7.40928	0.158852	NA	NA	NA	NA	NA	NA	NA
lncR.2825	ENSMUST00000118351	0.369201	NA	NA	NA	NA	NA	NA	NA	NA	NA	NA	NA	NA	NA	NA	NA	NA	ILMN_1239834	7.35062	7.38354	0.0329249	NA	NA	NA	NA	NA	NA	NA	NA	NA	NA	NA	NA	NA	NA	NA	NA	NA	NA	NA	NA	NA	NA	NA	NA	NA	NA	NA
lncR.378	ENSMUST00000182440;ENSMUST00000182361;ENSMUST00000181977;NR_028262;uc007gtz.2;ENSMUST00000182033;D930049J19;ENSMUST00000181604;uc007gua.1;9330189N13;ENSMUST00000183123;ENSMUST00000182567;ENSMUST00000182005;uc007gub.1;uc007guc.2;C230053E11;ENSMUST00000181213	0.368531	1437418_at;1438822_at;1440495_at	3.52732	3.64001	0.112684	NA	NA	NA	NA	NA	NA	NA	NA	1437418_at;1438822_at;1440495_at	3.23597	3.32904	0.0930684	NA	NA	NA	NA	NA	NA	NA	NA	NA	NA	NA	NA	1437418_at;1438822_at;1440495_at	3.78699	4.00763	0.220641	NA	NA	NA	NA	NA	NA	NA	NA	NA	NA	NA	NA	160730_at	8.7371	6.90829
lncR.2429	NR_040643;uc008rwj.2;ENSMUST00000139600	0.366754	NA	NA	NA	NA	NA	NA	NA	NA	NA	NA	NA	NA	NA	NA	NA	NA	ILMN_2518312	6.61043	6.64326	0.0328352	NA	NA	NA	NA	NA	NA	NA	NA	NA	NA	NA	NA	NA	NA	NA	NA	NA	NA	NA	NA	NA	NA	NA	NA	NA	NA	NA
lncR.2276	ENSMUST00000098929	0.366676	1443599_at	3.10356	3.06895	-0.0346138	NA	NA	NA	NA	NA	NA	NA	NA	1443599_at	2.88	3.54805	0.668046	NA	NA	NA	NA	NA	NA	NA	NA	NA	NA	NA	NA	1443599_at	3.51633	3.70236	0.186029	NA	NA	NA	NA	NA	NA	NA	NA	NA	NA	NA	NA	NA	NA	NA
lncR.529	ENSMUST00000141559	0.366456	NA	NA	NA	NA	NA	NA	NA	NA	NA	NA	NA	NA	NA	NA	NA	NA	NA	NA	NA	NA	NA	NA	NA	NA	NA	NA	NA	NA	NA	NA	NA	NA	A_51_P205350	5.77347	5.84817	0.0747012	A_51_P205350	5.79161	5.81542	0.0238075	NA	NA	NA	NA	NA	NA	NA
lncR.287	C230097F24	0.365835	1444008_at	4.92672	4.9194	-0.0073221	NA	NA	NA	NA	NA	NA	NA	NA	1444008_at	3.85989	4.14145	0.281564	NA	NA	NA	NA	NA	NA	NA	NA	NA	NA	NA	NA	1444008_at	4.63476	4.9965	0.361738	A_52_P1180506	5.81737	5.83556	0.0181911	A_52_P1180506	5.78061	5.79518	0.014577	NA	NA	NA	NA	NA	NA	NA
lncR.4060	uc009uaw.1;NR_002167	0.365532	NA	NA	NA	NA	NA	NA	NA	NA	NA	NA	NA	NA	NA	NA	NA	NA	ILMN_2746531	6.62017	6.65292	0.032755	NA	NA	NA	NA	NA	NA	NA	NA	NA	NA	NA	NA	NA	NA	NA	NA	NA	NA	NA	NA	NA	NA	NA	NA	NA	NA	NA
lncR.1552	ENSMUST00000181408	0.365392	NA	NA	NA	NA	NA	NA	NA	NA	NA	NA	NA	NA	NA	NA	NA	NA	NA	NA	NA	NA	NA	NA	NA	NA	NA	NA	NA	NA	NA	NA	NA	NA	A_51_P188808	5.89031	5.85624	-0.0340675	A_51_P188808	5.82961	6.24903	0.419426	NA	NA	NA	NA	NA	NA	NA
lncR.482	ENSMUST00000134252	0.364312	NA	NA	NA	NA	NA	NA	NA	NA	NA	NA	NA	NA	NA	NA	NA	NA	ILMN_2469527	6.69492	6.72751	0.0325958	NA	NA	NA	NA	NA	NA	NA	NA	NA	NA	NA	NA	NA	NA	NA	NA	NA	NA	NA	NA	NA	NA	NA	NA	NA	NA	NA
lncR.1737	ENSMUST00000182528	0.362795	NA	NA	NA	NA	NA	NA	NA	NA	NA	NA	NA	NA	NA	NA	NA	NA	NA	NA	NA	NA	NA	NA	NA	NA	NA	NA	NA	NA	NA	NA	NA	NA	A_52_P395508	11.5302	11.775	0.244793	A_52_P395508	11.5696	11.5844	0.0148104	NA	NA	NA	NA	NA	NA	NA
lncR.1325	NR_045092;uc029spa.1	0.361603	NA	NA	NA	NA	NA	NA	NA	NA	NA	NA	NA	NA	NA	NA	NA	NA	NA	NA	NA	NA	NA	NA	NA	NA	NA	NA	NA	NA	NA	NA	NA	NA	A_52_P1075947	5.87791	5.91979	0.0418766	A_52_P1075947	5.82204	5.85388	0.0318439	NA	NA	NA	NA	NA	NA	NA
lncR.297	NR_038042;uc007gjx.1;ENSMUST00000178540;ENSMUST00000076984	0.36158	1453459_at	3.43517	3.47746	0.0422887	ILMN_1258410	5.60633	5.62033	0.014	NA	NA	NA	NA	1453459_at	3.53941	3.53848	-0.000929351	ILMN_2502017	6.69713	6.82421	0.127088	ILMN_1258410	4.92125	5.06178	0.14053	ILMN_1258410	5.42701	5.46546	0.0384554	1453459_at	3.88817	4.11035	0.222177	NA	NA	NA	NA	NA	NA	NA	NA	ILMN_1258410	7.05752	6.9267	-0.130823	NA	NA	NA
lncR.1086	A930026I10	0.360491	1441514_at	3.40036	3.39322	-0.00714101	NA	NA	NA	NA	NA	NA	NA	NA	1441514_at	3.00838	3.05426	0.0458802	NA	NA	NA	NA	NA	NA	NA	NA	NA	NA	NA	NA	1441514_at	4.01789	4.24785	0.229966	A_52_P875160	5.97509	5.94868	-0.0264127	A_52_P875160	5.92044	6.1827	0.262256	NA	NA	NA	NA	NA	NA	NA
lncR.1249	NR_045740;uc007vci.1;ENSMUST00000180518	0.360438	NA	NA	NA	NA	NA	NA	NA	NA	NA	NA	NA	NA	NA	NA	NA	NA	NA	NA	NA	NA	NA	NA	NA	NA	NA	NA	NA	NA	NA	NA	NA	NA	A_52_P963716	5.81279	5.86149	0.0487016	A_52_P963716	5.79503	5.82487	0.0298457	NA	NA	NA	NA	NA	NA	NA
lncR.2167	uc008lra.1;ENSMUST00000140185	0.359444	NA	NA	NA	NA	NA	NA	NA	NA	NA	NA	NA	NA	NA	NA	NA	NA	ILMN_1253522	6.68879	6.72098	0.0321855	NA	NA	NA	NA	NA	NA	NA	NA	NA	NA	NA	NA	NA	NA	NA	NA	NA	NA	NA	NA	NA	NA	NA	NA	NA	NA	NA
lncR.3394	ENSMUST00000121359	0.358411	NA	NA	NA	NA	NA	NA	NA	NA	NA	NA	NA	NA	NA	NA	NA	NA	ILMN_1251777	6.80101	6.81445	0.013437	NA	NA	NA	NA	NA	NA	NA	NA	NA	NA	NA	NA	A_52_P98210	6.74695	6.86677	0.119816	A_52_P98210	7.7209	7.724	0.00310412	NA	NA	NA	NA	NA	NA	NA
lncR.2138	ENSMUST00000121036	0.358231	NA	NA	NA	NA	NA	NA	NA	NA	NA	NA	NA	NA	NA	NA	NA	NA	ILMN_1218304	6.751	6.78314	0.0321416	NA	NA	NA	NA	NA	NA	NA	NA	NA	NA	NA	NA	NA	NA	NA	NA	NA	NA	NA	NA	NA	NA	NA	NA	NA	NA	NA
lncR.2984	uc009cda.1	0.357812	NA	NA	NA	NA	NA	NA	NA	NA	NA	NA	NA	NA	NA	NA	NA	NA	NA	NA	NA	NA	NA	NA	NA	NA	NA	NA	NA	NA	NA	NA	NA	NA	A_51_P339179	5.83863	5.89551	0.0568793	A_51_P339179	5.76808	5.7956	0.0275279	NA	NA	NA	NA	NA	NA	NA
lncR.2160	uc012caq.1;uc008lkt.1;uc012car.1;NR_002867;ENSMUST00000149133	0.357236	1440445_at	3.32321	3.55419	0.230979	NA	NA	NA	NA	NA	NA	NA	NA	1440445_at	3.1717	3.42936	0.257661	NA	NA	NA	NA	NA	NA	NA	NA	NA	NA	NA	NA	1440445_at	3.79594	3.92261	0.126668	NA	NA	NA	NA	NA	NA	NA	NA	NA	NA	NA	NA	NA	NA	NA
lncR.806	NR_104435;NR_104437;NR_104438;NR_104436	0.357018	NA	NA	NA	NA	NA	NA	NA	NA	NA	NA	NA	NA	NA	NA	NA	NA	ILMN_1258756	6.70702	6.73913	0.0321039	NA	NA	NA	NA	NA	NA	NA	NA	NA	NA	NA	NA	NA	NA	NA	NA	NA	NA	NA	NA	NA	NA	NA	NA	NA	NA	NA
lncR.3564	ENSMUST00000120826	0.355769	NA	NA	NA	NA	NA	NA	NA	NA	NA	NA	NA	NA	NA	NA	NA	NA	NA	NA	NA	NA	NA	NA	NA	NA	NA	NA	NA	NA	NA	NA	NA	NA	NA	NA	NA	NA	NA	NA	NA	NA	NA	NA	NA	NA	100578_at	9.37311	9.61104
lncR.3717	8030494I21;ENSMUST00000187589;6330514M13	0.355674	1431596_at	3.15866	3.56184	0.403187	NA	NA	NA	NA	NA	NA	NA	NA	1431596_at	3.20916	3.23321	0.0240535	NA	NA	NA	NA	NA	NA	NA	NA	NA	NA	NA	NA	1431596_at	3.62869	3.87022	0.241531	NA	NA	NA	NA	NA	NA	NA	NA	NA	NA	NA	NA	NA	NA	NA
lncR.1941	NR_040503;uc029tya.1;ENSMUST00000124829	0.355505	1431978_at	3.93225	3.97946	0.0472054	NA	NA	NA	NA	NA	NA	NA	NA	1431978_at	3.4918	3.43853	-0.0532685	NA	NA	NA	NA	NA	NA	NA	NA	NA	NA	NA	NA	1431978_at	3.73978	4.29176	0.551978	NA	NA	NA	NA	NA	NA	NA	NA	NA	NA	NA	NA	NA	NA	NA
lncR.2433	NR_038183;uc008rxd.1;ENSMUST00000156903;ENSMUST00000130895	0.35441	1431508_at	4.7156	5.05966	0.344062	NA	NA	NA	NA	NA	NA	NA	NA	1431508_at	3.034	3.06281	0.0288054	NA	NA	NA	NA	NA	NA	NA	NA	NA	NA	NA	NA	1431508_at	4.63761	4.84886	0.211253	NA	NA	NA	NA	NA	NA	NA	NA	NA	NA	NA	NA	NA	NA	NA
lncR.3712	ENSMUST00000123894	0.354115	1454065_at	3.06303	3.11322	0.0501857	NA	NA	NA	NA	NA	NA	NA	NA	1454065_at	2.98581	3.39627	0.410462	NA	NA	NA	NA	NA	NA	NA	NA	NA	NA	NA	NA	1454065_at	3.6739	3.81751	0.143606	NA	NA	NA	NA	NA	NA	NA	NA	NA	NA	NA	NA	NA	NA	NA
lncR.1999	NR_045802;uc029uev.1;ENSMUST00000124095	0.354014	1454188_at	3.8334	3.74475	-0.0886435	NA	NA	NA	NA	NA	NA	NA	NA	1454188_at	3.24163	3.47917	0.237541	ILMN_1217312	6.81009	6.87244	0.0623478	NA	NA	NA	NA	NA	NA	NA	NA	1454188_at	3.79534	4.11967	0.324331	A_51_P383884	5.87045	5.93533	0.0648789	A_51_P383884	5.81435	5.82045	0.00609702	NA	NA	NA	NA	NA	NA	NA
lncR.3631	uc009mgu.1;ENSMUST00000127757	0.351361	NA	NA	NA	NA	NA	NA	NA	NA	NA	NA	NA	NA	NA	NA	NA	NA	NA	NA	NA	NA	NA	NA	NA	NA	NA	NA	NA	NA	NA	NA	NA	NA	A_52_P1028960	5.8792	5.90157	0.0223739	A_52_P1028960	5.80195	5.86671	0.0647546	NA	NA	NA	NA	NA	NA	NA
lncR.1214	NR_028284;uc011zlw.1	0.351098	1427755_at	4.3265	4.41855	0.0920429	NA	NA	NA	NA	1427755_at	2.76588	3.13075	0.36487	1427755_at	3.6371	4.00814	0.371043	NA	NA	NA	NA	NA	NA	NA	NA	NA	NA	NA	NA	1427755_at	4.30794	4.63803	0.330087	NA	NA	NA	NA	NA	NA	NA	NA	NA	NA	NA	NA	102075_at	4.88599	3.97017
lncR.213	ENSMUST00000191427	0.35009	1431481_at	4.63785	4.45132	-0.18653	ILMN_2720537	5.96833	5.779	-0.189333	NA	NA	NA	NA	1431481_at	3.72927	4.01627	0.287007	NA	NA	NA	NA	ILMN_2720537	5.04876	5.36807	0.319311	ILMN_2720537	5.27603	5.34924	0.0732167	1431481_at	4.50631	4.72645	0.22014	A_52_P1148433	5.93084	5.94745	0.0166057	A_52_P1148433	5.9092	6.02569	0.11649	ILMN_2720537	7.11586	7.05823	-0.0576333	NA	NA	NA
lncR.415	NR_045178;uc007iay.2;ENSMUST00000151032	0.349699	1430105_at	3.0821	3.37467	0.292568	NA	NA	NA	NA	NA	NA	NA	NA	1430105_at	3.38949	3.58505	0.195552	NA	NA	NA	NA	NA	NA	NA	NA	NA	NA	NA	NA	1430105_at	3.58132	3.71297	0.131655	NA	NA	NA	NA	NA	NA	NA	NA	NA	NA	NA	NA	NA	NA	NA
lncR.3193	ENSMUST00000167415;NR_027010;B630013J18;ENSMUST00000133467;ENSMUST00000124246;NR_027009;NR_027008;uc012eqa.1;uc009deo.2;ENSMUST00000159544	0.348943	1452239_at	6.23323	6.50289	0.269654	NA	NA	NA	NA	1452239_at	7.4803	7.64139	0.16109	1452239_at	8.23332	7.93346	-0.299859	ILMN_1215693	6.97553	6.91227	-0.0632625	NA	NA	NA	NA	NA	NA	NA	NA	1452239_at	8.44446	8.68159	0.237134	A_51_P426919	8.36124	8.70925	0.348008	A_51_P426919	8.53764	8.55502	0.0173804	NA	NA	NA	NA	160620_at	6.15984	7.62367
lncR.3206	ENSMUST00000176108	0.348373	NA	NA	NA	NA	NA	NA	NA	NA	NA	NA	NA	NA	NA	NA	NA	NA	ILMN_2726138	6.56084	6.73777	0.176933	NA	NA	NA	NA	NA	NA	NA	NA	NA	NA	NA	NA	A_52_P1076208	5.89042	5.85739	-0.0330302	A_52_P1076208	5.73938	5.78729	0.0479086	NA	NA	NA	NA	NA	NA	NA
lncR.110	uc007ddy.1	0.348038	1457507_at	3.13169	3.23813	0.106441	ILMN_2765245	5.771	5.72033	-0.0506667	NA	NA	NA	NA	1457507_at	3.1445	2.77569	-0.368805	NA	NA	NA	NA	ILMN_2765245	5.30012	5.38198	0.0818518	ILMN_2765245	5.47731	5.42287	-0.0544385	1457507_at	3.65137	3.55903	-0.092339	A_51_P490127	5.83519	5.89461	0.0594193	A_51_P490127	5.81085	5.83565	0.0248017	ILMN_2765245	7.06604	6.92088	-0.145156	NA	NA	NA
lncR.443	NR_045865;uc029rlm.1;ENSMUST00000101255	0.34612	NA	NA	NA	NA	ILMN_3160877	6.31867	6.371	0.0523333	NA	NA	NA	NA	NA	NA	NA	NA	ILMN_3160877	7.26852	7.25948	-0.00904066	ILMN_3160877	5.63517	5.70598	0.070804	ILMN_3160877	5.27219	5.22581	-0.0463808	NA	NA	NA	NA	NA	NA	NA	NA	NA	NA	NA	NA	ILMN_3160877	7.20888	7.25492	0.0460466	NA	NA	NA
lncR.1743	NR_037693;uc008fdk.1;ENSMUST00000067450;ENSMUST00000048109	0.346083	1430118_at;1453645_at	3.31611	3.31902	0.00291645	NA	NA	NA	NA	NA	NA	NA	NA	1430118_at;1453645_at	3.02397	3.13761	0.113631	ILMN_1232578;ILMN_1214052	6.86223	6.86171	-0.00051715	NA	NA	NA	NA	NA	NA	NA	NA	1430118_at;1453645_at	3.68269	3.79895	0.116251	A_51_P371892;A_52_P241751	5.94803	5.92549	-0.0225386	A_51_P371892;A_52_P241751	5.92297	6.00351	0.0805348	NA	NA	NA	NA	NA	NA	NA
lncR.3559	ENSMUST00000062522;ENSMUST00000133337;ENSMUST00000133528	0.344961	NA	NA	NA	NA	NA	NA	NA	NA	NA	NA	NA	NA	NA	NA	NA	NA	ILMN_1223243	6.68105	6.65089	-0.0301673	NA	NA	NA	NA	NA	NA	NA	NA	NA	NA	NA	NA	A_52_P407697;A_52_P646017;A_52_P459475	6.38438	6.48316	0.0987804	A_52_P407697;A_52_P646017;A_52_P459475	6.70261	6.86616	0.163548	NA	NA	NA	NA	NA	NA	NA
lncR.850	ENSMUST00000103492	0.344731	NA	NA	NA	NA	NA	NA	NA	NA	NA	NA	NA	NA	NA	NA	NA	NA	ILMN_1236660	6.66445	6.66931	0.00486337	NA	NA	NA	NA	NA	NA	NA	NA	NA	NA	NA	NA	A_52_P275894	5.94678	6.19956	0.25278	A_52_P275894	5.96048	6.22129	0.260817	NA	NA	NA	NA	93226_i_at;93227_f_at	5.22455	4.47299
lncR.1867	NR_045318;uc029tsx.1;ENSMUST00000181198	0.34425	1460507_at	4.03307	4.39391	0.360833	NA	NA	NA	NA	NA	NA	NA	NA	1460507_at	4.13881	4.48983	0.351016	ILMN_2598611	6.89771	6.88261	-0.015101	NA	NA	NA	NA	NA	NA	NA	NA	1460507_at	3.78673	3.89263	0.105902	NA	NA	NA	NA	NA	NA	NA	NA	NA	NA	NA	NA	NA	NA	NA
lncR.1138	ENSMUST00000183031	0.342572	NA	NA	NA	NA	NA	NA	NA	NA	NA	NA	NA	NA	NA	NA	NA	NA	ILMN_1248751	6.74185	6.77237	0.0305205	NA	NA	NA	NA	NA	NA	NA	NA	NA	NA	NA	NA	NA	NA	NA	NA	NA	NA	NA	NA	NA	NA	NA	NA	NA	NA	NA
lncR.1969	NR_040532;uc008lgb.2;ENSMUST00000099693	0.341406	1441759_at	3.88914	3.99917	0.110031	NA	NA	NA	NA	NA	NA	NA	NA	1441759_at	3.33822	3.17201	-0.166207	NA	NA	NA	NA	NA	NA	NA	NA	NA	NA	NA	NA	1441759_at	3.73524	4.27011	0.534874	NA	NA	NA	NA	NA	NA	NA	NA	NA	NA	NA	NA	NA	NA	NA
lncR.3128	ENSMUST00000103334	0.341377	NA	NA	NA	NA	NA	NA	NA	NA	NA	NA	NA	NA	NA	NA	NA	NA	ILMN_2425835	6.89695	6.92743	0.0304774	NA	NA	NA	NA	NA	NA	NA	NA	NA	NA	NA	NA	NA	NA	NA	NA	NA	NA	NA	NA	NA	NA	NA	NA	NA	NA	NA
lncR.3452	ENSMUST00000119741	0.340328	NA	NA	NA	NA	NA	NA	NA	NA	NA	NA	NA	NA	NA	NA	NA	NA	NA	NA	NA	NA	NA	NA	NA	NA	NA	NA	NA	NA	NA	NA	NA	NA	A_51_P355094	5.92386	5.93987	0.0160149	A_51_P355094	6.36398	6.47349	0.109518	NA	NA	NA	NA	NA	NA	NA
lncR.804	ENSMUST00000171792	0.340182	NA	NA	NA	NA	NA	NA	NA	NA	NA	NA	NA	NA	NA	NA	NA	NA	ILMN_1213857	6.73455	6.76497	0.0304247	NA	NA	NA	NA	NA	NA	NA	NA	NA	NA	NA	NA	NA	NA	NA	NA	NA	NA	NA	NA	NA	NA	NA	NA	NA	NA	NA
lncR.3503	ENSMUST00000134409	0.339692	1431838_at	5.7637	5.74211	-0.0215845	NA	NA	NA	NA	NA	NA	NA	NA	1431838_at	3.61464	3.78391	0.16927	ILMN_2500207	6.68674	6.76625	0.0795096	NA	NA	NA	NA	NA	NA	NA	NA	1431838_at	5.82219	6.17937	0.357178	A_51_P230579	6.04522	5.99943	-0.0457977	A_51_P230579	6.22212	6.39644	0.174316	NA	NA	NA	NA	NA	NA	NA
lncR.1890	ENSMUST00000070378;ENSMUST00000149577	0.339351	1432209_at	3.11289	3.24279	0.129904	NA	NA	NA	NA	NA	NA	NA	NA	1432209_at	2.9653	3.27321	0.307907	ILMN_1259404	6.77449	6.75898	-0.0155025	NA	NA	NA	NA	NA	NA	NA	NA	1432209_at	3.86008	3.94389	0.0838108	A_52_P485654	5.89908	5.96554	0.0664658	A_52_P485654	5.87156	5.83837	-0.0331862	NA	NA	NA	NA	NA	NA	NA
lncR.2374	ENSMUST00000133494	0.339115	NA	NA	NA	NA	NA	NA	NA	NA	NA	NA	NA	NA	NA	NA	NA	NA	NA	NA	NA	NA	NA	NA	NA	NA	NA	NA	NA	NA	NA	NA	NA	NA	A_52_P883821	5.95091	6.32226	0.371349	A_52_P883821	5.956	5.93758	-0.0184225	NA	NA	NA	NA	NA	NA	NA
lncR.2985	ENSMUST00000101355;ENSMUST00000082153	0.338378	NA	NA	NA	NA	ILMN_2954749	5.895	5.85933	-0.0356667	NA	NA	NA	NA	NA	NA	NA	NA	NA	NA	NA	NA	ILMN_2954749	5.12928	5.2817	0.152415	ILMN_2954749	5.39158	5.55578	0.164199	NA	NA	NA	NA	NA	NA	NA	NA	NA	NA	NA	NA	ILMN_2954749	7.13694	7.08545	-0.0514951	NA	NA	NA
lncR.3510	ENSMUST00000118143	0.337797	NA	NA	NA	NA	NA	NA	NA	NA	NA	NA	NA	NA	NA	NA	NA	NA	ILMN_1238450	6.66158	6.6915	0.0299147	NA	NA	NA	NA	NA	NA	NA	NA	NA	NA	NA	NA	NA	NA	NA	NA	NA	NA	NA	NA	NA	NA	NA	NA	NA	NA	NA
lncR.4012	uc012hhi.1;NR_003188;uc009tej.1;uc009tek.1;uc009tel.1;ENSMUST00000133214;ENSMUST00000143479;ENSMUST00000138156;ENSMUST00000154488	0.337457	1446494_at	3.64949	4.06402	0.414527	NA	NA	NA	NA	NA	NA	NA	NA	1446494_at	3.36464	3.38142	0.0167824	NA	NA	NA	NA	NA	NA	NA	NA	NA	NA	NA	NA	1446494_at	4.18319	4.37152	0.188323	NA	NA	NA	NA	NA	NA	NA	NA	NA	NA	NA	NA	NA	NA	NA
lncR.1396	ENSMUST00000122292	0.337242	NA	NA	NA	NA	NA	NA	NA	NA	NA	NA	NA	NA	NA	NA	NA	NA	NA	NA	NA	NA	NA	NA	NA	NA	NA	NA	NA	NA	NA	NA	NA	NA	NA	NA	NA	NA	NA	NA	NA	NA	NA	NA	NA	NA	96943_at	10.6688	10.8551
lncR.2787	uc008yqx.1;NR_102290;E430020L17;ENSMUST00000141532;ENSMUST00000142879;ENSMUST00000141420;uc008yqy.1;ENSMUST00000129007	0.33717	1455370_at	3.69439	3.95663	0.26224	NA	NA	NA	NA	NA	NA	NA	NA	1455370_at	3.21628	3.56295	0.346672	ILMN_2644193	6.8442	6.83785	-0.00635403	NA	NA	NA	NA	NA	NA	NA	NA	1455370_at	4.0563	4.2286	0.172301	A_52_P123655	5.91881	5.96078	0.0419633	A_52_P123655	5.92105	5.86137	-0.0596781	NA	NA	NA	NA	NA	NA	NA
lncR.257	NR_040305;ENSMUST00000180623	0.336606	NA	NA	NA	NA	NA	NA	NA	NA	NA	NA	NA	NA	NA	NA	NA	NA	ILMN_1224416	6.65972	6.68954	0.0298182	NA	NA	NA	NA	NA	NA	NA	NA	NA	NA	NA	NA	NA	NA	NA	NA	NA	NA	NA	NA	NA	NA	NA	NA	NA	NA	NA
lncR.2576	ENSMUST00000130582	0.33589	NA	NA	NA	NA	NA	NA	NA	NA	NA	NA	NA	NA	NA	NA	NA	NA	ILMN_1257369	6.88055	6.81145	-0.0691001	NA	NA	NA	NA	NA	NA	NA	NA	NA	NA	NA	NA	A_51_P254771	5.80006	5.9485	0.148443	A_51_P254771	5.98063	6.09208	0.111451	NA	NA	NA	NA	NA	NA	NA
lncR.657	ENSMUST00000156205	0.335871	1444133_at	3.66176	3.68102	0.0192654	NA	NA	NA	NA	NA	NA	NA	NA	1444133_at	3.32299	3.57719	0.254192	NA	NA	NA	NA	NA	NA	NA	NA	NA	NA	NA	NA	1444133_at	4.00037	4.08789	0.0875152	A_52_P1181407	6.18222	6.27132	0.0891045	A_52_P1181407	6.56819	6.87036	0.30217	NA	NA	NA	NA	NA	NA	NA
lncR.3513	NR_003146;uc009lbv.1;ENSMUST00000139711;ENSMUST00000119062	0.33477	NA	NA	NA	NA	ILMN_2984391	5.845	5.84167	-0.00333333	NA	NA	NA	NA	NA	NA	NA	NA	ILMN_2984391	6.84855	6.82974	-0.0188049	ILMN_2984391	5.15785	5.27426	0.116409	ILMN_2984391	5.26851	5.25242	-0.0160927	NA	NA	NA	NA	NA	NA	NA	NA	NA	NA	NA	NA	ILMN_2984391	7.08386	7.0021	-0.081763	NA	NA	NA
lncR.1050	NR_045293;uc007rdj.1	0.334195	1436619_at	4.75351	4.8311	0.0775921	NA	NA	NA	NA	NA	NA	NA	NA	1436619_at	3.20481	3.69502	0.490205	NA	NA	NA	NA	NA	NA	NA	NA	NA	NA	NA	NA	1436619_at	4.30443	4.69975	0.395326	A_52_P210672;A_52_P338951	5.99676	5.99467	-0.00209437	A_52_P210672;A_52_P338951	6.08381	6.0164	-0.0674051	NA	NA	NA	NA	NA	NA	NA
lncR.1687	ENSMUST00000062242	0.333793	NA	NA	NA	NA	NA	NA	NA	NA	NA	NA	NA	NA	NA	NA	NA	NA	NA	NA	NA	NA	NA	NA	NA	NA	NA	NA	NA	NA	NA	NA	NA	NA	A_52_P137086	7.77511	8.19932	0.424211	A_52_P137086	8.5393	8.4631	-0.0761938	NA	NA	NA	NA	NA	NA	NA
lncR.3096	ENSMUST00000121139	0.333041	NA	NA	NA	NA	NA	NA	NA	NA	NA	NA	NA	NA	NA	NA	NA	NA	ILMN_2531208	10.7212	10.7507	0.0295007	NA	NA	NA	NA	NA	NA	NA	NA	NA	NA	NA	NA	NA	NA	NA	NA	NA	NA	NA	NA	NA	NA	NA	NA	NA	NA	NA
lncR.3876	ENSMUST00000144412	0.33229	NA	NA	NA	NA	NA	NA	NA	NA	NA	NA	NA	NA	NA	NA	NA	NA	NA	NA	NA	NA	NA	NA	NA	NA	NA	NA	NA	NA	NA	NA	NA	NA	A_52_P1180468	5.81835	5.83733	0.0189773	A_52_P1180468	5.73673	5.80903	0.0723013	NA	NA	NA	NA	NA	NA	NA
lncR.323	NR_045342;uc029rfv.1	0.331298	1431965_at	3.36816	3.34661	-0.0215526	NA	NA	NA	NA	NA	NA	NA	NA	1431965_at	2.95973	3.3036	0.343871	NA	NA	NA	NA	NA	NA	NA	NA	NA	NA	NA	NA	1431965_at	3.94603	4.22803	0.281999	NA	NA	NA	NA	NA	NA	NA	NA	NA	NA	NA	NA	99867_at	4.17634	4.98784
lncR.1666	NR_045373;uc029tlu.1	0.329493	1432165_at	3.23392	3.30806	0.074137	NA	NA	NA	NA	NA	NA	NA	NA	1432165_at	2.84243	3.19154	0.349116	NA	NA	NA	NA	NA	NA	NA	NA	NA	NA	NA	NA	1432165_at	3.65627	3.79165	0.135375	NA	NA	NA	NA	NA	NA	NA	NA	NA	NA	NA	NA	NA	NA	NA
lncR.710	ENSMUST00000173293	0.329487	NA	NA	NA	NA	NA	NA	NA	NA	NA	NA	NA	NA	NA	NA	NA	NA	ILMN_2579890	6.79354	6.8226	0.0290668	NA	NA	NA	NA	NA	NA	NA	NA	NA	NA	NA	NA	NA	NA	NA	NA	NA	NA	NA	NA	NA	NA	NA	NA	NA	NA	NA
lncR.2482	ENSMUST00000119005	0.328917	NA	NA	NA	NA	NA	NA	NA	NA	NA	NA	NA	NA	NA	NA	NA	NA	ILMN_1228599	6.79459	6.80339	0.00880141	NA	NA	NA	NA	NA	NA	NA	NA	NA	NA	NA	NA	NA	NA	NA	NA	NA	NA	NA	NA	NA	NA	NA	NA	98138_at	8.4288	8.78604
lncR.844	ENSMUST00000103481	0.328611	NA	NA	NA	NA	NA	NA	NA	NA	NA	NA	NA	NA	NA	NA	NA	NA	NA	NA	NA	NA	NA	NA	NA	NA	NA	NA	NA	NA	NA	NA	NA	NA	A_52_P311042	5.82309	5.88457	0.0614758	A_52_P311042	5.80948	5.81375	0.00427607	NA	NA	NA	NA	96970_at	6.12088	6.55425
lncR.3702	NR_033299;uc009qmy.2	0.328404	NA	NA	NA	NA	ILMN_2699803	5.95567	5.89667	-0.059	NA	NA	NA	NA	NA	NA	NA	NA	ILMN_2699803	6.85994	6.84836	-0.011589	ILMN_2699803	5.38888	5.37156	-0.0173195	ILMN_2699803	5.50973	5.59228	0.0825569	NA	NA	NA	NA	A_52_P191210;A_52_P517011;A_52_P434499	6.31209	6.48105	0.168956	A_52_P191210;A_52_P517011;A_52_P434499	6.7307	6.91534	0.184642	ILMN_2699803	7.07234	7.02185	-0.0504873	NA	NA	NA
lncR.764	uc007nfk.1	0.328329	1431555_at;1432171_at	3.51728	3.69708	0.179806	NA	NA	NA	NA	NA	NA	NA	NA	1431555_at;1432171_at	3.15438	3.14079	-0.0135842	NA	NA	NA	NA	NA	NA	NA	NA	NA	NA	NA	NA	1431555_at;1432171_at	3.9744	4.24068	0.266277	A_52_P236240	5.84312	5.85462	0.0115027	A_52_P236240	5.91166	5.90132	-0.0103387	NA	NA	NA	NA	NA	NA	NA
lncR.1724	NR_040534;uc008ekc.1;ENSMUST00000097631	0.328304	NA	NA	NA	NA	NA	NA	NA	NA	NA	NA	NA	NA	NA	NA	NA	NA	ILMN_1229443	6.6248	6.65376	0.0289628	NA	NA	NA	NA	NA	NA	NA	NA	NA	NA	NA	NA	NA	NA	NA	NA	NA	NA	NA	NA	NA	NA	NA	NA	NA	NA	NA
lncR.1608	uc008btv.1	0.328259	NA	NA	NA	NA	NA	NA	NA	NA	NA	NA	NA	NA	NA	NA	NA	NA	NA	NA	NA	NA	NA	NA	NA	NA	NA	NA	NA	NA	NA	NA	NA	NA	A_52_P691289	5.98641	5.99445	0.00803683	A_52_P691289	6.70003	6.9289	0.228867	NA	NA	NA	NA	NA	NA	NA
lncR.3111	ENSMUST00000056948	0.328088	NA	NA	NA	NA	NA	NA	NA	NA	NA	NA	NA	NA	NA	NA	NA	NA	NA	NA	NA	NA	NA	NA	NA	NA	NA	NA	NA	NA	NA	NA	NA	NA	NA	NA	NA	NA	NA	NA	NA	NA	NA	NA	NA	NA	99195_at	5.68768	5.85999
lncR.2756	uc008xrt.1	0.327686	NA	NA	NA	NA	NA	NA	NA	NA	NA	NA	NA	NA	NA	NA	NA	NA	NA	NA	NA	NA	NA	NA	NA	NA	NA	NA	NA	NA	NA	NA	NA	NA	A_52_P770436	5.87908	5.90279	0.0237086	A_52_P770436	5.78689	5.83596	0.0490721	NA	NA	NA	NA	NA	NA	NA
lncR.2463	NR_040667;uc008sqz.1;ENSMUST00000142309	0.327394	NA	NA	NA	NA	NA	NA	NA	NA	NA	NA	NA	NA	NA	NA	NA	NA	NA	NA	NA	NA	NA	NA	NA	NA	NA	NA	NA	NA	NA	NA	NA	NA	A_52_P215207	6.0868	6.10189	0.0150899	A_52_P215207	6.32822	6.42955	0.101333	NA	NA	NA	NA	NA	NA	NA
lncR.732	ENSMUST00000181874	0.324931	NA	NA	NA	NA	NA	NA	NA	NA	NA	NA	NA	NA	NA	NA	NA	NA	NA	NA	NA	NA	NA	NA	NA	NA	NA	NA	NA	NA	NA	NA	NA	NA	A_52_P923398	5.82452	5.85722	0.0327043	A_52_P923398	5.75068	5.78188	0.0311963	NA	NA	NA	NA	NA	NA	NA
lncR.1111	NR_045959;uc029siu.1	0.324764	NA	NA	NA	NA	NA	NA	NA	NA	NA	NA	NA	NA	NA	NA	NA	NA	ILMN_1229496	7.07565	7.10334	0.0276887	NA	NA	NA	NA	NA	NA	NA	NA	NA	NA	NA	NA	NA	NA	NA	NA	NA	NA	NA	NA	NA	NA	NA	NA	NA	NA	NA
lncR.2014	ENSMUST00000121985	0.323586	NA	NA	NA	NA	NA	NA	NA	NA	NA	NA	NA	NA	NA	NA	NA	NA	ILMN_1239282	6.85165	6.8793	0.0276587	NA	NA	NA	NA	NA	NA	NA	NA	NA	NA	NA	NA	NA	NA	NA	NA	NA	NA	NA	NA	NA	NA	NA	NA	NA	NA	NA
lncR.2199	ENSMUST00000117188	0.322584	NA	NA	NA	NA	NA	NA	NA	NA	NA	NA	NA	NA	NA	NA	NA	NA	NA	NA	NA	NA	NA	NA	NA	NA	NA	NA	NA	NA	NA	NA	NA	NA	A_52_P205522	7.81649	8.18142	0.36493	A_52_P205522	8.86876	8.84023	-0.0285272	NA	NA	NA	NA	NA	NA	NA
lncR.2617	ENSMUST00000143796	0.322436	NA	NA	NA	NA	NA	NA	NA	NA	NA	NA	NA	NA	NA	NA	NA	NA	NA	NA	NA	NA	NA	NA	NA	NA	NA	NA	NA	NA	NA	NA	NA	NA	A_51_P350830	5.8616	6.06367	0.202071	A_51_P350830	5.80064	5.81105	0.0104131	NA	NA	NA	NA	NA	NA	NA
lncR.847	ENSMUST00000125484	0.322409	NA	NA	NA	NA	NA	NA	NA	NA	NA	NA	NA	NA	NA	NA	NA	NA	ILMN_2515178	6.90658	6.9342	0.0276109	NA	NA	NA	NA	NA	NA	NA	NA	NA	NA	NA	NA	NA	NA	NA	NA	NA	NA	NA	NA	NA	NA	NA	NA	NA	NA	NA
lncR.4	ENSMUST00000067599	0.321191	1446435_at	3.72199	4.02561	0.303615	NA	NA	NA	NA	NA	NA	NA	NA	1446435_at	3.23997	3.28086	0.0408957	ILMN_1257665	7.02771	6.98277	-0.0449445	NA	NA	NA	NA	NA	NA	NA	NA	1446435_at	3.79809	4.18352	0.385431	A_52_P480859	5.85229	5.8643	0.0120089	A_52_P480859	5.77581	5.80926	0.0334516	NA	NA	NA	NA	NA	NA	NA
lncR.2294	ENSMUST00000154868;ENSMUST00000123155;ENSMUST00000138430;ENSMUST00000152867	0.321045	1453890_at	3.11502	3.22687	0.111846	NA	NA	NA	NA	NA	NA	NA	NA	1453890_at	3.17379	3.11386	-0.0599322	NA	NA	NA	NA	NA	NA	NA	NA	NA	NA	NA	NA	1453890_at	3.55096	3.5375	-0.0134685	A_51_P330870	6.86536	7.23215	0.366793	A_51_P330870	7.3214	7.97847	0.657079	NA	NA	NA	NA	NA	NA	NA
lncR.2943	ENSMUST00000185181	0.320203	NA	NA	NA	NA	NA	NA	NA	NA	NA	NA	NA	NA	NA	NA	NA	NA	NA	NA	NA	NA	NA	NA	NA	NA	NA	NA	NA	NA	NA	NA	NA	NA	A_51_P219250	5.8212	5.86776	0.0465581	A_51_P219250	5.77514	5.80077	0.0256244	NA	NA	NA	NA	NA	NA	NA
lncR.2152	uc008lgr.1;ENSMUST00000129661;uc008lgs.1;ENSMUST00000134563	0.319544	1455275_at;1444324_at	4.16845	4.34734	0.17889	NA	NA	NA	NA	NA	NA	NA	NA	1455275_at;1444324_at	3.06635	2.94824	-0.118113	NA	NA	NA	NA	NA	NA	NA	NA	NA	NA	NA	NA	1455275_at;1444324_at	4.25192	4.54032	0.288397	NA	NA	NA	NA	NA	NA	NA	NA	NA	NA	NA	NA	NA	NA	NA
lncR.1400	uc007zre.1	0.319467	1454155_at	3.34538	3.58666	0.241286	NA	NA	NA	NA	NA	NA	NA	NA	1454155_at	3.26745	3.1979	-0.0695462	NA	NA	NA	NA	NA	NA	NA	NA	NA	NA	NA	NA	1454155_at	3.64439	3.92264	0.278255	NA	NA	NA	NA	NA	NA	NA	NA	NA	NA	NA	NA	NA	NA	NA
lncR.1698	ENSMUST00000183083;NR_045420;uc008fch.2;E230023M07;ENSMUST00000183087	0.319278	1459888_at;1447975_a_at	5.55807	5.91789	0.359822	NA	NA	NA	NA	NA	NA	NA	NA	1459888_at;1447975_a_at	7.32162	5.77037	-1.55125	NA	NA	NA	NA	NA	NA	NA	NA	NA	NA	NA	NA	1459888_at;1447975_a_at	7.46172	8.22691	0.76519	NA	NA	NA	NA	NA	NA	NA	NA	NA	NA	NA	NA	NA	NA	NA
lncR.2098	ENSMUST00000120980	0.319003	NA	NA	NA	NA	NA	NA	NA	NA	NA	NA	NA	NA	NA	NA	NA	NA	NA	NA	NA	NA	NA	NA	NA	NA	NA	NA	NA	NA	NA	NA	NA	NA	NA	NA	NA	NA	NA	NA	NA	NA	NA	NA	NA	NA	101254_at	12.7931	12.9648
lncR.1808	ENSMUST00000180848	0.318886	NA	NA	NA	NA	NA	NA	NA	NA	NA	NA	NA	NA	NA	NA	NA	NA	ILMN_2564827	6.6458	6.6732	0.0273979	NA	NA	NA	NA	NA	NA	NA	NA	NA	NA	NA	NA	NA	NA	NA	NA	NA	NA	NA	NA	NA	NA	NA	NA	NA	NA	NA
lncR.2569	D330037D23	0.31875	1444569_at	4.01493	4.42298	0.408049	NA	NA	NA	NA	NA	NA	NA	NA	1444569_at	3.70308	3.82372	0.120636	NA	NA	NA	NA	NA	NA	NA	NA	NA	NA	NA	NA	1444569_at	4.92238	4.93389	0.0115031	NA	NA	NA	NA	NA	NA	NA	NA	NA	NA	NA	NA	NA	NA	NA
lncR.1059	A030001P10	0.318498	1458281_at	4.35371	4.38947	0.0357563	NA	NA	NA	NA	NA	NA	NA	NA	1458281_at	3.15712	3.20308	0.0459623	NA	NA	NA	NA	NA	NA	NA	NA	NA	NA	NA	NA	1458281_at	4.73978	5.11105	0.371269	NA	NA	NA	NA	NA	NA	NA	NA	NA	NA	NA	NA	NA	NA	NA
lncR.206	NR_027901;uc007cih.2	0.316542	NA	NA	NA	NA	NA	NA	NA	NA	NA	NA	NA	NA	NA	NA	NA	NA	ILMN_1253544	9.51699	9.54418	0.0271903	NA	NA	NA	NA	NA	NA	NA	NA	NA	NA	NA	NA	NA	NA	NA	NA	NA	NA	NA	NA	NA	NA	NA	NA	160470_at	5.23523	5.10754
lncR.2024	NR_033569;uc012cio.1;uc008nsb.1;ENSMUST00000145985;9330155B20;B230208F06	0.316196	1438112_at;1430464_at	3.65786	3.85672	0.198863	NA	NA	NA	NA	NA	NA	NA	NA	1438112_at;1430464_at	3.0863	3.20546	0.119159	ILMN_2417290	6.72649	6.73513	0.00863937	NA	NA	NA	NA	NA	NA	NA	NA	1438112_at;1430464_at	3.75097	4.02719	0.276213	A_52_P662974	5.91072	5.92451	0.0137898	A_52_P662974	5.90621	5.83814	-0.0680751	NA	NA	NA	NA	NA	NA	NA
lncR.1626	ENSMUST00000174655	0.315372	NA	NA	NA	NA	NA	NA	NA	NA	NA	NA	NA	NA	NA	NA	NA	NA	ILMN_1246536;ILMN_1214443	6.7241	6.751	0.0268966	NA	NA	NA	NA	NA	NA	NA	NA	NA	NA	NA	NA	NA	NA	NA	NA	NA	NA	NA	NA	NA	NA	NA	NA	NA	NA	NA
lncR.1573	D030054H15;ENSMUST00000160177;ENSMUST00000160545;D030068H21	0.314862	1457919_at	4.0426	4.03162	-0.0109764	NA	NA	NA	NA	NA	NA	NA	NA	1457919_at	3.11692	3.05759	-0.0593355	ILMN_1230303	6.7203	6.67729	-0.0430065	NA	NA	NA	NA	NA	NA	NA	NA	1457919_at	3.78954	4.20209	0.412553	A_52_P210101	6.00638	6.1967	0.190324	A_52_P210101	6.15809	6.34856	0.190471	NA	NA	NA	NA	NA	NA	NA
lncR.3027	ENSMUST00000103404	0.313973	NA	NA	NA	NA	NA	NA	NA	NA	NA	NA	NA	NA	NA	NA	NA	NA	ILMN_2450019	6.72258	6.72042	-0.00215249	NA	NA	NA	NA	NA	NA	NA	NA	NA	NA	NA	NA	A_51_P395899;A_52_P61243	6.17437	6.20886	0.0344845	A_51_P395899;A_52_P61243	6.36428	6.43621	0.0719354	NA	NA	NA	NA	NA	NA	NA
lncR.1738	ENSMUST00000133147;uc008ezf.2;4930542C11;ENSMUST00000153122	0.312416	NA	NA	NA	NA	NA	NA	NA	NA	NA	NA	NA	NA	NA	NA	NA	NA	NA	NA	NA	NA	NA	NA	NA	NA	NA	NA	NA	NA	NA	NA	NA	NA	A_52_P18976	5.8297	5.89792	0.0682183	A_52_P18976	5.75604	5.7748	0.0187517	NA	NA	NA	NA	NA	NA	NA
lncR.824	ENSMUST00000103446	0.312334	NA	NA	NA	NA	NA	NA	NA	NA	NA	NA	NA	NA	NA	NA	NA	NA	ILMN_2736810;ILMN_1253091	6.74967	6.80216	0.0524922	NA	NA	NA	NA	NA	NA	NA	NA	NA	NA	NA	NA	A_52_P562911	6.10255	6.25317	0.150621	A_52_P562911	5.96151	5.95627	-0.00524443	NA	NA	NA	NA	NA	NA	NA
lncR.310	NR_110448	0.312077	1432208_at	3.69768	3.56753	-0.130153	NA	NA	NA	NA	NA	NA	NA	NA	1432208_at	3.48326	4.5909	1.10765	NA	NA	NA	NA	NA	NA	NA	NA	NA	NA	NA	NA	1432208_at	3.72134	3.56104	-0.160303	NA	NA	NA	NA	NA	NA	NA	NA	NA	NA	NA	NA	NA	NA	NA
lncR.1160	ENSMUST00000140320;uc007uvi.1;ENSMUST00000137352;ENSMUST00000145018;ENSMUST00000155141;uc007uvj.1	0.312073	1430968_at	3.23338	3.51268	0.279301	NA	NA	NA	NA	NA	NA	NA	NA	1430968_at	2.95485	3.34161	0.386759	ILMN_2475647	6.72168	6.65478	-0.0668987	NA	NA	NA	NA	NA	NA	NA	NA	1430968_at	3.60423	3.92908	0.32485	A_51_P267180	6.01062	5.98989	-0.0207311	A_51_P267180	6.08099	6.07898	-0.00201361	NA	NA	NA	NA	NA	NA	NA
lncR.260	ENSMUST00000181630;ENSMUST00000180429	0.311869	NA	NA	NA	NA	ILMN_2871929	6.248	6.03667	-0.211333	NA	NA	NA	NA	NA	NA	NA	NA	ILMN_2506683	6.76613	6.79247	0.0263347	ILMN_2871929	5.66676	5.39575	-0.271008	ILMN_2871929	5.33726	5.34519	0.00792722	NA	NA	NA	NA	NA	NA	NA	NA	NA	NA	NA	NA	ILMN_2871929	7.25322	7.15125	-0.101965	NA	NA	NA
lncR.3942	ENSMUST00000118719	0.310703	NA	NA	NA	NA	NA	NA	NA	NA	NA	NA	NA	NA	NA	NA	NA	NA	ILMN_1216989	6.81834	6.84426	0.0259225	NA	NA	NA	NA	NA	NA	NA	NA	NA	NA	NA	NA	NA	NA	NA	NA	NA	NA	NA	NA	NA	NA	NA	NA	NA	NA	NA
lncR.295	ENSMUST00000129834;ENSMUST00000129950;NR_015477;ENSMUST00000150782;9230118C23	0.310235	1430787_at;1458369_at	4.19097	4.34325	0.152278	ILMN_1257546	6.14633	7.064	0.917667	1436339_at	10.7292	9.57136	-1.15786	1430787_at;1458369_at	3.49919	3.53471	0.0355201	ILMN_1244715	6.72288	6.91327	0.190389	ILMN_1257546	5.97499	7.73877	1.76378	ILMN_1257546	5.63224	5.67341	0.0411675	1430787_at;1458369_at	4.54924	4.81825	0.269009	A_52_P260241	5.93888	5.88538	-0.0534948	A_52_P260241	5.86694	5.84402	-0.022922	ILMN_1257546	7.12149	7.26057	0.139076	100877_at	11.3628	10.5563
lncR.3649	ENSMUST00000116136	0.309985	NA	NA	NA	NA	NA	NA	NA	NA	NA	NA	NA	NA	NA	NA	NA	NA	NA	NA	NA	NA	NA	NA	NA	NA	NA	NA	NA	NA	NA	NA	NA	NA	NA	NA	NA	NA	NA	NA	NA	NA	NA	NA	NA	NA	97542_at	6.26137	6.42479
lncR.3700	ENSMUST00000190053;ENSMUST00000178191	0.309833	1431918_at	6.79721	6.89357	0.096358	NA	NA	NA	NA	NA	NA	NA	NA	1431918_at	3.49512	3.21402	-0.281106	ILMN_2672809	6.88072	6.91632	0.0356023	NA	NA	NA	NA	NA	NA	NA	NA	1431918_at	6.25384	6.70594	0.452105	A_52_P313358	6.13553	6.18767	0.0521413	A_52_P313358	6.59833	6.61066	0.0123375	NA	NA	NA	NA	NA	NA	NA
lncR.1753	NR_028424;uc008ftc.1	0.309538	NA	NA	NA	NA	NA	NA	NA	NA	NA	NA	NA	NA	NA	NA	NA	NA	ILMN_2745827	6.74943	6.77528	0.0258459	NA	NA	NA	NA	NA	NA	NA	NA	NA	NA	NA	NA	NA	NA	NA	NA	NA	NA	NA	NA	NA	NA	NA	NA	NA	NA	NA
lncR.1072	uc007ryp.1;NR_045508;ENSMUST00000111588;ENSMUST00000110292	0.309521	NA	NA	NA	NA	NA	NA	NA	NA	NA	NA	NA	NA	NA	NA	NA	NA	NA	NA	NA	NA	NA	NA	NA	NA	NA	NA	NA	NA	NA	NA	NA	NA	A_51_P140498	5.88904	5.93058	0.0415393	A_51_P140498	5.82808	5.85446	0.0263862	NA	NA	NA	NA	NA	NA	NA
lncR.582	uc007itn.1;NR_110444;ENSMUST00000143209	0.309396	NA	NA	NA	NA	NA	NA	NA	NA	NA	NA	NA	NA	NA	NA	NA	NA	ILMN_1254120	6.81366	6.85778	0.0441174	NA	NA	NA	NA	NA	NA	NA	NA	NA	NA	NA	NA	A_52_P611771	5.91457	5.92788	0.0133108	A_52_P611771	5.80009	5.80456	0.00447056	NA	NA	NA	NA	NA	NA	NA
lncR.3696	NR_040729;uc029xbh.1	0.3083	NA	NA	NA	NA	NA	NA	NA	NA	NA	NA	NA	NA	NA	NA	NA	NA	ILMN_1236018	6.58365	6.64774	0.064093	NA	NA	NA	NA	NA	NA	NA	NA	NA	NA	NA	NA	A_52_P1051417	5.9026	5.89703	-0.0055731	A_52_P1051417	5.76606	5.80032	0.0342596	NA	NA	NA	NA	NA	NA	NA
lncR.792	ENSMUST00000153297;NR_037995;uc029rtz.1	0.308182	1431446_at	5.20692	5.07947	-0.127448	NA	NA	NA	NA	NA	NA	NA	NA	1431446_at	4.05198	4.6582	0.606217	ILMN_2739275	6.57578	6.62393	0.0481497	NA	NA	NA	NA	NA	NA	NA	NA	1431446_at	5.49439	5.88649	0.392098	A_51_P321930	6.03724	5.94002	-0.0972136	A_51_P321930	6.083	6.13501	0.0520039	NA	NA	NA	NA	NA	NA	NA
lncR.2208	ENSMUST00000153208	0.308108	1447190_at	5.61709	5.69435	0.0772611	NA	NA	NA	NA	NA	NA	NA	NA	1447190_at	3.20893	3.09549	-0.113443	NA	NA	NA	NA	NA	NA	NA	NA	NA	NA	NA	NA	1447190_at	5.54039	6.04538	0.504994	NA	NA	NA	NA	NA	NA	NA	NA	NA	NA	NA	NA	NA	NA	NA
lncR.3146	ENSMUST00000103359	0.307647	1426200_at	3.30024	3.36451	0.0642613	NA	NA	NA	NA	1426200_at	5.85837	5.74851	-0.109859	1426200_at	2.9025	3.03862	0.136112	NA	NA	NA	NA	NA	NA	NA	NA	NA	NA	NA	NA	1426200_at	3.92883	4.13259	0.203759	A_52_P58543	6.12324	6.10177	-0.0214656	A_52_P58543	6.50853	6.56445	0.0559171	NA	NA	NA	NA	NA	NA	NA
lncR.2895	NR_046195;uc008ymr.1;ENSMUST00000149156	0.306295	NA	NA	NA	NA	NA	NA	NA	NA	NA	NA	NA	NA	NA	NA	NA	NA	NA	NA	NA	NA	NA	NA	NA	NA	NA	NA	NA	NA	NA	NA	NA	NA	A_52_P922952	5.84286	5.87736	0.034502	A_52_P922952	5.79306	5.82132	0.0282606	NA	NA	NA	NA	NA	NA	NA
lncR.1135	uc007ude.1;1700025B10;ENSMUST00000180397	0.305976	NA	NA	NA	NA	NA	NA	NA	NA	NA	NA	NA	NA	NA	NA	NA	NA	NA	NA	NA	NA	NA	NA	NA	NA	NA	NA	NA	NA	NA	NA	NA	NA	A_52_P107504	5.87704	6.00627	0.129231	A_52_P107504	5.86619	5.87812	0.0119331	NA	NA	NA	NA	NA	NA	NA
lncR.2469	ENSMUST00000131099	0.303463	NA	NA	NA	NA	NA	NA	NA	NA	NA	NA	NA	NA	NA	NA	NA	NA	NA	NA	NA	NA	NA	NA	NA	NA	NA	NA	NA	NA	NA	NA	NA	NA	A_52_P875930	5.84884	5.88092	0.0320823	A_52_P875930	5.80269	5.83213	0.0294403	NA	NA	NA	NA	NA	NA	NA
lncR.165	ENSMUST00000051224;NR_037690;NR_037691;uc011wkm.1;uc011wkk.1;uc011wkl.1;ENSMUST00000167676;ENSMUST00000171707	0.303382	NA	NA	NA	NA	ILMN_2628318	6.10767	6.06133	-0.0463333	NA	NA	NA	NA	NA	NA	NA	NA	ILMN_2628318	7.09152	7.14749	0.0559618	ILMN_2628318	5.73335	5.7866	0.053242	ILMN_2628318	5.39398	5.47045	0.0764702	NA	NA	NA	NA	A_51_P498274	5.84473	5.92376	0.0790323	A_51_P498274	6.15252	6.1206	-0.0319284	ILMN_2628318	7.23501	7.10131	-0.133705	94957_at	7.72017	7.58194
lncR.1034	uc007qpo.1;ENSMUST00000144718	0.302992	1431976_at	3.87055	3.87302	0.00246808	NA	NA	NA	NA	NA	NA	NA	NA	1431976_at	2.97996	2.96761	-0.0123491	NA	NA	NA	NA	NA	NA	NA	NA	NA	NA	NA	NA	1431976_at	3.95723	4.21952	0.262294	A_52_P247915	6.05576	6.13085	0.0750959	A_52_P247915	6.71021	6.8275	0.117292	NA	NA	NA	NA	NA	NA	NA
lncR.3552	ENSMUST00000123595;ENSMUST00000166229	0.302964	1453694_at	4.23361	4.42075	0.18714	NA	NA	NA	NA	NA	NA	NA	NA	1453694_at	3.33159	3.25908	-0.0725135	ILMN_2571527	6.61291	6.63351	0.0205997	NA	NA	NA	NA	NA	NA	NA	NA	1453694_at	4.3272	4.79718	0.469979	A_52_P59778	5.86734	6.00256	0.135224	A_52_P59778	5.80801	5.79996	-0.00805575	NA	NA	NA	NA	NA	NA	NA
lncR.3532	NR_044988;uc009lmi.1	0.302771	NA	NA	NA	NA	NA	NA	NA	NA	NA	NA	NA	NA	NA	NA	NA	NA	NA	NA	NA	NA	NA	NA	NA	NA	NA	NA	NA	NA	NA	NA	NA	NA	A_52_P900300	5.83499	5.84497	0.00997889	A_52_P900300	5.7958	5.92272	0.126925	NA	NA	NA	NA	NA	NA	NA
lncR.4011	uc009tee.1	0.302575	1436514_at	3.25625	3.48048	0.224235	NA	NA	NA	NA	NA	NA	NA	NA	1436514_at	3.89658	4.16555	0.268965	ILMN_1249702	6.67687	6.76523	0.0883554	NA	NA	NA	NA	NA	NA	NA	NA	1436514_at	4.09466	4.15999	0.0653213	A_52_P480532	5.77359	5.80708	0.0334928	A_52_P480532	5.81085	5.81176	0.000909942	NA	NA	NA	NA	NA	NA	NA
lncR.3377	ENSMUST00000124897	0.301993	NA	NA	NA	NA	NA	NA	NA	NA	NA	NA	NA	NA	NA	NA	NA	NA	NA	NA	NA	NA	NA	NA	NA	NA	NA	NA	NA	NA	NA	NA	NA	NA	A_52_P654364	6.79065	6.78099	-0.00965108	A_52_P654364	7.62043	7.96661	0.346188	NA	NA	NA	NA	NA	NA	NA
lncR.2859	uc008xiw.1	0.301416	NA	NA	NA	NA	NA	NA	NA	NA	NA	NA	NA	NA	NA	NA	NA	NA	ILMN_1259208	6.76444	6.78973	0.0252849	NA	NA	NA	NA	NA	NA	NA	NA	NA	NA	NA	NA	NA	NA	NA	NA	NA	NA	NA	NA	NA	NA	NA	NA	NA	NA	NA
lncR.49	NR_038013;NR_038012;uc007bpy.1;uc011wns.1;ENSMUST00000189132	0.300375	NA	NA	NA	NA	ILMN_2664494	5.771	5.752	-0.019	NA	NA	NA	NA	NA	NA	NA	NA	NA	NA	NA	NA	ILMN_2664494	5.26303	5.17393	-0.0891075	ILMN_2664494	5.36594	5.40417	0.0382289	NA	NA	NA	NA	A_52_P699405	5.81699	5.84522	0.0282233	A_52_P699405	5.77173	5.80172	0.0299882	ILMN_2664494	6.99136	6.94268	-0.0486896	102978_at	9.80656	9.66882
lncR.2111	ENSMUST00000118026	0.300369	NA	NA	NA	NA	NA	NA	NA	NA	NA	NA	NA	NA	NA	NA	NA	NA	NA	NA	NA	NA	NA	NA	NA	NA	NA	NA	NA	NA	NA	NA	NA	NA	A_52_P608805	6.6921	6.66764	-0.0244607	A_52_P608805	6.91121	7.26788	0.356663	NA	NA	NA	NA	NA	NA	NA
lncR.3596	ENSMUST00000147398;ENSMUST00000135138;NR_045775	0.299815	NA	NA	NA	NA	NA	NA	NA	NA	NA	NA	NA	NA	NA	NA	NA	NA	ILMN_1257637	6.90022	6.86075	-0.0394741	NA	NA	NA	NA	NA	NA	NA	NA	NA	NA	NA	NA	A_52_P335421	6.72984	6.44673	-0.283104	A_52_P335421	6.33816	7.20068	0.862515	NA	NA	NA	NA	NA	NA	NA
lncR.1239	ENSMUST00000080234	0.299104	NA	NA	NA	NA	NA	NA	NA	NA	NA	NA	NA	NA	NA	NA	NA	NA	ILMN_1245584	6.84496	6.86969	0.0247342	NA	NA	NA	NA	NA	NA	NA	NA	NA	NA	NA	NA	NA	NA	NA	NA	NA	NA	NA	NA	NA	NA	NA	NA	NA	NA	NA
lncR.3383	ENSMUST00000148699;A730025I02	0.298432	NA	NA	NA	NA	NA	NA	NA	NA	NA	NA	NA	NA	NA	NA	NA	NA	NA	NA	NA	NA	NA	NA	NA	NA	NA	NA	NA	NA	NA	NA	NA	NA	A_51_P116377	5.84421	5.81353	-0.0306786	A_51_P116377	5.79951	6.15945	0.359943	NA	NA	NA	NA	NA	NA	NA
lncR.1001	ENSMUST00000181118;ENSMUST00000181076;9430087O05;9430084D06	0.298347	1441368_at;1457143_at	3.34716	3.37056	0.0234055	NA	NA	NA	NA	NA	NA	NA	NA	1441368_at;1457143_at	3.16311	3.40029	0.237179	ILMN_2527100	6.54068	6.57544	0.034752	NA	NA	NA	NA	NA	NA	NA	NA	1441368_at;1457143_at	3.70924	3.90406	0.194813	NA	NA	NA	NA	NA	NA	NA	NA	NA	NA	NA	NA	NA	NA	NA
lncR.3962	NR_040271;uc009umr.2;ENSMUST00000135687	0.298148	NA	NA	NA	NA	NA	NA	NA	NA	NA	NA	NA	NA	NA	NA	NA	NA	ILMN_2429302	6.86535	6.91343	0.0480835	NA	NA	NA	NA	NA	NA	NA	NA	NA	NA	NA	NA	A_52_P400249	5.90017	5.89916	-0.00100728	A_52_P400249	5.7902	5.79289	0.00269401	NA	NA	NA	NA	NA	NA	NA
lncR.2559	ENSMUST00000146124	0.297901	NA	NA	NA	NA	NA	NA	NA	NA	NA	NA	NA	NA	NA	NA	NA	NA	NA	NA	NA	NA	NA	NA	NA	NA	NA	NA	NA	NA	NA	NA	NA	NA	A_52_P453903	5.87022	5.92503	0.054811	A_52_P453903	5.83426	5.85446	0.0201939	NA	NA	NA	NA	NA	NA	NA
lncR.3335	ENSMUST00000118378	0.295594	NA	NA	NA	NA	NA	NA	NA	NA	NA	NA	NA	NA	NA	NA	NA	NA	NA	NA	NA	NA	NA	NA	NA	NA	NA	NA	NA	NA	NA	NA	NA	NA	A_52_P375464	5.71512	5.84001	0.124893	A_52_P375464	5.78391	5.79481	0.0108963	NA	NA	NA	NA	NA	NA	NA
lncR.977	NR_036451	0.295302	1457835_at	4.81759	5.13334	0.315745	ILMN_2682702	5.95133	5.96133	0.01	NA	NA	NA	NA	1457835_at	3.79436	3.8078	0.0134442	ILMN_2682702	6.68832	6.88414	0.195818	ILMN_2682702	5.24031	5.32912	0.0888093	ILMN_2682702	5.42243	5.42792	0.00548568	1457835_at	4.63849	5.248	0.609514	A_51_P112427	6.01225	5.87103	-0.141221	A_51_P112427	5.80443	5.82904	0.0246094	ILMN_2682702	7.14995	6.97068	-0.179268	NA	NA	NA
lncR.2260	uc008pez.1;C820005J03;C820002H21	0.295164	1441432_at	2.80072	2.93679	0.13607	NA	NA	NA	NA	NA	NA	NA	NA	1441432_at	2.71961	2.85413	0.134522	NA	NA	NA	NA	NA	NA	NA	NA	NA	NA	NA	NA	1441432_at	3.42502	3.57741	0.152389	NA	NA	NA	NA	NA	NA	NA	NA	NA	NA	NA	NA	NA	NA	NA
lncR.298	ENSMUST00000020222;ENSMUST00000168525	0.295026	1431870_at	4.05602	4.22761	0.171595	ILMN_2954749	5.895	5.85933	-0.0356667	1422394_at	0.947524	1.44625	0.498727	1431870_at	3.42573	3.26407	-0.161662	ILMN_2723120	6.75517	6.61534	-0.139831	ILMN_2954749	5.12928	5.2817	0.152415	ILMN_2954749	5.39158	5.55578	0.164199	1431870_at	4.93018	5.19986	0.269673	A_51_P286073	6.1897	6.24943	0.0597252	A_51_P286073	6.80114	6.98931	0.188178	ILMN_2954749	7.13694	7.08545	-0.0514951	NA	NA	NA
lncR.722	uc007nvz.1;5730409N16	0.293714	1430308_at	3.34176	3.57343	0.231666	NA	NA	NA	NA	NA	NA	NA	NA	1430308_at	3.08949	3.47189	0.382404	ILMN_2504790	6.83711	6.78403	-0.0530786	NA	NA	NA	NA	NA	NA	NA	NA	1430308_at	3.84047	3.99446	0.153999	NA	NA	NA	NA	NA	NA	NA	NA	NA	NA	NA	NA	NA	NA	NA
lncR.79	ENSMUST00000086725	0.293514	NA	NA	NA	NA	ILMN_2921526	7.67867	7.47267	-0.206	1437164_x_at	8.81834	8.72654	-0.0918042	NA	NA	NA	NA	ILMN_2526382	8.31883	9.02323	0.704405	ILMN_2921526	9.42059	9.80139	0.380793	ILMN_2921526	5.56338	5.48249	-0.08089	NA	NA	NA	NA	NA	NA	NA	NA	NA	NA	NA	NA	ILMN_2921526	8.73322	8.38899	-0.344227	93499_at	11.8136	11.7841
lncR.365	NR_045357;uc007fmk.2	0.292118	1447306_at	3.24075	3.34465	0.103898	ILMN_2924969	6.80833	6.82233	0.014	1449663_at	5.43532	5.24616	-0.189157	1447306_at	3.48326	4.09702	0.613761	NA	NA	NA	NA	ILMN_2924969	6.59842	6.71836	0.119937	ILMN_2924969	5.53961	5.45248	-0.0871295	1447306_at	3.73065	3.75148	0.0208257	NA	NA	NA	NA	NA	NA	NA	NA	ILMN_2924969	7.55085	7.46363	-0.0872232	95441_at	10.4208	11.0022
lncR.880	ENSMUST00000103522	0.291836	NA	NA	NA	NA	NA	NA	NA	NA	NA	NA	NA	NA	NA	NA	NA	NA	NA	NA	NA	NA	NA	NA	NA	NA	NA	NA	NA	NA	NA	NA	NA	NA	A_51_P476757	6.47264	6.779	0.306357	A_51_P476757	7.21518	7.19112	-0.0240615	NA	NA	NA	NA	NA	NA	NA
lncR.3055	ENSMUST00000118257	0.291266	NA	NA	NA	NA	NA	NA	NA	NA	NA	NA	NA	NA	NA	NA	NA	NA	NA	NA	NA	NA	NA	NA	NA	NA	NA	NA	NA	NA	NA	NA	NA	NA	A_52_P567306;A_51_P182462;A_52_P581239	8.39829	8.99682	0.598533	A_52_P567306;A_51_P182462;A_52_P581239	7.05744	6.73715	-0.320298	NA	NA	NA	NA	NA	NA	NA
lncR.642	uc007kwk.1	0.291156	NA	NA	NA	NA	NA	NA	NA	NA	NA	NA	NA	NA	NA	NA	NA	NA	NA	NA	NA	NA	NA	NA	NA	NA	NA	NA	NA	NA	NA	NA	NA	NA	A_51_P195528	5.83127	6.05596	0.224694	A_51_P195528	5.78745	5.79346	0.00601183	NA	NA	NA	NA	NA	NA	NA
lncR.1535	ENSMUST00000178794	0.289886	NA	NA	NA	NA	ILMN_3161068	5.81833	5.86367	0.0453333	NA	NA	NA	NA	NA	NA	NA	NA	ILMN_3161068	6.72818	6.77432	0.0461398	ILMN_3161068	5.25927	5.2211	-0.0381688	ILMN_3161068	5.35094	5.43852	0.0875764	NA	NA	NA	NA	NA	NA	NA	NA	NA	NA	NA	NA	ILMN_3161068	7.01174	6.95453	-0.0572032	NA	NA	NA
lncR.3393	ENSMUST00000173861	0.289659	NA	NA	NA	NA	NA	NA	NA	NA	NA	NA	NA	NA	NA	NA	NA	NA	ILMN_2657645	6.70167	6.79304	0.0913736	NA	NA	NA	NA	NA	NA	NA	NA	NA	NA	NA	NA	A_52_P302051	6.47699	6.35008	-0.126908	A_52_P302051	5.86298	5.95564	0.092655	NA	NA	NA	NA	NA	NA	NA
lncR.779	ENSMUST00000080271	0.288752	NA	NA	NA	NA	NA	NA	NA	NA	NA	NA	NA	NA	NA	NA	NA	NA	ILMN_2526487	6.80048	6.82397	0.0234866	NA	NA	NA	NA	NA	NA	NA	NA	NA	NA	NA	NA	NA	NA	NA	NA	NA	NA	NA	NA	NA	NA	NA	NA	NA	NA	NA
lncR.3508	A230017C18	0.288491	1457979_at	2.89839	3.06454	0.166147	NA	NA	NA	NA	NA	NA	NA	NA	1457979_at	2.77439	3.3973	0.622905	NA	NA	NA	NA	NA	NA	NA	NA	NA	NA	NA	NA	1457979_at	3.49924	3.46475	-0.0344876	NA	NA	NA	NA	NA	NA	NA	NA	NA	NA	NA	NA	NA	NA	NA
lncR.3135	uc009cfv.2;ENSMUST00000103343;ENSMUST00000103344;ENSMUST00000103345	0.287066	NA	NA	NA	NA	NA	NA	NA	NA	NA	NA	NA	NA	NA	NA	NA	NA	NA	NA	NA	NA	NA	NA	NA	NA	NA	NA	NA	NA	NA	NA	NA	NA	A_52_P213527	6.47619	6.77797	0.301785	A_52_P213527	6.76671	6.80264	0.0359242	NA	NA	NA	NA	96972_f_at;97566_f_at	7.93474	7.732
lncR.1263	uc007vwv.1	0.287012	1445319_at	3.33904	3.4379	0.0988599	NA	NA	NA	NA	NA	NA	NA	NA	1445319_at	2.88167	3.18195	0.300276	NA	NA	NA	NA	NA	NA	NA	NA	NA	NA	NA	NA	1445319_at	4.1176	4.24968	0.132075	NA	NA	NA	NA	NA	NA	NA	NA	NA	NA	NA	NA	NA	NA	NA
lncR.1518	5730424I07;ENSMUST00000170103	0.286463	NA	NA	NA	NA	NA	NA	NA	NA	NA	NA	NA	NA	NA	NA	NA	NA	ILMN_1260459	6.80713	6.83029	0.0231653	NA	NA	NA	NA	NA	NA	NA	NA	NA	NA	NA	NA	NA	NA	NA	NA	NA	NA	NA	NA	NA	NA	NA	NA	NA	NA	NA
lncR.2813	D130017N08;ENSMUST00000180951	0.286451	1458567_at	5.24259	5.43485	0.192262	NA	NA	NA	NA	NA	NA	NA	NA	1458567_at	3.83311	3.87323	0.0401145	ILMN_1247385	6.78862	6.78807	-0.000549055	NA	NA	NA	NA	NA	NA	NA	NA	1458567_at	5.61841	5.73567	0.117253	NA	NA	NA	NA	NA	NA	NA	NA	NA	NA	NA	NA	NA	NA	NA
lncR.1324	uc007vqo.1;NR_040451;uc007vqp.1	0.285941	1431454_at;1432169_at;1454133_s_at	2.93832	3.0869	0.148586	NA	NA	NA	NA	NA	NA	NA	NA	1431454_at;1432169_at;1454133_s_at	2.91326	2.99234	0.0790837	ILMN_2456844	6.7148	6.70892	-0.0058782	NA	NA	NA	NA	NA	NA	NA	NA	1431454_at;1432169_at;1454133_s_at	3.60869	3.7047	0.0960058	A_52_P525983	5.87786	5.85663	-0.0212334	A_52_P525983	5.77437	5.84863	0.0742671	NA	NA	NA	NA	NA	NA	NA
lncR.2762	uc008xwg.1;1700017L05	0.284401	1457258_at	4.10762	4.13063	0.0230108	NA	NA	NA	NA	NA	NA	NA	NA	1457258_at	3.18211	3.63721	0.455106	NA	NA	NA	NA	NA	NA	NA	NA	NA	NA	NA	NA	1457258_at	4.17753	4.36919	0.191663	NA	NA	NA	NA	NA	NA	NA	NA	NA	NA	NA	NA	NA	NA	NA
lncR.4061	uc009uay.2;uc009uax.2;ENSMUST00000136406;ENSMUST00000150604;NR_015552;uc012hnm.1;ENSMUST00000142109	0.283905	1458949_at;1453980_at	2.97206	3.05478	0.0827298	NA	NA	NA	NA	NA	NA	NA	NA	1458949_at;1453980_at	3.1732	3.23913	0.0659309	NA	NA	NA	NA	NA	NA	NA	NA	NA	NA	NA	NA	1458949_at;1453980_at	3.2399	3.4784	0.238502	NA	NA	NA	NA	NA	NA	NA	NA	NA	NA	NA	NA	NA	NA	NA
lncR.1783	ENSMUST00000126936	0.283229	1454360_at	4.16451	4.19634	0.0318303	NA	NA	NA	NA	NA	NA	NA	NA	1454360_at	3.19725	3.4834	0.286154	NA	NA	NA	NA	NA	NA	NA	NA	NA	NA	NA	NA	1454360_at	4.3019	4.45312	0.15122	NA	NA	NA	NA	NA	NA	NA	NA	NA	NA	NA	NA	NA	NA	NA
lncR.2536	4930563F15	0.282795	1433176_at	3.66432	3.70583	0.0415092	NA	NA	NA	NA	NA	NA	NA	NA	1433176_at	2.81404	2.98579	0.171749	NA	NA	NA	NA	NA	NA	NA	NA	NA	NA	NA	NA	1433176_at	3.7097	3.97327	0.263575	NA	NA	NA	NA	NA	NA	NA	NA	NA	NA	NA	NA	NA	NA	NA
lncR.2274	ENSMUST00000181406;ENSMUST00000180555	0.282778	1436642_x_at	4.59418	4.7583	0.164121	NA	NA	NA	NA	NA	NA	NA	NA	1436642_x_at	3.43799	3.73302	0.295035	NA	NA	NA	NA	NA	NA	NA	NA	NA	NA	NA	NA	1436642_x_at	4.90774	4.96552	0.0577768	NA	NA	NA	NA	NA	NA	NA	NA	NA	NA	NA	NA	NA	NA	NA
lncR.3762	A630089P16	0.282302	1443776_at	2.59959	2.68704	0.0874583	NA	NA	NA	NA	NA	NA	NA	NA	1443776_at	3.08755	3.33658	0.249028	NA	NA	NA	NA	NA	NA	NA	NA	NA	NA	NA	NA	1443776_at	3.33249	3.35259	0.020105	A_52_P964403;A_52_P980916	6.47722	6.63575	0.158529	A_52_P964403;A_52_P980916	7.02353	7.15896	0.13543	NA	NA	NA	NA	NA	NA	NA
lncR.1474	ENSMUST00000180967	0.282119	1453442_at	4.31283	4.4537	0.140874	NA	NA	NA	NA	NA	NA	NA	NA	1453442_at	4.40362	4.27892	-0.124705	NA	NA	NA	NA	NA	NA	NA	NA	NA	NA	NA	NA	1453442_at	4.10745	4.53891	0.431457	A_52_P300533	7.20091	6.58741	-0.613498	A_52_P300533	6.52298	6.91457	0.391592	NA	NA	NA	NA	NA	NA	NA
lncR.73	uc007cfd.1;ENSMUST00000181489;9530060I07	0.281966	1442588_at	4.14691	4.13785	-0.00906054	ILMN_2815450	6.197	6.085	-0.112	NA	NA	NA	NA	1442588_at	3.54936	3.89129	0.34192	NA	NA	NA	NA	ILMN_2815450	6.08534	5.71149	-0.373845	ILMN_2815450	5.3995	5.37207	-0.0274229	1442588_at	3.76368	3.86609	0.102409	A_52_P1019763	5.82418	5.82253	-0.00164658	A_52_P1019763	5.78165	5.8086	0.0269456	ILMN_2815450	7.23353	7.17748	-0.0560484	NA	NA	NA
lncR.740	ENSMUST00000146663	0.281895	NA	NA	NA	NA	NA	NA	NA	NA	NA	NA	NA	NA	NA	NA	NA	NA	ILMN_1226605	6.77204	6.795	0.022965	NA	NA	NA	NA	NA	NA	NA	NA	NA	NA	NA	NA	NA	NA	NA	NA	NA	NA	NA	NA	NA	NA	NA	NA	NA	NA	NA
lncR.462	ENSMUST00000151765	0.281886	NA	NA	NA	NA	NA	NA	NA	NA	NA	NA	NA	NA	NA	NA	NA	NA	NA	NA	NA	NA	NA	NA	NA	NA	NA	NA	NA	NA	NA	NA	NA	NA	A_52_P923314	5.96158	5.9751	0.0135134	A_52_P923314	5.98498	6.0521	0.0671197	NA	NA	NA	NA	NA	NA	NA
lncR.1856	uc008hln.1	0.281312	NA	NA	NA	NA	NA	NA	NA	NA	NA	NA	NA	NA	NA	NA	NA	NA	NA	NA	NA	NA	NA	NA	NA	NA	NA	NA	NA	NA	NA	NA	NA	NA	A_52_P73111	5.82446	5.84417	0.0197077	A_52_P73111	5.75367	5.79687	0.0431949	NA	NA	NA	NA	NA	NA	NA
lncR.2829	ENSMUST00000166114	0.280755	NA	NA	NA	NA	NA	NA	NA	NA	NA	NA	NA	NA	NA	NA	NA	NA	ILMN_1240273	6.84342	6.86611	0.0226904	NA	NA	NA	NA	NA	NA	NA	NA	NA	NA	NA	NA	NA	NA	NA	NA	NA	NA	NA	NA	NA	NA	NA	NA	NA	NA	NA
lncR.527	F630025I20	0.280113	NA	NA	NA	NA	NA	NA	NA	NA	NA	NA	NA	NA	NA	NA	NA	NA	ILMN_2441749	8.45366	8.30173	-0.15193	NA	NA	NA	NA	NA	NA	NA	NA	NA	NA	NA	NA	A_52_P665143	7.28505	8.26969	0.984641	A_52_P665143	7.65653	7.78793	0.131406	NA	NA	NA	NA	NA	NA	NA
lncR.659	NR_033474;uc007lse.2;ENSMUST00000154798;ENSMUST00000147541	0.27924	1445896_at	2.95077	2.94559	-0.00517933	NA	NA	NA	NA	NA	NA	NA	NA	1445896_at	2.78791	2.99598	0.208061	ILMN_1227481	6.67299	6.82576	0.152766	NA	NA	NA	NA	NA	NA	NA	NA	1445896_at	3.60878	3.73152	0.12274	NA	NA	NA	NA	NA	NA	NA	NA	NA	NA	NA	NA	NA	NA	NA
lncR.2161	NR_040637;uc029udv.1;ENSMUST00000130634	0.277342	NA	NA	NA	NA	NA	NA	NA	NA	NA	NA	NA	NA	NA	NA	NA	NA	ILMN_1221788	6.67387	6.69622	0.0223568	NA	NA	NA	NA	NA	NA	NA	NA	NA	NA	NA	NA	NA	NA	NA	NA	NA	NA	NA	NA	NA	NA	NA	NA	NA	NA	NA
lncR.1670	NR_045399;uc029tlx.1;ENSMUST00000144006	0.276509	NA	NA	NA	NA	NA	NA	NA	NA	NA	NA	NA	NA	NA	NA	NA	NA	NA	NA	NA	NA	NA	NA	NA	NA	NA	NA	NA	NA	NA	NA	NA	NA	A_51_P116071;A_52_P15857	5.88447	5.91043	0.0259592	A_51_P116071;A_52_P15857	5.90582	5.93463	0.0288136	NA	NA	NA	NA	NA	NA	NA
lncR.1508	uc008bkf.2	0.274537	1430223_at	4.13552	4.00219	-0.13333	NA	NA	NA	NA	NA	NA	NA	NA	1430223_at	3.17027	3.39996	0.229687	NA	NA	NA	NA	NA	NA	NA	NA	NA	NA	NA	NA	1430223_at	3.86381	4.37139	0.507578	NA	NA	NA	NA	NA	NA	NA	NA	NA	NA	NA	NA	NA	NA	NA
lncR.3071	ENSMUST00000181537	0.273914	NA	NA	NA	NA	NA	NA	NA	NA	NA	NA	NA	NA	NA	NA	NA	NA	NA	NA	NA	NA	NA	NA	NA	NA	NA	NA	NA	NA	NA	NA	NA	NA	A_52_P980091	5.8061	5.87923	0.0731295	A_52_P980091	5.7698	5.78472	0.0149203	NA	NA	NA	NA	NA	NA	NA
lncR.1109	NR_045809;uc007tgr.2	0.273255	NA	NA	NA	NA	NA	NA	NA	NA	NA	NA	NA	NA	NA	NA	NA	NA	NA	NA	NA	NA	NA	NA	NA	NA	NA	NA	NA	NA	NA	NA	NA	NA	A_52_P654846	5.82063	5.87425	0.0536215	A_52_P654846	5.76072	5.77915	0.0184309	NA	NA	NA	NA	NA	NA	NA
lncR.1456	ENSMUST00000147504	0.273069	NA	NA	NA	NA	NA	NA	NA	NA	NA	NA	NA	NA	NA	NA	NA	NA	ILMN_1214477	6.60254	6.70708	0.104534	NA	NA	NA	NA	NA	NA	NA	NA	NA	NA	NA	NA	A_51_P221955	5.91881	5.90872	-0.0100924	A_51_P221955	5.81521	5.82455	0.00933468	NA	NA	NA	NA	NA	NA	NA
lncR.3903	ENSMUST00000118725	0.272804	NA	NA	NA	NA	NA	NA	NA	NA	NA	NA	NA	NA	NA	NA	NA	NA	ILMN_1257021	6.74287	6.76492	0.0220485	NA	NA	NA	NA	NA	NA	NA	NA	NA	NA	NA	NA	NA	NA	NA	NA	NA	NA	NA	NA	NA	NA	NA	NA	NA	NA	NA
lncR.3489	uc009kgh.1;G630041I22;ENSMUST00000130771	0.272458	1447352_at	2.75382	2.89861	0.144798	NA	NA	NA	NA	NA	NA	NA	NA	1447352_at	3.034	3.51181	0.477809	ILMN_1221097	6.69	6.66129	-0.0287008	NA	NA	NA	NA	NA	NA	NA	NA	1447352_at	3.36171	3.5293	0.167596	NA	NA	NA	NA	NA	NA	NA	NA	NA	NA	NA	NA	NA	NA	NA
lncR.1844	uc008hbp.1;ENSMUST00000177262;ENSMUST00000177453	0.271788	1459129_at	4.06788	4.32925	0.261365	NA	NA	NA	NA	NA	NA	NA	NA	1459129_at	3.36454	3.12832	-0.236225	NA	NA	NA	NA	NA	NA	NA	NA	NA	NA	NA	NA	1459129_at	4.28694	4.56912	0.28218	NA	NA	NA	NA	NA	NA	NA	NA	NA	NA	NA	NA	NA	NA	NA
lncR.3379	ENSMUST00000190145	0.270541	NA	NA	NA	NA	NA	NA	NA	NA	NA	NA	NA	NA	NA	NA	NA	NA	ILMN_2532913	6.60362	6.62536	0.0217387	NA	NA	NA	NA	NA	NA	NA	NA	NA	NA	NA	NA	NA	NA	NA	NA	NA	NA	NA	NA	NA	NA	NA	NA	NA	NA	NA
lncR.238	ENSMUST00000180713	0.270305	NA	NA	NA	NA	ILMN_1229583	5.888	5.96267	0.0746667	1428048_at	4.55982	5.11825	0.55843	NA	NA	NA	NA	NA	NA	NA	NA	ILMN_1229583	5.59694	5.51096	-0.0859732	ILMN_1229583	5.53747	5.54027	0.00280345	NA	NA	NA	NA	A_51_P269385	5.83458	5.85094	0.0163524	A_51_P269385	5.8097	5.86014	0.0504373	ILMN_1229583	7.10757	6.98451	-0.123061	NA	NA	NA
lncR.45	ENSMUST00000187100	0.270266	NA	NA	NA	NA	NA	NA	NA	NA	1433991_x_at	11.3946	11.169	-0.225591	NA	NA	NA	NA	NA	NA	NA	NA	NA	NA	NA	NA	NA	NA	NA	NA	NA	NA	NA	NA	A_52_P883898	5.78836	5.87614	0.0877853	A_52_P883898	5.77578	5.78758	0.0118034	NA	NA	NA	NA	NA	NA	NA
lncR.309	ENSMUST00000187483;uc007gws.1;uc007gwt.1;ENSMUST00000185499	0.269773	NA	NA	NA	NA	NA	NA	NA	NA	NA	NA	NA	NA	NA	NA	NA	NA	ILMN_1234752	6.55455	6.62256	0.0680051	NA	NA	NA	NA	NA	NA	NA	NA	NA	NA	NA	NA	A_52_P489202	6.59686	6.07487	-0.521984	A_52_P489202	6.31335	6.45072	0.137371	NA	NA	NA	NA	NA	NA	NA
lncR.1943	ENSMUST00000132332	0.26941	NA	NA	NA	NA	NA	NA	NA	NA	NA	NA	NA	NA	NA	NA	NA	NA	ILMN_1245905	6.66869	6.68986	0.0211693	NA	NA	NA	NA	NA	NA	NA	NA	NA	NA	NA	NA	NA	NA	NA	NA	NA	NA	NA	NA	NA	NA	NA	NA	NA	NA	NA
lncR.3988	ENSMUST00000119391	0.268103	NA	NA	NA	NA	NA	NA	NA	NA	NA	NA	NA	NA	NA	NA	NA	NA	NA	NA	NA	NA	NA	NA	NA	NA	NA	NA	NA	NA	NA	NA	NA	NA	A_52_P217100	10.2838	10.588	0.304239	A_52_P217100	10.6766	10.633	-0.043568	NA	NA	NA	NA	NA	NA	NA
lncR.3243	NR_045847;uc009frs.2;ENSMUST00000098678;NR_045848;uc029wdy.1;ENSMUST00000186424	0.267084	1457086_at	4.96821	4.78053	-0.187677	NA	NA	NA	NA	NA	NA	NA	NA	1457086_at	3.25649	3.35603	0.0995414	NA	NA	NA	NA	NA	NA	NA	NA	NA	NA	NA	NA	1457086_at	5.36927	5.56266	0.19339	A_52_P744437	6.64533	7.44838	0.803051	A_52_P744437	8.04751	8.40014	0.352638	NA	NA	NA	NA	NA	NA	NA
lncR.1960	ENSMUST00000121186	0.266714	NA	NA	NA	NA	NA	NA	NA	NA	NA	NA	NA	NA	NA	NA	NA	NA	NA	NA	NA	NA	NA	NA	NA	NA	NA	NA	NA	NA	NA	NA	NA	NA	A_51_P210860	6.24844	6.03938	-0.209061	A_51_P210860	6.33131	6.78393	0.452619	NA	NA	NA	NA	NA	NA	NA
lncR.589	NR_045506;uc029rlr.1;ENSMUST00000131019	0.266148	1431617_at	3.22553	3.25344	0.0279089	NA	NA	NA	NA	NA	NA	NA	NA	1431617_at	3.09043	3.39024	0.29981	NA	NA	NA	NA	NA	NA	NA	NA	NA	NA	NA	NA	1431617_at	3.57626	3.81138	0.235113	NA	NA	NA	NA	NA	NA	NA	NA	NA	NA	NA	NA	NA	NA	NA
lncR.3703	ENSMUST00000179930	0.266024	NA	NA	NA	NA	NA	NA	NA	NA	NA	NA	NA	NA	NA	NA	NA	NA	ILMN_1229257	6.72102	6.74161	0.020588	NA	NA	NA	NA	NA	NA	NA	NA	NA	NA	NA	NA	NA	NA	NA	NA	NA	NA	NA	NA	NA	NA	NA	NA	NA	NA	NA
lncR.1678	NR_038151;NR_038152;uc029tmg.1;uc008ejv.2;ENSMUST00000146010;ENSMUST00000179138	0.265798	NA	NA	NA	NA	NA	NA	NA	NA	NA	NA	NA	NA	NA	NA	NA	NA	NA	NA	NA	NA	NA	NA	NA	NA	NA	NA	NA	NA	NA	NA	NA	NA	NA	NA	NA	NA	NA	NA	NA	NA	NA	NA	NA	NA	104513_at	8.71457	8.8434
lncR.3322	ENSMUST00000173203	0.264897	NA	NA	NA	NA	NA	NA	NA	NA	NA	NA	NA	NA	NA	NA	NA	NA	ILMN_1245916	6.88336	6.90391	0.0205505	NA	NA	NA	NA	NA	NA	NA	NA	NA	NA	NA	NA	NA	NA	NA	NA	NA	NA	NA	NA	NA	NA	NA	NA	NA	NA	NA
lncR.2188	NR_040348;ENSMUST00000079964;ENSMUST00000136793	0.263852	1430249_at	4.56686	4.6097	0.0428386	NA	NA	NA	NA	NA	NA	NA	NA	1430249_at	3.11676	3.24036	0.1236	ILMN_2549002	6.71056	6.77891	0.0683468	NA	NA	NA	NA	NA	NA	NA	NA	1430249_at	4.35231	4.7553	0.402992	A_51_P284555	6.00766	5.94798	-0.0596865	A_51_P284555	5.88797	5.84568	-0.0422904	NA	NA	NA	NA	NA	NA	NA
lncR.53	ENSMUST00000188657	0.263771	NA	NA	NA	NA	ILMN_2607040	5.80733	5.81	0.00266667	1427453_at;1427451_a_at	0.848936	1.8598	1.01087	NA	NA	NA	NA	ILMN_2535331	6.80768	6.82791	0.0202359	ILMN_2607040	5.36457	5.42291	0.0583333	ILMN_2607040	5.29428	5.27418	-0.0200978	NA	NA	NA	NA	NA	NA	NA	NA	NA	NA	NA	NA	ILMN_2607040	7.09185	6.94331	-0.148538	NA	NA	NA
lncR.1426	NR_040572;uc007xzn.1;NR_040570;NR_040571;uc007xzo.2;uc029svp.1	0.261723	NA	NA	NA	NA	NA	NA	NA	NA	NA	NA	NA	NA	NA	NA	NA	NA	ILMN_1232624	6.66457	6.68684	0.0222684	NA	NA	NA	NA	NA	NA	NA	NA	NA	NA	NA	NA	A_52_P365087	5.87477	5.86387	-0.0109084	A_52_P365087	5.90222	6.07681	0.174593	NA	NA	NA	NA	NA	NA	NA
lncR.1632	ENSMUST00000159971	0.261623	1431963_at	3.37195	3.45225	0.0803007	NA	NA	NA	NA	NA	NA	NA	NA	1431963_at	2.92516	2.93501	0.00985027	NA	NA	NA	NA	NA	NA	NA	NA	NA	NA	NA	NA	1431963_at	3.72838	4.11655	0.388175	NA	NA	NA	NA	NA	NA	NA	NA	NA	NA	NA	NA	NA	NA	NA
lncR.2122	ENSMUST00000139823	0.261521	NA	NA	NA	NA	NA	NA	NA	NA	NA	NA	NA	NA	NA	NA	NA	NA	ILMN_1228223	7.65355	7.67369	0.0201331	NA	NA	NA	NA	NA	NA	NA	NA	NA	NA	NA	NA	NA	NA	NA	NA	NA	NA	NA	NA	NA	NA	NA	NA	NA	NA	NA
lncR.1739	NR_027945;uc008ezi.2;4930511M06;ENSMUST00000153884	0.261374	NA	NA	NA	NA	NA	NA	NA	NA	NA	NA	NA	NA	NA	NA	NA	NA	ILMN_2480705	6.75863	6.81336	0.0547329	NA	NA	NA	NA	NA	NA	NA	NA	NA	NA	NA	NA	A_52_P244309	5.87344	5.88646	0.0130283	A_52_P244309	5.83786	5.83355	-0.00431682	NA	NA	NA	NA	NA	NA	NA
lncR.3977	ENSMUST00000119454	0.257808	NA	NA	NA	NA	NA	NA	NA	NA	NA	NA	NA	NA	NA	NA	NA	NA	ILMN_1254716	6.8086	6.75539	-0.0532102	NA	NA	NA	NA	NA	NA	NA	NA	NA	NA	NA	NA	A_52_P286928	10.0487	10.0927	0.0439582	A_52_P286928	9.13657	9.71797	0.581403	NA	NA	NA	NA	NA	NA	NA
lncR.3710	ENSMUST00000183550	0.257558	NA	NA	NA	NA	NA	NA	NA	NA	NA	NA	NA	NA	NA	NA	NA	NA	NA	NA	NA	NA	NA	NA	NA	NA	NA	NA	NA	NA	NA	NA	NA	NA	A_52_P83045	5.94149	5.94594	0.00444832	A_52_P83045	5.99326	6.12209	0.128823	NA	NA	NA	NA	NA	NA	NA
lncR.3715	ENSMUST00000181893;NR_040393;NR_040395;NR_040394;ENSMUST00000181447;NR_040396;NR_040397;ENSMUST00000180663	0.257358	NA	NA	NA	NA	NA	NA	NA	NA	NA	NA	NA	NA	NA	NA	NA	NA	NA	NA	NA	NA	NA	NA	NA	NA	NA	NA	NA	NA	NA	NA	NA	NA	A_51_P480679	5.8487	5.85001	0.00131046	A_51_P480679	5.85038	6.01262	0.16224	NA	NA	NA	NA	NA	NA	NA
lncR.829	ENSMUST00000103452	0.257273	NA	NA	NA	NA	NA	NA	NA	NA	NA	NA	NA	NA	NA	NA	NA	NA	ILMN_1222209	6.57021	6.67919	0.108982	NA	NA	NA	NA	NA	NA	NA	NA	NA	NA	NA	NA	A_51_P391836	6.13736	6.22324	0.0858805	A_51_P391836	6.67063	6.44725	-0.22338	NA	NA	NA	NA	NA	NA	NA
lncR.902	ENSMUST00000103542	0.257032	NA	NA	NA	NA	NA	NA	NA	NA	NA	NA	NA	NA	NA	NA	NA	NA	ILMN_1253449	6.98769	7.00708	0.019389	NA	NA	NA	NA	NA	NA	NA	NA	NA	NA	NA	NA	NA	NA	NA	NA	NA	NA	NA	NA	NA	NA	NA	NA	NA	NA	NA
lncR.1073	ENSMUST00000048965	0.256885	NA	NA	NA	NA	NA	NA	NA	NA	NA	NA	NA	NA	NA	NA	NA	NA	ILMN_1238239	6.62836	6.65098	0.0226249	NA	NA	NA	NA	NA	NA	NA	NA	NA	NA	NA	NA	A_52_P707807	5.88556	5.87521	-0.0103488	A_52_P707807	6.019	6.17565	0.156653	NA	NA	NA	NA	NA	NA	NA
lncR.1988	ENSMUST00000142323;uc008mbb.1;uc008mbc.1;ENSMUST00000148977;4930417H01;ENSMUST00000134411;ENSMUST00000153728;ENSMUST00000155018;uc008mbd.1;ENSMUST00000123403	0.256693	1444782_at	4.25474	4.44058	0.185842	NA	NA	NA	NA	NA	NA	NA	NA	1444782_at	3.81046	3.75898	-0.051474	NA	NA	NA	NA	NA	NA	NA	NA	NA	NA	NA	NA	1444782_at	4.40041	4.67607	0.275667	NA	NA	NA	NA	NA	NA	NA	NA	NA	NA	NA	NA	NA	NA	NA
lncR.3285	NR_045504;uc029wfb.1;ENSMUST00000190160	0.25649	1432403_at	5.74052	6.07679	0.336269	NA	NA	NA	NA	NA	NA	NA	NA	1432403_at	3.51521	3.51181	-0.00339623	NA	NA	NA	NA	NA	NA	NA	NA	NA	NA	NA	NA	1432403_at	5.60899	5.85952	0.250526	NA	NA	NA	NA	NA	NA	NA	NA	NA	NA	NA	NA	NA	NA	NA
lncR.1127	ENSMUST00000180711;uc007tse.1;ENSMUST00000184650	0.255912	NA	NA	NA	NA	NA	NA	NA	NA	NA	NA	NA	NA	NA	NA	NA	NA	ILMN_1234652	6.80144	6.82071	0.019269	NA	NA	NA	NA	NA	NA	NA	NA	NA	NA	NA	NA	NA	NA	NA	NA	NA	NA	NA	NA	NA	NA	NA	NA	NA	NA	NA
lncR.739	NR_102381;uc007oyl.1	0.254913	1442012_at	5.07436	5.21269	0.138337	NA	NA	NA	NA	NA	NA	NA	NA	1442012_at	3.76621	3.80958	0.0433699	NA	NA	NA	NA	NA	NA	NA	NA	NA	NA	NA	NA	1442012_at	4.2468	4.47276	0.225962	NA	NA	NA	NA	NA	NA	NA	NA	NA	NA	NA	NA	NA	NA	NA
lncR.3192	ENSMUST00000188014;ENSMUST00000053559;NR_045986;NR_045987;uc029vxy.1;uc009ddw.1	0.254081	NA	NA	NA	NA	NA	NA	NA	NA	NA	NA	NA	NA	NA	NA	NA	NA	ILMN_2750873	6.86636	6.75821	-0.108153	NA	NA	NA	NA	NA	NA	NA	NA	NA	NA	NA	NA	A_52_P679699	6.15234	6.24525	0.0929121	A_52_P679699	6.28787	6.78493	0.497053	NA	NA	NA	NA	NA	NA	NA
lncR.83	ENSMUST00000186697	0.253832	NA	NA	NA	NA	NA	NA	NA	NA	NA	NA	NA	NA	NA	NA	NA	NA	NA	NA	NA	NA	NA	NA	NA	NA	NA	NA	NA	NA	NA	NA	NA	NA	A_52_P161591	6.14004	6.33047	0.190429	A_52_P161591	6.35232	6.3537	0.00138085	NA	NA	NA	NA	NA	NA	NA
lncR.3958	ENSMUST00000118971	0.253674	NA	NA	NA	NA	NA	NA	NA	NA	NA	NA	NA	NA	NA	NA	NA	NA	ILMN_2532516	6.60361	6.6228	0.0191885	NA	NA	NA	NA	NA	NA	NA	NA	NA	NA	NA	NA	NA	NA	NA	NA	NA	NA	NA	NA	NA	NA	NA	NA	NA	NA	NA
lncR.1466	ENSMUST00000188342;NR_040568;uc029sxw.1	0.252241	NA	NA	NA	NA	NA	NA	NA	NA	NA	NA	NA	NA	NA	NA	NA	NA	NA	NA	NA	NA	NA	NA	NA	NA	NA	NA	NA	NA	NA	NA	NA	NA	A_52_P1163526	5.84968	5.88318	0.0335012	A_52_P1163526	5.76663	5.78838	0.0217461	NA	NA	NA	NA	NA	NA	NA
lncR.2222	NR_027970;uc008nsy.2;uc008nsx.2;ENSMUST00000141329;ENSMUST00000128896;0610008F07;ENSMUST00000125811	0.251622	1425246_at	4.8594	4.88754	0.0281351	NA	NA	NA	NA	1425246_at	5.9817	5.81211	-0.169594	1425246_at	3.29272	3.14358	-0.14914	ILMN_1236537	6.83343	7.02007	0.186644	NA	NA	NA	NA	NA	NA	NA	NA	1425246_at	4.5645	5.00333	0.438835	A_52_P327156	5.98095	6.0781	0.0971513	A_52_P327156	6.17759	6.21535	0.0377646	NA	NA	NA	NA	NA	NA	NA
lncR.1209	NR_045736;uc029sjb.1;ENSMUST00000163699	0.248916	1454177_at	3.78351	3.85447	0.0709662	NA	NA	NA	NA	NA	NA	NA	NA	1454177_at	3.55529	3.53027	-0.0250214	NA	NA	NA	NA	NA	NA	NA	NA	NA	NA	NA	NA	1454177_at	3.86064	4.2762	0.415552	A_51_P396559	5.87795	5.88581	0.00785212	A_51_P396559	5.78163	5.79777	0.0161352	NA	NA	NA	NA	NA	NA	NA
lncR.3182	ENSMUST00000089501	0.248501	NA	NA	NA	NA	NA	NA	NA	NA	NA	NA	NA	NA	NA	NA	NA	NA	NA	NA	NA	NA	NA	NA	NA	NA	NA	NA	NA	NA	NA	NA	NA	NA	NA	NA	NA	NA	NA	NA	NA	NA	NA	NA	NA	NA	162177_f_at	8.08037	8.15687
lncR.205	uc007chz.1;ENSMUST00000186137;ENSMUST00000187634	0.248094	NA	NA	NA	NA	NA	NA	NA	NA	NA	NA	NA	NA	NA	NA	NA	NA	ILMN_1248319	6.73906	6.75756	0.0185073	NA	NA	NA	NA	NA	NA	NA	NA	NA	NA	NA	NA	NA	NA	NA	NA	NA	NA	NA	NA	NA	NA	NA	NA	NA	NA	NA
lncR.269	uc007elq.1	0.247919	NA	NA	NA	NA	NA	NA	NA	NA	1437313_x_at	8.54066	8.1078	-0.432857	NA	NA	NA	NA	NA	NA	NA	NA	NA	NA	NA	NA	NA	NA	NA	NA	NA	NA	NA	NA	A_52_P633719	5.8769	5.89043	0.0135291	A_52_P633719	5.85586	5.9053	0.0494445	NA	NA	NA	NA	94068_at	12.6816	12.0061
lncR.3724	ENSMUST00000188891;ENSMUST00000085257	0.247825	NA	NA	NA	NA	NA	NA	NA	NA	NA	NA	NA	NA	NA	NA	NA	NA	NA	NA	NA	NA	NA	NA	NA	NA	NA	NA	NA	NA	NA	NA	NA	NA	A_52_P715873	5.90384	5.89657	-0.00726413	A_52_P715873	5.78567	6.07215	0.286488	NA	NA	NA	NA	NA	NA	NA
lncR.634	NR_045932;ENSMUST00000127074	0.247674	1430901_at	4.14081	4.23691	0.0961057	NA	NA	NA	NA	NA	NA	NA	NA	1430901_at	3.13434	3.37331	0.238974	ILMN_1221891	6.55602	6.61955	0.0635212	NA	NA	NA	NA	NA	NA	NA	NA	1430901_at	4.43605	4.62923	0.193179	A_51_P453616	5.90315	5.91559	0.0124462	A_51_P453616	6.08211	5.82344	-0.258669	NA	NA	NA	NA	NA	NA	NA
lncR.1432	NR_045920;uc007yja.2	0.247504	1431509_at	3.27997	3.7086	0.428639	NA	NA	NA	NA	NA	NA	NA	NA	1431509_at	3.41922	3.49684	0.0776236	ILMN_2641187	6.74627	6.7003	-0.0459746	NA	NA	NA	NA	NA	NA	NA	NA	1431509_at	3.62474	3.83623	0.211493	A_51_P367374	5.91771	5.95616	0.0384543	A_51_P367374	5.82706	5.84166	0.0146026	NA	NA	NA	NA	NA	NA	NA
lncR.717	ENSMUST00000021378;ENSMUST00000188608;NR_033573	0.247455	1454113_at;1431370_at	3.01599	3.06868	0.0526868	NA	NA	NA	NA	NA	NA	NA	NA	1454113_at;1431370_at	2.96114	3.38353	0.422389	ILMN_1229563	6.84332	6.79607	-0.0472414	NA	NA	NA	NA	NA	NA	NA	NA	1454113_at;1431370_at	3.39434	3.63946	0.245115	A_51_P122972;A_52_P51224	5.9598	5.90505	-0.0547493	A_51_P122972;A_52_P51224	5.82896	5.90881	0.0798441	NA	NA	NA	NA	NA	NA	NA
lncR.2037	ENSMUST00000144256;uc008odk.1;ENSMUST00000142207;ENSMUST00000142165;NR_040321;uc029uil.1;ENSMUST00000153523	0.247156	1430377_at	4.33932	4.42241	0.0830874	NA	NA	NA	NA	NA	NA	NA	NA	1430377_at	3.70404	3.63254	-0.071494	ILMN_2665860	6.78182	6.87431	0.0924893	NA	NA	NA	NA	NA	NA	NA	NA	1430377_at	4.8146	5.012	0.197399	A_52_P827085;A_52_P572368	5.89603	5.86037	-0.0356551	A_52_P827085;A_52_P572368	5.82913	5.89337	0.0642457	NA	NA	NA	NA	NA	NA	NA
lncR.697	NR_110487	0.24698	NA	NA	NA	NA	NA	NA	NA	NA	NA	NA	NA	NA	NA	NA	NA	NA	ILMN_2606455	6.68448	6.70293	0.0184505	NA	NA	NA	NA	NA	NA	NA	NA	NA	NA	NA	NA	NA	NA	NA	NA	NA	NA	NA	NA	NA	NA	NA	NA	NA	NA	NA
lncR.2391	ENSMUST00000121684	0.246907	NA	NA	NA	NA	NA	NA	NA	NA	NA	NA	NA	NA	NA	NA	NA	NA	NA	NA	NA	NA	NA	NA	NA	NA	NA	NA	NA	NA	NA	NA	NA	NA	A_52_P415996	5.98657	5.98472	-0.0018452	A_52_P415996	6.00893	6.22528	0.216359	NA	NA	NA	NA	NA	NA	NA
lncR.3656	ENSMUST00000181456	0.246124	1431589_at	4.28101	4.3817	0.100693	NA	NA	NA	NA	NA	NA	NA	NA	1431589_at	3.20071	3.80052	0.599807	NA	NA	NA	NA	NA	NA	NA	NA	NA	NA	NA	NA	1431589_at	4.61424	4.60816	-0.00608417	NA	NA	NA	NA	NA	NA	NA	NA	NA	NA	NA	NA	NA	NA	NA
lncR.1402	NR_040575;uc007zrw.1	0.245867	NA	NA	NA	NA	NA	NA	NA	NA	NA	NA	NA	NA	NA	NA	NA	NA	ILMN_2467681	6.66481	6.68323	0.0184242	NA	NA	NA	NA	NA	NA	NA	NA	NA	NA	NA	NA	NA	NA	NA	NA	NA	NA	NA	NA	NA	NA	NA	NA	NA	NA	NA
lncR.3572	uc009noj.1	0.245238	1447126_at	4.76452	4.60443	-0.160085	NA	NA	NA	NA	NA	NA	NA	NA	1447126_at	3.50153	3.90703	0.405497	NA	NA	NA	NA	NA	NA	NA	NA	NA	NA	NA	NA	1447126_at	4.56864	4.84645	0.277808	NA	NA	NA	NA	NA	NA	NA	NA	NA	NA	NA	NA	NA	NA	NA
lncR.2489	ENSMUST00000144875	0.24399	NA	NA	NA	NA	NA	NA	NA	NA	NA	NA	NA	NA	NA	NA	NA	NA	NA	NA	NA	NA	NA	NA	NA	NA	NA	NA	NA	NA	NA	NA	NA	NA	A_52_P747599	5.8913	5.97929	0.0879958	A_52_P747599	5.79921	5.80781	0.00859991	NA	NA	NA	NA	NA	NA	NA
lncR.276	ENSMUST00000191547	0.24343	NA	NA	NA	NA	ILMN_1377924	13.7593	13.2337	-0.525667	NA	NA	NA	NA	NA	NA	NA	NA	NA	NA	NA	NA	ILMN_1377924	13.9051	13.902	-0.00308791	ILMN_1377924	10.2223	10.1693	-0.0529667	NA	NA	NA	NA	A_52_P979926	5.83979	5.88339	0.0436026	A_52_P979926	5.81308	5.83072	0.0176405	ILMN_1377924	13.6656	13.3114	-0.35417	NA	NA	NA
lncR.1260	A230062J21;ENSMUST00000180585	0.242589	NA	NA	NA	NA	NA	NA	NA	NA	NA	NA	NA	NA	NA	NA	NA	NA	NA	NA	NA	NA	NA	NA	NA	NA	NA	NA	NA	NA	NA	NA	NA	NA	A_52_P461967	5.82414	5.83771	0.0135669	A_52_P461967	5.7785	5.82572	0.0472183	NA	NA	NA	NA	NA	NA	NA
lncR.605	ENSMUST00000137010	0.242388	1430478_at	3.28163	3.60197	0.320339	NA	NA	NA	NA	NA	NA	NA	NA	1430478_at	3.02466	3.6473	0.62264	ILMN_2655625	6.64482	6.61865	-0.0261734	NA	NA	NA	NA	NA	NA	NA	NA	1430478_at	3.54994	3.72472	0.174776	A_51_P431999	5.9104	5.82734	-0.0830581	A_51_P431999	5.83475	5.85413	0.0193889	NA	NA	NA	NA	NA	NA	NA
lncR.1733	NR_040342;ENSMUST00000184994;ENSMUST00000184346	0.241973	NA	NA	NA	NA	NA	NA	NA	NA	NA	NA	NA	NA	NA	NA	NA	NA	NA	NA	NA	NA	NA	NA	NA	NA	NA	NA	NA	NA	NA	NA	NA	NA	A_52_P342052	5.92322	5.92774	0.00451833	A_52_P342052	5.91754	6.01854	0.100998	NA	NA	NA	NA	NA	NA	NA
lncR.3103	ENSMUST00000121946	0.241424	NA	NA	NA	NA	NA	NA	NA	NA	NA	NA	NA	NA	NA	NA	NA	NA	ILMN_1257852	6.65748	6.67547	0.0179881	NA	NA	NA	NA	NA	NA	NA	NA	NA	NA	NA	NA	NA	NA	NA	NA	NA	NA	NA	NA	NA	NA	NA	NA	NA	NA	NA
lncR.52	NR_040460;uc029qpk.1;ENSMUST00000187497	0.240315	NA	NA	NA	NA	NA	NA	NA	NA	NA	NA	NA	NA	NA	NA	NA	NA	ILMN_1255437	6.6678	6.68571	0.017914	NA	NA	NA	NA	NA	NA	NA	NA	NA	NA	NA	NA	NA	NA	NA	NA	NA	NA	NA	NA	NA	NA	NA	NA	NA	NA	NA
lncR.2480	uc008thj.1;uc008thi.1;ENSMUST00000141428;ENSMUST00000135042;ENSMUST00000138411	0.240288	1442090_at;1446586_at	4.10737	4.06915	-0.0382183	NA	NA	NA	NA	NA	NA	NA	NA	1442090_at;1446586_at	4.01035	4.08842	0.0780658	ILMN_1257287;ILMN_1246860	6.69783	6.67718	-0.0206524	NA	NA	NA	NA	NA	NA	NA	NA	1442090_at;1446586_at	3.92941	4.16742	0.238012	A_52_P421457;A_52_P322474	5.88524	5.97283	0.0875818	A_52_P421457;A_52_P322474	5.98871	6.26074	0.272028	NA	NA	NA	NA	NA	NA	NA
lncR.614	NR_027858;uc007jxu.1;ENSMUST00000171546;ENSMUST00000174668	0.240064	NA	NA	NA	NA	ILMN_3161399	5.74067	5.71267	-0.028	NA	NA	NA	NA	NA	NA	NA	NA	ILMN_3161399	6.83238	6.84987	0.0174959	ILMN_3161399	5.33985	5.32553	-0.0143197	ILMN_3161399	5.38244	5.36585	-0.0165811	NA	NA	NA	NA	NA	NA	NA	NA	NA	NA	NA	NA	ILMN_3161399	7.0182	6.97144	-0.0467634	NA	NA	NA
lncR.3819	ENSMUST00000061643	0.239422	1431674_at	4.16386	4.24762	0.0837613	NA	NA	NA	NA	NA	NA	NA	NA	1431674_at	3.63943	3.64009	0.000665519	ILMN_1220554	6.92073	6.92023	-0.000494781	NA	NA	NA	NA	NA	NA	NA	NA	1431674_at	3.89779	4.10899	0.211198	A_51_P107722	5.90607	5.94905	0.0429799	A_51_P107722	5.80063	5.81489	0.0142631	NA	NA	NA	NA	NA	NA	NA
lncR.2336	ENSMUST00000126099;ENSMUST00000139667	0.238376	NA	NA	NA	NA	NA	NA	NA	NA	NA	NA	NA	NA	NA	NA	NA	NA	NA	NA	NA	NA	NA	NA	NA	NA	NA	NA	NA	NA	NA	NA	NA	NA	A_52_P818815	5.92226	5.93304	0.0107747	A_52_P818815	5.851	5.90665	0.0556474	NA	NA	NA	NA	NA	NA	NA
lncR.2736	A630050C01	0.238241	1439339_at	3.72147	3.78109	0.0596248	NA	NA	NA	NA	NA	NA	NA	NA	1439339_at	2.93682	2.95366	0.016839	NA	NA	NA	NA	NA	NA	NA	NA	NA	NA	NA	NA	1439339_at	3.89651	4.07156	0.17505	A_52_P527513	6.04245	6.03692	-0.0055298	A_52_P527513	6.13344	6.17565	0.0422077	NA	NA	NA	NA	NA	NA	NA
lncR.849	ENSMUST00000103489	0.237413	NA	NA	NA	NA	NA	NA	NA	NA	NA	NA	NA	NA	NA	NA	NA	NA	NA	NA	NA	NA	NA	NA	NA	NA	NA	NA	NA	NA	NA	NA	NA	NA	A_52_P382676	5.82894	6.09476	0.265815	A_52_P382676	5.86025	5.82378	-0.0364719	NA	NA	NA	NA	NA	NA	NA
lncR.3348	ENSMUST00000144796	0.236992	NA	NA	NA	NA	NA	NA	NA	NA	NA	NA	NA	NA	NA	NA	NA	NA	ILMN_2570738	6.71478	6.73259	0.0178066	NA	NA	NA	NA	NA	NA	NA	NA	NA	NA	NA	NA	NA	NA	NA	NA	NA	NA	NA	NA	NA	NA	NA	NA	NA	NA	NA
lncR.3624	ENSMUST00000162770	0.236546	1431610_at	3.01727	3.1176	0.100337	NA	NA	NA	NA	NA	NA	NA	NA	1431610_at	2.969	3.28168	0.312672	NA	NA	NA	NA	NA	NA	NA	NA	NA	NA	NA	NA	1431610_at	3.45327	3.57453	0.121264	NA	NA	NA	NA	NA	NA	NA	NA	NA	NA	NA	NA	NA	NA	NA
lncR.711	ENSMUST00000181279	0.236202	NA	NA	NA	NA	NA	NA	NA	NA	NA	NA	NA	NA	NA	NA	NA	NA	NA	NA	NA	NA	NA	NA	NA	NA	NA	NA	NA	NA	NA	NA	NA	NA	A_51_P437802	6.03051	6.04039	0.00988735	A_51_P437802	6.07345	6.13048	0.0570366	NA	NA	NA	NA	NA	NA	NA
lncR.2992	ENSMUST00000103303	0.235605	NA	NA	NA	NA	NA	NA	NA	NA	NA	NA	NA	NA	NA	NA	NA	NA	NA	NA	NA	NA	NA	NA	NA	NA	NA	NA	NA	NA	NA	NA	NA	NA	A_52_P538080;A_52_P538084	5.85879	5.86734	0.00854761	A_52_P538080;A_52_P538084	5.87383	5.85793	-0.0159076	NA	NA	NA	NA	99405_at;101348_at	5.82789	6.9511
lncR.3680	uc029wye.1;NR_040715	0.235568	1432117_at	3.32047	3.43389	0.113411	NA	NA	NA	NA	NA	NA	NA	NA	1432117_at	3.55802	3.95488	0.396863	NA	NA	NA	NA	NA	NA	NA	NA	NA	NA	NA	NA	1432117_at	3.98395	4.09603	0.112079	NA	NA	NA	NA	NA	NA	NA	NA	NA	NA	NA	NA	NA	NA	NA
lncR.3178	ENSMUST00000125657;ENSMUST00000141639	0.234781	NA	NA	NA	NA	NA	NA	NA	NA	NA	NA	NA	NA	NA	NA	NA	NA	ILMN_1235150	6.89717	6.91478	0.0176113	NA	NA	NA	NA	NA	NA	NA	NA	NA	NA	NA	NA	NA	NA	NA	NA	NA	NA	NA	NA	NA	NA	NA	NA	NA	NA	NA
lncR.3342	ENSMUST00000138180;NR_027879;uc009jjs.1	0.234765	NA	NA	NA	NA	NA	NA	NA	NA	NA	NA	NA	NA	NA	NA	NA	NA	ILMN_2602212	6.70684	6.70318	-0.00365915	NA	NA	NA	NA	NA	NA	NA	NA	NA	NA	NA	NA	A_52_P365044	5.89595	5.90226	0.0063167	A_52_P365044	5.95662	6.00407	0.0474502	NA	NA	NA	NA	NA	NA	NA
lncR.607	ENSMUST00000155836	0.23465	NA	NA	NA	NA	NA	NA	NA	NA	NA	NA	NA	NA	NA	NA	NA	NA	NA	NA	NA	NA	NA	NA	NA	NA	NA	NA	NA	NA	NA	NA	NA	NA	A_51_P381540	5.81601	5.8448	0.0287978	A_51_P381540	5.77359	5.79501	0.0214234	NA	NA	NA	NA	NA	NA	NA
lncR.3671	uc009oer.1	0.234642	NA	NA	NA	NA	NA	NA	NA	NA	NA	NA	NA	NA	NA	NA	NA	NA	NA	NA	NA	NA	NA	NA	NA	NA	NA	NA	NA	NA	NA	NA	NA	NA	A_52_P875976	5.89507	5.89843	0.00335313	A_52_P875976	5.77985	5.88305	0.103203	NA	NA	NA	NA	NA	NA	NA
lncR.1442	ENSMUST00000159040	0.23429	1442486_at	3.09563	3.17051	0.0748709	NA	NA	NA	NA	NA	NA	NA	NA	1442486_at	3.11824	3.26616	0.147923	NA	NA	NA	NA	NA	NA	NA	NA	NA	NA	NA	NA	1442486_at	3.64331	3.79707	0.153767	NA	NA	NA	NA	NA	NA	NA	NA	NA	NA	NA	NA	NA	NA	NA
lncR.2460	ENSMUST00000153232	0.234102	NA	NA	NA	NA	NA	NA	NA	NA	NA	NA	NA	NA	NA	NA	NA	NA	NA	NA	NA	NA	NA	NA	NA	NA	NA	NA	NA	NA	NA	NA	NA	NA	A_52_P123888	5.79878	5.81117	0.0123912	A_52_P123888	5.75131	5.8019	0.0505926	NA	NA	NA	NA	NA	NA	NA
lncR.1810	ENSMUST00000189904;uc008hwh.1;NR_045320;ENSMUST00000187368	0.233676	NA	NA	NA	NA	NA	NA	NA	NA	NA	NA	NA	NA	NA	NA	NA	NA	ILMN_2754185	6.80177	6.81934	0.0175735	NA	NA	NA	NA	NA	NA	NA	NA	NA	NA	NA	NA	NA	NA	NA	NA	NA	NA	NA	NA	NA	NA	NA	NA	NA	NA	NA
lncR.303	ENSMUST00000180844	0.233102	1433026_at	4.48051	4.43673	-0.0437796	ILMN_3093150;ILMN_2965417;ILMN_3020829	9.52267	9.35022	-0.172444	1456636_at	1.23672	1.82347	0.586753	1433026_at	3.57507	3.60864	0.0335747	NA	NA	NA	NA	ILMN_3093150;ILMN_2965417;ILMN_3020829	10.6196	10.5098	-0.109821	ILMN_3093150;ILMN_2965417;ILMN_3020829	8.4764	7.84515	-0.63125	1433026_at	4.19885	4.70113	0.502278	NA	NA	NA	NA	NA	NA	NA	NA	ILMN_3093150;ILMN_2965417;ILMN_3020829	11.0226	10.2991	-0.723536	NA	NA	NA
lncR.1098	NR_027380;uc011ziv.1	0.232886	NA	NA	NA	NA	NA	NA	NA	NA	NA	NA	NA	NA	NA	NA	NA	NA	ILMN_1216273	9.86037	9.80429	-0.0560791	NA	NA	NA	NA	NA	NA	NA	NA	NA	NA	NA	NA	A_52_P935906;A_52_P82532	11.1457	11.7281	0.582438	A_52_P935906;A_52_P82532	10.8274	10.8988	0.0713608	NA	NA	NA	NA	NA	NA	NA
lncR.2360	ENSMUST00000185938;NR_036591;uc008ppk.2	0.23147	NA	NA	NA	NA	NA	NA	NA	NA	NA	NA	NA	NA	NA	NA	NA	NA	ILMN_2443272	6.62542	6.64291	0.0174864	NA	NA	NA	NA	NA	NA	NA	NA	NA	NA	NA	NA	NA	NA	NA	NA	NA	NA	NA	NA	NA	NA	NA	NA	NA	NA	NA
lncR.3092	ENSMUST00000161366	0.231272	1445356_at	3.36007	3.06432	-0.295755	NA	NA	NA	NA	NA	NA	NA	NA	1445356_at	3.25794	3.99633	0.738388	NA	NA	NA	NA	NA	NA	NA	NA	NA	NA	NA	NA	1445356_at	3.6711	3.90009	0.228999	NA	NA	NA	NA	NA	NA	NA	NA	NA	NA	NA	NA	NA	NA	NA
lncR.1137	NR_040642;uc007ufh.3;uc007ufg.3	0.23028	NA	NA	NA	NA	ILMN_2737310	5.86933	5.83267	-0.0366667	NA	NA	NA	NA	NA	NA	NA	NA	NA	NA	NA	NA	ILMN_2737310	5.1127	5.17393	0.0612268	ILMN_2737310	5.37622	5.46345	0.0872281	NA	NA	NA	NA	NA	NA	NA	NA	NA	NA	NA	NA	ILMN_2737310	7.0448	6.97737	-0.0674231	NA	NA	NA
lncR.3155	ENSMUST00000103371	0.22851	NA	NA	NA	NA	NA	NA	NA	NA	NA	NA	NA	NA	NA	NA	NA	NA	ILMN_2605910	6.70232	6.68158	-0.0207458	NA	NA	NA	NA	NA	NA	NA	NA	NA	NA	NA	NA	A_52_P285508	6.07557	6.13215	0.056583	A_52_P285508	6.44303	6.77266	0.329636	NA	NA	NA	NA	NA	NA	NA
lncR.3426	uc012fmx.1;NR_033604	0.228165	NA	NA	NA	NA	NA	NA	NA	NA	NA	NA	NA	NA	NA	NA	NA	NA	ILMN_1234854	6.87229	6.88947	0.0171737	NA	NA	NA	NA	NA	NA	NA	NA	NA	NA	NA	NA	NA	NA	NA	NA	NA	NA	NA	NA	NA	NA	NA	NA	NA	NA	NA
lncR.380	uc007gwq.1	0.227102	1431884_at	4.04381	3.71684	-0.326975	NA	NA	NA	NA	1422215_at	3.51754	2.04295	-1.47459	1431884_at	3.08393	3.37756	0.293633	NA	NA	NA	NA	NA	NA	NA	NA	NA	NA	NA	NA	1431884_at	3.9628	4.34222	0.379422	NA	NA	NA	NA	NA	NA	NA	NA	NA	NA	NA	NA	NA	NA	NA
lncR.532	ENSMUST00000105048	0.227065	NA	NA	NA	NA	NA	NA	NA	NA	NA	NA	NA	NA	NA	NA	NA	NA	ILMN_1233960	6.93589	6.953	0.0171131	NA	NA	NA	NA	NA	NA	NA	NA	NA	NA	NA	NA	NA	NA	NA	NA	NA	NA	NA	NA	NA	NA	NA	NA	NA	NA	NA
lncR.560	ENSMUST00000128654;uc007icj.1;uc007ick.1;ENSMUST00000156831;ENSMUST00000133948	0.226048	1460515_at	3.52281	3.5293	0.00648723	NA	NA	NA	NA	NA	NA	NA	NA	1460515_at	3.14194	3.10838	-0.0335516	NA	NA	NA	NA	NA	NA	NA	NA	NA	NA	NA	NA	1460515_at	3.55432	3.64485	0.0905238	A_51_P212012	5.89142	5.92275	0.0313309	A_51_P212012	5.83498	5.97538	0.140401	NA	NA	NA	NA	NA	NA	NA
lncR.3404	ENSMUST00000189782	0.225965	NA	NA	NA	NA	NA	NA	NA	NA	NA	NA	NA	NA	NA	NA	NA	NA	ILMN_1257615	6.71092	6.72786	0.0169444	NA	NA	NA	NA	NA	NA	NA	NA	NA	NA	NA	NA	NA	NA	NA	NA	NA	NA	NA	NA	NA	NA	NA	NA	NA	NA	NA
lncR.2753	NR_015582;uc012dwt.1;uc008xpw.2;NR_110363;uc008xpx.2	0.225573	1441180_at	3.77998	4.1398	0.359822	NA	NA	NA	NA	NA	NA	NA	NA	1441180_at	3.0577	3.5367	0.478993	ILMN_1228708	6.83144	6.83616	0.00472799	NA	NA	NA	NA	NA	NA	NA	NA	1441180_at	4.30635	4.42513	0.118781	A_52_P274084;A_52_P115763	5.86972	5.90222	0.032501	A_52_P274084;A_52_P115763	5.96397	5.87108	-0.0928871	NA	NA	NA	NA	NA	NA	NA
lncR.2359	ENSMUST00000047876	0.224766	1441468_at	3.23189	3.34002	0.108135	NA	NA	NA	NA	NA	NA	NA	NA	1441468_at	3.00084	3.02365	0.0228086	NA	NA	NA	NA	NA	NA	NA	NA	NA	NA	NA	NA	1441468_at	3.74491	4.02443	0.27952	NA	NA	NA	NA	NA	NA	NA	NA	NA	NA	NA	NA	NA	NA	NA
lncR.559	ENSMUST00000143311	0.223769	NA	NA	NA	NA	NA	NA	NA	NA	NA	NA	NA	NA	NA	NA	NA	NA	ILMN_1219659	6.792	6.80882	0.0168161	NA	NA	NA	NA	NA	NA	NA	NA	NA	NA	NA	NA	NA	NA	NA	NA	NA	NA	NA	NA	NA	NA	NA	NA	NA	NA	NA
lncR.2814	NR_040432;ENSMUST00000156467	0.22314	1440967_at	5.0978	5.91586	0.818065	NA	NA	NA	NA	NA	NA	NA	NA	1440967_at	3.75082	3.93188	0.181063	NA	NA	NA	NA	NA	NA	NA	NA	NA	NA	NA	NA	1440967_at	5.92391	5.75766	-0.16625	A_51_P479204	6.06935	6.06684	-0.00250819	A_51_P479204	6.79839	6.90685	0.108458	NA	NA	NA	NA	NA	NA	NA
lncR.591	ENSMUST00000143009	0.22293	1430794_at	3.96795	3.98379	0.0158408	NA	NA	NA	NA	NA	NA	NA	NA	1430794_at	3.07047	3.64313	0.57266	ILMN_2628476	6.89317	6.77264	-0.120537	NA	NA	NA	NA	NA	NA	NA	NA	1430794_at	4.04415	4.38115	0.337	NA	NA	NA	NA	NA	NA	NA	NA	NA	NA	NA	NA	NA	NA	NA
lncR.2272	uc012cqy.1;NR_036654	0.222907	NA	NA	NA	NA	NA	NA	NA	NA	NA	NA	NA	NA	NA	NA	NA	NA	NA	NA	NA	NA	NA	NA	NA	NA	NA	NA	NA	NA	NA	NA	NA	NA	NA	NA	NA	NA	NA	NA	NA	NA	NA	NA	NA	NA	160081_at	9.51761	9.56107
lncR.1758	NR_045361;uc029tqk.1	0.222752	1431738_at	3.64557	3.80108	0.155506	NA	NA	NA	NA	NA	NA	NA	NA	1431738_at	3.19038	3.06678	-0.123595	NA	NA	NA	NA	NA	NA	NA	NA	NA	NA	NA	NA	1431738_at	4.02699	4.32034	0.293356	NA	NA	NA	NA	NA	NA	NA	NA	NA	NA	NA	NA	NA	NA	NA
lncR.2069	ENSMUST00000120816	0.222537	NA	NA	NA	NA	NA	NA	NA	NA	NA	NA	NA	NA	NA	NA	NA	NA	ILMN_1220382	6.56005	6.62666	0.066612	NA	NA	NA	NA	NA	NA	NA	NA	NA	NA	NA	NA	NA	NA	NA	NA	NA	NA	NA	NA	NA	NA	NA	NA	160470_at	5.23523	5.10754
lncR.3097	ENSMUST00000187876;NR_110471;NR_110470;NR_110469;ENSMUST00000115107;uc009bfy.1;ENSMUST00000185982;ENSMUST00000188611	0.221795	1460417_at	4.04893	4.22527	0.176341	ILMN_1214368	5.89933	5.877	-0.0223333	1460417_at	2.12498	4.22796	2.10298	1460417_at	4.46699	5.04452	0.577528	ILMN_1214368	6.95398	6.8777	-0.0762865	ILMN_1214368	5.12102	5.16189	0.0408723	ILMN_1214368	5.5436	5.48038	-0.0632141	1460417_at	3.65109	3.84436	0.193266	A_52_P26265	5.93472	5.94936	0.0146371	A_52_P26265	6.09663	6.09532	-0.00130696	ILMN_1214368	7.13651	7.05044	-0.0860608	NA	NA	NA
lncR.1829	ENSMUST00000149574;ENSMUST00000137184	0.221084	1456406_at	5.98163	6.10629	0.124659	NA	NA	NA	NA	NA	NA	NA	NA	1456406_at	4.18587	4.52683	0.340955	ILMN_1251968	6.70379	6.64038	-0.0634108	NA	NA	NA	NA	NA	NA	NA	NA	1456406_at	4.7124	4.79898	0.0865835	A_52_P298165	5.98585	6.08098	0.0951365	A_52_P298165	5.85304	5.99236	0.139316	NA	NA	NA	NA	NA	NA	NA
lncR.2891	NR_040699;uc029vjy.1	0.220822	1431990_at	3.93391	4.06651	0.132598	NA	NA	NA	NA	NA	NA	NA	NA	1431990_at	3.48022	4.04725	0.567023	NA	NA	NA	NA	NA	NA	NA	NA	NA	NA	NA	NA	1431990_at	4.707	4.7362	0.0292012	NA	NA	NA	NA	NA	NA	NA	NA	NA	NA	NA	NA	NA	NA	NA
lncR.1258	uc007vle.1	0.220479	NA	NA	NA	NA	NA	NA	NA	NA	NA	NA	NA	NA	NA	NA	NA	NA	ILMN_1233325	6.77996	6.79641	0.0164512	NA	NA	NA	NA	NA	NA	NA	NA	NA	NA	NA	NA	NA	NA	NA	NA	NA	NA	NA	NA	NA	NA	NA	NA	NA	NA	NA
lncR.3455	NR_033673;uc009iwl.1;ENSMUST00000147064	0.220379	NA	NA	NA	NA	ILMN_3162359	5.65433	5.63433	-0.02	NA	NA	NA	NA	NA	NA	NA	NA	ILMN_3162359	6.79823	6.77421	-0.0240238	ILMN_3162359	5.22497	5.32912	0.104157	ILMN_3162359	5.35402	5.3759	0.0218729	NA	NA	NA	NA	NA	NA	NA	NA	NA	NA	NA	NA	ILMN_3162359	7.02464	6.9444	-0.0802432	NA	NA	NA
lncR.363	uc007fkm.1	0.22023	1442521_at	3.73439	4.10746	0.373072	NA	NA	NA	NA	NA	NA	NA	NA	1442521_at	2.91664	2.99232	0.0756834	NA	NA	NA	NA	NA	NA	NA	NA	NA	NA	NA	NA	1442521_at	3.95015	4.03471	0.0845604	NA	NA	NA	NA	NA	NA	NA	NA	NA	NA	NA	NA	NA	NA	NA
lncR.2133	ENSMUST00000120361	0.219005	NA	NA	NA	NA	NA	NA	NA	NA	NA	NA	NA	NA	NA	NA	NA	NA	NA	NA	NA	NA	NA	NA	NA	NA	NA	NA	NA	NA	NA	NA	NA	NA	A_51_P128304;A_51_P128299	5.91831	6.05967	0.141357	A_51_P128304;A_51_P128299	6.05583	6.05398	-0.00184686	NA	NA	NA	NA	NA	NA	NA
lncR.2290	NR_040543;uc008qqt.2;ENSMUST00000147951;4930406D18;ENSMUST00000152827	0.218765	1445661_at	3.33617	3.47705	0.140882	NA	NA	NA	NA	NA	NA	NA	NA	1445661_at	3.34746	3.75145	0.403982	NA	NA	NA	NA	NA	NA	NA	NA	NA	NA	NA	NA	1445661_at	3.86273	3.89681	0.0340761	NA	NA	NA	NA	NA	NA	NA	NA	NA	NA	NA	NA	NA	NA	NA
lncR.2706	ENSMUST00000138361	0.216454	1443736_at	5.42178	5.23301	-0.188768	NA	NA	NA	NA	NA	NA	NA	NA	1443736_at	3.33575	3.45055	0.114801	NA	NA	NA	NA	NA	NA	NA	NA	NA	NA	NA	NA	1443736_at	4.37424	4.88608	0.511834	NA	NA	NA	NA	NA	NA	NA	NA	NA	NA	NA	NA	NA	NA	NA
lncR.476	ENSMUST00000121729	0.216392	NA	NA	NA	NA	NA	NA	NA	NA	NA	NA	NA	NA	NA	NA	NA	NA	NA	NA	NA	NA	NA	NA	NA	NA	NA	NA	NA	NA	NA	NA	NA	NA	A_52_P335018	5.8662	5.96029	0.0940942	A_52_P335018	5.91779	5.92119	0.00340726	NA	NA	NA	NA	NA	NA	NA
lncR.1607	uc008btg.1;I530025F13;F830021G14	0.216267	1458609_at	2.67417	2.82645	0.152283	NA	NA	NA	NA	NA	NA	NA	NA	1458609_at	3.19957	3.22485	0.0252781	NA	NA	NA	NA	NA	NA	NA	NA	NA	NA	NA	NA	1458609_at	3.29045	3.51086	0.220412	NA	NA	NA	NA	NA	NA	NA	NA	NA	NA	NA	NA	NA	NA	NA
lncR.86	ENSMUST00000186982	0.21436	1426198_at;1426199_x_at	2.96911	2.90205	-0.0670589	NA	NA	NA	NA	1426198_at;1426199_x_at	2.89632	2.65291	-0.243409	1426198_at;1426199_x_at	2.80161	2.88326	0.0816551	ILMN_1225514	6.7274	6.70983	-0.0175681	NA	NA	NA	NA	NA	NA	NA	NA	1426198_at;1426199_x_at	3.5115	3.51434	0.00283609	A_52_P243992	5.87989	6.00398	0.124088	A_52_P243992	6.08784	6.16801	0.08017	NA	NA	NA	NA	NA	NA	NA
lncR.1018	F830002E08;F830112A19	0.2142	NA	NA	NA	NA	NA	NA	NA	NA	NA	NA	NA	NA	NA	NA	NA	NA	NA	NA	NA	NA	NA	NA	NA	NA	NA	NA	NA	NA	NA	NA	NA	NA	A_51_P505595	5.85054	5.87155	0.0210126	A_51_P505595	5.80089	5.82359	0.022697	NA	NA	NA	NA	NA	NA	NA
lncR.466	ENSMUST00000144922	0.213971	NA	NA	NA	NA	NA	NA	NA	NA	NA	NA	NA	NA	NA	NA	NA	NA	ILMN_2453465	6.85499	6.97398	0.118989	NA	NA	NA	NA	NA	NA	NA	NA	NA	NA	NA	NA	A_52_P255188	5.78042	5.76049	-0.0199381	A_52_P255188	5.78849	5.80533	0.0168335	NA	NA	NA	NA	NA	NA	NA
lncR.1463	uc007zlb.1;uc007zlc.1	0.212591	NA	NA	NA	NA	NA	NA	NA	NA	NA	NA	NA	NA	NA	NA	NA	NA	NA	NA	NA	NA	NA	NA	NA	NA	NA	NA	NA	NA	NA	NA	NA	NA	A_52_P140383	5.97625	5.99005	0.0138093	A_52_P140383	5.83299	5.86907	0.0360754	NA	NA	NA	NA	NA	NA	NA
lncR.3018	ENSMUST00000103391	0.211903	NA	NA	NA	NA	NA	NA	NA	NA	NA	NA	NA	NA	NA	NA	NA	NA	ILMN_2674666	7.17875	7.1918	0.0130482	NA	NA	NA	NA	NA	NA	NA	NA	NA	NA	NA	NA	A_51_P305262;A_52_P568475	5.88827	5.87982	-0.00844411	A_51_P305262;A_52_P568475	6.06012	6.13545	0.0753206	NA	NA	NA	NA	NA	NA	NA
lncR.1769	ENSMUST00000150038;ENSMUST00000081739	0.21096	NA	NA	NA	NA	NA	NA	NA	NA	NA	NA	NA	NA	NA	NA	NA	NA	ILMN_1235200	7.02184	7.18172	0.159882	NA	NA	NA	NA	NA	NA	NA	NA	NA	NA	NA	NA	A_51_P304603	5.98277	6.02528	0.042505	A_51_P304603	6.2368	6.01689	-0.219907	NA	NA	NA	NA	NA	NA	NA
lncR.2273	6330578N16	0.20971	1435119_at	4.17525	3.92178	-0.253466	NA	NA	NA	NA	NA	NA	NA	NA	1435119_at	2.95527	3.63721	0.681941	NA	NA	NA	NA	NA	NA	NA	NA	NA	NA	NA	NA	1435119_at	3.66064	3.74504	0.0844041	NA	NA	NA	NA	NA	NA	NA	NA	NA	NA	NA	NA	NA	NA	NA
lncR.1779	uc008gzy.1;ENSMUST00000142712	0.209557	NA	NA	NA	NA	NA	NA	NA	NA	NA	NA	NA	NA	NA	NA	NA	NA	ILMN_2736351	6.6492	6.66413	0.0149272	NA	NA	NA	NA	NA	NA	NA	NA	NA	NA	NA	NA	NA	NA	NA	NA	NA	NA	NA	NA	NA	NA	NA	NA	NA	NA	NA
lncR.2763	uc008xws.1	0.209289	1458742_at	2.94808	3.34023	0.392148	NA	NA	NA	NA	NA	NA	NA	NA	1458742_at	3.40198	3.59707	0.195086	NA	NA	NA	NA	NA	NA	NA	NA	NA	NA	NA	NA	1458742_at	3.42185	3.48555	0.0636922	A_51_P367477	5.9396	5.96264	0.0230356	A_51_P367477	5.90125	5.85906	-0.0421928	NA	NA	NA	NA	NA	NA	NA
lncR.3521	uc009lib.1	0.20738	NA	NA	NA	NA	NA	NA	NA	NA	NA	NA	NA	NA	NA	NA	NA	NA	ILMN_1230920	6.79357	6.80837	0.0148021	NA	NA	NA	NA	NA	NA	NA	NA	NA	NA	NA	NA	NA	NA	NA	NA	NA	NA	NA	NA	NA	NA	NA	NA	NA	NA	NA
lncR.3337	ENSMUST00000118801	0.207069	NA	NA	NA	NA	NA	NA	NA	NA	NA	NA	NA	NA	NA	NA	NA	NA	NA	NA	NA	NA	NA	NA	NA	NA	NA	NA	NA	NA	NA	NA	NA	NA	A_51_P239003	6.01992	6.01974	-0.000175966	A_51_P239003	6.31673	6.41658	0.0998493	NA	NA	NA	NA	NA	NA	NA
lncR.2742	NR_073013	0.206717	NA	NA	NA	NA	NA	NA	NA	NA	NA	NA	NA	NA	NA	NA	NA	NA	ILMN_2671970	6.65246	6.66752	0.0150627	NA	NA	NA	NA	NA	NA	NA	NA	NA	NA	NA	NA	A_51_P220543	5.86431	5.87201	0.00770309	A_51_P220543	5.81881	5.8359	0.0170874	NA	NA	NA	NA	NA	NA	NA
lncR.88	NR_110450;NR_038008;uc007cjn.2;ENSMUST00000181433;A230075B05;ENSMUST00000185678	0.206237	1456988_at	3.71718	4.19399	0.476807	NA	NA	NA	NA	NA	NA	NA	NA	1456988_at	3.05441	2.85761	-0.196795	ILMN_2526515	6.84935	6.89902	0.0496703	NA	NA	NA	NA	NA	NA	NA	NA	1456988_at	4.37809	4.51459	0.136497	NA	NA	NA	NA	NA	NA	NA	NA	NA	NA	NA	NA	97563_f_at	7.12052	6.23062
lncR.1570	ENSMUST00000181584	0.206054	NA	NA	NA	NA	NA	NA	NA	NA	NA	NA	NA	NA	NA	NA	NA	NA	NA	NA	NA	NA	NA	NA	NA	NA	NA	NA	NA	NA	NA	NA	NA	NA	NA	NA	NA	NA	NA	NA	NA	NA	NA	NA	NA	NA	92570_at	6.81292	6.83355
lncR.2386	ENSMUST00000157042;ENSMUST00000190895;ENSMUST00000169286	0.205381	1428048_at	4.27813	4.26719	-0.0109336	NA	NA	NA	NA	1428048_at	4.55982	5.11825	0.55843	1428048_at	4.00426	3.82728	-0.17698	ILMN_2725736	6.92215	6.89264	-0.0295074	NA	NA	NA	NA	NA	NA	NA	NA	1428048_at	5.31661	4.97166	-0.344955	A_52_P608474	7.24474	7.84425	0.599516	A_52_P608474	8.06347	8.93208	0.868614	NA	NA	NA	NA	NA	NA	NA
lncR.3388	NR_045685;uc009gil.1;ENSMUST00000167012;ENSMUST00000122094	0.205206	NA	NA	NA	NA	NA	NA	NA	NA	NA	NA	NA	NA	NA	NA	NA	NA	ILMN_2463706;ILMN_2457640	6.75185	6.76641	0.0145593	NA	NA	NA	NA	NA	NA	NA	NA	NA	NA	NA	NA	NA	NA	NA	NA	NA	NA	NA	NA	NA	NA	NA	NA	NA	NA	NA
lncR.1298	NR_045991;uc007xol.1;ENSMUST00000180490	0.204649	1456421_at	3.62838	3.95898	0.330596	NA	NA	NA	NA	NA	NA	NA	NA	1456421_at	3.96167	4.19381	0.232142	NA	NA	NA	NA	NA	NA	NA	NA	NA	NA	NA	NA	1456421_at	3.78107	3.71465	-0.0664139	NA	NA	NA	NA	NA	NA	NA	NA	NA	NA	NA	NA	NA	NA	NA
lncR.3268	ENSMUST00000122297	0.203872	NA	NA	NA	NA	NA	NA	NA	NA	NA	NA	NA	NA	NA	NA	NA	NA	NA	NA	NA	NA	NA	NA	NA	NA	NA	NA	NA	NA	NA	NA	NA	NA	A_52_P302041	12.0534	12.0472	-0.00616383	A_52_P302041	12.217	12.38	0.162986	NA	NA	NA	NA	NA	NA	NA
lncR.1990	ENSMUST00000120625	0.203541	NA	NA	NA	NA	NA	NA	NA	NA	NA	NA	NA	NA	NA	NA	NA	NA	NA	NA	NA	NA	NA	NA	NA	NA	NA	NA	NA	NA	NA	NA	NA	NA	A_52_P539540	10.6456	11.0056	0.359983	A_52_P539540	11.5171	11.371	-0.146096	NA	NA	NA	NA	NA	NA	NA
lncR.273	NR_045843;uc007eot.1	0.203327	NA	NA	NA	NA	ILMN_2957044	5.91067	5.93833	0.0276667	1448191_at	6.29881	4.66747	-1.63134	NA	NA	NA	NA	ILMN_2957044	6.92735	6.8402	-0.08715	ILMN_2957044	5.51096	5.50144	-0.00952277	ILMN_2957044	5.46521	5.5062	0.0409945	NA	NA	NA	NA	A_52_P779862	5.90265	5.92662	0.0239687	A_52_P779862	5.77811	5.81294	0.0348321	ILMN_2957044	7.08432	7.10095	0.0166266	93099_f_at;101350_g_at;101349_at	7.48142	5.58301
lncR.2313	NR_105029;NR_105030;ENSMUST00000180603	0.202298	1443548_at	2.53838	2.73712	0.198738	NA	NA	NA	NA	NA	NA	NA	NA	1443548_at	2.92168	3.15631	0.234637	NA	NA	NA	NA	NA	NA	NA	NA	NA	NA	NA	NA	1443548_at	3.58457	3.50442	-0.0801464	NA	NA	NA	NA	NA	NA	NA	NA	NA	NA	NA	NA	NA	NA	NA
lncR.1895	ENSMUST00000117500	0.20195	NA	NA	NA	NA	NA	NA	NA	NA	NA	NA	NA	NA	NA	NA	NA	NA	ILMN_1249051	6.84082	6.85506	0.014245	NA	NA	NA	NA	NA	NA	NA	NA	NA	NA	NA	NA	NA	NA	NA	NA	NA	NA	NA	NA	NA	NA	NA	NA	NA	NA	NA
lncR.1548	ENSMUST00000176658	0.201905	NA	NA	NA	NA	NA	NA	NA	NA	NA	NA	NA	NA	NA	NA	NA	NA	NA	NA	NA	NA	NA	NA	NA	NA	NA	NA	NA	NA	NA	NA	NA	NA	A_51_P198453	5.95724	6.03132	0.0740837	A_51_P198453	5.95253	5.95789	0.00536155	NA	NA	NA	NA	NA	NA	NA
lncR.360	ENSMUST00000176240	0.201077	NA	NA	NA	NA	ILMN_3007253	6.02467	6.113	0.0883333	1430694_at	5.96645	4.73321	-1.23324	NA	NA	NA	NA	NA	NA	NA	NA	ILMN_3007253	5.54226	5.49185	-0.050405	ILMN_3007253	5.50912	5.41228	-0.096837	NA	NA	NA	NA	NA	NA	NA	NA	NA	NA	NA	NA	ILMN_3007253	7.15206	7.18388	0.0318194	NA	NA	NA
lncR.2086	ENSMUST00000154296	0.200908	NA	NA	NA	NA	NA	NA	NA	NA	NA	NA	NA	NA	NA	NA	NA	NA	NA	NA	NA	NA	NA	NA	NA	NA	NA	NA	NA	NA	NA	NA	NA	NA	A_52_P1067414	5.8147	5.84214	0.0274456	A_52_P1067414	5.76941	5.78816	0.0187483	NA	NA	NA	NA	NA	NA	NA
lncR.610	NR_040280;uc007jla.1;ENSMUST00000128453	0.200866	NA	NA	NA	NA	NA	NA	NA	NA	NA	NA	NA	NA	NA	NA	NA	NA	ILMN_1248690	6.77143	6.78562	0.0141851	NA	NA	NA	NA	NA	NA	NA	NA	NA	NA	NA	NA	NA	NA	NA	NA	NA	NA	NA	NA	NA	NA	NA	NA	NA	NA	NA
lncR.1377	NR_040374;uc007yuk.1;ENSMUST00000181655	0.199782	NA	NA	NA	NA	NA	NA	NA	NA	NA	NA	NA	NA	NA	NA	NA	NA	ILMN_2743629	6.72489	6.73898	0.01409	NA	NA	NA	NA	NA	NA	NA	NA	NA	NA	NA	NA	NA	NA	NA	NA	NA	NA	NA	NA	NA	NA	NA	NA	NA	NA	NA
lncR.1405	uc007zsu.1	0.198252	1431855_at	3.00723	3.16563	0.158404	NA	NA	NA	NA	NA	NA	NA	NA	1431855_at	3.03867	3.05861	0.0199445	NA	NA	NA	NA	NA	NA	NA	NA	NA	NA	NA	NA	1431855_at	3.44393	3.70933	0.265403	NA	NA	NA	NA	NA	NA	NA	NA	NA	NA	NA	NA	NA	NA	NA
lncR.2127	ENSMUST00000119790	0.197686	NA	NA	NA	NA	NA	NA	NA	NA	NA	NA	NA	NA	NA	NA	NA	NA	NA	NA	NA	NA	NA	NA	NA	NA	NA	NA	NA	NA	NA	NA	NA	NA	NA	NA	NA	NA	NA	NA	NA	NA	NA	NA	NA	NA	100780_at	14.0532	14.0656
lncR.973	ENSMUST00000181043;NR_015587;uc011zce.1;uc007rhl.2;ENSMUST00000180409;ENSMUST00000181508	0.19715	1442579_at	3.51155	3.50149	-0.0100603	NA	NA	NA	NA	NA	NA	NA	NA	1442579_at	3.30051	3.77773	0.477222	ILMN_1229596	6.74191	6.71422	-0.0276934	NA	NA	NA	NA	NA	NA	NA	NA	1442579_at	3.59416	3.67306	0.0789075	A_52_P46056	5.87807	5.94122	0.0631449	A_52_P46056	5.86345	5.82171	-0.0417425	NA	NA	NA	NA	NA	NA	NA
lncR.941	uc007qgn.2;NR_045285;ENSMUST00000163056;ENSMUST00000159595	0.196976	1440436_at	3.74319	3.7341	-0.00908991	NA	NA	NA	NA	NA	NA	NA	NA	1440436_at	3.19636	3.52676	0.330396	ILMN_2729398	6.6955	6.76958	0.0740831	NA	NA	NA	NA	NA	NA	NA	NA	1440436_at	3.69679	3.85779	0.161003	NA	NA	NA	NA	NA	NA	NA	NA	NA	NA	NA	NA	NA	NA	NA
lncR.314	ENSMUST00000183296	0.196535	1426200_at	3.30024	3.36451	0.0642613	NA	NA	NA	NA	1426200_at	5.85837	5.74851	-0.109859	1426200_at	2.9025	3.03862	0.136112	ILMN_2541838	6.81344	6.82685	0.0134102	NA	NA	NA	NA	NA	NA	NA	NA	1426200_at	3.92883	4.13259	0.203759	NA	NA	NA	NA	NA	NA	NA	NA	NA	NA	NA	NA	NA	NA	NA
lncR.2478	ENSMUST00000118337	0.195759	NA	NA	NA	NA	NA	NA	NA	NA	NA	NA	NA	NA	NA	NA	NA	NA	NA	NA	NA	NA	NA	NA	NA	NA	NA	NA	NA	NA	NA	NA	NA	NA	A_52_P288270	6.03215	6.26518	0.233029	A_52_P288270	6.01851	5.96298	-0.0555332	NA	NA	NA	NA	NA	NA	NA
lncR.924	NR_046038;uc029rzh.1;ENSMUST00000156977	0.195191	1431576_at	3.35208	3.46151	0.109437	NA	NA	NA	NA	NA	NA	NA	NA	1431576_at	3.55381	3.45402	-0.0997899	ILMN_2469448	7.89259	7.97179	0.0792082	NA	NA	NA	NA	NA	NA	NA	NA	1431576_at	3.6308	3.84456	0.213759	NA	NA	NA	NA	NA	NA	NA	NA	NA	NA	NA	NA	NA	NA	NA
lncR.2341	uc008pcf.1	0.193927	NA	NA	NA	NA	NA	NA	NA	NA	NA	NA	NA	NA	NA	NA	NA	NA	NA	NA	NA	NA	NA	NA	NA	NA	NA	NA	NA	NA	NA	NA	NA	NA	A_52_P165075	5.90781	6.04905	0.141235	A_52_P165075	5.96375	5.95732	-0.00642845	NA	NA	NA	NA	NA	NA	NA
lncR.2561	ENSMUST00000151896;ENSMUST00000141259	0.193848	1430945_at	4.79369	4.9296	0.135904	NA	NA	NA	NA	NA	NA	NA	NA	1430945_at	3.62377	3.46922	-0.154558	NA	NA	NA	NA	NA	NA	NA	NA	NA	NA	NA	NA	1430945_at	4.24258	4.71101	0.468429	NA	NA	NA	NA	NA	NA	NA	NA	NA	NA	NA	NA	NA	NA	NA
lncR.2009	ENSMUST00000118417	0.193407	NA	NA	NA	NA	NA	NA	NA	NA	NA	NA	NA	NA	NA	NA	NA	NA	NA	NA	NA	NA	NA	NA	NA	NA	NA	NA	NA	NA	NA	NA	NA	NA	A_52_P555089	12.2614	12.4696	0.208269	A_52_P555089	12.313	12.2876	-0.0254703	NA	NA	NA	NA	NA	NA	NA
lncR.3938	ENSMUST00000119757	0.193293	NA	NA	NA	NA	NA	NA	NA	NA	NA	NA	NA	NA	NA	NA	NA	NA	ILMN_2532471	6.80392	6.81723	0.013306	NA	NA	NA	NA	NA	NA	NA	NA	NA	NA	NA	NA	NA	NA	NA	NA	NA	NA	NA	NA	NA	NA	NA	NA	NA	NA	NA
lncR.3090	6330405I24	0.192955	NA	NA	NA	NA	NA	NA	NA	NA	NA	NA	NA	NA	NA	NA	NA	NA	NA	NA	NA	NA	NA	NA	NA	NA	NA	NA	NA	NA	NA	NA	NA	NA	A_51_P147822	7.68177	7.98471	0.302933	A_51_P147822	8.80488	8.68672	-0.118161	NA	NA	NA	NA	NA	NA	NA
lncR.937	uc007qcd.1	0.192913	1458519_at	3.21157	3.19671	-0.0148582	NA	NA	NA	NA	NA	NA	NA	NA	1458519_at	2.89586	3.52559	0.62973	NA	NA	NA	NA	NA	NA	NA	NA	NA	NA	NA	NA	1458519_at	3.44497	3.54291	0.0979433	NA	NA	NA	NA	NA	NA	NA	NA	NA	NA	NA	NA	NA	NA	NA
lncR.995	NR_046023;uc029sdj.1	0.192214	NA	NA	NA	NA	NA	NA	NA	NA	NA	NA	NA	NA	NA	NA	NA	NA	ILMN_1234748	6.63072	6.64396	0.0132383	NA	NA	NA	NA	NA	NA	NA	NA	NA	NA	NA	NA	NA	NA	NA	NA	NA	NA	NA	NA	NA	NA	NA	NA	NA	NA	NA
lncR.489	ENSMUST00000125626;NR_036453;NR_036452;uc007kpl.2;uc007kpk.2;ENSMUST00000141082;ENSMUST00000171408	0.192106	NA	NA	NA	NA	NA	NA	NA	NA	NA	NA	NA	NA	NA	NA	NA	NA	ILMN_1245466	6.84409	6.83569	-0.00839744	NA	NA	NA	NA	NA	NA	NA	NA	NA	NA	NA	NA	A_52_P25170;A_52_P590995	6.04787	6.04366	-0.00421189	A_52_P25170;A_52_P590995	6.25818	6.31145	0.053274	NA	NA	NA	NA	NA	NA	NA
lncR.3721	NR_040739;uc029xfd.1;ENSMUST00000187735	0.191847	1432314_at	3.01021	2.89983	-0.110379	NA	NA	NA	NA	NA	NA	NA	NA	1432314_at	2.95692	3.21378	0.256862	NA	NA	NA	NA	NA	NA	NA	NA	NA	NA	NA	NA	1432314_at	3.38259	3.64935	0.266761	NA	NA	NA	NA	NA	NA	NA	NA	NA	NA	NA	NA	NA	NA	NA
lncR.3514	NR_045473;uc009lda.1;ENSMUST00000190830	0.191711	1447594_at;1447595_x_at	3.02448	3.26893	0.244448	NA	NA	NA	NA	NA	NA	NA	NA	1447594_at;1447595_x_at	2.953	2.92011	-0.0328901	ILMN_2663788	6.69616	6.71136	0.0152003	NA	NA	NA	NA	NA	NA	NA	NA	1447594_at;1447595_x_at	3.42355	3.58803	0.164487	NA	NA	NA	NA	NA	NA	NA	NA	NA	NA	NA	NA	NA	NA	NA
lncR.1110	ENSMUST00000122972	0.191359	NA	NA	NA	NA	NA	NA	NA	NA	NA	NA	NA	NA	NA	NA	NA	NA	NA	NA	NA	NA	NA	NA	NA	NA	NA	NA	NA	NA	NA	NA	NA	NA	A_51_P253143	5.84157	5.84731	0.00573493	A_51_P253143	5.77093	5.82409	0.0531596	NA	NA	NA	NA	NA	NA	NA
lncR.4067	ENSMUST00000120046	0.189817	NA	NA	NA	NA	NA	NA	NA	NA	NA	NA	NA	NA	NA	NA	NA	NA	NA	NA	NA	NA	NA	NA	NA	NA	NA	NA	NA	NA	NA	NA	NA	NA	A_52_P229167	10.6761	10.5779	-0.0981637	A_52_P229167	10.4378	10.7846	0.346753	NA	NA	NA	NA	NA	NA	NA
lncR.950	NR_045061;uc007qms.2;4921525O09	0.189334	1429472_at	3.70549	3.88275	0.177256	NA	NA	NA	NA	NA	NA	NA	NA	1429472_at	3.18082	3.33659	0.155761	ILMN_1222549	6.90817	7.05416	0.145992	NA	NA	NA	NA	NA	NA	NA	NA	1429472_at	4.10346	4.45164	0.348177	A_52_P668206	5.98521	5.89292	-0.0922862	A_52_P668206	6.53595	6.05168	-0.484265	NA	NA	NA	NA	NA	NA	NA
lncR.1841	NR_045778;uc012bjj.1	0.18701	NA	NA	NA	NA	NA	NA	NA	NA	NA	NA	NA	NA	NA	NA	NA	NA	NA	NA	NA	NA	NA	NA	NA	NA	NA	NA	NA	NA	NA	NA	NA	NA	A_52_P577315	5.90468	5.94205	0.0373643	A_52_P577315	5.80852	5.82279	0.0142691	NA	NA	NA	NA	NA	NA	NA
lncR.2563	ENSMUST00000143429	0.186318	NA	NA	NA	NA	NA	NA	NA	NA	NA	NA	NA	NA	NA	NA	NA	NA	NA	NA	NA	NA	NA	NA	NA	NA	NA	NA	NA	NA	NA	NA	NA	NA	A_52_P771867	5.93038	5.90802	-0.0223611	A_52_P771867	6.05099	6.29322	0.242234	NA	NA	NA	NA	NA	NA	NA
lncR.1754	ENSMUST00000181204	0.185481	1432368_at	4.19678	4.21573	0.018947	NA	NA	NA	NA	NA	NA	NA	NA	1432368_at	3.02413	3.27948	0.255351	NA	NA	NA	NA	NA	NA	NA	NA	NA	NA	NA	NA	1432368_at	4.19654	4.37851	0.181967	NA	NA	NA	NA	NA	NA	NA	NA	NA	NA	NA	NA	NA	NA	NA
lncR.2732	uc008xau.1;ENSMUST00000181102	0.184674	NA	NA	NA	NA	NA	NA	NA	NA	NA	NA	NA	NA	NA	NA	NA	NA	ILMN_2574958	6.66827	6.68119	0.0129205	NA	NA	NA	NA	NA	NA	NA	NA	NA	NA	NA	NA	NA	NA	NA	NA	NA	NA	NA	NA	NA	NA	NA	NA	NA	NA	NA
lncR.3967	ENSMUST00000145639;ENSMUST00000148862	0.18352	NA	NA	NA	NA	NA	NA	NA	NA	NA	NA	NA	NA	NA	NA	NA	NA	ILMN_1230828;ILMN_1218012	6.81065	6.80124	-0.00940888	NA	NA	NA	NA	NA	NA	NA	NA	NA	NA	NA	NA	A_51_P143581	5.91826	5.97156	0.0533011	A_51_P143581	5.9131	5.92682	0.0137145	NA	NA	NA	NA	NA	NA	NA
lncR.1213	uc007ube.1	0.181613	NA	NA	NA	NA	NA	NA	NA	NA	NA	NA	NA	NA	NA	NA	NA	NA	NA	NA	NA	NA	NA	NA	NA	NA	NA	NA	NA	NA	NA	NA	NA	NA	A_51_P248613	5.83374	5.865	0.0312533	A_51_P248613	5.76131	5.77725	0.0159413	NA	NA	NA	NA	NA	NA	NA
lncR.3657	NR_105058;uc009nkt.1	0.180118	1441269_at	2.90576	2.95424	0.0484823	NA	NA	NA	NA	NA	NA	NA	NA	1441269_at	3.2464	3.40457	0.158172	NA	NA	NA	NA	NA	NA	NA	NA	NA	NA	NA	NA	1441269_at	3.2059	3.34777	0.141871	NA	NA	NA	NA	NA	NA	NA	NA	NA	NA	NA	NA	NA	NA	NA
lncR.4090	ENSMUST00000119275	0.178234	NA	NA	NA	NA	NA	NA	NA	NA	NA	NA	NA	NA	NA	NA	NA	NA	ILMN_1229602	6.903	6.91519	0.0121929	NA	NA	NA	NA	NA	NA	NA	NA	NA	NA	NA	NA	NA	NA	NA	NA	NA	NA	NA	NA	NA	NA	NA	NA	NA	NA	NA
lncR.1270	NR_040315;NR_108057;uc007vyv.1;uc007vyw.1;ENSMUST00000185477;1700065I16;1700084L08;ENSMUST00000191090	0.178124	1440839_x_at	3.39369	3.69274	0.299049	NA	NA	NA	NA	NA	NA	NA	NA	1440839_x_at	3.15816	3.7191	0.560932	ILMN_2496281	6.81471	6.84004	0.0253207	NA	NA	NA	NA	NA	NA	NA	NA	1440839_x_at	4.02388	4.30682	0.282942	A_52_P13739	6.18813	6.09181	-0.0963191	A_52_P13739	6.39185	6.22046	-0.171393	NA	NA	NA	NA	NA	NA	NA
lncR.1219	ENSMUST00000186010	0.177162	NA	NA	NA	NA	NA	NA	NA	NA	NA	NA	NA	NA	NA	NA	NA	NA	ILMN_1217101	6.63705	6.64853	0.0114838	NA	NA	NA	NA	NA	NA	NA	NA	NA	NA	NA	NA	NA	NA	NA	NA	NA	NA	NA	NA	NA	NA	NA	NA	NA	NA	NA
lncR.1861	NR_045307;uc029tsm.1	0.176616	1431626_at	3.83496	3.86231	0.0273479	NA	NA	NA	NA	NA	NA	NA	NA	1431626_at	2.99745	3.01584	0.0183867	NA	NA	NA	NA	NA	NA	NA	NA	NA	NA	NA	NA	1431626_at	4.19218	4.45728	0.265104	NA	NA	NA	NA	NA	NA	NA	NA	NA	NA	NA	NA	NA	NA	NA
lncR.2398	ENSMUST00000183020	0.176549	NA	NA	NA	NA	NA	NA	NA	NA	NA	NA	NA	NA	NA	NA	NA	NA	NA	NA	NA	NA	NA	NA	NA	NA	NA	NA	NA	NA	NA	NA	NA	NA	A_52_P229210	12.7415	12.9808	0.239354	A_52_P229210	12.8365	12.76	-0.0765448	NA	NA	NA	NA	NA	NA	NA
lncR.1961	ENSMUST00000121437	0.176446	NA	NA	NA	NA	NA	NA	NA	NA	NA	NA	NA	NA	NA	NA	NA	NA	NA	NA	NA	NA	NA	NA	NA	NA	NA	NA	NA	NA	NA	NA	NA	NA	A_51_P343717	6.66387	6.49025	-0.173616	A_51_P343717	7.10128	7.48667	0.38539	NA	NA	NA	NA	NA	NA	NA
lncR.3689	NR_029465	0.176296	NA	NA	NA	NA	NA	NA	NA	NA	NA	NA	NA	NA	NA	NA	NA	NA	NA	NA	NA	NA	NA	NA	NA	NA	NA	NA	NA	NA	NA	NA	NA	NA	A_52_P27056	5.83029	5.92415	0.0938605	A_52_P27056	5.84506	5.84208	-0.00298007	NA	NA	NA	NA	NA	NA	NA
lncR.2936	F630221E23	0.176091	NA	NA	NA	NA	NA	NA	NA	NA	NA	NA	NA	NA	NA	NA	NA	NA	ILMN_2437797	7.21885	7.23025	0.0113964	NA	NA	NA	NA	NA	NA	NA	NA	NA	NA	NA	NA	NA	NA	NA	NA	NA	NA	NA	NA	NA	NA	NA	NA	NA	NA	NA
lncR.1056	NR_045161;uc007rjs.1;ENSMUST00000181054	0.175415	NA	NA	NA	NA	NA	NA	NA	NA	NA	NA	NA	NA	NA	NA	NA	NA	NA	NA	NA	NA	NA	NA	NA	NA	NA	NA	NA	NA	NA	NA	NA	NA	A_52_P137485	5.94566	5.96158	0.0159201	A_52_P137485	5.79597	5.81999	0.0240155	NA	NA	NA	NA	NA	NA	NA
lncR.3464	uc009jht.1	0.175138	1446893_at	4.42376	4.40421	-0.0195427	NA	NA	NA	NA	NA	NA	NA	NA	1446893_at	3.29272	2.98789	-0.304829	ILMN_1243120	6.81456	6.88815	0.0735895	NA	NA	NA	NA	NA	NA	NA	NA	1446893_at	4.28352	4.85375	0.570224	NA	NA	NA	NA	NA	NA	NA	NA	NA	NA	NA	NA	NA	NA	NA
lncR.3815	NR_029474	0.17489	1459230_at	3.31065	3.13587	-0.174788	NA	NA	NA	NA	NA	NA	NA	NA	1459230_at	2.69832	3.63671	0.938391	ILMN_2495956	6.9134	6.73345	-0.179943	NA	NA	NA	NA	NA	NA	NA	NA	1459230_at	3.63066	3.74428	0.113614	A_52_P445746	6.02683	6.13558	0.108747	A_52_P445746	5.99233	6.45236	0.460028	NA	NA	NA	NA	NA	NA	NA
lncR.193	ENSMUST00000186098;NR_015540;uc007byz.2;ENSMUST00000187295;uc007bza.2;ENSMUST00000187011	0.173456	1453652_at;1432390_at	3.97136	4.15105	0.179694	NA	NA	NA	NA	1427616_at	5.37706	4.66745	-0.709612	1453652_at;1432390_at	3.57452	3.4703	-0.104227	NA	NA	NA	NA	NA	NA	NA	NA	NA	NA	NA	NA	1453652_at;1432390_at	4.05578	4.32795	0.272164	A_52_P668219	5.93703	6.07924	0.142213	A_52_P668219	6.08352	6.08991	0.00638642	NA	NA	NA	NA	NA	NA	NA
lncR.2998	ENSMUST00000103310	0.172881	NA	NA	NA	NA	NA	NA	NA	NA	NA	NA	NA	NA	NA	NA	NA	NA	ILMN_2606313	6.87421	6.88506	0.0108436	NA	NA	NA	NA	NA	NA	NA	NA	NA	NA	NA	NA	NA	NA	NA	NA	NA	NA	NA	NA	NA	NA	NA	NA	NA	NA	NA
lncR.989	ENSMUST00000052030	0.172789	NA	NA	NA	NA	NA	NA	NA	NA	NA	NA	NA	NA	NA	NA	NA	NA	NA	NA	NA	NA	NA	NA	NA	NA	NA	NA	NA	NA	NA	NA	NA	NA	NA	NA	NA	NA	NA	NA	NA	NA	NA	NA	NA	NA	92927_at	6.15959	6.16589
lncR.617	ENSMUST00000092925;ENSMUST00000140414	0.171912	NA	NA	NA	NA	NA	NA	NA	NA	NA	NA	NA	NA	NA	NA	NA	NA	NA	NA	NA	NA	NA	NA	NA	NA	NA	NA	NA	NA	NA	NA	NA	NA	A_51_P411415	5.82204	5.83238	0.0103404	A_51_P411415	5.96873	6.00227	0.0335418	NA	NA	NA	NA	NA	NA	NA
lncR.1645	uc008dnm.1;ENSMUST00000160562	0.171887	NA	NA	NA	NA	NA	NA	NA	NA	NA	NA	NA	NA	NA	NA	NA	NA	NA	NA	NA	NA	NA	NA	NA	NA	NA	NA	NA	NA	NA	NA	NA	NA	A_52_P30478;A_52_P269294	5.87805	5.88499	0.00693749	A_52_P30478;A_52_P269294	5.85893	5.90123	0.0423072	NA	NA	NA	NA	NA	NA	NA
lncR.2439	ENSMUST00000117335	0.171812	NA	NA	NA	NA	NA	NA	NA	NA	NA	NA	NA	NA	NA	NA	NA	NA	ILMN_1225088	6.66567	6.67646	0.0107945	NA	NA	NA	NA	NA	NA	NA	NA	NA	NA	NA	NA	NA	NA	NA	NA	NA	NA	NA	NA	NA	NA	NA	NA	NA	NA	NA
lncR.2625	ENSMUST00000121413	0.170897	NA	NA	NA	NA	NA	NA	NA	NA	NA	NA	NA	NA	NA	NA	NA	NA	NA	NA	NA	NA	NA	NA	NA	NA	NA	NA	NA	NA	NA	NA	NA	NA	A_51_P108173	9.8476	9.79006	-0.0575345	A_51_P108173	10.0516	10.3323	0.280669	NA	NA	NA	NA	NA	NA	NA
lncR.2780	ENSMUST00000174528	0.170378	1459287_at	3.97306	4.05702	0.0839623	NA	NA	NA	NA	NA	NA	NA	NA	1459287_at	3.2426	3.7193	0.476695	NA	NA	NA	NA	NA	NA	NA	NA	NA	NA	NA	NA	1459287_at	3.80953	3.90699	0.0974583	NA	NA	NA	NA	NA	NA	NA	NA	NA	NA	NA	NA	NA	NA	NA
lncR.2988	uc009cfg.1;ENSMUST00000181304	0.170267	1440661_at	2.95379	3.15059	0.196804	NA	NA	NA	NA	NA	NA	NA	NA	1440661_at	3.15924	3.3454	0.186155	ILMN_1223280;ILMN_1230689	7.16473	7.12603	-0.038704	NA	NA	NA	NA	NA	NA	NA	NA	1440661_at	3.9178	4.01763	0.0998346	A_52_P105458	6.08217	6.02213	-0.0600377	A_52_P105458	6.42876	6.63666	0.2079	NA	NA	NA	NA	NA	NA	NA
lncR.2426	9630012D08;ENSMUST00000144350	0.169354	1439303_at	3.02372	3.20469	0.180963	NA	NA	NA	NA	NA	NA	NA	NA	1439303_at	2.77714	2.98806	0.21092	NA	NA	NA	NA	NA	NA	NA	NA	NA	NA	NA	NA	1439303_at	3.48655	3.59832	0.111762	NA	NA	NA	NA	NA	NA	NA	NA	NA	NA	NA	NA	NA	NA	NA
lncR.1992	NR_040371;ENSMUST00000144178	0.169285	NA	NA	NA	NA	NA	NA	NA	NA	NA	NA	NA	NA	NA	NA	NA	NA	NA	NA	NA	NA	NA	NA	NA	NA	NA	NA	NA	NA	NA	NA	NA	NA	A_52_P835189	6.3087	6.52427	0.215567	A_52_P835189	6.23252	6.17354	-0.0589782	NA	NA	NA	NA	NA	NA	NA
lncR.3534	ENSMUST00000146654	0.169121	NA	NA	NA	NA	NA	NA	NA	NA	NA	NA	NA	NA	NA	NA	NA	NA	NA	NA	NA	NA	NA	NA	NA	NA	NA	NA	NA	NA	NA	NA	NA	NA	A_51_P488960	5.89094	5.96866	0.0777194	A_51_P488960	5.81253	5.81153	-0.000995558	NA	NA	NA	NA	NA	NA	NA
lncR.2399	NR_036456	0.167983	1458484_at	3.46389	3.64512	0.181236	NA	NA	NA	NA	NA	NA	NA	NA	1458484_at	3.37631	3.61087	0.234562	ILMN_2643900	6.82158	6.64466	-0.176921	NA	NA	NA	NA	NA	NA	NA	NA	1458484_at	4.12304	4.36286	0.239818	A_52_P366958	5.85139	5.80425	-0.0471342	A_52_P366958	5.78196	5.85382	0.0718571	NA	NA	NA	NA	NA	NA	NA
lncR.3641	ENSMUST00000168442	0.167542	NA	NA	NA	NA	NA	NA	NA	NA	NA	NA	NA	NA	NA	NA	NA	NA	ILMN_1234665	7.01133	7.02156	0.0102272	NA	NA	NA	NA	NA	NA	NA	NA	NA	NA	NA	NA	NA	NA	NA	NA	NA	NA	NA	NA	NA	NA	NA	NA	NA	NA	NA
lncR.3545	ENSMUST00000161007	0.167407	NA	NA	NA	NA	NA	NA	NA	NA	NA	NA	NA	NA	NA	NA	NA	NA	NA	NA	NA	NA	NA	NA	NA	NA	NA	NA	NA	NA	NA	NA	NA	NA	A_52_P524912	5.99659	6.06209	0.0655025	A_52_P524912	6.4262	6.42815	0.00194606	NA	NA	NA	NA	NA	NA	NA
lncR.2135	ENSMUST00000120755	0.167365	NA	NA	NA	NA	NA	NA	NA	NA	NA	NA	NA	NA	NA	NA	NA	NA	NA	NA	NA	NA	NA	NA	NA	NA	NA	NA	NA	NA	NA	NA	NA	NA	A_51_P143418	5.95026	6.01672	0.0664613	A_51_P143418	6.478	6.47966	0.00166732	NA	NA	NA	NA	NA	NA	NA
lncR.3474	ENSMUST00000181984	0.167098	1440763_at	4.68959	4.97372	0.284121	NA	NA	NA	NA	NA	NA	NA	NA	1440763_at	3.86576	3.79634	-0.0694189	NA	NA	NA	NA	NA	NA	NA	NA	NA	NA	NA	NA	1440763_at	4.1054	4.34706	0.241662	NA	NA	NA	NA	NA	NA	NA	NA	NA	NA	NA	NA	NA	NA	NA
lncR.3346	ENSMUST00000191155;ENSMUST00000065310	0.166475	NA	NA	NA	NA	NA	NA	NA	NA	NA	NA	NA	NA	NA	NA	NA	NA	ILMN_1237380	6.74189	6.75197	0.01008	NA	NA	NA	NA	NA	NA	NA	NA	NA	NA	NA	NA	NA	NA	NA	NA	NA	NA	NA	NA	NA	NA	NA	NA	NA	NA	NA
lncR.2778	ENSMUST00000173738	0.165614	1458356_at	4.67539	4.80574	0.130354	NA	NA	NA	NA	NA	NA	NA	NA	1458356_at	3.5451	3.22477	-0.320329	NA	NA	NA	NA	NA	NA	NA	NA	NA	NA	NA	NA	1458356_at	3.9706	4.47531	0.504712	NA	NA	NA	NA	NA	NA	NA	NA	NA	NA	NA	NA	NA	NA	NA
lncR.1222	ENSMUST00000183642	0.16541	NA	NA	NA	NA	NA	NA	NA	NA	NA	NA	NA	NA	NA	NA	NA	NA	ILMN_1219873	6.87706	6.88697	0.00991535	NA	NA	NA	NA	NA	NA	NA	NA	NA	NA	NA	NA	NA	NA	NA	NA	NA	NA	NA	NA	NA	NA	NA	NA	NA	NA	NA
lncR.2884	ENSMUST00000057889	0.165363	1431852_at	3.80404	3.87993	0.0758898	NA	NA	NA	NA	NA	NA	NA	NA	1431852_at	3.34949	3.47464	0.125149	NA	NA	NA	NA	NA	NA	NA	NA	NA	NA	NA	NA	1431852_at	4.18854	4.24359	0.0550479	A_52_P447161	6.01513	6.13308	0.11795	A_52_P447161	6.04083	6.20694	0.166118	NA	NA	NA	NA	NA	NA	NA
lncR.1853	NR_040299;NR_040298;uc008hij.2;uc008hik.2;A530027E16;I920061J03	0.16506	1431806_at	4.23097	4.29745	0.0664835	NA	NA	NA	NA	NA	NA	NA	NA	1431806_at	3.39262	3.7624	0.369776	NA	NA	NA	NA	NA	NA	NA	NA	NA	NA	NA	NA	1431806_at	4.57241	5.01388	0.441478	A_51_P480020	5.99715	5.9359	-0.0612529	A_51_P480020	6.1119	6.08117	-0.0307305	NA	NA	NA	NA	NA	NA	NA
lncR.1977	ENSMUST00000120021	0.16506	NA	NA	NA	NA	NA	NA	NA	NA	NA	NA	NA	NA	NA	NA	NA	NA	NA	NA	NA	NA	NA	NA	NA	NA	NA	NA	NA	NA	NA	NA	NA	NA	A_51_P361348	5.85087	5.84071	-0.0101583	A_51_P361348	5.95172	6.09582	0.144102	NA	NA	NA	NA	NA	NA	NA
lncR.629	ENSMUST00000145158	0.165051	NA	NA	NA	NA	NA	NA	NA	NA	NA	NA	NA	NA	NA	NA	NA	NA	NA	NA	NA	NA	NA	NA	NA	NA	NA	NA	NA	NA	NA	NA	NA	NA	A_52_P459900	6.23453	6.23473	0.000194078	A_52_P459900	6.55523	6.61165	0.0564227	NA	NA	NA	NA	NA	NA	NA
lncR.2229	uc008obw.1;ENSMUST00000180625	0.164765	1440897_at	2.9243	2.93777	0.0134729	NA	NA	NA	NA	NA	NA	NA	NA	1440897_at	3.58209	3.67595	0.0938619	NA	NA	NA	NA	NA	NA	NA	NA	NA	NA	NA	NA	1440897_at	3.48282	3.76641	0.283587	NA	NA	NA	NA	NA	NA	NA	NA	NA	NA	NA	NA	NA	NA	NA
lncR.4113	ENSMUST00000187181	0.164344	NA	NA	NA	NA	NA	NA	NA	NA	NA	NA	NA	NA	NA	NA	NA	NA	ILMN_2573912	6.82858	6.83848	0.00990552	NA	NA	NA	NA	NA	NA	NA	NA	NA	NA	NA	NA	NA	NA	NA	NA	NA	NA	NA	NA	NA	NA	NA	NA	NA	NA	NA
lncR.2507	ENSMUST00000128518	0.16382	NA	NA	NA	NA	ILMN_2883392	14.437	14.102	-0.335	NA	NA	NA	NA	NA	NA	NA	NA	NA	NA	NA	NA	ILMN_2883392	12.9736	13.2479	0.274323	ILMN_2883392	10.8543	10.9555	0.101193	NA	NA	NA	NA	NA	NA	NA	NA	NA	NA	NA	NA	ILMN_2883392	12.8147	12.6203	-0.194378	NA	NA	NA
lncR.15	ENSMUST00000191364	0.163685	NA	NA	NA	NA	NA	NA	NA	NA	NA	NA	NA	NA	NA	NA	NA	NA	NA	NA	NA	NA	NA	NA	NA	NA	NA	NA	NA	NA	NA	NA	NA	NA	A_52_P20145	5.87801	5.87166	-0.00634463	A_52_P20145	5.92315	6.01743	0.0942798	NA	NA	NA	NA	NA	NA	NA
lncR.3884	ENSMUST00000180109	0.161512	NA	NA	NA	NA	NA	NA	NA	NA	NA	NA	NA	NA	NA	NA	NA	NA	NA	NA	NA	NA	NA	NA	NA	NA	NA	NA	NA	NA	NA	NA	NA	NA	A_52_P371971;A_52_P378181	5.92878	5.96099	0.0322053	A_52_P371971;A_52_P378181	6.04327	6.05681	0.0135401	NA	NA	NA	NA	NA	NA	NA
lncR.103	NR_040455;uc029qto.1	0.160519	1454185_at	5.16316	5.15242	-0.010741	ILMN_2936906	5.79467	5.80133	0.00666667	NA	NA	NA	NA	1454185_at	3.07267	3.24391	0.171239	NA	NA	NA	NA	ILMN_2936906	5.14568	5.26303	0.117357	ILMN_2936906	5.4243	5.35918	-0.0651228	1454185_at	4.40177	4.8166	0.414824	NA	NA	NA	NA	NA	NA	NA	NA	ILMN_2936906	7.02625	6.97635	-0.0499012	NA	NA	NA
lncR.2249	NR_040595;4930419B11;4930419G24;ENSMUST00000125494	0.159728	1432343_at	4.60949	4.37408	-0.235412	NA	NA	NA	NA	NA	NA	NA	NA	1432343_at	3.82172	4.09353	0.271815	NA	NA	NA	NA	NA	NA	NA	NA	NA	NA	NA	NA	1432343_at	4.96192	5.37586	0.413932	A_52_P45823	5.83723	5.8494	0.0121715	A_52_P45823	5.76387	5.79172	0.0278433	NA	NA	NA	NA	NA	NA	NA
lncR.3739	ENSMUST00000143956;ENSMUST00000150953	0.159216	1458890_at	3.66678	3.85099	0.184213	NA	NA	NA	NA	NA	NA	NA	NA	1458890_at	2.95429	3.16896	0.214669	NA	NA	NA	NA	NA	NA	NA	NA	NA	NA	NA	NA	1458890_at	4.08538	4.19065	0.105272	NA	NA	NA	NA	NA	NA	NA	NA	NA	NA	NA	NA	NA	NA	NA
lncR.3123	ENSMUST00000103328	0.15882	NA	NA	NA	NA	NA	NA	NA	NA	NA	NA	NA	NA	NA	NA	NA	NA	NA	NA	NA	NA	NA	NA	NA	NA	NA	NA	NA	NA	NA	NA	NA	NA	A_52_P560578;A_52_P1190151	5.88616	5.8758	-0.0103631	A_52_P560578;A_52_P1190151	5.81406	5.92095	0.106891	NA	NA	NA	NA	102155_f_at;102157_f_at	4.64248	4.43319
lncR.1486	uc008akv.1;NR_077216;NR_077217	0.158653	1442754_at	2.8232	3.00286	0.179663	NA	NA	NA	NA	NA	NA	NA	NA	1442754_at	3.05746	3.05508	-0.00238886	NA	NA	NA	NA	NA	NA	NA	NA	NA	NA	NA	NA	1442754_at	3.48647	3.65161	0.165134	NA	NA	NA	NA	NA	NA	NA	NA	NA	NA	NA	NA	NA	NA	NA
lncR.1184	uc007shm.1;uc007shn.1	0.158566	NA	NA	NA	NA	NA	NA	NA	NA	NA	NA	NA	NA	NA	NA	NA	NA	NA	NA	NA	NA	NA	NA	NA	NA	NA	NA	NA	NA	NA	NA	NA	NA	A_52_P316749	5.9179	5.91181	-0.00608733	A_52_P316749	5.94125	6.02551	0.0842588	NA	NA	NA	NA	NA	NA	NA
lncR.1537	ENSMUST00000182867	0.158554	NA	NA	NA	NA	NA	NA	NA	NA	NA	NA	NA	NA	NA	NA	NA	NA	NA	NA	NA	NA	NA	NA	NA	NA	NA	NA	NA	NA	NA	NA	NA	NA	A_52_P272145	5.87234	5.87761	0.00527165	A_52_P272145	5.85842	5.90023	0.0418093	NA	NA	NA	NA	NA	NA	NA
lncR.209	ENSMUST00000120499	0.157723	1437134_at	4.43091	5.07153	0.640621	NA	NA	NA	NA	1437134_at	6.21684	5.10958	-1.10725	1437134_at	3.11525	3.23796	0.122712	NA	NA	NA	NA	NA	NA	NA	NA	NA	NA	NA	NA	1437134_at	4.6161	4.5506	-0.0655045	NA	NA	NA	NA	NA	NA	NA	NA	NA	NA	NA	NA	NA	NA	NA
lncR.2234	NR_002846;ENSMUST00000151472;ENSMUST00000150276;ENSMUST00000143738	0.156843	1427788_at	3.80553	3.90967	0.10414	NA	NA	NA	NA	1427788_at	2.83239	3.95197	1.11958	1427788_at	3.1827	3.12408	-0.0586192	ILMN_2493616	6.9515	7.19554	0.244032	NA	NA	NA	NA	NA	NA	NA	NA	1427788_at	3.91965	3.88532	-0.0343293	NA	NA	NA	NA	NA	NA	NA	NA	NA	NA	NA	NA	NA	NA	NA
lncR.4030	ENSMUST00000118416	0.156347	NA	NA	NA	NA	NA	NA	NA	NA	NA	NA	NA	NA	NA	NA	NA	NA	NA	NA	NA	NA	NA	NA	NA	NA	NA	NA	NA	NA	NA	NA	NA	NA	NA	NA	NA	NA	NA	NA	NA	NA	NA	NA	NA	NA	160310_at	9.13637	9.13006
lncR.1468	NR_040573;uc007zsa.1;ENSMUST00000190908;ENSMUST00000190317	0.15624	NA	NA	NA	NA	NA	NA	NA	NA	NA	NA	NA	NA	NA	NA	NA	NA	NA	NA	NA	NA	NA	NA	NA	NA	NA	NA	NA	NA	NA	NA	NA	NA	A_52_P119007	5.9565	6.02311	0.0666147	A_52_P119007	5.80993	5.80927	-0.000655788	NA	NA	NA	NA	NA	NA	NA
lncR.3127	ENSMUST00000103333	0.155715	NA	NA	NA	NA	NA	NA	NA	NA	NA	NA	NA	NA	NA	NA	NA	NA	ILMN_1239596	6.70223	6.68225	-0.0199831	NA	NA	NA	NA	NA	NA	NA	NA	NA	NA	NA	NA	A_52_P265556	5.90601	5.96058	0.0545698	A_52_P265556	5.97471	6.0252	0.0504865	NA	NA	NA	NA	94725_f_at	8.32951	8.58944
lncR.2285	NR_045872;uc008qlw.1	0.154942	1442246_at	4.56383	4.91761	0.353784	NA	NA	NA	NA	NA	NA	NA	NA	1442246_at	3.72285	3.91753	0.194677	NA	NA	NA	NA	NA	NA	NA	NA	NA	NA	NA	NA	1442246_at	4.14727	4.1237	-0.0235632	NA	NA	NA	NA	NA	NA	NA	NA	NA	NA	NA	NA	NA	NA	NA
lncR.2442	NR_045765;uc008sbt.2;ENSMUST00000151122	0.154825	NA	NA	NA	NA	NA	NA	NA	NA	NA	NA	NA	NA	NA	NA	NA	NA	NA	NA	NA	NA	NA	NA	NA	NA	NA	NA	NA	NA	NA	NA	NA	NA	A_52_P219704	5.90788	5.89411	-0.0137753	A_52_P219704	5.96712	6.13221	0.165088	NA	NA	NA	NA	NA	NA	NA
lncR.3260	ENSMUST00000185511	0.154571	NA	NA	NA	NA	NA	NA	NA	NA	NA	NA	NA	NA	NA	NA	NA	NA	NA	NA	NA	NA	NA	NA	NA	NA	NA	NA	NA	NA	NA	NA	NA	NA	A_52_P87553	7.89537	7.9105	0.0151345	A_52_P87553	7.75635	7.7767	0.020355	NA	NA	NA	NA	NA	NA	NA
lncR.687	ENSMUST00000129379	0.154393	1452491_at	4.02898	4.16217	0.133185	NA	NA	NA	NA	1452491_at	3.79428	3.65566	-0.13862	1452491_at	3.98882	3.99936	0.0105346	NA	NA	NA	NA	NA	NA	NA	NA	NA	NA	NA	NA	1452491_at	3.72449	3.98645	0.261964	A_51_P481550	5.95776	5.91595	-0.0418026	A_51_P481550	6.01107	5.96232	-0.0487506	NA	NA	NA	NA	NA	NA	NA
lncR.3197	ENSMUST00000118191	0.153716	NA	NA	NA	NA	NA	NA	NA	NA	NA	NA	NA	NA	NA	NA	NA	NA	ILMN_1239076	7.1461	7.15488	0.00877348	NA	NA	NA	NA	NA	NA	NA	NA	NA	NA	NA	NA	NA	NA	NA	NA	NA	NA	NA	NA	NA	NA	NA	NA	NA	NA	NA
lncR.2344	uc008peh.1	0.152656	NA	NA	NA	NA	NA	NA	NA	NA	NA	NA	NA	NA	NA	NA	NA	NA	ILMN_2528489	6.6481	6.65687	0.00876922	NA	NA	NA	NA	NA	NA	NA	NA	NA	NA	NA	NA	NA	NA	NA	NA	NA	NA	NA	NA	NA	NA	NA	NA	NA	NA	NA
lncR.1445	F830003O07	0.152531	NA	NA	NA	NA	NA	NA	NA	NA	NA	NA	NA	NA	NA	NA	NA	NA	NA	NA	NA	NA	NA	NA	NA	NA	NA	NA	NA	NA	NA	NA	NA	NA	A_52_P1148742	5.90315	5.90189	-0.00125606	A_52_P1148742	5.78175	5.84006	0.0583047	NA	NA	NA	NA	NA	NA	NA
lncR.188	ENSMUST00000188323	0.151578	NA	NA	NA	NA	NA	NA	NA	NA	NA	NA	NA	NA	NA	NA	NA	NA	NA	NA	NA	NA	NA	NA	NA	NA	NA	NA	NA	NA	NA	NA	NA	NA	A_51_P493437	5.82108	5.82854	0.00746109	A_51_P493437	5.75447	5.78969	0.0352228	NA	NA	NA	NA	NA	NA	NA
lncR.3139	ENSMUST00000103351	0.151252	NA	NA	NA	NA	NA	NA	NA	NA	NA	NA	NA	NA	NA	NA	NA	NA	ILMN_2651595	6.5734	6.70368	0.130279	NA	NA	NA	NA	NA	NA	NA	NA	NA	NA	NA	NA	A_52_P582068	5.92638	5.924	-0.00237513	A_52_P582068	6.04736	6.0226	-0.0247599	NA	NA	NA	NA	NA	NA	NA
lncR.3654	NR_002928;uc009nih.2	0.150313	NA	NA	NA	NA	ILMN_2924969	6.80833	6.82233	0.014	NA	NA	NA	NA	NA	NA	NA	NA	ILMN_2924969	7.54885	7.6718	0.122948	ILMN_2924969	6.59842	6.71836	0.119937	ILMN_2924969	5.53961	5.45248	-0.0871295	NA	NA	NA	NA	A_51_P118223	9.73061	9.75856	0.0279534	A_51_P118223	9.91158	10.0637	0.152075	ILMN_2924969	7.55085	7.46363	-0.0872232	NA	NA	NA
lncR.1962	ENSMUST00000121619	0.150068	NA	NA	NA	NA	NA	NA	NA	NA	NA	NA	NA	NA	NA	NA	NA	NA	NA	NA	NA	NA	NA	NA	NA	NA	NA	NA	NA	NA	NA	NA	NA	NA	A_51_P504879	5.93331	5.91034	-0.0229738	A_51_P504879	6.27233	6.48457	0.212244	NA	NA	NA	NA	NA	NA	NA
lncR.1819	NR_045308;uc029ttc.1;ENSMUST00000190204	0.149458	1431912_at	3.99099	3.71951	-0.271474	NA	NA	NA	NA	NA	NA	NA	NA	1431912_at	2.98053	3.23321	0.252684	NA	NA	NA	NA	NA	NA	NA	NA	NA	NA	NA	NA	1431912_at	4.42129	4.73371	0.312417	NA	NA	NA	NA	NA	NA	NA	NA	NA	NA	NA	NA	NA	NA	NA
lncR.2251	ENSMUST00000173845;ENSMUST00000172935;NR_015580;uc012cor.1;ENSMUST00000163261;ENSMUST00000173365;uc029ukx.1;ENSMUST00000170492;ENSMUST00000174136;uc029uky.1;uc029ukz.1;ENSMUST00000168995;ENSMUST00000174087;ENSMUST00000122581;ENSMUST00000172703;ENSMUST00000173276;ENSMUST00000173431	0.149211	1460587_at	2.65682	2.70523	0.0484054	NA	NA	NA	NA	NA	NA	NA	NA	1460587_at	3.01801	3.06023	0.0422177	ILMN_1246610;ILMN_2768945	6.71387	6.74349	0.0296175	NA	NA	NA	NA	NA	NA	NA	NA	1460587_at	3.59486	3.66767	0.072815	A_52_P48853;A_52_P568001;A_52_P389324	5.93526	6.06156	0.126297	A_52_P48853;A_52_P568001;A_52_P389324	6.09001	6.01751	-0.072499	NA	NA	NA	NA	NA	NA	NA
[truncated: 2,550 more rows]
[truncated: 1 more columns]
