# Supplementary material for: Expression and regulation of long noncoding RNAs in TLR4 signaling in mouse macrophages
Source: BMC Genomics. 2015 Feb 5;16(1):45. doi: 10.1186/s12864-015-1270-5 (PMC4320810; doi:10.1186/s12864-015-1270-5)
Supplement: Additional file 10: Table S9. — The expression profile of protein-coding genes in BMDMs integrated from the microarray datasets. [file 12864_2015_1270_MOESM10_ESM.xlsx]

## Sheet: All coding genes
Gene_Name	Gene_Acc(s)	Aggegated_Rank_Score	GSE14769:probe_ID	GSE14769:WT	GSE14769:LPS	GSE14769:logFC	GSE21764:probe_ID	GSE21764:WT	GSE21764:LPS	GSE21764:logFC	GSE22223:probe_ID	GSE22223:WT	GSE22223:LPS	GSE22223:logFC	GSE23306:probe_ID	GSE23306:WT	GSE23306:LPS	GSE23306:logFC	GSE24792:probe_ID	GSE24792:WT	GSE24792:LPS	GSE24792:logFC	GSE27112:probe_ID	GSE27112:WT	GSE27112:LPS	GSE27112:logFC	GSE39922:probe_ID	GSE39922:WT	GSE39922:LPS	GSE39922:logFC	GSE8621:probe_ID	GSE8621:WT	GSE8621:LPS	GSE8621:logFC	GSE20210:probe_ID	GSE20210:WT	GSE20210:LPS	GSE20210:logFC	GSE21895:probe_ID	GSE21895:WT	GSE21895:LPS	GSE21895:logFC	GSE53810:probe_ID	GSE53810:WT	GSE53810:LPS	GSE53810:logFC	GSE5589:probe_ID	GSE5589:WT	GSE5589:LPS
2014-03-01	ENSMUST00000152320;ENSMUST00000110258;ENSMUST00000110256;ENSMUST00000155804;NM_001166372;uc009lvj.2;uc009lvk.2;ENSMUST00000110255;NM_175188;uc009lvl.2;ENSMUST00000110259;ENSMUST00000072482;ENSMUST00000178982;ENSMUST00000098708;ENSMUST00000039540;NM_001166375;uc009lvn.2;uc009lvm.2;ENSMUST00000110253	2.18404	1431367_at;1440209_at;1434955_at	5.43502	7.09231	1.65729	ILMN_2918981;ILMN_2918977	7.56067	7.80017	0.2395	NA	NA	NA	NA	1431367_at;1440209_at;1434955_at	8.07208	8.08706	0.0149782	ILMN_2918981;ILMN_2918977	7.46758	7.53148	0.0638994	ILMN_2918981;ILMN_2918977	5.83245	5.85755	0.0251019	ILMN_2918981;ILMN_2918977	5.87796	5.93643	0.0584717	1431367_at;1440209_at;1434955_at	6.83805	7.28413	0.446082	A_51_P121031;A_52_P64538	8.59408	8.88906	0.294973	A_51_P121031;A_52_P64538	9.50281	10.4889	0.986137	ILMN_2918981;ILMN_2918977	7.61113	7.83218	0.221053	NA	NA	NA
2014-03-01	NM_001290273;NM_001081361;uc007dyo.1;uc007dyp.1;ENSMUST00000048462;ENSMUST00000110992;ENSMUST00000189492	0.3135	1428005_at;1446074_at	4.18938	4.08983	-0.0995477	NA	NA	NA	NA	1428005_at	3.50838	5.04304	1.53466	1428005_at;1446074_at	3.17249	3.62381	0.451319	ILMN_1246673	6.76688	6.86069	0.0938185	NA	NA	NA	NA	NA	NA	NA	NA	1428005_at;1446074_at	4.13984	4.28252	0.14268	A_51_P454696	6.05869	6.0202	-0.038489	A_51_P454696	6.39663	6.20442	-0.192205	NA	NA	NA	NA	NA	NA	NA
2014-03-02	NM_133684;uc007dyq.1;ENSMUST00000068725;ENSMUST00000161359;ENSMUST00000161341;ENSMUST00000162261;ENSMUST00000160318;ENSMUST00000162866;ENSMUST00000159293;ENSMUST00000161821;ENSMUST00000162501;uc007dyr.1;ENSMUST00000160982	-0.817927	1416766_at	9.37617	9.45227	0.076095	ILMN_2602195;ILMN_2970788	5.9445	6.01117	0.0666667	1416766_at	10.7424	10.5235	-0.218854	1416766_at	9.54432	9.76904	0.224725	ILMN_1249857;ILMN_2602195;ILMN_2970788	6.94208	6.8942	-0.0478874	ILMN_2602195;ILMN_2970788	5.3252	5.43771	0.112503	ILMN_2602195;ILMN_2970788	5.36548	5.34031	-0.0251772	1416766_at	10.1457	9.34328	-0.802379	A_52_P457100;A_51_P334019;A_52_P661731;A_52_P661722	12.5462	12.3336	-0.212569	A_52_P457100;A_51_P334019;A_52_P661731;A_52_P661722	12.6097	12.6199	0.01021	ILMN_2602195;ILMN_2970788	7.09553	7.0532	-0.0423354	100633_at	10.2912	8.64398
2014-03-03	NM_177115;uc008eyv.1;ENSMUST00000102912;ENSMUST00000035278;uc008eyw.1;ENSMUST00000153044	-0.542034	1430918_at	3.07247	3.01815	-0.054325	ILMN_2939951	5.801	5.791	-0.01	NA	NA	NA	NA	1430918_at	3.40526	3.10198	-0.303278	ILMN_2939951	6.79255	6.75336	-0.0391973	ILMN_2939951	5.08321	4.95884	-0.124371	ILMN_2939951	5.23548	5.2724	0.0369134	1430918_at	3.56182	3.63991	0.0780851	A_52_P158997;A_52_P148764	6.49746	6.47994	-0.017523	A_52_P158997;A_52_P148764	7.66403	6.66098	-1.00305	ILMN_2939951	7.03564	7.01136	-0.024276	NA	NA	NA
2014-03-04	uc007bkn.1;NM_001045533;ENSMUST00000047786	0.502325	1441223_at	4.36961	4.72682	0.357217	ILMN_2793827;ILMN_1227882	5.8215	5.80933	-0.0121667	NA	NA	NA	NA	1441223_at	3.43325	3.48854	0.0552872	ILMN_2793827;ILMN_1227882	6.79613	6.6797	-0.116432	ILMN_2793827;ILMN_1227882	5.33183	5.32876	-0.00307047	ILMN_2793827;ILMN_1227882	5.1765	5.28384	0.107334	1441223_at	4.70953	4.93694	0.227407	A_52_P647856;A_52_P301261	5.96263	5.92705	-0.0355782	A_52_P647856;A_52_P301261	6.00439	6.03979	0.0354	ILMN_2793827;ILMN_1227882	7.01104	6.93745	-0.0735961	NA	NA	NA
2014-03-05	ENSMUST00000024078;uc008hig.2;NM_027314;uc008hif.2;NM_001164336;uc008hie.2;NM_001164337;ENSMUST00000112391;ENSMUST00000148105;ENSMUST00000128530	11.7589	1428843_at;1452925_a_at;1430994_at;1429910_at	7.30971	9.11754	1.80783	ILMN_2719498	10.2047	12.14	1.93533	1428843_at;1452925_a_at;1430994_at	9.04733	10.5834	1.53606	1428843_at;1452925_a_at;1430994_at;1429910_at	6.66471	8.33159	1.66688	ILMN_1237614;ILMN_1216777;ILMN_2719498;ILMN_2433676	7.66155	8.32686	0.665311	ILMN_2719498	9.24413	10.5013	1.25721	ILMN_2719498	7.41275	8.47288	1.06013	1428843_at;1452925_a_at;1430994_at;1429910_at	8.24515	8.96208	0.716932	A_51_P405668;A_52_P332517	13.0374	15.4983	2.46094	A_51_P405668;A_52_P332517	13.1432	15.4389	2.29563	ILMN_2719498	8.95273	9.68164	0.728907	99604_at	9.84346	11.126
2014-03-06	NM_172606;uc007vkh.1;ENSMUST00000090227;uc011zrw.1	-2.527	1445928_at;1433834_at	7.50957	6.89604	-0.613525	ILMN_2745741	8.15133	7.64233	-0.509	1433834_at	10.4799	8.67355	-1.80636	1445928_at;1433834_at	6.55897	6.25583	-0.303136	ILMN_1242572;ILMN_1242799;ILMN_2745741	8.89925	8.88815	-0.0110991	ILMN_2745741	7.90629	7.91528	0.00899252	ILMN_2745741	5.83267	5.65045	-0.182217	1445928_at;1433834_at	8.13636	7.38346	-0.752893	A_51_P294970;A_52_P636394;A_51_P324072	9.84107	9.8344	-0.00667005	A_51_P294970;A_52_P636394;A_51_P324072	10.9208	10.5912	-0.329587	ILMN_2745741	8.19084	7.60989	-0.580946	104621_at	10.5898	10.1194
2014-03-07	ENSMUST00000102748;ENSMUST00000143806;NM_020575;uc008jtx.1;ENSMUST00000102747;ENSMUST00000067542;uc008jtz.1;ENSMUST00000131813;uc008jua.1;ENSMUST00000142485;ENSMUST00000134905;ENSMUST00000126986;ENSMUST00000136367	0.666955	1440966_at;1436893_a_at;1458690_at;1443329_at;1420609_at	6.81076	7.12881	0.318055	ILMN_2676940;ILMN_2711892	6.99967	6.67467	-0.325	1436893_a_at;1420609_at	10.6629	10.7435	0.0805968	1440966_at;1436893_a_at;1458690_at;1443329_at;1420609_at	7.0439	7.24482	0.200918	ILMN_2776734;ILMN_2676940;ILMN_2711892	7.38353	7.62346	0.23993	ILMN_2676940;ILMN_2711892	6.64665	6.63263	-0.0140208	ILMN_2676940;ILMN_2711892	5.73144	5.91621	0.184761	1440966_at;1436893_a_at;1458690_at;1443329_at;1420609_at	7.57128	7.70611	0.134829	A_52_P381913;A_52_P460037;A_51_P259802	9.1974	9.82665	0.62925	A_52_P381913;A_52_P460037;A_51_P259802	10.1235	10.4409	0.317463	ILMN_2676940;ILMN_2711892	7.30382	7.16974	-0.134078	160103_at	9.33014	10.6276
2014-03-08	uc009djz.1;uc009dka.1;ENSMUST00000079012;ENSMUST00000101032;ENSMUST00000127992;ENSMUST00000126376;uc009dkb.1;NM_027920;ENSMUST00000140884;ENSMUST00000129170;ENSMUST00000130445;ENSMUST00000135901;ENSMUST00000123246;ENSMUST00000123405;ENSMUST00000156014	-5.33837	1428385_at	7.77071	7.22193	-0.548781	ILMN_1242531	8.49133	8.132	-0.359333	NA	NA	NA	NA	1428385_at	8.43123	7.92384	-0.507393	ILMN_1242531	7.88389	7.70742	-0.176467	ILMN_1242531	7.61029	7.46761	-0.142681	ILMN_1242531	5.68251	5.57966	-0.102847	1428385_at	9.19775	8.10618	-1.09157	A_51_P200586	14.2774	12.9138	-1.36369	A_51_P200586	13.8684	13.1067	-0.761773	ILMN_1242531	7.60769	7.2988	-0.308889	NA	NA	NA
2014-03-09	ENSMUST00000040307;NM_001033262;uc007hhu.1	-0.341709	1437366_at;1427409_at	3.91462	3.89421	-0.020419	ILMN_2600900	6.09933	5.973	-0.126333	1427409_at	5.09189	5.31415	0.222262	1437366_at;1427409_at	3.25494	2.9587	-0.296239	ILMN_2600900	6.81083	6.81765	0.00682142	ILMN_2600900	5.64962	5.58796	-0.0616505	ILMN_2600900	5.2339	5.24072	0.00681849	1437366_at;1427409_at	4.1083	4.27561	0.167311	A_51_P226794	9.49408	7.99584	-1.49824	A_51_P226794	9.43529	8.04676	-1.38853	ILMN_2600900	7.11377	7.10604	-0.00773587	NA	NA	NA
2014-03-10	NM_172568;uc007lxj.2;ENSMUST00000138977;ENSMUST00000049995;ENSMUST00000151305;ENSMUST00000100332;uc007lxl.2;NM_001039242	1.39149	1456171_at;1438105_at	5.67193	5.60823	-0.0637009	ILMN_3161404	6.23933	6.301	0.0616667	NA	NA	NA	NA	1456171_at;1438105_at	3.87835	4.15255	0.274203	ILMN_2625670;ILMN_1228138;ILMN_3161404	6.95627	6.95469	-0.0015755	ILMN_3161404	5.80735	6.06178	0.254421	ILMN_3161404	5.35751	5.37288	0.0153658	1456171_at;1438105_at	4.8126	5.26059	0.447994	A_52_P732441;A_51_P286826	6.43999	6.57795	0.137957	A_52_P732441;A_51_P286826	7.09029	7.38328	0.292995	ILMN_3161404	7.18992	7.15104	-0.0388719	NA	NA	NA
2014-03-11	ENSMUST00000126304;ENSMUST00000152841;ENSMUST00000140840;uc011zrq.1;uc007vjm.2;NM_177597;uc007vjl.2;ENSMUST00000155819	-0.371756	1455947_at	3.54922	3.38261	-0.166617	ILMN_1257725	6.03433	5.99033	-0.044	NA	NA	NA	NA	1455947_at	3.72844	3.75898	0.0305448	ILMN_1214840;ILMN_1257725	6.66738	6.68265	0.0152679	ILMN_1257725	5.59395	5.41278	-0.18117	ILMN_1257725	5.12973	5.1775	0.0477689	1455947_at	3.81073	4.24487	0.434138	A_52_P238479;A_52_P565482	6.32999	5.92939	-0.400607	A_52_P238479;A_52_P565482	5.87519	5.90413	0.028934	ILMN_1257725	7.10408	7.01398	-0.0900984	NA	NA	NA
2014-09-01	NM_017461;uc009juq.1;ENSMUST00000131208;ENSMUST00000152267;ENSMUST00000106314;ENSMUST00000106313;ENSMUST00000133913;ENSMUST00000133591;ENSMUST00000142356;ENSMUST00000138541;ENSMUST00000133733	0.0977755	1449898_at	4.66168	4.83929	0.177609	ILMN_1225633	5.83867	5.804	-0.0346667	1449898_at	5.01492	5.3262	0.311282	1449898_at	4.58368	4.7422	0.158519	ILMN_1225633	6.90802	6.81292	-0.0951051	ILMN_1225633	5.27053	5.38888	0.118349	ILMN_1225633	5.39152	5.30653	-0.0849891	1449898_at	4.42953	4.9629	0.533369	A_52_P91527	5.98937	5.91655	-0.0728129	A_52_P91527	6.21976	6.1467	-0.0730626	ILMN_1225633	7.04249	6.97249	-0.0700058	102962_at	5.48496	4.84524
2014-09-02	ENSMUST00000027495;ENSMUST00000136182;uc007cea.2;uc011wpp.1;uc011wpo.1;NM_001159717;NM_010891;NM_001159718;ENSMUST00000131175;ENSMUST00000172165;ENSMUST00000179353;ENSMUST00000152778;ENSMUST00000153826;ENSMUST00000129211;NM_001159719;uc011wpq.1;ENSMUST00000168776;ENSMUST00000112912;ENSMUST00000149532;ENSMUST00000142401;ENSMUST00000150931;ENSMUST00000152476;ENSMUST00000157021	0.168912	1423472_at;1423473_at	6.1812	6.38226	0.201057	ILMN_2756696;ILMN_2914510	9.46767	9.31383	-0.153833	1423472_at;1423473_at	7.69869	7.38324	-0.315445	1423472_at;1423473_at	7.6604	7.42538	-0.235015	ILMN_2756696	7.17601	7.14246	-0.0335564	ILMN_2756696;ILMN_2914510	9.22191	9.10836	-0.113555	ILMN_2756696;ILMN_2914510	7.74488	7.70022	-0.044669	1423472_at;1423473_at	7.30001	7.4009	0.10089	A_52_P153327;A_51_P214487;A_52_P756921	10.1311	10.3131	0.181962	A_52_P153327;A_51_P214487;A_52_P756921	10.558	10.7548	0.196789	ILMN_2756696;ILMN_2914510	9.97983	9.78143	-0.198405	97543_at	9.74716	10.8296
2014-09-03	NM_011889;uc007wyq.1;ENSMUST00000023095;ENSMUST00000116423;uc007wyt.1;uc007wys.1;uc007wyr.1;uc007wyu.1	0.946303	1417414_at;1444778_at;1439833_at	3.97342	4.06692	0.0934978	ILMN_1218471;ILMN_1257919	5.93183	5.91883	-0.013	1417414_at	4.25001	5.79658	1.54657	1417414_at;1444778_at;1439833_at	3.24907	3.23255	-0.0165171	ILMN_1254034;ILMN_1218471;ILMN_1257919;ILMN_2555851;ILMN_2480125	6.80954	6.80285	-0.00669092	ILMN_1218471;ILMN_1257919	5.32218	5.41809	0.0959078	ILMN_1218471;ILMN_1257919	5.35702	5.35187	-0.00515136	1417414_at;1444778_at;1439833_at	4.10489	4.30002	0.195129	A_51_P263473;A_52_P534438	5.94702	5.9349	-0.0121247	A_51_P263473;A_52_P534438	5.93992	5.85638	-0.0835333	ILMN_1218471;ILMN_1257919	7.12401	7.00093	-0.123074	NA	NA	NA
2014-09-04	ENSMUST00000122945;NM_001284398;ENSMUST00000107962;ENSMUST00000140398;uc007kts.1;uc007ktt.1;uc007ktu.1;ENSMUST00000122067;ENSMUST00000132723;ENSMUST00000123081;ENSMUST00000133638;ENSMUST00000135175;ENSMUST00000107961;ENSMUST00000018544;NM_011129;NM_001284392;NM_001284394;ENSMUST00000063156;ENSMUST00000107960;ENSMUST00000136229;ENSMUST00000134923;uc007kty.1;uc007ktx.1;uc007ktw.1;uc007ktv.1;ENSMUST…	-1.23665	1455422_x_at;1448729_a_at	3.30294	3.17228	-0.130663	ILMN_2604393	5.989	5.83333	-0.155667	1455422_x_at;1448729_a_at	4.2784	3.39586	-0.88254	1455422_x_at;1448729_a_at	3.32579	3.17294	-0.152846	ILMN_2604393	6.82624	6.91595	0.0897067	ILMN_2604393	5.43296	5.37851	-0.0544478	ILMN_2604393	5.41488	5.36281	-0.0520702	1455422_x_at;1448729_a_at	3.68662	3.7079	0.0212738	A_51_P383991	6.12862	6.03878	-0.0898423	A_51_P383991	6.1151	6.03592	-0.0791787	ILMN_2604393	7.06712	7.05743	-0.00969641	94079_at;161234_f_at	5.25122	3.41522
2014-09-06	NM_019942;NM_001177323;uc009sxy.3;uc009sxx.2;ENSMUST00000060474;NM_001253706;NM_001177324;uc009sya.2;uc009sxz.2;ENSMUST00000053456;ENSMUST00000115239;ENSMUST00000152291;ENSMUST00000128766	-0.536207	1420877_at;1460286_at;1420876_a_at;1440939_at;1436819_at;1424181_at;1431973_at	4.80624	4.43473	-0.371514	ILMN_2663914;ILMN_2625867;ILMN_2992517	6.08733	6.05333	-0.034	1420877_at;1460286_at;1420876_a_at;1436819_at;1424181_at;1431973_at	5.76429	4.35841	-1.40588	1420877_at;1460286_at;1420876_a_at;1440939_at;1436819_at;1424181_at;1431973_at	4.50932	4.54211	0.0327846	ILMN_2663914;ILMN_2625867;ILMN_2992517;ILMN_1241862;ILMN_2681293	6.81426	6.8434	0.0291364	ILMN_2663914;ILMN_2625867;ILMN_2992517	5.96402	5.99963	0.0356038	ILMN_2663914;ILMN_2625867;ILMN_2992517	5.37776	5.36825	-0.00950884	1420877_at;1460286_at;1420876_a_at;1440939_at;1436819_at;1424181_at;1431973_at	4.57848	4.43313	-0.145355	A_52_P319265;A_52_P229959;A_52_P3591;A_52_P473644	7.53693	7.31718	-0.219748	A_52_P319265;A_52_P229959;A_52_P3591;A_52_P473644	8.1841	7.95465	-0.22945	ILMN_2663914;ILMN_2625867;ILMN_2992517	7.11256	7.04356	-0.0690016	92462_at	5.72182	6.33408
2014-09-08	ENSMUST00000142800;NM_033144;NM_001252332;NM_001252333;uc007iwj.2;uc007iwh.2;uc007iwi.2;ENSMUST00000108987;ENSMUST00000121334;ENSMUST00000117061;ENSMUST00000120878;ENSMUST00000147912;ENSMUST00000145927	-4.68794	1456885_at;1426802_at;1426801_at	7.79356	7.03457	-0.758994	ILMN_1218866	9.165	8.05367	-1.11133	1426802_at;1426801_at	8.19567	7.34111	-0.854559	1456885_at;1426802_at;1426801_at	8.05008	7.07762	-0.972464	ILMN_1218866	8.47155	8.51031	0.0387661	ILMN_1218866	8.58609	8.24031	-0.345775	ILMN_1218866	7.05445	6.26398	-0.79047	1456885_at;1426802_at;1426801_at	8.24514	7.5814	-0.663735	A_51_P367298;A_51_P271733	13.1655	11.3317	-1.83372	A_51_P367298;A_51_P271733	13.3933	12.0335	-1.35984	ILMN_1218866	9.10691	8.06656	-1.04034	NA	NA	NA
2014-09-09	NM_001113486;uc007mnd.2;ENSMUST00000093907;ENSMUST00000106354;NM_001113487;uc007mne.2;ENSMUST00000019038;ENSMUST00000153668;ENSMUST00000127383;NM_017380;uc007mnf.2;ENSMUST00000100193;NM_001113488;uc007mng.2;ENSMUST00000106349;ENSMUST00000155331;ENSMUST00000134852;ENSMUST00000129387	-10.4766	1417038_at	9.44446	8.13729	-1.30718	ILMN_2602185	10.9273	9.713	-1.21433	1417038_at	10.8558	8.37374	-2.48211	1417038_at	10.2136	9.03607	-1.17754	ILMN_2602185	9.74248	8.73222	-1.01026	ILMN_2602185	8.81538	8.36894	-0.44644	ILMN_2602185	5.8125	5.56462	-0.247882	1417038_at	9.97751	8.59666	-1.38085	A_51_P346803	14.0359	11.5099	-2.52608	A_51_P346803	13.7955	12.3046	-1.49092	ILMN_2602185	9.52576	8.213	-1.31276	98609_at	10.8805	10.2526
2014-09-10	NM_001024910;uc007fdm.1;NM_001024911;uc007fdn.2;ENSMUST00000165971	0.0253164	1437208_at;1438804_at	4.75455	4.642	-0.11255	ILMN_3031845;ILMN_3105231	6.2435	6.17017	-0.0733333	1437208_at	7.1626	6.70981	-0.452788	1437208_at;1438804_at	4.61971	4.68742	0.0677176	ILMN_3031845;ILMN_3105231	6.98094	7.04498	0.064038	ILMN_3031845;ILMN_3105231	5.90263	5.85886	-0.0437726	ILMN_3031845;ILMN_3105231	5.49428	5.4697	-0.0245827	1437208_at;1438804_at	5.50088	5.03254	-0.468341	A_51_P271897;A_52_P663585;A_52_P93488	7.21434	7.54563	0.331292	A_51_P271897;A_52_P663585;A_52_P93488	7.96619	8.42605	0.459857	ILMN_3031845;ILMN_3105231	7.11101	7.1029	-0.00810544	161104_at	8.18415	9.04995
2014-09-11	uc008yea.1;uc008ydz.1;uc008ydy.1;NM_001009818;uc008ydx.1;ENSMUST00000074733;uc008yeb.1	8.2146	1429233_at;1460626_at;1429234_s_at	7.54483	8.73221	1.18737	NA	NA	NA	NA	1460626_at	6.59806	9.33826	2.7402	1429233_at;1460626_at;1429234_s_at	8.61643	9.75455	1.13811	ILMN_1215783;ILMN_2449120	9.24123	10.1037	0.862503	NA	NA	NA	NA	NA	NA	NA	NA	1429233_at;1460626_at;1429234_s_at	8.00346	10.6567	2.65319	A_51_P211600;A_52_P484519	10.7462	11.8369	1.09071	A_51_P211600;A_52_P484519	11.4856	12.9901	1.50456	NA	NA	NA	NA	98778_at	7.37384	9.39889
2014-09-12	NM_027669;uc007ybh.2;ENSMUST00000170323;NM_029374;uc007ybg.2	0.807914	1438298_a_at;1460497_a_at	3.10311	3.17578	0.0726699	ILMN_1236861	5.87433	5.93133	0.057	NA	NA	NA	NA	1438298_a_at;1460497_a_at	3.05406	3.34817	0.294113	ILMN_1236861;ILMN_1241855;ILMN_1260482	6.90898	6.88877	-0.0202043	ILMN_1236861	5.59395	5.69488	0.100929	ILMN_1236861	5.243	5.36871	0.125713	1438298_a_at;1460497_a_at	3.45073	3.63748	0.186755	A_51_P453196;A_51_P453197	5.99262	6.03179	0.039177	A_51_P453196;A_51_P453197	6.11721	6.09642	-0.0207827	ILMN_1236861	7.09204	6.96022	-0.131822	NA	NA	NA
2014-09-14	NM_028826;uc012edz.1;ENSMUST00000182381;ENSMUST00000042266;ENSMUST00000182386	1.11353	1432446_at	3.74929	3.98726	0.237963	NA	NA	NA	NA	NA	NA	NA	NA	1432446_at	3.31285	3.36594	0.0530916	ILMN_1252820	6.60753	6.73197	0.12444	NA	NA	NA	NA	NA	NA	NA	NA	1432446_at	3.82307	3.92093	0.0978568	A_51_P382407	6.08593	6.24593	0.159998	A_51_P382407	6.38679	6.63668	0.249895	NA	NA	NA	NA	NA	NA	NA
2014-09-15	ENSMUST00000144859;NM_053102;uc008rpr.1;ENSMUST00000082437;ENSMUST00000106211;ENSMUST00000151086	-2.87689	1454525_at;1448903_at	7.09655	6.86302	-0.233535	ILMN_2761487;ILMN_1249836	8.895	8.65367	-0.241333	1448903_at	11.8577	11.0107	-0.84699	1454525_at;1448903_at	7.49715	7.16608	-0.331067	ILMN_2761487;ILMN_1249836	9.74369	9.52401	-0.219681	ILMN_2761487;ILMN_1249836	8.91634	8.97634	0.0600017	ILMN_2761487;ILMN_1249836	7.03134	6.82552	-0.205819	1454525_at;1448903_at	7.73429	7.53303	-0.201261	A_51_P111143	15.1754	14.3901	-0.785331	A_51_P111143	15.2425	14.6784	-0.564088	ILMN_2761487;ILMN_1249836	9.55025	9.25822	-0.292039	96249_at;160360_at	12.2481	11.7409
0610007P14Rik	ENSMUST00000021676;NM_021446;uc007ohf.1;ENSMUST00000131681;ENSMUST00000124311;ENSMUST00000148323;ENSMUST00000142331	-3.2825	1454161_s_at	8.66756	8.21872	-0.448841	ILMN_2808939	9.313	8.97533	-0.337667	1454161_s_at	9.05671	8.19075	-0.86596	1454161_s_at	8.74149	7.97922	-0.762268	ILMN_2771349;ILMN_2808939;ILMN_2773981	10.6079	10.5581	-0.0498108	ILMN_2808939	9.48824	9.29715	-0.191096	ILMN_2808939	6.4209	6.20641	-0.21449	1454161_s_at	8.55389	7.59764	-0.956248	A_51_P400375	14.4521	12.9677	-1.48441	A_51_P400375	14.4614	13.6567	-0.804675	ILMN_2808939	10.0451	8.97051	-1.07458	96093_at	8.98788	8.67569
0610009B22Rik	NM_025319;uc007iuh.1;ENSMUST00000007921;ENSMUST00000109098	-8.70887	1418083_at	8.54792	7.37999	-1.16793	ILMN_2734484	8.70333	7.67167	-1.03167	1418083_at	10.0458	8.16058	-1.88526	1418083_at	9.41787	8.53408	-0.883783	ILMN_2734484	8.97787	8.69206	-0.285808	ILMN_2734484	9.11686	8.48543	-0.631437	ILMN_2734484	6.3711	6.06489	-0.306212	1418083_at	9.77371	8.42921	-1.3445	A_52_P445316;A_51_P437897	12.2734	10.6638	-1.60962	A_52_P445316;A_51_P437897	11.9532	10.9458	-1.00738	ILMN_2734484	8.28243	7.38475	-0.897685	NA	NA	NA
0610009D07Rik	NM_025323;uc007myi.1;ENSMUST00000046207	-0.128651	1417055_at;1436681_x_at;1417054_a_at;1435508_x_at	7.70688	7.80495	0.0980769	ILMN_2699078;ILMN_2952292	6.56967	6.69217	0.1225	1417055_at;1436681_x_at;1417054_a_at;1435508_x_at	8.67526	8.44135	-0.233908	1417055_at;1436681_x_at;1417054_a_at;1435508_x_at	8.37652	8.31216	-0.0643599	ILMN_2551266;ILMN_2699078;ILMN_2952292	7.3744	7.31874	-0.0556598	ILMN_2699078;ILMN_2952292	6.22389	6.31148	0.0875917	ILMN_2699078;ILMN_2952292	5.61384	5.56192	-0.0519169	1417055_at;1436681_x_at;1417054_a_at;1435508_x_at	8.42094	8.7284	0.307462	A_51_P424781	14.5097	14.0178	-0.491861	A_51_P424781	14.3912	14.3489	-0.0422699	ILMN_2699078;ILMN_2952292	7.44793	7.32141	-0.126522	95714_at	9.91041	10.4738
0610009L18Rik	ENSMUST00000143813	-0.723334	1453141_at	5.77894	5.55199	-0.22695	NA	NA	NA	NA	NA	NA	NA	NA	1453141_at	4.42901	4.34621	-0.0828004	ILMN_1233543	6.82064	6.87151	0.0508728	NA	NA	NA	NA	NA	NA	NA	NA	1453141_at	6.65328	6.06154	-0.591745	A_51_P262721	10.6955	9.53705	-1.15845	A_51_P262721	10.7529	10.0478	-0.705105	NA	NA	NA	NA	NA	NA	NA
0610009O20Rik	uc008erz.2;NM_024179;uc008ery.2;uc008erx.2;ENSMUST00000025314	-3.52117	1421049_at;1452685_at	6.00333	5.5415	-0.461834	ILMN_1213681	7.06833	6.794	-0.274333	1421049_at;1452685_at	6.09725	5.9063	-0.190952	1421049_at;1452685_at	5.12291	4.84838	-0.274538	ILMN_1225259;ILMN_1239521;ILMN_1213681	7.90999	7.6496	-0.26039	ILMN_1213681	7.32733	6.53138	-0.795947	ILMN_1213681	6.27763	6.19139	-0.086237	1421049_at;1452685_at	6.14856	5.88574	-0.262823	A_51_P238405;A_52_P257547	8.21478	7.07024	-1.14455	A_51_P238405;A_52_P257547	8.0455	7.1747	-0.870799	ILMN_1213681	8.42658	7.42096	-1.00562	NA	NA	NA
0610010B08Rik	NM_001100415;NM_001101804;NM_001177543;NM_001256480;NM_001099349;NM_001100416	-1.32536	NA	NA	NA	NA	NA	NA	NA	NA	NA	NA	NA	NA	NA	NA	NA	NA	NA	NA	NA	NA	NA	NA	NA	NA	NA	NA	NA	NA	NA	NA	NA	NA	A_52_P532899;A_52_P583858	8.99548	8.22455	-0.770937	A_52_P532899;A_52_P583858	9.03629	8.352	-0.684296	NA	NA	NA	NA	NA	NA	NA
0610010F05Rik	ENSMUST00000155903;ENSMUST00000043356;NM_027860;uc007ifh.1;ENSMUST00000180260;ENSMUST00000109532;ENSMUST00000093267;ENSMUST00000123909;uc007ifi.1;uc011xsf.1;ENSMUST00000141353	-0.951654	1428652_at;1456660_a_at	7.38764	6.95186	-0.435782	NA	NA	NA	NA	NA	NA	NA	NA	1428652_at;1456660_a_at	7.45416	6.98708	-0.467081	ILMN_2490699;ILMN_2686463;ILMN_2712923;ILMN_2670313	8.13258	8.3007	0.168122	NA	NA	NA	NA	NA	NA	NA	NA	1428652_at;1456660_a_at	7.5627	7.46409	-0.0986079	A_52_P469730;A_52_P293299;A_52_P434639	8.70507	8.39101	-0.314057	A_52_P469730;A_52_P293299;A_52_P434639	8.43331	8.20397	-0.229348	NA	NA	NA	NA	NA	NA	NA
0610011F06Rik	ENSMUST00000110456;NM_026686;uc008bcl.2;ENSMUST00000026827;ENSMUST00000169308;ENSMUST00000169085;ENSMUST00000163356	-3.12841	1431126_a_at;1434771_at	6.33524	5.88424	-0.450993	NA	NA	NA	NA	NA	NA	NA	NA	1431126_a_at;1434771_at	6.1588	5.56044	-0.59836	ILMN_2772686;ILMN_2438555	8.24046	7.88822	-0.352233	NA	NA	NA	NA	NA	NA	NA	NA	1431126_a_at;1434771_at	7.23335	6.4764	-0.756948	A_51_P443618	10.4605	10.0994	-0.361185	A_51_P443618	10.0298	9.65253	-0.377219	NA	NA	NA	NA	98124_at	7.20458	6.11498
0610012G03Rik	uc007yxy.2	-11.5385	1417003_at;1417002_at;1448540_a_at	8.30341	6.98182	-1.32159	ILMN_2658619	11.1697	9.99067	-1.179	1417003_at;1417002_at;1448540_a_at	9.24017	6.73095	-2.50922	1417003_at;1417002_at;1448540_a_at	7.90862	6.85045	-1.05817	ILMN_2658619	11.8608	10.8961	-0.964732	ILMN_2658619	11.4533	10.8536	-0.599701	ILMN_2658619	7.6449	7.21331	-0.431589	1417003_at;1417002_at;1448540_a_at	8.55627	7.19716	-1.35911	A_51_P417279;A_52_P83419	11.4923	9.92598	-1.56633	A_51_P417279;A_52_P83419	11.0441	9.66986	-1.37421	ILMN_2658619	11.5099	10.3016	-1.2083	99166_at	11.2496	8.70103
0610012H03Rik	ENSMUST00000068813;NM_001159638;NM_028747;uc008lkq.2;uc008lkr.2;ENSMUST00000131060	0.163408	1453043_at	3.6363	3.61489	-0.0214118	ILMN_2972403;ILMN_2682917	5.98683	6.09333	0.1065	NA	NA	NA	NA	1453043_at	3.24386	3.38495	0.141094	ILMN_2972403;ILMN_2682917	6.76159	6.78817	0.0265808	ILMN_2972403;ILMN_2682917	5.4155	5.39487	-0.0206265	ILMN_2972403;ILMN_2682917	5.32001	5.24087	-0.0791402	1453043_at	4.13026	4.33848	0.208225	A_51_P378622	5.86379	5.90516	0.041369	A_51_P378622	5.90118	5.91696	0.0157816	ILMN_2972403;ILMN_2682917	7.14427	7.08738	-0.0568919	NA	NA	NA
0610030E20Rik	NM_026696;uc009cig.2;ENSMUST00000077783	-0.0141215	1453243_at;1435538_at	5.85211	6.27049	0.418379	NA	NA	NA	NA	NA	NA	NA	NA	1453243_at;1435538_at	6.66255	6.74115	0.078596	ILMN_2653890;ILMN_2655105;ILMN_1220374	7.75497	7.95967	0.204693	NA	NA	NA	NA	NA	NA	NA	NA	1453243_at;1435538_at	8.76389	8.30137	-0.46252	A_52_P120740;A_52_P297457	9.97212	10.1074	0.13531	A_52_P120740;A_52_P297457	10.6654	10.4124	-0.252954	NA	NA	NA	NA	NA	NA	NA
0610031J06Rik	uc008pup.1;NM_020003;ENSMUST00000177005;ENSMUST00000153716;ENSMUST00000152801;ENSMUST00000131666;ENSMUST00000176519;ENSMUST00000001454;ENSMUST00000176425;ENSMUST00000140039;ENSMUST00000154381	-1.69693	1416830_at	10.2832	9.95549	-0.327727	ILMN_2628021;ILMN_2727437;ILMN_2793281	10.3537	10.261	-0.0926667	1416830_at	11.9416	10.9487	-0.992851	1416830_at	9.75107	9.68321	-0.0678629	ILMN_2628021;ILMN_2727437;ILMN_2793281	11.3149	11.1103	-0.204606	ILMN_2628021;ILMN_2727437;ILMN_2793281	10.5412	10.5816	0.0403758	ILMN_2628021;ILMN_2727437;ILMN_2793281	7.01945	7.14169	0.122243	1416830_at	11.1511	10.3552	-0.795907	A_51_P437717	14.1622	13.8105	-0.351718	A_51_P437717	14.4563	13.8091	-0.647177	ILMN_2628021;ILMN_2727437;ILMN_2793281	10.7257	10.1691	-0.556595	94047_at	12.7762	11.6038
0610037L13Rik	ENSMUST00000135454;ENSMUST00000106726;ENSMUST00000030347;uc008uak.1;uc008ual.1;ENSMUST00000106727;ENSMUST00000119394;ENSMUST00000120473;ENSMUST00000132417;NM_028754;uc008uam.1;ENSMUST00000125107;ENSMUST00000128474;ENSMUST00000030346;ENSMUST00000127715;ENSMUST00000153593;ENSMUST00000156888;ENSMUST00000134254	0.612786	1426468_at;1426467_s_at;1456370_s_at;1429879_at;1438343_at	5.3225	5.49708	0.174577	ILMN_2611352;ILMN_2622630	7.77867	7.77917	0.0005	1426468_at;1426467_s_at;1456370_s_at;1438343_at	6.58638	6.08847	-0.497907	1426468_at;1426467_s_at;1456370_s_at;1429879_at;1438343_at	7.11452	7.14789	0.0333692	ILMN_2611352;ILMN_2622630	9.48621	9.45845	-0.0277588	ILMN_2611352;ILMN_2622630	8.41232	8.46853	0.05621	ILMN_2611352;ILMN_2622630	6.22808	6.42313	0.195053	1426468_at;1426467_s_at;1456370_s_at;1429879_at;1438343_at	6.8656	7.07589	0.210287	A_51_P114551;A_52_P613953	10.1813	10.3208	0.139526	A_51_P114551;A_52_P613953	10.3508	10.714	0.363248	ILMN_2611352;ILMN_2622630	8.83688	8.36799	-0.468882	NA	NA	NA
0610040J01Rik	NM_029554;uc008xmg.1;ENSMUST00000081747	-0.58189	1424404_at	3.72979	3.64888	-0.0809089	ILMN_2915716	6.02833	6.07433	0.046	1424404_at	1.97422	3.68752	1.7133	1424404_at	3.80406	3.26659	-0.537471	ILMN_2915716	6.80065	6.81741	0.0167665	ILMN_2915716	5.63517	5.61471	-0.0204641	ILMN_2915716	5.26457	5.24788	-0.0166912	1424404_at	5.04832	4.68036	-0.367957	A_51_P483617	8.28221	6.14998	-2.13223	A_51_P483617	7.12487	6.64519	-0.479681	ILMN_2915716	7.18157	7.05793	-0.123634	NA	NA	NA
1010001N08Rik	uc008ebh.1	-0.208977	NA	NA	NA	NA	NA	NA	NA	NA	NA	NA	NA	NA	NA	NA	NA	NA	ILMN_1216463	6.94994	6.90691	-0.0430299	NA	NA	NA	NA	NA	NA	NA	NA	NA	NA	NA	NA	NA	NA	NA	NA	NA	NA	NA	NA	NA	NA	NA	NA	NA	NA	NA
1100001G20Rik	NM_183249;uc007kps.1;ENSMUST00000070832	5.29881	1434484_at	4.31161	5.12498	0.813371	ILMN_2651743	6.35933	6.634	0.274667	1434484_at	0.789087	7.45764	6.66855	1434484_at	9.04425	9.86288	0.818632	ILMN_2651743	6.93415	6.92657	-0.00757839	ILMN_2651743	5.79442	6.64674	0.852323	ILMN_2651743	5.42018	5.54638	0.126194	1434484_at	4.34115	6.78149	2.44034	A_51_P108226	6.09059	6.51559	0.425001	A_51_P108226	7.34457	9.22569	1.88112	ILMN_2651743	7.07136	7.0747	0.00334008	101912_at	6.14146	5.32818
1110001J03Rik	ENSMUST00000147651;ENSMUST00000019833;uc009bki.1;NM_025363	-2.86314	1432581_at;1416367_at	4.96098	4.82788	-0.133101	ILMN_2958076	8.343	8.18667	-0.156333	1416367_at	7.29444	5.21742	-2.07702	1432581_at;1416367_at	5.46155	5.21385	-0.247701	ILMN_2958076	9.08004	8.62324	-0.456795	ILMN_2958076	9.18115	9.19894	0.0177838	ILMN_2958076	6.34427	6.13975	-0.204524	1432581_at;1416367_at	5.66773	5.56937	-0.0983587	A_51_P406077	13.1221	12.0829	-1.03926	A_51_P406077	12.4137	12.1115	-0.302209	ILMN_2958076	9.42709	8.79019	-0.636904	94907_f_at;94908_r_at	9.16775	8.45619
1110002E22Rik	ENSMUST00000163080	-0.0212329	1430786_at;1447870_x_at	4.10089	3.95559	-0.1453	NA	NA	NA	NA	NA	NA	NA	NA	1430786_at;1447870_x_at	3.22605	3.23059	0.00453731	ILMN_2449167	6.75377	6.74249	-0.0112822	NA	NA	NA	NA	NA	NA	NA	NA	1430786_at;1447870_x_at	3.86004	4.14521	0.285166	NA	NA	NA	NA	NA	NA	NA	NA	NA	NA	NA	NA	NA	NA	NA
1110002L01Rik	ENSMUST00000168012;ENSMUST00000095903;ENSMUST00000179637;ENSMUST00000180149	-0.888229	1458366_at;1429484_at	4.39305	4.13143	-0.26162	NA	NA	NA	NA	NA	NA	NA	NA	1458366_at;1429484_at	5.59915	5.46606	-0.133098	ILMN_2708320;ILMN_2708324;ILMN_1228015	6.77782	6.80892	0.0311021	NA	NA	NA	NA	NA	NA	NA	NA	1458366_at;1429484_at	5.29725	4.77122	-0.52603	A_52_P60773	6.12779	5.90277	-0.225026	A_52_P60773	6.56705	5.90041	-0.666641	NA	NA	NA	NA	NA	NA	NA
1110004E09Rik	ENSMUST00000023694;NM_026502;uc007zwt.2;uc007zwu.2;ENSMUST00000129345;ENSMUST00000125519;ENSMUST00000149833;ENSMUST00000142340;ENSMUST00000131583	-0.343871	1437682_x_at;1424315_at;1435301_at;1455276_x_at	5.49249	5.31707	-0.17542	ILMN_1257567	6.18633	6.23167	0.0453333	1437682_x_at;1424315_at;1435301_at;1455276_x_at	4.92777	3.39194	-1.53583	1437682_x_at;1424315_at;1435301_at;1455276_x_at	5.79519	5.03501	-0.760183	ILMN_1257567	7.17532	7.27556	0.100238	ILMN_1257567	5.71699	6.02015	0.303156	ILMN_1257567	5.45943	5.54828	0.0888473	1437682_x_at;1424315_at;1435301_at;1455276_x_at	5.70585	5.60298	-0.102864	A_51_P196395	12.0907	10.2208	-1.86989	A_51_P196395	11.0856	10.2185	-0.867087	ILMN_1257567	7.09663	7.12176	0.0251284	NA	NA	NA
1110004F10Rik	ENSMUST00000032899;ENSMUST00000106608;uc009jiw.1;ENSMUST00000106607;ENSMUST00000151254;NM_019772;uc009jix.1	-1.29012	1423335_at	9.9536	9.31936	-0.634244	ILMN_1242099	5.93767	5.91967	-0.018	1423335_at	10.1113	9.98952	-0.121744	1423335_at	9.35134	9.24157	-0.109774	NA	NA	NA	NA	ILMN_1242099	5.853	5.4363	-0.416702	ILMN_1242099	5.56932	5.52509	-0.0442275	1423335_at	10.2209	10.0076	-0.213246	A_51_P287030	14.1669	13.6181	-0.548753	A_51_P287030	14.3997	14.0199	-0.3798	ILMN_1242099	7.1435	7.08807	-0.055426	95411_at	10.0643	10.1238
1110007C09Rik	NM_026738;uc007qiy.1;ENSMUST00000048946	-0.129868	1431359_a_at	9.73644	9.45783	-0.278616	ILMN_2693905	6.01667	6.18433	0.167667	1431359_a_at	11.2448	11.3132	0.0683618	1431359_a_at	9.01106	9.4751	0.464038	ILMN_2693905	7.04826	7.15976	0.111494	ILMN_2693905	5.87283	5.97499	0.102159	ILMN_2693905	5.41929	5.49504	0.0757545	1431359_a_at	10.36	9.88216	-0.477846	A_51_P252677	15.3621	15.3605	-0.00160174	A_51_P252677	15.7814	15.1045	-0.676917	ILMN_2693905	7.19777	7.17732	-0.0204477	160835_i_at	9.69392	9.47532
1110008F13Rik	uc008nob.2;NM_026124;uc008noc.2;ENSMUST00000029165;ENSMUST00000152551;ENSMUST00000152942;ENSMUST00000126767	0.0279158	1459810_at;1416699_at	7.2503	7.21477	-0.0355273	ILMN_2919489	10.6947	11.0297	0.335	1416699_at	12.2284	12.9904	0.761925	1459810_at;1416699_at	6.59765	6.74861	0.150962	ILMN_2919489;ILMN_1252407	11.53	11.5665	0.0365498	ILMN_2919489	10.0771	10.2984	0.221324	ILMN_2919489	7.20379	7.43845	0.234665	1459810_at;1416699_at	7.65398	7.48754	-0.166439	A_51_P450100	17.024	17.0382	0.0141426	A_51_P450100	16.6253	16.7645	0.139157	ILMN_2919489	10.4371	10.2039	-0.233139	160333_at	11.6063	10.5421
1110008L16Rik	ENSMUST00000184980;uc007nop.2;NM_025373;uc007noo.2;ENSMUST00000021411;ENSMUST00000184249;ENSMUST00000184766;ENSMUST00000183475;ENSMUST00000183654	-2.00653	1428775_at	5.69933	5.54469	-0.154641	NA	NA	NA	NA	NA	NA	NA	NA	1428775_at	6.82599	6.45435	-0.371639	ILMN_1238142;ILMN_2576227	7.79956	7.7115	-0.0880555	NA	NA	NA	NA	NA	NA	NA	NA	1428775_at	6.91148	6.55194	-0.359548	A_51_P141953	7.493	6.51572	-0.977277	A_51_P141953	8.13038	7.73039	-0.399997	NA	NA	NA	NA	NA	NA	NA
1110008P14Rik	ENSMUST00000146423;NM_198001;uc008jfk.2;ENSMUST00000048792	-0.521639	1423947_at;1447982_at;1459890_s_at	8.18925	7.97039	-0.218853	ILMN_1225594	10.983	10.9107	-0.0723333	1423947_at;1447982_at;1459890_s_at	8.56876	8.5511	-0.017658	1423947_at;1447982_at;1459890_s_at	6.14708	5.81811	-0.328962	ILMN_1225594	11.1455	10.9893	-0.156224	ILMN_1225594	10.3113	10.4206	0.109298	ILMN_1225594	8.30808	8.20737	-0.100709	1423947_at;1447982_at;1459890_s_at	8.81991	8.78284	-0.0370715	A_51_P207153	12.0827	11.8974	-0.185322	A_51_P207153	10.9952	11.5978	0.602616	ILMN_1225594	10.8779	10.4264	-0.451483	96709_at	9.2959	9.05177
1110012L19Rik	ENSMUST00000053981;uc009tjf.1;NM_026787	-4.87179	1451302_at	6.92881	6.25442	-0.674388	ILMN_3144761;ILMN_2604806	7.62883	7.05117	-0.577667	1451302_at	7.99667	6.60685	-1.38981	1451302_at	8.46817	7.75293	-0.715247	ILMN_2604806	8.96941	8.55695	-0.412457	ILMN_3144761;ILMN_2604806	7.24605	7.24167	-0.00438071	ILMN_3144761;ILMN_2604806	5.89112	5.71562	-0.175494	1451302_at	8.13299	6.95288	-1.18011	A_51_P378173	12.4914	10.8156	-1.67578	A_51_P378173	12.7059	11.7496	-0.956274	ILMN_3144761;ILMN_2604806	7.90756	7.40401	-0.50355	NA	NA	NA
1110017D15Rik	uc008siy.1;uc029uqh.1;uc008six.1;uc029uqi.1;NM_001253788;NM_001253777;NM_001048005;uc008siv.1;uc029uqg.1;uc008siu.1;uc029uqf.1;NM_028624;NM_001253778;ENSMUST00000095126;ENSMUST00000030152;ENSMUST00000125303;ENSMUST00000124019;ENSMUST00000123865;ENSMUST00000123356;NM_001253780;ENSMUST00000134546	-0.212853	1429471_at	4.40871	4.35813	-0.0505744	ILMN_2617920;ILMN_3118081;ILMN_3043178	6.12111	6.12822	0.00711111	NA	NA	NA	NA	1429471_at	3.31227	3.18086	-0.131415	ILMN_2617920;ILMN_3118081;ILMN_3043178	7.50605	7.58087	0.0748234	ILMN_2617920;ILMN_3118081;ILMN_3043178	5.89762	5.70317	-0.194454	ILMN_2617920;ILMN_3118081;ILMN_3043178	5.55943	5.49494	-0.0644922	1429471_at	4.66345	4.94354	0.280092	A_51_P393567	6.52688	6.68129	0.154417	A_51_P393567	7.42429	7.77653	0.352243	ILMN_2617920;ILMN_3118081;ILMN_3043178	7.13293	7.1162	-0.0167371	NA	NA	NA
1110025L11Rik	NM_001276278;ENSMUST00000089104	0.763133	NA	NA	NA	NA	NA	NA	NA	NA	NA	NA	NA	NA	NA	NA	NA	NA	NA	NA	NA	NA	NA	NA	NA	NA	NA	NA	NA	NA	NA	NA	NA	NA	A_52_P225117	6.6358	6.77031	0.134514	A_52_P225117	7.29405	7.64307	0.349024	NA	NA	NA	NA	NA	NA	NA
1110032A03Rik	uc009pkp.1;NM_023483;uc009pko.1;ENSMUST00000042468;ENSMUST00000177546;ENSMUST00000042576;ENSMUST00000176894;ENSMUST00000176682;ENSMUST00000176238;ENSMUST00000177142;ENSMUST00000177022	-1.85444	1417211_a_at	6.98345	6.17052	-0.812932	ILMN_2708949	6.10233	5.935	-0.167333	1417211_a_at	8.09037	5.76683	-2.32354	1417211_a_at	7.53804	6.40328	-1.13476	ILMN_2708949;ILMN_1215043;ILMN_1237898	6.79422	6.81037	0.0161527	ILMN_2708949	5.52669	5.58496	0.0582677	ILMN_2708949	5.36796	5.39868	0.0307167	1417211_a_at	7.94081	5.9024	-2.03841	A_52_P78730;A_51_P411996	8.92011	8.15493	-0.765181	A_52_P78730;A_51_P411996	9.39906	8.56455	-0.834508	ILMN_2708949	7.14222	7.06101	-0.0812178	104314_r_at	8.31009	7.44999
1110032F04Rik	NM_001167996;uc012cqj.1;ENSMUST00000054551	2.64492	1456509_at	2.7087	3.35082	0.642114	NA	NA	NA	NA	NA	NA	NA	NA	1456509_at	2.72493	5.45276	2.72783	ILMN_2484234	6.58696	6.71156	0.124594	NA	NA	NA	NA	NA	NA	NA	NA	1456509_at	3.32481	3.85436	0.529552	NA	NA	NA	NA	NA	NA	NA	NA	NA	NA	NA	NA	NA	NA	NA
1110034G24Rik	uc008mne.2;ENSMUST00000061891;ENSMUST00000148271;NM_028637;uc012cet.1;ENSMUST00000110132;ENSMUST00000141460	-2.32218	1437617_x_at;1452888_at	6.05871	5.57888	-0.47983	NA	NA	NA	NA	NA	NA	NA	NA	1437617_x_at;1452888_at	4.9765	4.7587	-0.217796	ILMN_1228053	7.58533	7.37001	-0.215325	NA	NA	NA	NA	NA	NA	NA	NA	1437617_x_at;1452888_at	7.30093	5.89762	-1.40331	A_52_P568888	9.99823	8.3501	-1.64813	A_52_P568888	10.7724	9.30362	-1.46877	NA	NA	NA	NA	NA	NA	NA
1110037F02Rik	uc008rzo.1;NM_001081183;uc008rzq.1;uc008rzp.1;ENSMUST00000055372;ENSMUST00000059914;ENSMUST00000108307	-0.525704	1427906_at;1427907_at	7.61426	7.46362	-0.15064	NA	NA	NA	NA	1427906_at;1427907_at	8.50373	7.96398	-0.539744	1427906_at;1427907_at	8.48467	8.39143	-0.0932324	ILMN_1223282;ILMN_1257509;ILMN_1242212	7.76918	7.60597	-0.163211	NA	NA	NA	NA	NA	NA	NA	NA	1427906_at;1427907_at	8.64298	8.43143	-0.211549	A_52_P378257;A_52_P533780;A_52_P260897	9.53945	9.53957	0.000114708	A_52_P378257;A_52_P533780;A_52_P260897	10.1581	10.3053	0.147215	NA	NA	NA	NA	NA	NA	NA
1110038F14Rik	uc007wmv.1;ENSMUST00000071792;NM_054099;uc007wmw.1;uc011zvd.1	9.42737	1416885_at	7.22607	9.41616	2.19009	ILMN_2863437;ILMN_2629375	7.762	9.04117	1.27917	1416885_at	8.62607	10.1066	1.4805	1416885_at	8.95572	10.2495	1.29375	ILMN_2863437;ILMN_2629375	8.38313	9.31601	0.93288	ILMN_2863437;ILMN_2629375	8.31258	9.73215	1.41957	ILMN_2863437;ILMN_2629375	6.3834	7.23601	0.852617	1416885_at	8.45043	8.84095	0.39052	A_51_P121447	13.2398	15.2577	2.01794	A_51_P121447	13.9743	15.5791	1.60478	ILMN_2863437;ILMN_2629375	8.48268	9.85179	1.3691	94233_at	8.45089	8.60209
1110051M20Rik	uc008kvs.1;ENSMUST00000064652;NM_175123;uc008kvt.1;uc008kvu.1;ENSMUST00000102594;ENSMUST00000094835;ENSMUST00000132092;ENSMUST00000145573;ENSMUST00000139807;ENSMUST00000139490;ENSMUST00000141262	-2.07135	1428501_at	6.60699	6.28933	-0.317665	ILMN_2711312	5.80633	5.717	-0.0893333	1428501_at	7.69198	6.76077	-0.931214	1428501_at	5.63595	5.43624	-0.199703	ILMN_2711312;ILMN_2493415	6.82243	6.81459	-0.00783568	ILMN_2711312	5.18587	5.04439	-0.141472	ILMN_2711312	5.3167	5.24166	-0.0750415	1428501_at	6.98505	6.5042	-0.480847	A_52_P14938;A_52_P288860;A_52_P515282	7.39985	7.11147	-0.288382	A_52_P14938;A_52_P288860;A_52_P515282	7.43759	7.12556	-0.312028	ILMN_2711312	7.01017	6.90115	-0.10902	94400_at	7.16916	7.06108
1110057K04Rik	uc007mzg.2;NM_172401;uc007mzh.2;ENSMUST00000037383;NM_001167768;uc007mzi.2;NM_001167767;uc007mzj.2;uc007mzk.2;ENSMUST00000169104	-0.740397	1437981_x_at;1428085_at;1436519_a_at	7.43389	7.0243	-0.409592	ILMN_2756686;ILMN_2633457;ILMN_2967362	9.09478	8.83656	-0.258222	1437981_x_at;1428085_at;1436519_a_at	8.26949	7.69961	-0.569885	1437981_x_at;1428085_at;1436519_a_at	6.28578	6.17788	-0.107905	ILMN_2756686;ILMN_1221035;ILMN_2633457;ILMN_2967362	9.22015	9.13259	-0.0875619	ILMN_2756686;ILMN_2633457;ILMN_2967362	9.39376	9.20476	-0.189007	ILMN_2756686;ILMN_2633457;ILMN_2967362	7.09666	7.12841	0.0317497	1437981_x_at;1428085_at;1436519_a_at	7.74187	7.48225	-0.259611	A_51_P492446	12.8983	13.1795	0.28112	A_51_P492446	12.6311	12.1816	-0.44946	ILMN_2756686;ILMN_2633457;ILMN_2967362	9.48041	8.63162	-0.848791	161190_r_at;94382_at	7.29413	7.85997
1110057P08Rik	ENSMUST00000089097	0.549948	NA	NA	NA	NA	NA	NA	NA	NA	NA	NA	NA	NA	NA	NA	NA	NA	ILMN_2486010	6.62169	6.70341	0.0817254	NA	NA	NA	NA	NA	NA	NA	NA	NA	NA	NA	NA	NA	NA	NA	NA	NA	NA	NA	NA	NA	NA	NA	NA	NA	NA	NA
1110058L19Rik	NM_026503;uc007amj.2;ENSMUST00000027338;ENSMUST00000155767	-4.92473	1418327_at	8.47217	7.82349	-0.648675	ILMN_2679428	9.94667	9.61867	-0.328	1418327_at	9.86401	8.06994	-1.79407	1418327_at	9.2094	8.63086	-0.578538	ILMN_2679428	10.7303	10.0767	-0.653689	ILMN_2679428	9.79328	9.74937	-0.0439115	ILMN_2679428	7.14397	6.75105	-0.392924	1418327_at	9.60457	8.39971	-1.20486	A_51_P171965	12.4556	11.5002	-0.955411	A_51_P171965	12.0396	11.5778	-0.461773	ILMN_2679428	10.0813	9.3591	-0.722204	NA	NA	NA
1110059E24Rik	ENSMUST00000177577;ENSMUST00000038830;uc008gyz.1;NM_025423;ENSMUST00000179553;ENSMUST00000178012;ENSMUST00000179768;ENSMUST00000178523;ENSMUST00000180304;ENSMUST00000178781	0.11847	1416841_at	8.0322	8.12251	0.0903138	ILMN_2661628;ILMN_2846731	7.528	7.46617	-0.0618333	1416841_at	8.83849	8.17096	-0.667533	1416841_at	7.84332	7.97449	0.131166	ILMN_2661628;ILMN_2846731	8.09648	8.10517	0.00869454	ILMN_2661628;ILMN_2846731	7.38472	7.48912	0.104403	ILMN_2661628;ILMN_2846731	6.22057	6.72221	0.501639	1416841_at	8.40999	8.13558	-0.274411	A_51_P490348	11.4354	12.3546	0.919175	A_51_P490348	11.968	12.2053	0.237389	ILMN_2661628;ILMN_2846731	8.01645	7.79086	-0.225586	162345_at;160717_at	6.76981	5.82962
1110059G10Rik	NM_025419;uc009sfj.2;ENSMUST00000035154;ENSMUST00000118422	-0.419498	1418048_at	8.89633	9.12822	0.231889	ILMN_2825260	6.19	6.286	0.096	1418048_at	10.8132	9.88041	-0.932816	1418048_at	10.0089	9.78751	-0.221354	ILMN_2825260	6.96109	6.94791	-0.0131786	ILMN_2825260	5.67243	5.75221	0.079788	ILMN_2825260	5.38191	5.20744	-0.174471	1418048_at	10.2236	9.57414	-0.649416	A_52_P26138;A_51_P194476	8.41232	8.28375	-0.128572	A_52_P26138;A_51_P194476	8.76701	8.81041	0.043393	ILMN_2825260	7.23896	7.12986	-0.109107	NA	NA	NA
1110059M19Rik	NM_026841;uc009tbi.1;ENSMUST00000040002	1.16187	1429135_at	4.35741	4.52709	0.169675	NA	NA	NA	NA	NA	NA	NA	NA	1429135_at	3.24463	3.51549	0.270859	ILMN_1231588	6.65631	6.79971	0.143398	NA	NA	NA	NA	NA	NA	NA	NA	1429135_at	4.77793	5.12291	0.344975	A_51_P477481	5.94739	6.05627	0.108887	A_51_P477481	6.1336	6.14108	0.00748283	NA	NA	NA	NA	NA	NA	NA
1110065P20Rik	ENSMUST00000184704;uc008urd.2;NM_001142727;ENSMUST00000163946;ENSMUST00000106190;ENSMUST00000125776;ENSMUST00000185036;ENSMUST00000137769	-1.35687	1455545_at	6.47162	6.19348	-0.278139	NA	NA	NA	NA	NA	NA	NA	NA	1455545_at	6.37732	5.87614	-0.501183	ILMN_2477432;ILMN_1220320	7.31036	7.29176	-0.0186036	NA	NA	NA	NA	NA	NA	NA	NA	1455545_at	7.95581	7.60711	-0.348697	A_52_P257523;A_51_P519404	9.87776	9.0982	-0.779561	A_52_P257523;A_51_P519404	9.63451	9.43988	-0.194629	NA	NA	NA	NA	NA	NA	NA
1190002N15Rik	NM_001033145;uc009rax.1;ENSMUST00000113028	-1.34629	1433582_at;1433581_at	8.11837	6.04959	-2.06878	ILMN_3162133	6.60033	6.627	0.0266667	1433582_at;1433581_at	9.29608	7.33699	-1.95908	1433582_at;1433581_at	6.6403	6.73438	0.0940762	ILMN_2524691;ILMN_2472566;ILMN_3162133	8.07237	8.02087	-0.0515031	ILMN_3162133	6.63807	6.51885	-0.119224	ILMN_3162133	5.52669	5.58959	0.0628992	1433582_at;1433581_at	8.74183	8.60021	-0.141623	A_52_P394291	10.0091	8.76144	-1.24765	A_52_P394291	10.9682	9.18899	-1.77918	ILMN_3162133	7.94773	7.49962	-0.44811	98594_at	8.04027	7.48934
1190003K10Rik	NM_001195435;uc011zbb.1;ENSMUST00000180282	0.0666046	1432300_at	3.2993	3.35695	0.0576529	NA	NA	NA	NA	NA	NA	NA	NA	1432300_at	3.33311	3.21162	-0.121494	ILMN_2493688	7.42099	7.43067	0.00968177	NA	NA	NA	NA	NA	NA	NA	NA	1432300_at	3.50779	3.67882	0.171026	A_51_P337015	5.9289	6.02468	0.0957824	A_51_P337015	6.01637	6.037	0.0206363	NA	NA	NA	NA	NA	NA	NA
1190007I07Rik	NM_001135568;NM_001135569;NM_001135567;uc011xjp.1;uc007gjp.2;uc011xjq.1;ENSMUST00000176200;ENSMUST00000079648;ENSMUST00000185168;ENSMUST00000183363	-1.11234	NA	NA	NA	NA	NA	NA	NA	NA	NA	NA	NA	NA	NA	NA	NA	NA	ILMN_2543507	7.60068	7.2449	-0.35578	NA	NA	NA	NA	NA	NA	NA	NA	NA	NA	NA	NA	NA	NA	NA	NA	NA	NA	NA	NA	NA	NA	NA	NA	NA	NA	NA
1200014J11Rik	ENSMUST00000021135;uc007jzv.2;NM_025818;uc007jzu.2;ENSMUST00000144262;ENSMUST00000151823;uc007jzw.2	-0.0603343	1439363_at;1423118_at	6.46592	6.57312	0.107204	ILMN_2623480	8.88633	9.18067	0.294333	1423118_at	8.15447	7.71198	-0.442485	1439363_at;1423118_at	6.14168	5.97548	-0.1662	ILMN_2623480	9.6582	9.61823	-0.0399704	ILMN_2623480	9.69505	9.47025	-0.224802	ILMN_2623480	7.21212	7.43506	0.22294	1439363_at;1423118_at	7.20867	6.93599	-0.27268	A_52_P369282;A_52_P660064;A_51_P101660	7.6193	7.74636	0.127065	A_52_P369282;A_52_P660064;A_51_P101660	7.71903	8.04419	0.32516	ILMN_2623480	9.42976	8.67123	-0.758528	NA	NA	NA
1300002K09Rik	ENSMUST00000107783;uc012ddo.1;ENSMUST00000107782;NM_028788;uc008ssz.2;ENSMUST00000030011;ENSMUST00000128947;ENSMUST00000165478	-1.79888	1453234_at	3.90039	3.65776	-0.242624	NA	NA	NA	NA	NA	NA	NA	NA	1453234_at	8.32511	6.93716	-1.38795	ILMN_1228127	6.8421	6.79999	-0.0421071	NA	NA	NA	NA	NA	NA	NA	NA	1453234_at	4.7842	4.12512	-0.659076	A_52_P67678;A_51_P170725	9.04219	8.2049	-0.837284	A_52_P67678;A_51_P170725	9.12844	8.46331	-0.665126	NA	NA	NA	NA	NA	NA	NA
1300017J02Rik	ENSMUST00000035163;ENSMUST00000151073;NM_027918;uc009rgk.1;ENSMUST00000123530;ENSMUST00000154357;ENSMUST00000150524;ENSMUST00000142540	0.0980473	1424722_at	4.69763	4.65026	-0.0473766	ILMN_3004177	6.17467	6.14567	-0.029	1424722_at	3.89485	4.9702	1.07535	1424722_at	3.2927	3.11903	-0.173666	ILMN_3004177;ILMN_1257992	6.80862	6.93587	0.127254	ILMN_3004177	5.86295	6.24413	0.381179	ILMN_3004177	5.26609	5.08063	-0.185456	1424722_at	4.14213	4.3478	0.205678	A_52_P554451;A_51_P249274	6.93648	7.04804	0.111562	A_52_P554451;A_51_P249274	6.94364	7.09143	0.14779	ILMN_3004177	7.19068	7.27066	0.0799776	103407_at	5.20188	3.44601
1500002C15Rik	ENSMUST00000178987	-0.997221	1453834_at	4.97301	4.62355	-0.349457	NA	NA	NA	NA	NA	NA	NA	NA	1453834_at	4.08208	4.1021	0.0200196	ILMN_1241587	7.15394	7.06633	-0.0876086	NA	NA	NA	NA	NA	NA	NA	NA	1453834_at	4.69765	4.79617	0.098515	A_51_P273264	6.35217	6.10136	-0.250816	A_51_P273264	7.0947	6.39885	-0.695855	NA	NA	NA	NA	NA	NA	NA
1500004A13Rik	uc012csc.1	-1.54603	1436176_at	3.35433	3.30003	-0.0543088	ILMN_3063644	6.17	6.09467	-0.0753333	1436176_at	4.25113	1.33567	-2.91546	1436176_at	3.57028	3.32879	-0.241485	NA	NA	NA	NA	ILMN_3063644	5.97957	5.93546	-0.0441084	ILMN_3063644	5.34144	5.34503	0.00358928	1436176_at	3.8994	3.83736	-0.0620429	NA	NA	NA	NA	NA	NA	NA	NA	ILMN_3063644	7.36516	7.16388	-0.201283	NA	NA	NA
1500009C09Rik	ENSMUST00000136948;ENSMUST00000143238	0.772158	1452827_at	4.16457	4.15203	-0.0125437	NA	NA	NA	NA	NA	NA	NA	NA	1452827_at	2.87792	2.97358	0.0956568	NA	NA	NA	NA	NA	NA	NA	NA	NA	NA	NA	NA	1452827_at	4.03545	4.29964	0.264186	A_51_P183985	6.33813	6.44713	0.108999	A_51_P183985	7.41382	7.96457	0.550749	NA	NA	NA	NA	NA	NA	NA
1500009L16Rik	NM_001145198;uc007gkm.2;ENSMUST00000150459	0.0855277	1452840_at	2.881	3.17709	0.29609	NA	NA	NA	NA	NA	NA	NA	NA	1452840_at	3.20423	2.99434	-0.209893	ILMN_2463033;ILMN_1248734	6.71368	6.667	-0.0466806	NA	NA	NA	NA	NA	NA	NA	NA	1452840_at	3.5442	3.69047	0.146268	A_51_P343598	5.90797	5.94291	0.0349428	A_51_P343598	5.87502	6.02039	0.145368	NA	NA	NA	NA	NA	NA	NA
1500011B03Rik	uc008zah.2;ENSMUST00000112160;ENSMUST00000140374;ENSMUST00000061251;ENSMUST00000100850;uc008zau.1;NM_181075	-2.57309	1428370_at	6.50244	6.44384	-0.0585931	ILMN_1225123	7.35067	7.32533	-0.0253333	NA	NA	NA	NA	1428370_at	6.62366	6.53891	-0.0847468	ILMN_2500434;ILMN_1225123	8.40943	8.27152	-0.137912	ILMN_1225123	7.58946	7.49426	-0.0952083	ILMN_1225123	6.14867	5.97835	-0.170322	1428370_at	8.00706	7.26429	-0.742769	A_51_P407999;A_51_P286397	9.98947	9.72625	-0.263222	A_51_P407999;A_51_P286397	10.6979	10.2819	-0.416031	ILMN_1225123	8.50804	7.90676	-0.601281	NA	NA	NA
1500011K16Rik	ENSMUST00000135091	-2.41236	1438678_at	8.89137	8.15155	-0.73982	NA	NA	NA	NA	NA	NA	NA	NA	1438678_at	9.35202	9.11634	-0.235683	ILMN_1212605	9.88304	9.34203	-0.541011	NA	NA	NA	NA	NA	NA	NA	NA	1438678_at	9.47317	8.72051	-0.752667	A_52_P453650	13.6839	12.4798	-1.20408	A_52_P453650	12.5209	11.9826	-0.538285	NA	NA	NA	NA	NA	NA	NA
1500012F01Rik	NM_001081005;uc008nzf.1;ENSMUST00000125674;ENSMUST00000189909;ENSMUST00000145859;ENSMUST00000136378;ENSMUST00000125841;ENSMUST00000143587	4.77504	1455010_at	8.03639	9.22381	1.18741	ILMN_2939012	9.48867	10.607	1.11833	NA	NA	NA	NA	1455010_at	10.0019	9.88251	-0.119378	ILMN_1216409	10.0345	10.1997	0.1652	ILMN_2939012	9.84141	11.5308	1.68944	ILMN_2939012	9.25962	9.25054	-0.00908141	1455010_at	9.77202	10.219	0.446964	A_52_P598309	12.6797	13.346	0.666341	A_52_P598309	14.4593	15.0766	0.617207	ILMN_2939012	10.3713	10.9805	0.609269	NA	NA	NA
1500015O10Rik	NM_024283;uc007avp.2;ENSMUST00000027217	0.419032	1460049_s_at;1440780_x_at;1423261_at	3.40119	3.4014	0.000204839	ILMN_1249000	5.85467	5.899	0.0443333	1423261_at	1.73734	2.73493	0.997588	1460049_s_at;1440780_x_at;1423261_at	3.14752	3.08705	-0.060464	ILMN_1249000	6.88838	6.74114	-0.147249	ILMN_1249000	5.23266	5.46271	0.230046	ILMN_1249000	5.28834	5.40716	0.118826	1460049_s_at;1440780_x_at;1423261_at	3.53418	3.76972	0.235545	A_51_P404463	5.89705	5.83758	-0.0594687	A_51_P404463	5.88309	5.82311	-0.0599792	ILMN_1249000	7.06229	6.96845	-0.093836	NA	NA	NA
1500035N22Rik	ENSMUST00000075081	0.126676	1430070_at	5.4769	5.52239	0.0454861	NA	NA	NA	NA	NA	NA	NA	NA	1430070_at	3.34411	3.2046	-0.139513	ILMN_1252650	6.76385	6.84548	0.0816216	NA	NA	NA	NA	NA	NA	NA	NA	1430070_at	5.16559	5.2012	0.0356096	A_51_P160083	5.88074	5.88234	0.00160384	A_51_P160083	6.05223	5.91155	-0.140675	NA	NA	NA	NA	NA	NA	NA
1600002H07Rik	ENSMUST00000024930;uc008avb.1;uc008avc.1;NM_028056;uc008ava.1;ENSMUST00000137648;ENSMUST00000124557;ENSMUST00000138818;ENSMUST00000149916	-2.11022	1428832_at	5.85774	5.08582	-0.771925	NA	NA	NA	NA	NA	NA	NA	NA	1428832_at	4.35046	4.37489	0.0244353	ILMN_2650578	6.94962	6.8248	-0.124821	NA	NA	NA	NA	NA	NA	NA	NA	1428832_at	6.72256	5.76352	-0.95904	A_52_P193236	8.70021	6.60291	-2.0973	A_52_P193236	9.33396	6.99228	-2.34169	NA	NA	NA	NA	NA	NA	NA
1600002K03Rik	NM_027207;uc007gcf.1;ENSMUST00000041882	-3.24875	1429091_at	6.19689	5.95522	-0.241666	ILMN_3004151	8.65233	8.547	-0.105333	NA	NA	NA	NA	1429091_at	7.40779	7.15923	-0.248561	ILMN_2609264;ILMN_3004151	9.90017	9.42635	-0.473817	ILMN_3004151	9.46781	9.41996	-0.0478491	ILMN_3004151	7.57166	7.31664	-0.255023	1429091_at	7.73298	7.11674	-0.616239	A_51_P519570	13.1012	12.2598	-0.841444	A_51_P519570	12.4933	11.7965	-0.696739	ILMN_3004151	9.63068	9.13932	-0.491367	NA	NA	NA
1600012H06Rik	uc008ani.1;uc008ang.1;uc008anh.1;uc012ako.1;NM_001083882;NM_001083880;NM_001083881;NM_026451;ENSMUST00000052691;ENSMUST00000164837;ENSMUST00000174004;ENSMUST00000174163	-0.219585	1428218_a_at;1428217_at	7.60011	7.66758	0.0674726	ILMN_3009738;ILMN_2718861;ILMN_1238211	7.94189	7.75522	-0.186667	1428218_a_at;1428217_at	9.47522	9.14142	-0.333795	1428218_a_at;1428217_at	8.10976	7.98106	-0.128698	ILMN_3009738;ILMN_2718861;ILMN_1238211;ILMN_3009735	8.16753	8.29772	0.130188	ILMN_3009738;ILMN_2718861;ILMN_1238211	7.26503	7.3692	0.104168	ILMN_3009738;ILMN_2718861;ILMN_1238211	6.15867	6.20554	0.0468776	1428218_a_at;1428217_at	9.11184	8.99916	-0.112677	A_52_P394385	11.4371	11.6012	0.164113	A_52_P394385	11.7013	11.9361	0.234757	ILMN_3009738;ILMN_2718861;ILMN_1238211	8.1156	7.72212	-0.393479	98891_at	6.93803	7.24453
1600012P17Rik	ENSMUST00000159861;NM_001085376;uc007ddv.1;ENSMUST00000161589;ENSMUST00000159860;ENSMUST00000160206;ENSMUST00000159892;uc007ddx.1;ENSMUST00000062159;ENSMUST00000162474	0.392283	1453075_at;1444451_at	4.4334	4.71793	0.284535	NA	NA	NA	NA	NA	NA	NA	NA	1453075_at;1444451_at	3.36792	3.68475	0.316831	ILMN_2480498;ILMN_1229663;ILMN_1220650	7.05019	6.99708	-0.0531058	NA	NA	NA	NA	NA	NA	NA	NA	1453075_at;1444451_at	4.36468	4.59836	0.233676	A_51_P466591;A_52_P574993	5.91047	5.9345	0.0240291	A_51_P466591;A_52_P574993	6.05632	6.20584	0.149523	NA	NA	NA	NA	NA	NA	NA
1600014C10Rik	NM_001085385;uc009gks.1;ENSMUST00000178207;ENSMUST00000165308;ENSMUST00000178890;ENSMUST00000179525;ENSMUST00000178876;NM_028166;uc009gkt.1;ENSMUST00000067854;ENSMUST00000177983;ENSMUST00000179992;ENSMUST00000179503	5.83479	1436289_x_at;1434715_at;1424444_a_at;1455641_at	4.17305	4.84964	0.676593	ILMN_2822842	6.08	7.294	1.214	1436289_x_at;1424444_a_at;1455641_at	6.35523	7.16837	0.813144	1436289_x_at;1434715_at;1424444_a_at;1455641_at	5.53011	6.57043	1.04032	ILMN_2773909;ILMN_2822842	7.05332	7.2976	0.244282	ILMN_2822842	5.80993	6.97039	1.16046	ILMN_2822842	5.4526	5.57676	0.12416	1436289_x_at;1434715_at;1424444_a_at;1455641_at	5.51197	5.59014	0.0781711	A_52_P77093;A_51_P199552;A_52_P148184	8.71671	11.1711	2.45442	A_52_P77093;A_51_P199552;A_52_P148184	10.183	12.0191	1.83615	ILMN_2822842	7.09104	7.42341	0.332368	NA	NA	NA
1600014C23Rik	NM_028164;uc008crk.1;ENSMUST00000178179	0.246712	1453963_at	5.96291	6.18091	0.218	NA	NA	NA	NA	NA	NA	NA	NA	1453963_at	3.68154	3.7195	0.0379596	ILMN_2749223	6.65828	6.76791	0.109638	NA	NA	NA	NA	NA	NA	NA	NA	1453963_at	6.23106	6.79931	0.568256	A_51_P147064	6.47142	6.27254	-0.198871	A_51_P147064	6.45312	6.29271	-0.160408	NA	NA	NA	NA	NA	NA	NA
1600014K23Rik	NM_028046;uc009trs.2;ENSMUST00000048382	1.45744	1429793_at	4.61538	4.78023	0.164845	NA	NA	NA	NA	NA	NA	NA	NA	1429793_at	3.66735	3.41149	-0.255855	ILMN_1251706	6.68285	6.83335	0.150496	NA	NA	NA	NA	NA	NA	NA	NA	1429793_at	4.29177	4.62772	0.33595	A_52_P48433	6.42461	6.68172	0.257109	A_52_P48433	6.96878	7.29156	0.322778	NA	NA	NA	NA	NA	NA	NA
1600015I10Rik	NM_001081273;uc012elm.1;ENSMUST00000031837	0.340091	1449327_at	5.50819	5.27665	-0.231544	ILMN_1222284	5.639	5.69033	0.0513333	1449327_at	2.57958	2.71518	0.135604	1449327_at	3.43018	3.40494	-0.0252443	ILMN_1222284	6.68955	6.80996	0.120409	ILMN_1222284	5.26679	5.10434	-0.16245	ILMN_1222284	5.1189	5.11785	-0.00105217	1449327_at	4.67123	4.86956	0.198338	A_51_P512061	7.15996	7.93029	0.770335	A_51_P512061	8.75064	9.76183	1.01119	ILMN_1222284	6.89308	6.85547	-0.0376134	NA	NA	NA
1600016N20Rik	NM_028050;uc012fwr.1;uc009kjz.1;ENSMUST00000026573;ENSMUST00000170841	0.0906051	1430017_at	5.88513	6.06452	0.179393	ILMN_1242629	5.86833	5.81133	-0.057	NA	NA	NA	NA	1430017_at	3.68619	3.98137	0.295177	ILMN_1242629	6.80487	6.78498	-0.019889	ILMN_1242629	5.36457	5.21335	-0.151225	ILMN_1242629	5.40244	5.31285	-0.0895862	1430017_at	5.18432	5.6887	0.504381	A_51_P401069	7.2721	7.53333	0.261234	A_51_P401069	7.09424	7.04177	-0.0524662	ILMN_1242629	7.01015	7.00538	-0.00477422	NA	NA	NA
1700001C02Rik	ENSMUST00000127815;ENSMUST00000031078;uc008wvm.1;NM_029285;uc008wvn.1;ENSMUST00000114743	0.217375	1432525_at;1432513_a_at	3.56607	3.83488	0.268806	ILMN_3003501	5.83067	5.864	0.0333333	NA	NA	NA	NA	1432525_at;1432513_a_at	3.23301	3.25515	0.0221382	ILMN_3003501;ILMN_2547667	6.84852	6.70287	-0.145655	ILMN_3003501	5.0045	5.07468	0.0701753	ILMN_3003501	5.29248	5.2124	-0.0800832	1432525_at;1432513_a_at	4.10981	4.43752	0.327716	A_51_P109976;A_52_P263092	6.55759	6.77778	0.220195	A_51_P109976;A_52_P263092	7.32579	7.77143	0.445635	ILMN_3003501	7.05063	7.0029	-0.0477308	NA	NA	NA
1700001C19Rik	uc008cve.2;NM_029296;uc008cvd.2;NM_001172091;ENSMUST00000061885;ENSMUST00000073143;ENSMUST00000125507;ENSMUST00000160678	-0.534223	1452602_a_at;1460425_at	4.41354	4.23518	-0.178363	ILMN_2955312;ILMN_1215822	5.91417	5.866	-0.0481667	1452602_a_at;1460425_at	3.77372	4.43162	0.6579	1452602_a_at;1460425_at	3.11012	3.31237	0.202252	ILMN_2955312;ILMN_1215822	6.81391	6.81771	0.00380329	ILMN_2955312;ILMN_1215822	5.47093	5.29652	-0.174409	ILMN_2955312;ILMN_1215822	5.35606	5.3025	-0.053553	1452602_a_at;1460425_at	4.3467	4.44672	0.100028	A_51_P439645;A_52_P271200	6.2882	5.93058	-0.357621	A_51_P439645;A_52_P271200	6.5317	6.22548	-0.306222	ILMN_2955312;ILMN_1215822	7.24415	7.05319	-0.190959	NA	NA	NA
1700001F09Rik	ENSMUST00000178178;uc007tcz.1;NM_027940	-0.280149	NA	NA	NA	NA	NA	NA	NA	NA	NA	NA	NA	NA	NA	NA	NA	NA	NA	NA	NA	NA	NA	NA	NA	NA	NA	NA	NA	NA	NA	NA	NA	NA	A_51_P425334	5.96795	5.94897	-0.0189805	A_51_P425334	6.09502	6.01381	-0.0812139	NA	NA	NA	NA	NA	NA	NA
1700001G17Rik	uc007ant.2	-1.23467	1449562_at	5.08964	4.66992	-0.419723	NA	NA	NA	NA	1449562_at	6.51456	6.15076	-0.363801	1449562_at	3.33017	3.05426	-0.275913	ILMN_1251827	6.6377	6.62566	-0.0120397	NA	NA	NA	NA	NA	NA	NA	NA	1449562_at	4.29092	4.21153	-0.0793876	A_51_P429602	6.02084	5.91368	-0.107163	A_51_P429602	5.89269	5.88659	-0.00609873	NA	NA	NA	NA	NA	NA	NA
1700001J03Rik	ENSMUST00000073721;NM_001008547;uc009ana.1;ENSMUST00000188052	-0.118482	NA	NA	NA	NA	ILMN_2666574	5.882	5.91033	0.0283333	NA	NA	NA	NA	NA	NA	NA	NA	ILMN_2666574	6.81363	6.89229	0.0786583	ILMN_2666574	5.16591	5.07468	-0.0912353	ILMN_2666574	5.52026	5.443	-0.0772606	NA	NA	NA	NA	NA	NA	NA	NA	NA	NA	NA	NA	ILMN_2666574	7.07222	7.06446	-0.00776099	NA	NA	NA
1700001J11Rik	uc012gri.1	0.642402	NA	NA	NA	NA	NA	NA	NA	NA	NA	NA	NA	NA	NA	NA	NA	NA	ILMN_2466245;ILMN_1253445	6.92471	6.84554	-0.0791719	NA	NA	NA	NA	NA	NA	NA	NA	NA	NA	NA	NA	A_51_P156425	6.12695	6.56057	0.433621	A_51_P156425	6.40703	6.83145	0.424423	NA	NA	NA	NA	NA	NA	NA
1700001K19Rik	NM_025488;uc007pbp.2;ENSMUST00000070659	-0.579319	1422722_at	5.29232	4.75109	-0.541233	NA	NA	NA	NA	1422722_at	2.4493	3.84396	1.39467	1422722_at	3.45831	3.23705	-0.221257	NA	NA	NA	NA	NA	NA	NA	NA	NA	NA	NA	NA	1422722_at	3.617	3.94572	0.328721	A_51_P443514	13.9427	13.6443	-0.298423	A_51_P443514	14.3213	14.0364	-0.284858	NA	NA	NA	NA	NA	NA	NA
1700001L19Rik	NM_027035;uc007rcd.2;ENSMUST00000022007	-0.797843	1453643_at	3.73429	3.67729	-0.0569959	NA	NA	NA	NA	NA	NA	NA	NA	1453643_at	3.12977	3.05357	-0.0761937	ILMN_2658067	6.77631	6.67333	-0.102976	NA	NA	NA	NA	NA	NA	NA	NA	1453643_at	3.94869	4.08748	0.138797	A_51_P234847	5.91504	5.89461	-0.0204327	A_51_P234847	5.93328	5.81824	-0.11504	NA	NA	NA	NA	NA	NA	NA
1700001O22Rik	ENSMUST00000139968;ENSMUST00000050003;ENSMUST00000130396;NM_198000;uc008jcr.3;ENSMUST00000136883;ENSMUST00000131937;ENSMUST00000138959;ENSMUST00000129484;ENSMUST00000131315;ENSMUST00000150205;ENSMUST00000126898;ENSMUST00000135556;ENSMUST00000133380;ENSMUST00000140168	0.350306	1424795_a_at	4.36461	4.36019	-0.00442932	ILMN_2962336;ILMN_2664449	6.013	5.999	-0.014	1424795_a_at	2.66562	1.67236	-0.993263	1424795_a_at	3.77203	4.02278	0.25075	ILMN_2962336;ILMN_2664449	6.86912	6.93509	0.0659725	ILMN_2962336;ILMN_2664449	5.50762	5.40422	-0.103396	ILMN_2962336;ILMN_2664449	5.31287	5.28945	-0.0234217	1424795_a_at	4.18623	4.41463	0.228406	A_52_P496403;A_52_P552870	6.21387	6.26572	0.0518441	A_52_P496403;A_52_P552870	7.04147	6.85209	-0.189374	ILMN_2962336;ILMN_2664449	7.07899	7.08647	0.00747816	NA	NA	NA
1700001P01Rik	NM_028156;uc007let.1;ENSMUST00000107576	0.425944	1430091_at;1447799_x_at	3.61278	3.69826	0.0854847	ILMN_2597451	5.894	5.93667	0.0426667	NA	NA	NA	NA	1430091_at;1447799_x_at	3.4236	3.19261	-0.230991	ILMN_2597451	6.86189	6.93336	0.0714649	ILMN_2597451	5.52669	5.43962	-0.0870717	ILMN_2597451	5.35122	5.51378	0.162552	1430091_at;1447799_x_at	3.86931	4.01691	0.147604	A_51_P236991;A_52_P284470	6.06338	6.2121	0.148723	A_51_P236991;A_52_P284470	6.30615	6.26527	-0.0408806	ILMN_2597451	7.0589	6.97576	-0.0831303	NA	NA	NA
1700003E16Rik	uc009cmx.2;NM_027948;uc012enw.1;uc009cmy.2;ENSMUST00000032106	0.369517	1428601_at	6.5211	6.67608	0.154981	NA	NA	NA	NA	NA	NA	NA	NA	1428601_at	3.81767	3.95834	0.140675	ILMN_1231608	6.79975	6.82787	0.0281186	NA	NA	NA	NA	NA	NA	NA	NA	1428601_at	6.36781	6.71729	0.349477	A_51_P436594	6.04368	6.06747	0.0237848	A_51_P436594	6.59126	6.48299	-0.108261	NA	NA	NA	NA	NA	NA	NA
1700003F12Rik	ENSMUST00000135641;ENSMUST00000045116;NM_029305;uc008njj.1;ENSMUST00000109709	-0.315361	1440176_x_at;1452863_at	4.56086	4.58862	0.0277573	ILMN_2868440	6.60667	6.491	-0.115667	NA	NA	NA	NA	1440176_x_at;1452863_at	3.50694	3.85489	0.347952	ILMN_1257491	7.00549	7.03312	0.0276239	ILMN_2868440	6.14364	6.0268	-0.116838	ILMN_2868440	5.31395	5.14304	-0.170913	1440176_x_at;1452863_at	5.03334	5.2598	0.226455	A_51_P119358	6.42974	6.22344	-0.206299	A_51_P119358	7.06631	6.83466	-0.231643	ILMN_2868440	7.38972	7.28474	-0.10498	NA	NA	NA
1700003H04Rik	ENSMUST00000047110;ENSMUST00000180162;ENSMUST00000178485;ENSMUST00000180033;ENSMUST00000178953	0.743942	1429482_at;1432354_at	2.89954	2.889	-0.0105356	NA	NA	NA	NA	NA	NA	NA	NA	1429482_at;1432354_at	2.92154	3.08441	0.162868	ILMN_1217966	6.65235	6.77851	0.126155	NA	NA	NA	NA	NA	NA	NA	NA	1429482_at;1432354_at	3.71226	3.80391	0.0916504	A_52_P606411;A_51_P430754	5.90152	5.87214	-0.0293752	A_52_P606411;A_51_P430754	5.80069	5.82469	0.0239992	NA	NA	NA	NA	NA	NA	NA
1700003M02Rik	ENSMUST00000029971;uc008sgi.1;ENSMUST00000135563;NM_027041;uc008sgj.2;ENSMUST00000108136	0.881186	1429851_at	4.65533	4.6121	-0.0432227	ILMN_3162009	5.84833	5.90067	0.0523333	NA	NA	NA	NA	1429851_at	3.44742	3.3359	-0.111523	ILMN_3162009;ILMN_2594224	6.76839	6.8091	0.0407055	ILMN_3162009	5.1127	5.2891	0.176397	ILMN_3162009	5.49696	5.49974	0.00277126	1429851_at	4.15077	4.37959	0.228815	A_52_P39413;A_51_P339655	5.90148	5.90261	0.00112675	A_52_P39413;A_51_P339655	5.84006	5.85505	0.0149938	ILMN_3162009	7.08327	6.98556	-0.0977117	NA	NA	NA
1700006A11Rik	ENSMUST00000029598;NM_027939;uc012cxe.1;uc012cxd.1	-0.0748725	1431967_at	3.0637	3.02318	-0.0405149	NA	NA	NA	NA	NA	NA	NA	NA	1431967_at	2.97364	3.31759	0.343956	ILMN_2655962	6.76581	6.70995	-0.0558532	NA	NA	NA	NA	NA	NA	NA	NA	1431967_at	3.53155	3.54117	0.00961515	A_51_P449614	5.93413	5.93456	0.000424436	A_51_P449614	6.32853	6.28279	-0.0457343	NA	NA	NA	NA	NA	NA	NA
1700006E09Rik	ENSMUST00000176722;ENSMUST00000175972;NM_029287;uc007lqb.2;ENSMUST00000010985	-0.375353	1430121_at	2.80353	2.68616	-0.117366	NA	NA	NA	NA	NA	NA	NA	NA	1430121_at	2.8408	2.98572	0.144922	ILMN_2681375	6.60486	6.53596	-0.0688988	NA	NA	NA	NA	NA	NA	NA	NA	1430121_at	3.27716	3.29123	0.0140702	A_51_P233622;A_51_P233619	6.01352	5.90404	-0.109481	A_51_P233622;A_51_P233619	5.88368	5.86436	-0.0193185	NA	NA	NA	NA	NA	NA	NA
1700007B14Rik	NM_001164235;NM_027944;uc009mhj.2;uc009mhi.2;uc012ggd.1;ENSMUST00000034033;ENSMUST00000121983	-0.0234088	1429542_at	2.72515	2.86261	0.13746	NA	NA	NA	NA	NA	NA	NA	NA	1429542_at	2.76671	3.19323	0.426518	ILMN_1237764	6.7111	6.76005	0.0489526	NA	NA	NA	NA	NA	NA	NA	NA	1429542_at	3.51779	3.6153	0.0975056	A_51_P359756	6.02884	5.82758	-0.20126	A_51_P359756	6.08619	5.80551	-0.280677	NA	NA	NA	NA	NA	NA	NA
1700007G11Rik	NM_001024614;uc008yge.1;ENSMUST00000080333	-0.156427	1453432_at	3.18091	3.42426	0.243347	ILMN_3003018	5.81833	5.821	0.00266667	NA	NA	NA	NA	1453432_at	3.31703	3.33554	0.0185092	ILMN_3003018	6.78802	6.68023	-0.107793	ILMN_3003018	5.29278	4.97728	-0.315502	ILMN_3003018	5.33256	5.47433	0.141773	1453432_at	3.372	3.52562	0.153615	A_52_P418515	5.94714	5.77582	-0.171324	A_52_P418515	5.84341	5.86014	0.0167325	ILMN_3003018	7.05344	7.02628	-0.0271603	NA	NA	NA
1700007K13Rik	NM_027040;uc008iyf.1;ENSMUST00000126242;ENSMUST00000086370;ENSMUST00000127683	-0.120495	1428705_at	3.55432	3.69112	0.136798	NA	NA	NA	NA	NA	NA	NA	NA	1428705_at	2.81117	3.15192	0.340748	ILMN_1232336	6.85134	6.75028	-0.101055	NA	NA	NA	NA	NA	NA	NA	NA	1428705_at	3.48202	3.91289	0.43087	A_52_P30632;A_51_P169289	6.22263	6.08147	-0.141158	A_52_P30632;A_51_P169289	7.18582	6.49012	-0.695699	NA	NA	NA	NA	NA	NA	NA
1700008F21Rik	NM_029292;NM_001168369;uc009oac.2;uc009oab.2;ENSMUST00000108745;ENSMUST00000140887;ENSMUST00000148234;ENSMUST00000026912;ENSMUST00000108744;ENSMUST00000148621;ENSMUST00000189055	0.642939	1449879_at;1439003_s_at	2.95307	2.89156	-0.0615186	ILMN_2944703	5.71467	5.802	0.0873333	1449879_at	-0.0502484	-0.401585	-0.351337	1449879_at;1439003_s_at	3.18846	3.14247	-0.0459922	ILMN_2762538	6.75787	6.76203	0.00415875	ILMN_2944703	5.3505	5.24031	-0.110183	ILMN_2944703	5.24267	5.26677	0.0240939	1449879_at;1439003_s_at	3.38201	3.39391	0.0119034	A_51_P293513	6.29365	6.80178	0.508129	A_51_P293513	5.83159	5.79684	-0.0347436	ILMN_2944703	6.93915	7.0554	0.11625	NA	NA	NA
1700008I05Rik	uc009uhi.2;NM_027952;ENSMUST00000078605	0.907749	1453339_at	3.13439	3.19781	0.0634182	ILMN_2676443	6.20533	6.205	-0.000333333	NA	NA	NA	NA	1453339_at	2.93852	3.08229	0.143765	ILMN_2676443	7.0593	7.05246	-0.00684399	ILMN_2676443	5.70044	5.80219	0.101753	ILMN_2676443	5.38285	5.35402	-0.0288215	1453339_at	3.28744	3.46772	0.180278	A_51_P200599	5.91034	5.85327	-0.0570733	A_51_P200599	5.89	5.82632	-0.0636852	ILMN_2676443	7.18316	7.21311	0.029956	NA	NA	NA
1700008J07Rik	uc009jvt.2	-0.728111	1428732_at;1441221_at	4.04404	3.801	-0.243038	NA	NA	NA	NA	NA	NA	NA	NA	1428732_at;1441221_at	4.51986	4.50463	-0.0152324	ILMN_2580171	6.8429	6.83621	-0.00669477	NA	NA	NA	NA	NA	NA	NA	NA	1428732_at;1441221_at	4.59697	4.23665	-0.36032	NA	NA	NA	NA	NA	NA	NA	NA	NA	NA	NA	NA	NA	NA	NA
1700008O03Rik	ENSMUST00000107933;NM_027049;uc009gpf.2;ENSMUST00000137946;ENSMUST00000150886;ENSMUST00000150034;ENSMUST00000134535	-0.349493	1454009_at	3.27265	3.24785	-0.024801	NA	NA	NA	NA	NA	NA	NA	NA	1454009_at	3.4931	3.20492	-0.288178	ILMN_2603147	6.54101	6.5974	0.0563933	NA	NA	NA	NA	NA	NA	NA	NA	1454009_at	3.73368	3.89685	0.163167	A_52_P5406;A_52_P368320	6.03145	5.9166	-0.114854	A_52_P5406;A_52_P368320	6.06731	6.05429	-0.0130157	NA	NA	NA	NA	NA	NA	NA
1700008P02Rik	NM_027048;uc008ooe.2;ENSMUST00000091364	0.125849	1430284_at	3.33516	3.51569	0.180523	NA	NA	NA	NA	NA	NA	NA	NA	1430284_at	3.03131	3.25922	0.227918	ILMN_1216400	6.78153	6.7271	-0.0544296	NA	NA	NA	NA	NA	NA	NA	NA	1430284_at	3.74386	4.06416	0.320298	A_51_P277836	5.85122	5.90425	0.0530358	A_51_P277836	6.09786	5.99246	-0.105396	NA	NA	NA	NA	NA	NA	NA
1700009J07Rik	ENSMUST00000185309;ENSMUST00000178996;ENSMUST00000185513	-0.385834	1432505_at	3.27274	3.41339	0.140651	NA	NA	NA	NA	NA	NA	NA	NA	1432505_at	3.3289	2.92903	-0.399868	ILMN_1231550	6.81966	6.81949	-0.000174015	NA	NA	NA	NA	NA	NA	NA	NA	1432505_at	3.57531	3.66431	0.0889989	A_51_P173547;A_51_P173543	6.20039	5.95036	-0.250031	A_51_P173547;A_51_P173543	6.05395	5.98735	-0.0665958	NA	NA	NA	NA	NA	NA	NA
1700009N14Rik	NM_001081095;uc008shc.1;ENSMUST00000029955	1.89041	1429747_at	4.01144	4.3344	0.322961	NA	NA	NA	NA	NA	NA	NA	NA	1429747_at	3.058	3.18777	0.129766	ILMN_1241746	6.70868	6.92483	0.216152	NA	NA	NA	NA	NA	NA	NA	NA	1429747_at	4.04002	4.36763	0.32761	A_52_P464228	6.05928	6.20508	0.145797	A_52_P464228	6.55617	6.91693	0.36076	NA	NA	NA	NA	NA	NA	NA
1700009P17Rik	ENSMUST00000129651;ENSMUST00000151340;NM_001081275;uc007dna.1;ENSMUST00000027959;ENSMUST00000148200;ENSMUST00000127394;ENSMUST00000143623;ENSMUST00000156789;ENSMUST00000124157	-0.131402	1429181_at	6.41784	6.37174	-0.0461053	ILMN_2645509	6.32	6.25533	-0.0646667	NA	NA	NA	NA	1429181_at	4.57697	5.09871	0.521742	ILMN_2645509	6.77888	6.91327	0.134398	ILMN_2645509	5.60585	5.51412	-0.0917276	ILMN_2645509	5.23442	5.30739	0.0729631	1429181_at	6.32092	6.20146	-0.119456	A_51_P430259	9.77659	9.07216	-0.704426	A_51_P430259	10.8859	10.8019	-0.0839478	ILMN_2645509	7.15294	7.08812	-0.0648245	NA	NA	NA
1700010B08Rik	NM_029308;uc008oeh.2;ENSMUST00000073081	-0.272771	1429827_at	5.23459	5.4223	0.187708	NA	NA	NA	NA	NA	NA	NA	NA	1429827_at	3.32222	3.00928	-0.312943	ILMN_2768872	6.96447	6.96985	0.00537922	NA	NA	NA	NA	NA	NA	NA	NA	1429827_at	4.82168	5.01157	0.189887	A_51_P194319	6.03462	6.00108	-0.0335424	A_51_P194319	6.22024	6.13203	-0.0882085	NA	NA	NA	NA	NA	NA	NA
1700010D01Rik	ENSMUST00000096366;NM_029590;uc009tuc.1	-0.591048	NA	NA	NA	NA	ILMN_1250734	5.82567	5.774	-0.0516667	NA	NA	NA	NA	NA	NA	NA	NA	ILMN_1250734	6.93048	6.97211	0.0416286	ILMN_1250734	5.40939	5.30378	-0.10561	ILMN_1250734	5.52334	5.42456	-0.098782	NA	NA	NA	NA	A_51_P110914	6.03754	6.0585	0.0209571	A_51_P110914	6.11448	5.98224	-0.132241	ILMN_1250734	7.04145	6.99226	-0.0491912	NA	NA	NA
1700010H22Rik	uc008ygf.1	0.220307	1454238_a_at	3.415	3.42264	0.00763687	NA	NA	NA	NA	NA	NA	NA	NA	1454238_a_at	2.77749	3.23321	0.455719	ILMN_2694983	6.77549	6.72531	-0.0501772	NA	NA	NA	NA	NA	NA	NA	NA	1454238_a_at	3.43612	3.58585	0.149729	A_52_P56549	6.06789	6.1249	0.0570034	A_52_P56549	6.44669	6.31399	-0.132695	NA	NA	NA	NA	NA	NA	NA
1700010I14Rik	uc008ajv.2;NM_025851;uc008ajx.2;ENSMUST00000024650;ENSMUST00000151609;ENSMUST00000136954	-1.02466	1419624_a_at;1436863_at;1449541_x_at	4.19689	3.81315	-0.383744	ILMN_2665591	5.786	5.76233	-0.0236667	1419624_a_at;1436863_at;1449541_x_at	4.58993	4.29897	-0.290962	1419624_a_at;1436863_at;1449541_x_at	3.94222	3.58175	-0.360465	ILMN_2665591	6.82268	6.96312	0.140434	ILMN_2665591	5.23266	5.20163	-0.0310269	ILMN_2665591	5.32506	5.30555	-0.0195099	1419624_a_at;1436863_at;1449541_x_at	4.40519	3.9182	-0.486991	A_51_P116687	8.29282	7.63258	-0.660232	A_51_P116687	9.33992	8.65053	-0.689398	ILMN_2665591	7.09921	6.95888	-0.140332	NA	NA	NA
1700010L04Rik	ENSMUST00000179662;ENSMUST00000178848;ENSMUST00000032872	0.662417	1431783_at	3.71199	3.66992	-0.0420708	NA	NA	NA	NA	NA	NA	NA	NA	1431783_at	3.01243	2.99149	-0.0209407	ILMN_2709629	6.69436	6.70058	0.00621817	NA	NA	NA	NA	NA	NA	NA	NA	1431783_at	4.38833	4.70766	0.319338	A_51_P122481;A_52_P241335	5.93673	5.98791	0.0511805	A_51_P122481;A_52_P241335	6.20119	6.48233	0.28114	NA	NA	NA	NA	NA	NA	NA
1700011A15Rik	NM_025487;uc007xtg.2;ENSMUST00000023781	0.690109	1420435_at	6.19061	6.16997	-0.0206335	ILMN_1232564	5.65767	5.74167	0.084	1420435_at	3.33387	4.16266	0.828794	1420435_at	3.91868	3.88883	-0.0298565	ILMN_1232564	6.74409	6.74633	0.00223279	ILMN_1232564	5.1819	5.24413	0.0622283	ILMN_1232564	5.29642	5.22815	-0.068269	1420435_at	5.07213	5.29102	0.218894	A_51_P245038	6.10338	6.22081	0.117423	A_51_P245038	6.93068	7.01468	0.0840072	ILMN_1232564	6.9382	6.92408	-0.0141203	NA	NA	NA
1700011E24Rik	NM_029298;uc008duw.2;ENSMUST00000040609;ENSMUST00000187078;ENSMUST00000186211;ENSMUST00000189157;ENSMUST00000189487	-0.1085	1429858_at	3.07614	3.1337	0.0575571	NA	NA	NA	NA	NA	NA	NA	NA	1429858_at	2.99224	3.03473	0.0424946	ILMN_2728228	6.8255	6.64755	-0.17795	NA	NA	NA	NA	NA	NA	NA	NA	1429858_at	3.41149	3.48241	0.0709216	A_51_P377812	6.42515	6.46202	0.036867	A_51_P377812	6.72363	6.92599	0.202364	NA	NA	NA	NA	NA	NA	NA
1700011H14Rik	NM_025956;uc007tke.2;ENSMUST00000022398;ENSMUST00000148109;ENSMUST00000130853	0.0896544	1419294_at	3.39735	3.26958	-0.127761	ILMN_1240624	5.879	5.864	-0.015	1419294_at	2.47924	4.00506	1.52582	1419294_at	2.84243	2.96262	0.120188	ILMN_1240624	6.81043	6.93003	0.119602	ILMN_1240624	5.10014	5.12928	0.0291463	ILMN_1240624	5.50138	5.39215	-0.109237	1419294_at	3.58929	3.63434	0.0450457	A_51_P283344	5.92947	5.86479	-0.0646832	A_51_P283344	6.02955	6.01699	-0.0125654	ILMN_1240624	7.06549	6.9376	-0.127884	NA	NA	NA
1700011I03Rik	ENSMUST00000079738;NM_029290;uc008ezg.2;uc008ezh.2;ENSMUST00000135806;ENSMUST00000127130;ENSMUST00000123872	-0.474564	1429644_at	4.07699	3.73208	-0.344914	NA	NA	NA	NA	NA	NA	NA	NA	1429644_at	3.15221	3.04108	-0.111134	ILMN_2428351	6.75496	6.79892	0.04396	NA	NA	NA	NA	NA	NA	NA	NA	1429644_at	3.96374	4.15986	0.196124	A_51_P484559	5.91768	5.91095	-0.00672958	A_51_P484559	5.83575	5.85241	0.0166594	NA	NA	NA	NA	NA	NA	NA
1700011L22Rik	NM_026315;uc009mil.2;ENSMUST00000034109	0.273353	1453346_at	3.56397	3.43832	-0.125646	NA	NA	NA	NA	NA	NA	NA	NA	1453346_at	3.5813	3.83252	0.25122	ILMN_1250028	6.76154	6.79315	0.0316085	NA	NA	NA	NA	NA	NA	NA	NA	1453346_at	3.94128	4.18421	0.242935	A_51_P307901	6.03632	6.06381	0.02749	A_51_P307901	6.35902	6.53305	0.174025	NA	NA	NA	NA	NA	NA	NA
1700011M02Rik	uc009tzf.1;ENSMUST00000113602	-0.302448	1436683_at	4.05751	3.84908	-0.208428	NA	NA	NA	NA	NA	NA	NA	NA	1436683_at	2.98815	2.90651	-0.081634	ILMN_2601053	6.72347	6.72362	0.000154786	NA	NA	NA	NA	NA	NA	NA	NA	1436683_at	4.04323	4.2372	0.193961	NA	NA	NA	NA	NA	NA	NA	NA	NA	NA	NA	NA	NA	NA	NA
1700012A03Rik	ENSMUST00000031778;ENSMUST00000135066;NM_029587;uc009bgk.1	1.13535	1429142_at	3.28243	3.1848	-0.0976334	ILMN_2678187	5.92533	5.939	0.0136667	NA	NA	NA	NA	1429142_at	3.01306	3.16682	0.153762	ILMN_2678187	6.91987	6.90753	-0.0123452	ILMN_2678187	5.35403	5.43296	0.0789305	ILMN_2678187	5.38187	5.46427	0.0823948	1429142_at	3.48935	3.60156	0.112207	A_51_P498591	6.20679	6.37114	0.164352	A_51_P498591	6.68786	6.8031	0.115233	ILMN_2678187	7.01552	7.06602	0.0505059	NA	NA	NA
1700012B07Rik	ENSMUST00000106674;uc007mcx.2;NM_001162428;ENSMUST00000020941;NM_027038;uc007mcy.2;ENSMUST00000143578	-0.745822	1428703_at	4.50426	4.38409	-0.120171	NA	NA	NA	NA	NA	NA	NA	NA	1428703_at	3.46178	3.16313	-0.298649	ILMN_2666550	6.84834	6.75804	-0.0902975	NA	NA	NA	NA	NA	NA	NA	NA	1428703_at	3.82806	4.22748	0.399414	A_51_P287241	6.02708	5.95981	-0.0672656	A_51_P287241	6.17228	5.94172	-0.230555	NA	NA	NA	NA	NA	NA	NA
1700012B09Rik	ENSMUST00000191167;ENSMUST00000188350;ENSMUST00000186706;ENSMUST00000060330;ENSMUST00000191047;NM_029306;uc009oey.2	5.8857	1428984_a_at	4.57451	4.84196	0.267446	ILMN_1251239	6.23133	6.54233	0.311	NA	NA	NA	NA	1428984_a_at	3.45669	4.01068	0.553987	NA	NA	NA	NA	ILMN_1251239	5.45615	5.88996	0.433811	ILMN_1251239	5.77826	5.96649	0.188232	1428984_a_at	4.34543	4.90703	0.561595	A_51_P193682;A_51_P193686	5.95087	9.04824	3.09737	A_51_P193682;A_51_P193686	5.85874	7.07601	1.21727	ILMN_1251239	7.18537	7.17745	-0.00791473	NA	NA	NA
1700012P22Rik	ENSMUST00000030323;NM_027056;uc008vrf.1	-0.062602	1453333_at;1443845_x_at	3.63597	3.67607	0.040104	NA	NA	NA	NA	NA	NA	NA	NA	1453333_at;1443845_x_at	3.05012	3.12356	0.0734468	ILMN_1229341	6.66447	6.67895	0.0144824	NA	NA	NA	NA	NA	NA	NA	NA	1453333_at;1443845_x_at	3.96707	4.03709	0.070017	A_51_P139349;A_52_P1005096	5.96782	6.08745	0.119638	A_51_P139349;A_52_P1005096	6.21723	6.0569	-0.160331	NA	NA	NA	NA	NA	NA	NA
1700013D24Rik	NM_001177502;uc009dqp.2;ENSMUST00000112537	0.548512	1437792_at	3.89742	4.00173	0.104311	NA	NA	NA	NA	NA	NA	NA	NA	1437792_at	4.15654	4.79125	0.634704	ILMN_2645544	6.7654	6.80634	0.0409412	NA	NA	NA	NA	NA	NA	NA	NA	1437792_at	3.71972	3.88945	0.169736	A_52_P143332	6.02664	5.98636	-0.0402793	A_52_P143332	5.90499	5.84072	-0.0642683	NA	NA	NA	NA	NA	NA	NA
1700013F07Rik	ENSMUST00000138375;ENSMUST00000138210;ENSMUST00000029485;NM_029314;uc008qze.2	1.15	1445763_at;1428962_at	3.292	3.54614	0.254139	NA	NA	NA	NA	NA	NA	NA	NA	1445763_at;1428962_at	3.42057	3.46598	0.0454077	ILMN_2733671	6.65485	6.66343	0.00858505	NA	NA	NA	NA	NA	NA	NA	NA	1445763_at;1428962_at	3.73911	3.96086	0.221748	A_51_P302890	6.1794	6.24597	0.0665643	A_51_P302890	6.67801	6.91528	0.237263	NA	NA	NA	NA	NA	NA	NA
1700013G24Rik	ENSMUST00000048893;NM_027063;uc008vjb.1	-0.0360156	1453167_at	4.43639	4.29357	-0.142822	ILMN_2653832	6.036	6.05	0.014	NA	NA	NA	NA	1453167_at	3.35757	3.18474	-0.172829	ILMN_2653832	6.92301	6.80807	-0.114937	ILMN_2653832	5.38888	5.64386	0.254978	ILMN_2653832	5.25739	5.20882	-0.0485711	1453167_at	3.89834	4.04306	0.144725	A_51_P324742	6.08768	6.12756	0.039883	A_51_P324742	6.5361	6.79321	0.257104	ILMN_2653832	7.04226	7.06308	0.0208122	NA	NA	NA
1700013H16Rik	uc009tfj.2;NM_001200013;ENSMUST00000067940	-0.460747	1453331_at	2.54537	2.46246	-0.0829129	NA	NA	NA	NA	NA	NA	NA	NA	1453331_at	2.91277	3.42387	0.511106	NA	NA	NA	NA	NA	NA	NA	NA	NA	NA	NA	NA	1453331_at	3.19103	3.19312	0.00208574	A_51_P132483	5.94682	5.86924	-0.0775861	A_51_P132483	6.18491	5.90329	-0.281619	NA	NA	NA	NA	NA	NA	NA
1700014D04Rik	ENSMUST00000180139;ENSMUST00000055343	-0.341809	NA	NA	NA	NA	NA	NA	NA	NA	NA	NA	NA	NA	NA	NA	NA	NA	ILMN_2712169	6.91193	6.81174	-0.100191	NA	NA	NA	NA	NA	NA	NA	NA	NA	NA	NA	NA	A_51_P414328	5.8668	5.9096	0.0427965	A_51_P414328	5.87564	5.80236	-0.0732772	NA	NA	NA	NA	NA	NA	NA
1700015E13Rik	ENSMUST00000056991;NM_001039593;uc007dmd.1	0.299425	1437384_at	5.25105	5.29027	0.0392175	ILMN_2634503	6.16067	6.20333	0.0426667	NA	NA	NA	NA	1437384_at	3.23545	3.75449	0.519036	ILMN_2634503	6.75263	6.79899	0.0463566	ILMN_2634503	5.81506	5.67807	-0.136991	ILMN_2634503	5.24221	5.27786	0.0356549	1437384_at	4.49493	4.92449	0.429558	A_52_P276614	5.84171	5.94993	0.108213	A_52_P276614	5.93812	5.86483	-0.0732918	ILMN_2634503	7.25889	7.17133	-0.0875584	NA	NA	NA
1700015F17Rik	NM_001200025;uc008wio.2;ENSMUST00000128151;ENSMUST00000115447;ENSMUST00000156282	0.121328	1456366_at	2.83081	2.74542	-0.08539	NA	NA	NA	NA	NA	NA	NA	NA	1456366_at	3.03968	3.36736	0.327674	NA	NA	NA	NA	NA	NA	NA	NA	NA	NA	NA	NA	1456366_at	3.3153	3.44995	0.134651	NA	NA	NA	NA	NA	NA	NA	NA	NA	NA	NA	NA	NA	NA	NA
1700015G11Rik	uc009hco.2;NM_001195601;ENSMUST00000180038;ENSMUST00000185758;ENSMUST00000190307;ENSMUST00000185841	-0.224093	1459995_at	2.72895	2.74579	0.0168474	NA	NA	NA	NA	NA	NA	NA	NA	1459995_at	2.89441	2.83209	-0.062325	NA	NA	NA	NA	NA	NA	NA	NA	NA	NA	NA	NA	1459995_at	3.40672	3.39459	-0.0121335	NA	NA	NA	NA	NA	NA	NA	NA	NA	NA	NA	NA	NA	NA	NA
1700016C15Rik	NM_027077;uc007dur.1;ENSMUST00000016106	0.312165	1430674_at	3.39498	3.4479	0.0529145	ILMN_1222931	6.18033	6.37167	0.191333	NA	NA	NA	NA	1430674_at	2.87689	2.93106	0.0541708	ILMN_1222931	7.01495	7.14049	0.125539	ILMN_1222931	5.62936	5.56986	-0.059501	ILMN_1222931	5.4211	5.35748	-0.0636211	1430674_at	3.55976	3.61956	0.0598046	A_51_P225493	5.88267	5.90786	0.0251914	A_51_P225493	5.83254	5.89769	0.0651517	ILMN_1222931	7.12786	7.12526	-0.00259869	NA	NA	NA
1700016D06Rik	uc009kvt.1;NM_024271;ENSMUST00000033906;ENSMUST00000190787;ENSMUST00000190741;ENSMUST00000191350	0.566665	1425657_at	2.94574	2.91849	-0.0272512	ILMN_2939579;ILMN_2939583	6.10833	6.0295	-0.0788333	1425657_at	4.39667	3.46086	-0.935806	1425657_at	2.94611	3.04015	0.0940389	ILMN_2939579;ILMN_2939583	6.76077	6.94224	0.181468	ILMN_2939579;ILMN_2939583	5.56486	5.60722	0.0423598	ILMN_2939579;ILMN_2939583	5.33628	5.30922	-0.0270557	1425657_at	3.48473	3.56739	0.0826582	A_52_P306007	5.93863	5.89624	-0.0423926	A_52_P306007	5.89683	5.78072	-0.11611	ILMN_2939579;ILMN_2939583	7.15715	7.11736	-0.0397818	NA	NA	NA
1700016H13Rik	ENSMUST00000119824;ENSMUST00000134926;NM_028824;uc008yjr.1;NM_001163550;uc012dzx.1;ENSMUST00000031261;ENSMUST00000120108;ENSMUST00000154408;ENSMUST00000120688;ENSMUST00000154096	0.44781	1453879_at	3.04619	3.03661	-0.00957952	NA	NA	NA	NA	NA	NA	NA	NA	1453879_at	3.26137	3.34008	0.0787086	ILMN_2618779	6.70958	6.69513	-0.0144472	NA	NA	NA	NA	NA	NA	NA	NA	1453879_at	3.5489	3.58181	0.0329182	A_51_P170747	6.11103	6.0853	-0.0257298	A_51_P170747	6.31196	6.45769	0.145735	NA	NA	NA	NA	NA	NA	NA
1700016K19Rik	NM_198637;uc007key.2;ENSMUST00000066408	0.0977667	1436593_at	3.08842	3.16687	0.07845	ILMN_1250938;ILMN_2694110	5.87983	5.86483	-0.015	NA	NA	NA	NA	1436593_at	3.21637	3.70024	0.483865	ILMN_1250938;ILMN_2694110	6.80371	6.79696	-0.00674923	ILMN_1250938;ILMN_2694110	5.45799	5.23431	-0.22368	ILMN_1250938;ILMN_2694110	5.36222	5.31437	-0.0478509	1436593_at	3.50668	3.78825	0.281573	A_52_P394488	8.17843	9.28671	1.10828	A_52_P394488	8.98022	9.77097	0.79075	ILMN_1250938;ILMN_2694110	7.02929	6.96334	-0.065949	NA	NA	NA
1700017B05Rik	NM_028820;uc009puq.2;uc009pur.2;ENSMUST00000034846;uc009pus.2	-3.78241	1447063_at;1429758_at	6.93284	4.82842	-2.10442	ILMN_2991601	5.894	5.83767	-0.0563333	1429758_at	9.70027	7.57512	-2.12515	1447063_at;1429758_at	5.128	4.39856	-0.729444	ILMN_1215223;ILMN_2991601;ILMN_1240053	6.90357	6.83831	-0.0652531	ILMN_2991601	5.1819	5.1416	-0.0403014	ILMN_2991601	5.51885	5.36034	-0.158505	1447063_at;1429758_at	7.83486	6.3043	-1.53057	A_52_P491569	11.1152	10.1152	-0.999983	A_52_P491569	11.4003	8.31487	-3.08539	ILMN_2991601	7.04088	6.9186	-0.122274	104389_at	10.0405	7.40428
1700017D01Rik	NM_027058;uc008grq.2;ENSMUST00000025635;ENSMUST00000188756	1.00147	1432214_at	2.70405	2.84543	0.14138	NA	NA	NA	NA	NA	NA	NA	NA	1432214_at	2.96805	3.05426	0.086214	ILMN_2588483	6.69384	6.78884	0.0950008	NA	NA	NA	NA	NA	NA	NA	NA	1432214_at	3.3962	3.52459	0.128389	A_51_P195567	5.91599	5.91746	0.00146782	A_51_P195567	5.86153	5.88973	0.0282036	NA	NA	NA	NA	NA	NA	NA
1700017N19Rik	ENSMUST00000188930;ENSMUST00000187119;ENSMUST00000188736;ENSMUST00000191336;ENSMUST00000186825;NM_001081246;uc007gxz.1;ENSMUST00000041162;ENSMUST00000190386;ENSMUST00000190708;ENSMUST00000191033	0.233625	1430140_at	3.25151	3.32944	0.0779313	ILMN_1255361	6.092	6.28967	0.197667	NA	NA	NA	NA	1430140_at	2.96544	3.22995	0.264513	ILMN_1255361;ILMN_1225659	6.80426	6.92839	0.124124	ILMN_1255361	5.57592	5.42626	-0.149653	ILMN_1255361	5.4528	5.37262	-0.0801759	1430140_at	3.39791	3.65763	0.259723	A_51_P513598	6.12843	6.16131	0.032878	A_51_P513598	6.22802	5.98576	-0.242258	ILMN_1255361	7.16039	7.21663	0.0562388	NA	NA	NA
1700018B08Rik	ENSMUST00000034265;uc009nrt.1;uc012glz.1;uc012gly.1;NM_029597;ENSMUST00000182739;ENSMUST00000183280;ENSMUST00000182460	0.138861	1429075_a_at	5.21222	5.25168	0.0394597	NA	NA	NA	NA	NA	NA	NA	NA	1429075_a_at	3.51644	3.35451	-0.161929	NA	NA	NA	NA	NA	NA	NA	NA	NA	NA	NA	NA	1429075_a_at	4.36316	4.72851	0.365349	A_51_P271930	5.92196	5.93144	0.00947503	A_51_P271930	5.85301	5.9796	0.126591	NA	NA	NA	NA	NA	NA	NA
1700018B24Rik	uc008pdd.1;uc008pde.1;ENSMUST00000036023	0.12271	1451061_at	5.19376	5.24825	0.0544949	ILMN_1231777	5.79767	5.826	0.0283333	1451061_at	6.41708	5.27425	-1.14283	1451061_at	3.07075	3.14054	0.0697879	ILMN_1231777	6.79166	6.73345	-0.0582072	ILMN_1231777	5.23266	5.15381	-0.0788554	ILMN_1231777	5.39318	5.49806	0.104885	1451061_at	5.26961	5.5902	0.320598	A_52_P625315;A_51_P276787	6.01366	6.01779	0.00412512	A_52_P625315;A_51_P276787	6.16081	6.30907	0.148263	ILMN_1231777	7.03123	6.93192	-0.0993077	NA	NA	NA
1700018C11Rik	ENSMUST00000102861;ENSMUST00000102862;uc008tgz.1;NM_029324;uc008tha.1	0.723985	1429853_at	4.90692	5.05323	0.146309	ILMN_2649579	6.26833	6.21867	-0.0496667	NA	NA	NA	NA	1429853_at	3.03281	3.24544	0.212631	ILMN_2649579	7.01521	6.95859	-0.0566168	ILMN_2649579	5.72792	5.88509	0.157166	ILMN_2649579	5.40924	5.39991	-0.00933523	1429853_at	3.55387	3.78327	0.229394	A_51_P246738	5.85289	5.87679	0.0238952	A_51_P246738	5.78738	5.77707	-0.0103026	ILMN_2649579	7.17138	7.20482	0.0334455	NA	NA	NA
1700018F24Rik	NM_027069;uc009alz.1;ENSMUST00000031624	-0.501788	1449923_at	3.84081	4.02457	0.183767	ILMN_2746218	6.02533	5.98833	-0.037	1449923_at	2.47261	3.00109	0.528482	1449923_at	3.38345	3.32145	-0.0620024	ILMN_2746218	6.8069	6.80421	-0.00268818	ILMN_2746218	5.22882	5.30743	0.0786098	ILMN_2746218	5.41097	5.2866	-0.12437	1449923_at	3.84004	3.9222	0.0821588	A_51_P262925	6.36156	5.98233	-0.379231	A_51_P262925	6.034	6.09237	0.0583637	ILMN_2746218	7.14299	7.07506	-0.0679323	NA	NA	NA
1700018L02Rik	uc008hcy.2	-0.709674	1431148_at	5.14518	4.87687	-0.268318	NA	NA	NA	NA	NA	NA	NA	NA	1431148_at	3.84126	3.45689	-0.384373	NA	NA	NA	NA	NA	NA	NA	NA	NA	NA	NA	NA	1431148_at	4.6348	4.75867	0.123869	A_52_P644045	6.39267	6.29156	-0.101116	A_52_P644045	6.63611	6.62325	-0.0128653	NA	NA	NA	NA	NA	NA	NA
1700019A02Rik	uc007ayu.1;NM_027070;ENSMUST00000072235;ENSMUST00000190748	0.44641	1429037_at	2.85103	2.78654	-0.064489	NA	NA	NA	NA	NA	NA	NA	NA	1429037_at	2.97522	3.1007	0.125482	ILMN_2707328	6.59712	6.60121	0.00409172	NA	NA	NA	NA	NA	NA	NA	NA	1429037_at	3.40003	3.63634	0.236312	A_51_P433388	6.07081	6.09594	0.0251304	A_51_P433388	7.11505	7.33001	0.214961	NA	NA	NA	NA	NA	NA	NA
1700019B03Rik	NM_029598;uc012fyj.1;ENSMUST00000159076;ENSMUST00000047265;ENSMUST00000161680	0.3713	1453463_at	3.00613	3.21774	0.211613	NA	NA	NA	NA	NA	NA	NA	NA	1453463_at	3.11296	3.61138	0.498421	ILMN_2724078	6.84929	6.80425	-0.0450436	NA	NA	NA	NA	NA	NA	NA	NA	1453463_at	3.69641	3.81361	0.117198	A_51_P470530	6.25003	6.3304	0.0803714	A_51_P470530	6.40088	6.63136	0.230485	NA	NA	NA	NA	NA	NA	NA
1700019D03Rik	ENSMUST00000050567;ENSMUST00000114492;ENSMUST00000114493;NM_144953;uc007ayr.1;uc007ays.1;ENSMUST00000191441;ENSMUST00000190831;ENSMUST00000186266;ENSMUST00000190726	0.355367	1430368_s_at	2.91536	2.90281	-0.0125568	ILMN_2646640	5.75433	5.88567	0.131333	NA	NA	NA	NA	1430368_s_at	3.29622	3.16211	-0.134107	ILMN_2646640	6.78619	6.73945	-0.0467386	ILMN_2646640	5.36107	5.25927	-0.101794	ILMN_2646640	5.37684	5.40081	0.0239633	1430368_s_at	3.35189	3.48995	0.138065	A_51_P498772	6.41759	6.80466	0.387072	A_51_P498772	7.16397	7.87787	0.713898	ILMN_2646640	7.04248	7.0066	-0.0358852	NA	NA	NA
1700019G17Rik	NM_029331;uc009cqj.2;uc012eoi.1;NM_001145895;ENSMUST00000159755;ENSMUST00000095757	1.04395	1436669_at;1436670_x_at;1420767_at	3.46873	3.53581	0.0670778	ILMN_2695190;ILMN_2631180;ILMN_2631179;ILMN_2758803	5.96483	5.94375	-0.0210833	1436669_at;1436670_x_at;1420767_at	4.33889	4.52761	0.188715	1436669_at;1436670_x_at;1420767_at	3.29264	3.36351	0.0708782	ILMN_2695190;ILMN_2631180;ILMN_2631179;ILMN_2758803	6.84586	6.85229	0.00643678	ILMN_2695190;ILMN_2631180;ILMN_2631179;ILMN_2758803	5.44848	5.43706	-0.0114147	ILMN_2695190;ILMN_2631180;ILMN_2631179;ILMN_2758803	5.3752	5.4081	0.0328935	1436669_at;1436670_x_at;1420767_at	3.9868	4.04121	0.0544183	A_52_P300355;A_51_P205559;A_52_P363452;A_52_P34031	6.21565	6.32625	0.110598	A_52_P300355;A_51_P205559;A_52_P363452;A_52_P34031	6.69589	6.74335	0.0474601	ILMN_2695190;ILMN_2631180;ILMN_2631179;ILMN_2758803	7.09403	7.02772	-0.0663111	NA	NA	NA
1700019L03Rik	ENSMUST00000102813;NM_025619;uc008jgz.1;ENSMUST00000150918	0.0197303	1429845_at	3.20715	3.11597	-0.0911823	ILMN_2786075	5.948	5.99867	0.0506667	1429845_at	0.272752	4.80629	4.53354	1429845_at	3.24266	2.99342	-0.249239	ILMN_2786075;ILMN_1256787	6.90262	7.0153	0.112671	ILMN_2786075	5.64097	5.2211	-0.419864	ILMN_2786075	5.21836	5.3593	0.140945	1429845_at	3.34751	3.50623	0.158714	A_51_P217697;A_51_P217695	6.38511	6.27045	-0.114666	A_51_P217697;A_51_P217695	6.36665	6.24196	-0.124694	ILMN_2786075	7.03528	7.00952	-0.0257669	NA	NA	NA
1700019N19Rik	NM_026208;uc008iav.1;ENSMUST00000028299;ENSMUST00000166692	0.75358	1451001_at	3.85043	4.3064	0.455966	ILMN_2618910	5.92533	5.83	-0.0953333	1451001_at	0.98394	2.82098	1.83704	1451001_at	3.11995	3.24465	0.124703	ILMN_2618910	6.709	6.75465	0.0456507	ILMN_2618910	5.22497	5.37156	0.146592	ILMN_2618910	5.39386	5.36624	-0.0276252	1451001_at	4.48732	4.94532	0.458004	A_51_P307858;A_51_P307864	6.68224	6.75206	0.0698164	A_51_P307858;A_51_P307864	6.9623	7.48419	0.521892	ILMN_2618910	7.02219	6.9445	-0.0776933	NA	NA	NA
1700019O17Rik	NM_027966;uc007bvo.2;ENSMUST00000046004	0.443493	1429924_at	5.1711	5.29324	0.122136	NA	NA	NA	NA	NA	NA	NA	NA	1429924_at	3.23301	3.31202	0.0790075	ILMN_1234805	6.84929	6.81154	-0.0377468	NA	NA	NA	NA	NA	NA	NA	NA	1429924_at	4.17992	4.44745	0.267526	A_51_P434713	7.61921	8.02862	0.409408	A_51_P434713	8.6475	9.07059	0.423085	NA	NA	NA	NA	NA	NA	NA
1700020L24Rik	ENSMUST00000037378;NM_025492;uc007koz.2;ENSMUST00000188702	0.904135	1453779_at	4.94249	5.10469	0.162196	ILMN_2895240	6.09833	5.96667	-0.131667	NA	NA	NA	NA	1453779_at	3.37013	3.7721	0.401969	ILMN_2895240	6.86262	6.7199	-0.142721	ILMN_2895240	5.6893	5.75221	0.0629142	ILMN_2895240	5.2662	5.26145	-0.00474978	1453779_at	4.69319	5.22293	0.529739	A_51_P394921	8.13843	9.05145	0.913024	A_51_P394921	9.9172	10.7709	0.853697	ILMN_2895240	6.97257	7.00755	0.0349785	NA	NA	NA
1700020N01Rik	ENSMUST00000057341	0.125496	1429868_at	3.17396	2.82825	-0.345707	ILMN_2795968	5.85367	5.97367	0.12	NA	NA	NA	NA	1429868_at	4.96077	5.68119	0.720423	ILMN_2795968	6.77471	6.71194	-0.0627673	ILMN_2795968	5.35755	5.27798	-0.0795673	ILMN_2795968	5.12468	5.21881	0.0941384	1429868_at	3.76382	3.66386	-0.0999636	A_52_P662911	5.9129	5.90688	-0.00601358	A_52_P662911	6.13614	6.06053	-0.0756013	ILMN_2795968	7.07442	7.03161	-0.0428031	NA	NA	NA
1700020N15Rik	NM_029316;uc009tjd.2;ENSMUST00000075654	0.30963	NA	NA	NA	NA	NA	NA	NA	NA	NA	NA	NA	NA	NA	NA	NA	NA	NA	NA	NA	NA	NA	NA	NA	NA	NA	NA	NA	NA	NA	NA	NA	NA	A_51_P209211	6.49678	6.59664	0.0998602	A_51_P209211	6.91705	6.95122	0.0341691	NA	NA	NA	NA	NA	NA	NA
1700021F05Rik	NM_026411;uc007ezk.1;ENSMUST00000019932;ENSMUST00000147196;ENSMUST00000152926;ENSMUST00000126463	-3.06372	1421019_at	8.03609	7.3086	-0.72748	ILMN_2761181	9.69667	8.964	-0.732667	1421019_at	8.90355	7.92877	-0.974781	1421019_at	8.68638	8.52241	-0.163964	ILMN_2761181	10.1559	10.1774	0.0214779	ILMN_2761181	10.03	9.47086	-0.559115	ILMN_2761181	7.18106	7.06562	-0.11544	1421019_at	8.45775	8.21519	-0.242555	A_51_P349825	12.2994	11.3064	-0.993033	A_51_P349825	12.723	12.1834	-0.539599	ILMN_2761181	10.3312	9.24443	-1.08673	103780_at	6.73278	6.00582
1700021F07Rik	ENSMUST00000029023;NM_028158;uc008odt.2	-0.269309	1429803_at	3.49673	3.68615	0.189415	NA	NA	NA	NA	NA	NA	NA	NA	1429803_at	3.63454	3.25178	-0.382754	ILMN_1255693	6.83333	6.7663	-0.0670241	NA	NA	NA	NA	NA	NA	NA	NA	1429803_at	3.96507	4.17741	0.212336	A_51_P459824;A_51_P459818	6.09312	6.19579	0.102672	A_51_P459824;A_51_P459818	6.75527	6.67045	-0.084812	NA	NA	NA	NA	NA	NA	NA
1700021K19Rik	uc007yzm.2;uc007yzl.2;NM_172615;NM_001200038;uc007yzk.2;uc007yzj.2;ENSMUST00000115105;ENSMUST00000140229;ENSMUST00000089684;ENSMUST00000040986;ENSMUST00000135480;ENSMUST00000119810;ENSMUST00000152920;uc007yzn.1	-5.19964	1428243_at	6.65662	5.84517	-0.811452	ILMN_2741006	7.68133	7.06667	-0.614667	NA	NA	NA	NA	1428243_at	5.95831	5.62125	-0.33706	ILMN_2741006	8.93513	8.29717	-0.637963	ILMN_2741006	7.68089	7.26866	-0.412228	ILMN_2741006	6.35382	5.99054	-0.36328	1428243_at	8.82342	6.83185	-1.99157	A_52_P263490;A_51_P183205;A_52_P548755	8.59817	7.90078	-0.697391	A_52_P263490;A_51_P183205;A_52_P548755	8.8856	8.50367	-0.381929	ILMN_2741006	8.39055	7.5156	-0.874953	NA	NA	NA
1700021P04Rik	ENSMUST00000178667	0.567557	1432528_at	4.76872	4.78242	0.0136967	NA	NA	NA	NA	NA	NA	NA	NA	1432528_at	2.95973	3.14404	0.184317	ILMN_1258987	6.99819	7.07752	0.0793272	NA	NA	NA	NA	NA	NA	NA	NA	1432528_at	4.97637	5.22775	0.251377	A_51_P295398	5.90343	5.97446	0.0710369	A_51_P295398	6.03976	6.00269	-0.0370716	NA	NA	NA	NA	NA	NA	NA
1700022A21Rik	uc012dth.1	0.132321	1453157_at	4.77786	4.71946	-0.0584052	NA	NA	NA	NA	NA	NA	NA	NA	1453157_at	3.58142	3.57644	-0.00498069	ILMN_2755448	6.84856	6.86224	0.013679	NA	NA	NA	NA	NA	NA	NA	NA	1453157_at	4.60814	5.01428	0.406139	A_51_P240723	6.87634	6.73971	-0.13663	A_51_P240723	6.39577	6.26343	-0.132342	NA	NA	NA	NA	NA	NA	NA
1700022I11Rik	ENSMUST00000189414;ENSMUST00000185904;ENSMUST00000190902;NM_026088;uc008soq.2;ENSMUST00000030163	-0.281801	NA	NA	NA	NA	NA	NA	NA	NA	NA	NA	NA	NA	NA	NA	NA	NA	ILMN_2748775	6.67275	6.65736	-0.0153842	NA	NA	NA	NA	NA	NA	NA	NA	NA	NA	NA	NA	A_51_P363995	5.93138	5.9325	0.0011244	A_51_P363995	6.08399	6.01115	-0.0728485	NA	NA	NA	NA	NA	NA	NA
1700022P22Rik	NM_029336;uc007ebw.2;ENSMUST00000077889	0.229335	NA	NA	NA	NA	NA	NA	NA	NA	NA	NA	NA	NA	NA	NA	NA	NA	ILMN_2698647	6.63863	6.64717	0.00853737	NA	NA	NA	NA	NA	NA	NA	NA	NA	NA	NA	NA	A_52_P214506	5.79811	5.811	0.01289	A_52_P214506	5.75243	5.79445	0.0420262	NA	NA	NA	NA	NA	NA	NA
1700023E05Rik	NM_027970;uc008xvt.1;uc008xvu.1;ENSMUST00000117880;ENSMUST00000031161;ENSMUST00000118941	0.491546	1453483_at;1447439_at	5.15529	5.04607	-0.109224	ILMN_2805934;ILMN_2696687	5.96883	5.88883	-0.08	NA	NA	NA	NA	1453483_at;1447439_at	3.01327	3.18599	0.17272	ILMN_2805934;ILMN_2696687	6.81151	6.78477	-0.0267464	ILMN_2805934;ILMN_2696687	5.19015	5.39068	0.200535	ILMN_2805934;ILMN_2696687	5.46382	5.45103	-0.012792	1453483_at;1447439_at	4.75861	5.03676	0.278153	A_51_P150023	6.06622	6.21313	0.146911	A_51_P150023	6.41896	6.47872	0.0597652	ILMN_2805934;ILMN_2696687	7.10241	7.01175	-0.0906586	NA	NA	NA
1700024B05Rik	ENSMUST00000064162;ENSMUST00000168972	-0.20405	NA	NA	NA	NA	NA	NA	NA	NA	NA	NA	NA	NA	NA	NA	NA	NA	NA	NA	NA	NA	NA	NA	NA	NA	NA	NA	NA	NA	NA	NA	NA	NA	A_51_P145596	5.99462	5.98854	-0.00608285	A_51_P145596	6.18799	6.12927	-0.0587157	NA	NA	NA	NA	NA	NA	NA
1700024G13Rik	uc007syu.1;NM_001034037;ENSMUST00000100723	-0.199273	NA	NA	NA	NA	ILMN_2788707	6.138	6.18067	0.0426667	NA	NA	NA	NA	NA	NA	NA	NA	ILMN_2788707	6.88461	6.91189	0.0272824	ILMN_2788707	5.67807	5.52356	-0.15451	ILMN_2788707	5.29828	5.40371	0.105428	NA	NA	NA	NA	A_52_P625270	6.05166	6.16652	0.114862	A_52_P625270	6.70455	6.58829	-0.116267	ILMN_2788707	7.19735	7.10077	-0.0965749	NA	NA	NA
1700024P04Rik	ENSMUST00000054425;NM_027064;uc011zdm.1	-0.110053	1429828_at	3.45446	3.55595	0.101494	NA	NA	NA	NA	NA	NA	NA	NA	1429828_at	2.97045	3.56344	0.592986	ILMN_2620691	6.8321	6.70129	-0.130816	NA	NA	NA	NA	NA	NA	NA	NA	1429828_at	3.6287	3.74595	0.117245	A_51_P439019	5.95476	6.00526	0.0504997	A_51_P439019	6.03894	5.99681	-0.0421299	NA	NA	NA	NA	NA	NA	NA
1700024P16Rik	NM_001162980;NM_001285952;NM_001285953;uc008tyc.2;uc012dhy.1;uc012dhx.1;ENSMUST00000106803;ENSMUST00000106804	-0.121263	NA	NA	NA	NA	NA	NA	NA	NA	NA	NA	NA	NA	NA	NA	NA	NA	ILMN_2739064	6.61839	6.70022	0.0818335	NA	NA	NA	NA	NA	NA	NA	NA	NA	NA	NA	NA	A_52_P319552	5.82501	5.85414	0.0291248	A_52_P319552	6.11855	5.90455	-0.214005	NA	NA	NA	NA	NA	NA	NA
1700025F22Rik	ENSMUST00000181284;ENSMUST00000181567;ENSMUST00000180678;ENSMUST00000078770;NM_027074;uc008grs.1	1.64196	1429640_at	2.77745	2.90419	0.12674	ILMN_2654732	5.84533	5.87733	0.032	NA	NA	NA	NA	1429640_at	3.06308	3.18339	0.120308	ILMN_2654732	6.86959	6.89909	0.0294939	ILMN_2654732	5.34341	5.46923	0.125827	ILMN_2654732	5.36712	5.47731	0.110191	1429640_at	3.40357	3.44199	0.0384238	A_51_P246092	5.95443	6.09569	0.141263	A_51_P246092	6.5198	6.77079	0.250987	ILMN_2654732	7.05026	6.99385	-0.0564117	NA	NA	NA
1700025G04Rik	ENSMUST00000187603;NM_197990;uc007cze.2;ENSMUST00000044581;ENSMUST00000128433;ENSMUST00000121533	-5.62207	1436431_at;1455732_at;1444235_at	6.54474	5.4872	-1.05754	ILMN_2669982	8.82133	7.54767	-1.27367	NA	NA	NA	NA	1436431_at;1455732_at;1444235_at	4.60963	4.35214	-0.257495	ILMN_2669982	9.49883	8.13039	-1.36844	ILMN_2669982	8.85269	8.36282	-0.489865	ILMN_2669982	5.88951	6.10167	0.212163	1436431_at;1455732_at;1444235_at	7.29655	5.87222	-1.42433	A_52_P590258;A_52_P342039;A_51_P328489	9.15239	8.1723	-0.980086	A_52_P590258;A_52_P342039;A_51_P328489	9.72889	8.09232	-1.63657	ILMN_2669982	8.97385	7.62785	-1.346	NA	NA	NA
1700026D08Rik	ENSMUST00000119134;uc009idv.2;uc012fof.1;NM_029335;ENSMUST00000011298;ENSMUST00000149671	-0.270363	1429074_at	3.31813	3.47809	0.159955	ILMN_2670708	6.09433	5.85133	-0.243	NA	NA	NA	NA	1429074_at	3.82505	3.16266	-0.66239	ILMN_2670708;ILMN_1248266	6.69952	6.64064	-0.0588857	ILMN_2670708	5.14975	5.06609	-0.0836579	ILMN_2670708	5.27219	5.19066	-0.0815291	1429074_at	3.77766	3.88264	0.10498	A_51_P160536	6.08465	5.99939	-0.0852663	A_51_P160536	5.94678	6.08282	0.136045	ILMN_2670708	6.99883	7.01561	0.016787	NA	NA	NA
1700026L06Rik	NM_027283;uc008izb.1;uc008izc.1;uc008iza.1;ENSMUST00000102877;ENSMUST00000124840;ENSMUST00000144209;ENSMUST00000145014	-2.68659	1452904_at	5.88335	5.62696	-0.256388	ILMN_2720572	7.22233	6.64167	-0.580667	NA	NA	NA	NA	1452904_at	7.13063	6.43349	-0.697145	ILMN_2720572	7.07335	7.00419	-0.069161	ILMN_2720572	5.90689	5.60288	-0.304006	ILMN_2720572	5.31447	5.29744	-0.0170312	1452904_at	4.71011	4.68405	-0.0260521	A_51_P513979	12.2025	10.0081	-2.19443	A_51_P513979	11.2476	10.0023	-1.24521	ILMN_2720572	7.10546	6.92593	-0.179525	NA	NA	NA
1700028J19Rik	uc009goq.1;uc009gop.1;ENSMUST00000037220	0.0179562	1432186_at	3.83864	4.00187	0.163238	NA	NA	NA	NA	NA	NA	NA	NA	1432186_at	3.70593	3.79219	0.0862654	ILMN_2593083	6.80333	6.74095	-0.06238	NA	NA	NA	NA	NA	NA	NA	NA	1432186_at	4.37242	4.48762	0.115198	A_51_P302398	6.84406	7.08325	0.239186	A_51_P302398	6.93097	6.84196	-0.0890079	NA	NA	NA	NA	NA	NA	NA
1700028P14Rik	NM_026188;uc008had.1;ENSMUST00000035849	0.397651	1419326_at	3.25239	3.13089	-0.1215	ILMN_2601035	5.79833	5.96367	0.165333	1419326_at	5.21585	4.4749	-0.740953	1419326_at	3.24972	3.00599	-0.243731	ILMN_2601035	6.89069	6.92867	0.037978	ILMN_2601035	5.10014	5.2891	0.18896	ILMN_2601035	5.4247	5.45573	0.0310234	1419326_at	3.60353	3.74675	0.143221	A_51_P341487	6.0634	5.97285	-0.0905482	A_51_P341487	6.33018	6.16758	-0.162603	ILMN_2601035	7.14933	7.0382	-0.111132	NA	NA	NA
1700029F12Rik	uc007rnp.1;NM_001284205;NM_001080777;NM_025585;ENSMUST00000091377;uc007rnq.1	1.0681	1419715_at	4.16475	4.04668	-0.118066	ILMN_3116055;ILMN_1218314	5.89933	5.8985	-0.000833333	1419715_at	2.297	2.95817	0.661164	1419715_at	3.03005	3.09922	0.0691667	ILMN_2745779;ILMN_3116055;ILMN_1218314	6.86524	6.89618	0.0309346	ILMN_3116055;ILMN_1218314	5.45052	5.50581	0.0552854	ILMN_3116055;ILMN_1218314	5.35951	5.35036	-0.00914907	1419715_at	3.44078	3.85596	0.41518	A_52_P430411;A_51_P466068;A_52_P568968	6.17631	6.14658	-0.0297257	A_52_P430411;A_51_P466068;A_52_P568968	6.36261	6.32085	-0.0417637	ILMN_3116055;ILMN_1218314	7.03465	6.97543	-0.0592208	NA	NA	NA
1700029H14Rik	NM_025601;NM_001080781;uc009kyb.1;uc009kyc.1;ENSMUST00000187391;ENSMUST00000134023;ENSMUST00000033830;ENSMUST00000151400;ENSMUST00000132787	0.454027	1450999_a_at	3.704	3.9672	0.263201	ILMN_3090756;ILMN_1241241	5.944	5.99833	0.0543333	1450999_a_at	5.75139	5.26777	-0.483617	1450999_a_at	3.80206	3.75386	-0.0482011	ILMN_3090756;ILMN_1241241	6.81627	6.87797	0.061693	ILMN_3090756;ILMN_1241241	5.44439	5.56419	0.119804	ILMN_3090756;ILMN_1241241	5.44972	5.48369	0.0339667	1450999_a_at	3.95293	4.27921	0.326281	A_51_P140207	5.97889	5.93779	-0.041098	A_51_P140207	6.23841	5.84407	-0.39434	ILMN_3090756;ILMN_1241241	7.04414	6.9887	-0.0554367	NA	NA	NA
1700029I15Rik	ENSMUST00000189714;NM_183112;uc008kxu.2;ENSMUST00000191292;ENSMUST00000054316	-0.0395412	1438979_s_at;1438499_at	3.99013	3.90833	-0.081795	ILMN_2632536	6.036	5.97633	-0.0596667	NA	NA	NA	NA	1438979_s_at;1438499_at	4.50734	4.50333	-0.00400499	ILMN_2632536	6.95284	7.08299	0.130154	ILMN_2632536	5.55459	5.60585	0.051261	ILMN_2632536	5.54796	5.50745	-0.0405161	1438979_s_at;1438499_at	4.91966	5.0634	0.143735	A_52_P546660	7.53669	7.06562	-0.471063	A_52_P546660	8.80167	8.64008	-0.161591	ILMN_2632536	7.05715	7.03296	-0.024183	NA	NA	NA
1700029J07Rik	uc009lpn.1;NM_001033148;uc009lpo.1;ENSMUST00000095323;ENSMUST00000098786	-0.313166	1453168_at	2.97805	2.97576	-0.00228991	ILMN_2723346	6.03567	5.901	-0.134667	NA	NA	NA	NA	1453168_at	3.14194	3.21932	0.0773888	ILMN_2723346	6.9203	6.80453	-0.115774	ILMN_2723346	5.53605	5.61765	0.0815982	ILMN_2723346	5.32011	5.23649	-0.0836208	1453168_at	3.53614	3.58289	0.0467494	A_52_P641195	6.22101	6.12059	-0.100421	A_52_P641195	6.49403	6.10014	-0.393891	ILMN_2723346	7.11128	7.10154	-0.00974282	NA	NA	NA
1700029P11Rik	NM_025503;uc007wxv.3;ENSMUST00000074608	0.669982	1449276_at	3.7759	3.88471	0.108805	ILMN_3046125;ILMN_1260016	5.80667	5.78267	-0.024	1449276_at	4.9738	5.55484	0.581038	1449276_at	3.22768	3.47536	0.247682	ILMN_3046125;ILMN_1260016	6.69901	6.68467	-0.014344	ILMN_3046125;ILMN_1260016	5.13931	5.11513	-0.0241757	ILMN_3046125;ILMN_1260016	5.3909	5.25104	-0.139865	1449276_at	4.18137	4.40047	0.219096	A_51_P231946	7.40146	8.47491	1.07345	A_51_P231946	8.48686	9.60014	1.11328	ILMN_3046125;ILMN_1260016	7.03566	6.97805	-0.0576076	NA	NA	NA
1700030F18Rik	NM_028180;uc007xqj.2;ENSMUST00000062631;ENSMUST00000100209;uc007xqk.1	-0.0946216	1430054_at	3.40701	3.51529	0.108283	NA	NA	NA	NA	NA	NA	NA	NA	1430054_at	3.29272	3.29016	-0.00256134	ILMN_2528901;ILMN_2601793	7.0602	6.97337	-0.0868325	NA	NA	NA	NA	NA	NA	NA	NA	1430054_at	3.6712	3.97952	0.308315	A_51_P478581	5.94408	5.92408	-0.0200023	A_51_P478581	6.15694	6.32281	0.165871	NA	NA	NA	NA	NA	NA	NA
1700030J22Rik	NM_027103;uc009nor.1;uc009noq.1;uc009nos.1;ENSMUST00000070577	-0.233143	1430565_at	3.70408	3.78825	0.0841767	ILMN_1231468	6.267	6.24967	-0.0173333	NA	NA	NA	NA	1430565_at	3.54721	3.66013	0.112912	ILMN_1231468	7.09206	7.05005	-0.0420048	ILMN_1231468	6.09592	5.97039	-0.125531	ILMN_1231468	5.47972	5.51878	0.0390619	1430565_at	3.98984	4.1337	0.143855	A_52_P670735	6.09744	6.34172	0.244278	A_52_P670735	6.34206	6.3049	-0.0371639	ILMN_1231468	7.28147	7.14185	-0.139625	NA	NA	NA
1700030K09Rik	NM_028170;uc009mfy.2;ENSMUST00000064853;ENSMUST00000121902;ENSMUST00000139130	-2.14651	1424447_at	6.03337	5.90696	-0.126409	ILMN_2705655	7.22667	6.77033	-0.456333	1424447_at	7.4546	6.75828	-0.696327	1424447_at	5.96955	4.90512	-1.06444	ILMN_2541206;ILMN_2705655	7.62402	7.52952	-0.0944931	ILMN_2705655	7.73539	7.27053	-0.464858	ILMN_2705655	5.78257	5.80217	0.0196023	1424447_at	6.93036	6.5035	-0.42686	A_52_P574199;A_51_P450536	8.2898	6.98311	-1.30669	A_52_P574199;A_51_P450536	9.11019	8.49462	-0.615566	ILMN_2705655	7.91268	7.44333	-0.469349	NA	NA	NA
1700031F05Rik	ENSMUST00000124592;ENSMUST00000048061;uc009tzb.1;NM_028496	-0.381489	NA	NA	NA	NA	NA	NA	NA	NA	NA	NA	NA	NA	NA	NA	NA	NA	ILMN_1243172;ILMN_1244621	6.78095	6.73234	-0.0486089	NA	NA	NA	NA	NA	NA	NA	NA	NA	NA	NA	NA	A_51_P269020	5.86763	5.85804	-0.00958284	A_51_P269020	5.85219	5.85703	0.00483603	NA	NA	NA	NA	NA	NA	NA
1700031F10Rik	uc009cvf.1	-0.228803	1432551_at	3.363	3.57494	0.211941	NA	NA	NA	NA	NA	NA	NA	NA	1432551_at	3.36085	3.48427	0.123417	ILMN_1255087	6.75226	6.59344	-0.158825	NA	NA	NA	NA	NA	NA	NA	NA	1432551_at	3.65333	3.64747	-0.0058635	A_52_P123522	5.93246	5.9633	0.0308401	A_52_P123522	5.85589	5.81879	-0.0371002	NA	NA	NA	NA	NA	NA	NA
1700034E13Rik	ENSMUST00000118724;ENSMUST00000091904;NM_030097;uc008exk.1;uc008exj.1	1.97564	1429611_at	4.05983	4.17189	0.112066	ILMN_2617673	5.79433	5.798	0.00366667	NA	NA	NA	NA	1429611_at	3.39951	3.49283	0.0933218	ILMN_2617673	6.78102	6.78141	0.000388996	ILMN_2617673	5.33271	5.37156	0.0388509	ILMN_2617673	5.39903	5.41364	0.0146143	1429611_at	4.28412	4.39887	0.114749	A_51_P321891	6.11726	7.15473	1.03747	A_51_P321891	5.81725	5.82647	0.00922325	ILMN_2617673	6.99952	6.94841	-0.051105	NA	NA	NA
1700034F02Rik	NM_028504;NM_001163521;uc011xsr.1;uc007ihi.2;ENSMUST00000020753;ENSMUST00000131366;ENSMUST00000123175	-0.554506	1438970_x_at;1453882_at	2.84106	2.93739	0.0963246	NA	NA	NA	NA	NA	NA	NA	NA	1438970_x_at;1453882_at	3.61201	3.57476	-0.0372546	ILMN_2605342	6.66106	6.54388	-0.117183	NA	NA	NA	NA	NA	NA	NA	NA	1438970_x_at;1453882_at	3.56674	3.60558	0.0388458	A_51_P478825	6.03802	5.98731	-0.0507021	A_51_P478825	6.20478	5.94578	-0.258998	NA	NA	NA	NA	NA	NA	NA
1700034I23Rik	ENSMUST00000099123;uc008pbx.1	-0.64144	NA	NA	NA	NA	ILMN_1239150;ILMN_2862353	5.9875	6.009	0.0215	NA	NA	NA	NA	NA	NA	NA	NA	ILMN_2862353	6.85408	6.80172	-0.0523569	ILMN_1239150;ILMN_2862353	5.36627	5.39574	0.029474	ILMN_1239150;ILMN_2862353	5.50751	5.49217	-0.0153403	NA	NA	NA	NA	A_51_P257841	6.29747	5.9291	-0.368378	A_51_P257841	5.98181	6.04145	0.0596394	ILMN_1239150;ILMN_2862353	7.14081	7.06541	-0.0753978	NA	NA	NA
1700034J05Rik	ENSMUST00000036592;NM_028509;NM_001164236;uc009eso.2;uc012evt.1;ENSMUST00000111622	0.201815	1447740_at;1429875_at	2.65906	2.70441	0.0453508	NA	NA	NA	NA	NA	NA	NA	NA	1447740_at;1429875_at	2.68799	2.86943	0.18144	ILMN_1254230	6.78477	6.76454	-0.0202262	NA	NA	NA	NA	NA	NA	NA	NA	1447740_at;1429875_at	3.1976	3.33686	0.139253	A_52_P199557;A_51_P141700	5.93718	5.93499	-0.0021923	A_52_P199557;A_51_P141700	5.91707	5.84989	-0.0671837	NA	NA	NA	NA	NA	NA	NA
1700034O15Rik	NM_029671;uc009bqe.1;ENSMUST00000031900	0.289462	1453254_at	4.42116	4.28617	-0.134995	ILMN_2613803	6.03133	6.14133	0.11	NA	NA	NA	NA	1453254_at	3.3455	3.12841	-0.217088	ILMN_2613803	6.81574	6.83119	0.0154474	ILMN_2613803	5.51728	5.55459	0.0373132	ILMN_2613803	5.45584	5.47248	0.0166421	1453254_at	4.28568	4.60718	0.321502	A_51_P286978	6.63809	6.74355	0.105463	A_51_P286978	7.13869	7.4152	0.27651	ILMN_2613803	7.13106	7.07738	-0.0536877	NA	NA	NA
1700037C18Rik	ENSMUST00000177519;ENSMUST00000006139;ENSMUST00000115859;NM_028484;uc007xyz.1;ENSMUST00000177323;ENSMUST00000177221;ENSMUST00000123235	0.530871	1430188_at;1431501_at	4.93264	4.77108	-0.161565	ILMN_1250924;ILMN_2800500	6.03233	6.06783	0.0355	NA	NA	NA	NA	1430188_at;1431501_at	4.35409	4.34797	-0.00612242	ILMN_1250924;ILMN_2496139;ILMN_2800500	6.90812	6.92055	0.0124281	ILMN_1250924;ILMN_2800500	6.03055	6.16627	0.135721	ILMN_1250924;ILMN_2800500	5.63996	5.68057	0.0406141	1430188_at;1431501_at	4.63902	4.54496	-0.0940585	A_51_P287606;A_52_P426682	7.96265	8.27008	0.307421	A_51_P287606;A_52_P426682	8.44363	8.4456	0.00197716	ILMN_1250924;ILMN_2800500	7.26544	7.18567	-0.079771	NA	NA	NA
1700037H04Rik	NM_026091;uc008mku.1;uc008mks.1;ENSMUST00000184535;ENSMUST00000136838;ENSMUST00000103188;ENSMUST00000184121;ENSMUST00000028800;ENSMUST00000133602;ENSMUST00000152961	-3.07344	1457684_at;1419742_at;1460262_a_at	6.25204	6.09739	-0.154654	ILMN_1213070	11.4263	10.728	-0.698333	1419742_at;1460262_a_at	9.35982	7.40419	-1.95563	1457684_at;1419742_at;1460262_a_at	5.77887	5.77647	-0.0024035	ILMN_1213070	11.132	10.5612	-0.570745	ILMN_1213070	11.6329	11.5294	-0.103519	ILMN_1213070	8.44802	7.92268	-0.525343	1457684_at;1419742_at;1460262_a_at	6.25171	6.03907	-0.212642	A_51_P221641	8.96063	8.6812	-0.279431	A_51_P221641	9.27447	8.81661	-0.457858	ILMN_1213070	11.4335	10.5961	-0.837436	97210_at	9.80903	9.06438
1700039E15Rik	ENSMUST00000176276;ENSMUST00000176133;uc009gum.1;ENSMUST00000177027;ENSMUST00000176964;NM_001033176;ENSMUST00000085364;ENSMUST00000176985	0.425214	1432395_at	4.18505	4.27231	0.0872548	ILMN_2958222	6.02967	6.08733	0.0576667	NA	NA	NA	NA	1432395_at	3.32679	3.61909	0.292304	ILMN_2958222;ILMN_2532423	6.9654	6.87332	-0.0920784	ILMN_2958222	5.52042	5.58496	0.0645403	ILMN_2958222	5.51715	5.48664	-0.0305113	1432395_at	4.34213	4.70237	0.360241	NA	NA	NA	NA	NA	NA	NA	NA	ILMN_2958222	7.11662	7.06216	-0.0544585	NA	NA	NA
1700040L02Rik	ENSMUST00000020103;NM_028491;uc007fml.1;ENSMUST00000166919	0.409591	1428812_at	3.17708	3.25674	0.0796622	ILMN_2687560	5.84433	5.86333	0.019	NA	NA	NA	NA	1428812_at	3.25184	3.08716	-0.164682	ILMN_2687560	6.68052	6.85633	0.175806	ILMN_2687560	5.20555	5.22497	0.0194175	ILMN_2687560	5.41935	5.41065	-0.00869808	1428812_at	3.62575	3.60349	-0.0222665	A_51_P205390	5.92789	5.90529	-0.0226035	A_51_P205390	6.03424	5.91707	-0.117163	ILMN_2687560	7.0699	6.95891	-0.11099	NA	NA	NA
1700041B01Rik	uc007wrh.1	-0.674569	NA	NA	NA	NA	NA	NA	NA	NA	NA	NA	NA	NA	NA	NA	NA	NA	NA	NA	NA	NA	NA	NA	NA	NA	NA	NA	NA	NA	NA	NA	NA	NA	A_51_P312540	6.15626	6.00415	-0.152103	A_51_P312540	6.45723	6.08191	-0.375325	NA	NA	NA	NA	NA	NA	NA
1700042B14Rik	ENSMUST00000076671;NM_001081671;uc009urp.1	-0.115706	NA	NA	NA	NA	ILMN_2967254	5.97867	6.01567	0.037	NA	NA	NA	NA	NA	NA	NA	NA	ILMN_2676754	6.75412	6.63894	-0.115179	ILMN_2967254	5.50144	5.62059	0.119147	ILMN_2967254	5.1536	5.28705	0.13345	NA	NA	NA	NA	A_51_P486320	6.96492	6.96532	0.000400159	A_51_P486320	6.67183	6.46935	-0.202484	ILMN_2967254	7.13436	7.05907	-0.0752867	NA	NA	NA
1700042G07Rik	uc008ugl.2;NM_001099295;ENSMUST00000106492	1.07802	1457057_at	4.8535	5.12718	0.273685	NA	NA	NA	NA	NA	NA	NA	NA	1457057_at	3.73386	3.22047	-0.513394	ILMN_2706547	6.97849	7.01162	0.0331307	NA	NA	NA	NA	NA	NA	NA	NA	1457057_at	4.06887	4.40629	0.337418	A_52_P451830	6.06604	6.61131	0.545267	A_52_P451830	6.51461	7.34354	0.828929	NA	NA	NA	NA	NA	NA	NA
1700048O20Rik	ENSMUST00000063103	0.297745	1457426_at	3.59234	3.64238	0.0500425	NA	NA	NA	NA	NA	NA	NA	NA	1457426_at	3.57807	3.12007	-0.458008	ILMN_2479690	6.69904	6.76401	0.0649684	NA	NA	NA	NA	NA	NA	NA	NA	1457426_at	3.84868	4.04369	0.195005	A_51_P472730	6.13883	6.16818	0.0293453	A_51_P472730	6.62793	6.84479	0.216863	NA	NA	NA	NA	NA	NA	NA
1700049G17Rik	uc009fxi.1;NM_028538;uc009fxh.1;ENSMUST00000098639;ENSMUST00000129341;ENSMUST00000138583	-0.724396	NA	NA	NA	NA	ILMN_2986059	6.06033	5.88967	-0.170667	NA	NA	NA	NA	NA	NA	NA	NA	ILMN_2986059;ILMN_1239060;ILMN_2451007	6.95461	6.75718	-0.197423	ILMN_2986059	5.76288	5.25927	-0.503608	ILMN_2986059	5.29734	5.27045	-0.0268881	NA	NA	NA	NA	A_52_P415992	6.13693	5.96092	-0.176009	A_52_P415992	5.88485	5.88901	0.00415244	ILMN_2986059	7.05522	7.00047	-0.0547425	NA	NA	NA
1700049L16Rik	uc007fox.1	1.51421	NA	NA	NA	NA	ILMN_1215184	5.849	5.91167	0.0626667	NA	NA	NA	NA	NA	NA	NA	NA	ILMN_1215184	6.71131	6.82273	0.111423	ILMN_1215184	5.29646	5.40259	0.106128	ILMN_1215184	5.27697	5.46018	0.183208	NA	NA	NA	NA	A_51_P495730	7.3214	7.86118	0.539789	A_51_P495730	8.16116	8.6004	0.439244	ILMN_1215184	7.08201	6.96249	-0.119517	NA	NA	NA
1700052K11Rik	uc007lxc.2	2.79635	1429136_at	5.45636	6.00471	0.548351	NA	NA	NA	NA	NA	NA	NA	NA	1429136_at	5.96323	6.89522	0.931986	ILMN_1219084	6.99419	7.33021	0.336018	NA	NA	NA	NA	NA	NA	NA	NA	1429136_at	5.93725	6.16831	0.231062	A_51_P134262	10.211	10.7251	0.514092	A_51_P134262	10.3001	11.4323	1.13219	NA	NA	NA	NA	NA	NA	NA
1700052N19Rik	ENSMUST00000095893;ENSMUST00000118544;uc007egz.1;uc007egy.1;NM_024261;uc007ehb.1;ENSMUST00000117489;ENSMUST00000143037;ENSMUST00000134484;ENSMUST00000152294;ENSMUST00000131636	-5.50001	1441406_at;1454879_s_at;1421495_a_at	5.82573	4.8153	-1.01043	ILMN_2985579;ILMN_1260593	8.04217	7.23817	-0.804	1454879_s_at;1421495_a_at	7.12574	5.44316	-1.68257	1441406_at;1454879_s_at;1421495_a_at	5.18486	4.87729	-0.307576	ILMN_2985579;ILMN_2590231;ILMN_1260593;ILMN_1253228	8.04059	7.69963	-0.340958	ILMN_2985579;ILMN_1260593	8.49673	7.64702	-0.849701	ILMN_2985579;ILMN_1260593	6.30042	5.96986	-0.330557	1441406_at;1454879_s_at;1421495_a_at	6.01982	5.23511	-0.784707	A_51_P325254	7.91968	7.47818	-0.441499	A_51_P325254	8.2381	7.88771	-0.350383	ILMN_2985579;ILMN_1260593	8.76669	7.54832	-1.21836	NA	NA	NA
1700054O13Rik	ENSMUST00000044987;uc009spz.1;NM_026096	0.384938	1420424_at;1443743_at	3.34807	3.45209	0.104019	ILMN_1240442	5.698	5.65567	-0.0423333	1420424_at	2.47707	4.38944	1.91236	1420424_at;1443743_at	3.08987	3.31073	0.220853	ILMN_1240442	6.75595	6.65798	-0.097966	ILMN_1240442	4.93546	5.01792	0.0824622	ILMN_1240442	5.212	5.28433	0.07233	1420424_at;1443743_at	3.67579	3.55422	-0.121569	A_51_P322814	6.18082	6.68627	0.50545	A_51_P322814	6.52538	6.71323	0.18785	ILMN_1240442	6.98143	6.89769	-0.0837396	NA	NA	NA
1700055N04Rik	ENSMUST00000179433;ENSMUST00000189124;NM_028545;uc029tql.1;uc029tqm.1;ENSMUST00000025794	0.553762	1441205_at;1430513_at	4.18617	4.27879	0.0926204	ILMN_2608638	5.737	5.80767	0.0706667	NA	NA	NA	NA	1441205_at;1430513_at	3.10807	3.0648	-0.0432749	ILMN_2608638	6.83902	6.80106	-0.0379638	ILMN_2608638	5.1334	5.12516	-0.00824399	ILMN_2608638	5.39502	5.37851	-0.016512	1441205_at;1430513_at	4.50104	4.75459	0.253554	A_52_P685979;A_51_P353345	6.00896	5.93907	-0.0698913	A_52_P685979;A_51_P353345	6.23004	6.2467	0.0166618	ILMN_2608638	7.01531	6.94747	-0.0678435	NA	NA	NA
1700056E22Rik	ENSMUST00000050306;NM_028516;uc011wxw.1	1.27582	1429677_at	3.60667	3.73511	0.128441	NA	NA	NA	NA	NA	NA	NA	NA	1429677_at	3.61835	3.66772	0.0493762	ILMN_2475761	6.96159	6.99274	0.0311542	NA	NA	NA	NA	NA	NA	NA	NA	1429677_at	3.87062	3.99705	0.126438	A_51_P270891	8.65472	9.04737	0.392655	A_51_P270891	8.97475	9.56442	0.589668	NA	NA	NA	NA	NA	NA	NA
1700057G04Rik	NM_001033184;uc009raq.1;ENSMUST00000126606;ENSMUST00000150594;ENSMUST00000098477;ENSMUST00000134712;uc012gyk.1;ENSMUST00000185580;ENSMUST00000135182	0.64246	1457453_at	4.69323	4.58947	-0.103755	ILMN_2903992	5.989	5.98733	-0.00166667	NA	NA	NA	NA	1457453_at	3.05337	3.20773	0.154363	ILMN_2903992	6.89556	6.95483	0.0592656	ILMN_2903992	5.89724	5.83289	-0.0643504	ILMN_2903992	5.31648	5.37781	0.0613274	1457453_at	4.11905	4.31048	0.191434	A_52_P1072877	5.84193	5.85922	0.0172916	A_52_P1072877	5.77988	5.81767	0.0377854	ILMN_2903992	7.06221	7.06373	0.00151344	NA	NA	NA
1700061G19Rik	ENSMUST00000025048;ENSMUST00000125425;NM_030141;uc008ddj.1	-0.305876	1430846_at;1437435_at	3.94449	4.18799	0.243495	ILMN_2936769	5.792	5.807	0.015	NA	NA	NA	NA	1430846_at;1437435_at	3.60882	3.42777	-0.181044	ILMN_2674544;ILMN_2936769;ILMN_2551891	6.89035	6.83484	-0.055508	ILMN_2936769	5.34341	5.34696	0.00354907	ILMN_2936769	5.05049	5.11985	0.0693582	1430846_at;1437435_at	4.14668	4.17985	0.0331725	A_52_P306089;A_51_P267593	6.78624	6.53083	-0.255405	A_52_P306089;A_51_P267593	7.3493	6.87297	-0.476334	ILMN_2936769	6.98185	6.92155	-0.0603068	NA	NA	NA
1700063H04Rik	ENSMUST00000043553	0.269168	1431245_at	3.38992	3.37934	-0.0105755	NA	NA	NA	NA	NA	NA	NA	NA	1431245_at	3.1698	3.60094	0.431142	ILMN_1244141	6.81239	6.76139	-0.0509956	NA	NA	NA	NA	NA	NA	NA	NA	1431245_at	3.53758	3.70433	0.166754	A_51_P144543	6.33251	6.57135	0.238836	A_51_P144543	7.71867	8.20907	0.490397	NA	NA	NA	NA	NA	NA	NA
1700066B19Rik	ENSMUST00000143778;NM_001033168;uc008ems.1;ENSMUST00000097617	0.764296	1430488_at	3.86651	4.3005	0.433992	NA	NA	NA	NA	NA	NA	NA	NA	1430488_at	3.18417	3.23321	0.0490451	ILMN_2426612	6.70934	6.76039	0.0510525	NA	NA	NA	NA	NA	NA	NA	NA	1430488_at	4.12667	4.36076	0.234088	NA	NA	NA	NA	NA	NA	NA	NA	NA	NA	NA	NA	NA	NA	NA
1700066M21Rik	uc007bay.2;NM_028546;ENSMUST00000042734;ENSMUST00000185952;ENSMUST00000187255	-2.37209	1431183_at;1434422_at	6.12261	4.37139	-1.75122	NA	NA	NA	NA	NA	NA	NA	NA	1431183_at;1434422_at	5.58741	4.98306	-0.604342	ILMN_2628149	6.76093	6.70531	-0.0556219	NA	NA	NA	NA	NA	NA	NA	NA	1431183_at;1434422_at	6.38207	4.70119	-1.68089	A_51_P295286	7.46554	6.75757	-0.707967	A_51_P295286	7.68466	6.77787	-0.906786	NA	NA	NA	NA	NA	NA	NA
1700067K01Rik	ENSMUST00000060357;ENSMUST00000174570;ENSMUST00000172548;uc012ggv.1;uc012ggu.1;NM_183097;ENSMUST00000140120	0.319062	1454124_at	4.57529	4.65463	0.079339	ILMN_2927643	5.79433	5.887	0.0926667	NA	NA	NA	NA	1454124_at	3.45626	3.50951	0.0532503	ILMN_2927643	6.71957	6.77155	0.0519758	ILMN_2927643	5.46271	5.42291	-0.039801	ILMN_2927643	5.14565	5.08319	-0.0624662	1454124_at	4.51662	4.49976	-0.0168622	A_52_P425971	6.29152	6.33436	0.0428481	A_52_P425971	7.00508	7.51613	0.511056	ILMN_2927643	7.11635	7.01876	-0.0975906	NA	NA	NA
1700067P10Rik	uc008cwr.1;NM_026625;uc008cws.1;ENSMUST00000022028	1.12125	1420724_at	3.7397	3.93052	0.190828	ILMN_2616500	6.12033	6.093	-0.0273333	1420724_at	4.90852	3.04944	-1.85908	1420724_at	3.0418	3.14194	0.100135	ILMN_2616500	6.93091	7.04878	0.117867	ILMN_2616500	5.59096	5.7866	0.195635	ILMN_2616500	5.27395	5.35753	0.0835815	1420724_at	4.18234	4.59681	0.41447	A_51_P271268	6.00486	6.15092	0.146064	A_51_P271268	6.53435	6.58308	0.0487251	ILMN_2616500	7.13355	7.08026	-0.0532809	NA	NA	NA
1700069L16Rik	ENSMUST00000162388;ENSMUST00000159233;ENSMUST00000047891	0.870783	1432553_at	4.89802	5.22566	0.327642	NA	NA	NA	NA	NA	NA	NA	NA	1432553_at	3.68931	3.93667	0.247356	ILMN_1243223;ILMN_1257910	6.77288	6.88768	0.114797	NA	NA	NA	NA	NA	NA	NA	NA	1432553_at	4.89486	5.34889	0.454031	A_52_P246948;A_51_P395705	6.01944	5.99871	-0.0207225	A_52_P246948;A_51_P395705	6.24116	6.23885	-0.00231561	NA	NA	NA	NA	NA	NA	NA
1700071K01Rik	NM_007384;uc007kml.1;NM_001034013;uc007kmm.1;ENSMUST00000021045;ENSMUST00000066197;NM_001033765;uc007kmn.1	-0.00111767	1417994_a_at;1442779_at	4.41063	4.56545	0.154825	ILMN_2890399;ILMN_1219242;ILMN_1255375	6.36567	6.37856	0.0128889	1417994_a_at	5.54935	4.92424	-0.625109	1417994_a_at;1442779_at	3.14416	3.49118	0.347023	ILMN_2534368;ILMN_1230841;ILMN_2890399;ILMN_1219242;ILMN_1255375	7.01679	6.91919	-0.0976035	ILMN_2890399;ILMN_1219242;ILMN_1255375	6.09646	5.9989	-0.0975581	ILMN_2890399;ILMN_1219242;ILMN_1255375	5.43744	5.4365	-0.000940247	1417994_a_at;1442779_at	4.56447	4.76328	0.198819	A_51_P334876	5.88773	5.90224	0.0145089	A_51_P334876	6.14247	6.13887	-0.00359706	ILMN_2890399;ILMN_1219242;ILMN_1255375	7.20516	7.09615	-0.10901	99910_at	6.919	7.33854
1700074P13Rik	ENSMUST00000122181;NM_028550;uc009bnl.1;uc009bnm.1;ENSMUST00000031935;ENSMUST00000136499	0.340151	1432301_a_at	2.96624	2.98221	0.0159739	ILMN_2695988	5.70667	5.72267	0.016	1432301_a_at	4.1694	4.08441	-0.0849829	1432301_a_at	2.96579	2.90313	-0.0626615	ILMN_2695988	6.74503	6.81622	0.0711926	ILMN_2695988	5.03562	5.24413	0.208502	ILMN_2695988	5.27585	5.30906	0.0332009	1432301_a_at	3.31867	3.59409	0.275422	A_51_P469510	5.87794	5.79667	-0.0812687	A_51_P469510	6.02276	6.0482	0.0254406	ILMN_2695988	6.97032	6.93441	-0.0359073	101839_at	6.42895	5.23799
1700080E11Rik	ENSMUST00000035180;NM_028562;uc012gzn.1;ENSMUST00000190661;uc012gzo.1	0.93793	1419337_at	4.37072	4.38173	0.0110067	ILMN_2864695	6.04	6.103	0.063	1419337_at	3.56504	4.90708	1.34204	1419337_at	3.61714	3.61241	-0.00473282	ILMN_2772130;ILMN_2864695	6.78934	6.84876	0.0594201	ILMN_2864695	5.4822	5.44626	-0.0359467	ILMN_2864695	5.31263	5.43949	0.126859	1419337_at	4.49242	4.95878	0.466355	A_51_P179194;A_51_P179193	5.93816	5.95038	0.0122264	A_51_P179194;A_51_P179193	6.00328	5.96443	-0.0388521	ILMN_2864695	7.18902	7.04551	-0.143508	NA	NA	NA
1700080O16Rik	uc009ted.1;NM_028851;uc012hha.1;ENSMUST00000033449;ENSMUST00000114866	0.670149	1453453_at	3.61489	3.64983	0.0349404	NA	NA	NA	NA	NA	NA	NA	NA	1453453_at	3.18339	3.32589	0.142501	ILMN_1227435	6.62511	6.73032	0.105211	NA	NA	NA	NA	NA	NA	NA	NA	1453453_at	3.96216	4.13234	0.170183	A_52_P311300	5.85914	5.827	-0.0321425	A_52_P311300	5.83638	5.8512	0.0148208	NA	NA	NA	NA	NA	NA	NA
1700084C01Rik	ENSMUST00000094348;uc007dlo.1;NM_001033185;uc011wvq.1;ENSMUST00000175731	-0.0170042	NA	NA	NA	NA	ILMN_1229202;ILMN_2862026	5.92333	5.907	-0.0163333	NA	NA	NA	NA	NA	NA	NA	NA	ILMN_1229202;ILMN_2862026	6.95268	6.96229	0.00960316	ILMN_1229202;ILMN_2862026	5.39917	5.43129	0.0321166	ILMN_1229202;ILMN_2862026	5.55442	5.57172	0.0173027	NA	NA	NA	NA	NA	NA	NA	NA	NA	NA	NA	NA	ILMN_1229202;ILMN_2862026	7.12948	7.05678	-0.0727005	NA	NA	NA
1700084M14Rik	ENSMUST00000078832	-0.298676	NA	NA	NA	NA	NA	NA	NA	NA	NA	NA	NA	NA	NA	NA	NA	NA	ILMN_2421705	6.56951	6.57532	0.00581265	NA	NA	NA	NA	NA	NA	NA	NA	NA	NA	NA	NA	A_51_P428297	6.13437	6.10832	-0.0260493	A_51_P428297	6.67751	6.57436	-0.103153	NA	NA	NA	NA	NA	NA	NA
1700086D15Rik	uc007jku.1;uc007jkv.1;NM_001099288;NM_175003;uc007jkt.1;ENSMUST00000047463;ENSMUST00000093002;ENSMUST00000130420;ENSMUST00000093001;uc007jkw.1;ENSMUST00000020855;ENSMUST00000108696	0.717882	1432307_at;1455144_s_at	3.6512	3.84644	0.195242	ILMN_2702434	5.727	5.721	-0.006	NA	NA	NA	NA	1432307_at;1455144_s_at	3.02287	3.1612	0.138327	ILMN_1230671;ILMN_2702434;ILMN_1213587	6.75752	6.76082	0.00329572	ILMN_2702434	5.2854	5.41616	0.130762	ILMN_2702434	5.7613	5.65531	-0.105989	1432307_at;1455144_s_at	4.19639	4.34911	0.15272	A_51_P253224;A_51_P254019;A_52_P376150;A_51_P179831	5.90088	5.93893	0.0380501	A_51_P253224;A_51_P254019;A_52_P376150;A_51_P179831	5.91128	5.98981	0.0785255	ILMN_2702434	6.92872	6.91994	-0.00878416	NA	NA	NA
1700088E04Rik	ENSMUST00000185944;uc007wss.1;uc011zvx.1;uc011zvy.1;NM_138581;uc007wsr.1;ENSMUST00000187550;ENSMUST00000190959;ENSMUST00000169604;ENSMUST00000190509;ENSMUST00000186559;ENSMUST00000190730;ENSMUST00000188562;ENSMUST00000189761;ENSMUST00000186459;ENSMUST00000191006;ENSMUST00000186053;ENSMUST00000190400	-0.779247	1422774_at	5.2061	5.4304	0.224296	ILMN_1239196	6.16167	5.97933	-0.182333	1422774_at	5.88474	5.8768	-0.00793776	1422774_at	5.28358	4.90038	-0.383203	ILMN_1239196	7.13239	7.03424	-0.0981447	ILMN_1239196	6.00675	6.04002	0.0332688	ILMN_1239196	5.8352	5.76679	-0.068411	1422774_at	5.33932	5.51311	0.173788	A_51_P363642	7.37066	6.92836	-0.442306	A_51_P363642	6.83058	6.43542	-0.395162	ILMN_1239196	7.22365	7.02696	-0.196686	NA	NA	NA
1700092M07Rik	NM_001177347;uc008gmn.2;ENSMUST00000163172;ENSMUST00000187020	-0.188994	NA	NA	NA	NA	NA	NA	NA	NA	NA	NA	NA	NA	NA	NA	NA	NA	ILMN_2448322	6.82829	6.78873	-0.039568	NA	NA	NA	NA	NA	NA	NA	NA	NA	NA	NA	NA	NA	NA	NA	NA	NA	NA	NA	NA	NA	NA	NA	NA	NA	NA	NA
1700093K21Rik	uc011xsd.1;NM_001110133;uc007ife.1;NM_026105;ENSMUST00000020527;ENSMUST00000169264;ENSMUST00000140122;ENSMUST00000156629	-0.936685	1420702_at	2.76935	2.70977	-0.0595892	ILMN_2736976	5.89367	5.828	-0.0656667	1420702_at	0.299925	-0.232564	-0.532488	1420702_at	3.11944	2.7651	-0.354337	ILMN_2736976	6.75436	6.85769	0.103327	ILMN_2736976	5.45286	5.37504	-0.0778195	ILMN_2736976	5.02273	4.92599	-0.0967381	1420702_at	3.46226	3.41909	-0.043168	A_51_P326555;A_51_P326550	5.89338	5.88776	-0.00561294	A_51_P326555;A_51_P326550	6.13008	5.86314	-0.266935	ILMN_2736976	7.01986	6.94604	-0.073812	NA	NA	NA
1700102P08Rik	NM_053216;uc009rpk.2;ENSMUST00000035234	-0.0830396	1419531_at	3.33768	3.34518	0.00750203	ILMN_2646254	5.87267	5.85733	-0.0153333	1419531_at	1.22009	0.735591	-0.484503	1419531_at	4.01313	3.78988	-0.223251	ILMN_2646254	6.86032	6.9834	0.123084	ILMN_2646254	5.25172	5.3147	0.0629774	ILMN_2646254	5.47891	5.31972	-0.159198	1419531_at	3.62553	3.72889	0.103364	A_52_P382802	5.99628	6.11253	0.11625	A_52_P382802	5.95393	5.87085	-0.083084	ILMN_2646254	6.96585	7.0013	0.0354561	NA	NA	NA
1700106J16Rik	NM_028859;uc011ych.1;ENSMUST00000037268	-0.36057	1446308_at;1431441_at	4.15885	4.07603	-0.0828265	NA	NA	NA	NA	NA	NA	NA	NA	1446308_at;1431441_at	3.18211	3.49006	0.307947	ILMN_1213028	6.77064	6.6965	-0.0741312	NA	NA	NA	NA	NA	NA	NA	NA	1446308_at;1431441_at	4.30846	4.36741	0.0589534	A_52_P91454	5.95667	5.90522	-0.0514459	A_52_P91454	6.10335	5.97718	-0.12617	NA	NA	NA	NA	NA	NA	NA
1700109H08Rik	ENSMUST00000147801;ENSMUST00000008451;NM_029843;uc008wha.1;ENSMUST00000125740;ENSMUST00000156973	0.877561	1453447_at	4.7348	4.71469	-0.020101	ILMN_3005587	6.153	6.22033	0.0673333	NA	NA	NA	NA	1453447_at	4.7621	4.5432	-0.218902	ILMN_3005587;ILMN_1225045	7.63705	7.73064	0.093591	ILMN_3005587	5.62644	5.73064	0.104201	ILMN_3005587	5.32553	5.35159	0.0260581	1453447_at	3.85426	4.05964	0.205387	A_51_P176583	6.01502	6.07614	0.0611163	A_51_P176583	7.19547	8.03048	0.835012	ILMN_3005587	7.19379	7.10846	-0.0853309	NA	NA	NA
1700112E06Rik	uc007slz.2;NM_028275;ENSMUST00000075639;ENSMUST00000161249;ENSMUST00000159777;ENSMUST00000162540;ENSMUST00000159107;ENSMUST00000162337	0.0458533	1431988_at;1430887_s_at;1430886_at	5.41995	5.65156	0.231609	NA	NA	NA	NA	NA	NA	NA	NA	1431988_at;1430887_s_at;1430886_at	7.18299	7.26343	0.0804364	ILMN_1233120;ILMN_2690564	7.29403	7.30129	0.00726641	NA	NA	NA	NA	NA	NA	NA	NA	1431988_at;1430887_s_at;1430886_at	6.58651	6.80223	0.215729	A_51_P346874	8.82031	8.59075	-0.229553	A_51_P346874	12.497	12.3238	-0.173145	NA	NA	NA	NA	NA	NA	NA
1700113H08Rik	ENSMUST00000189456;NM_029685;uc011xld.1;ENSMUST00000169849;uc007gqq.2;ENSMUST00000189775	0.104118	1429674_at;1440172_s_at	3.20438	3.27369	0.0693047	NA	NA	NA	NA	NA	NA	NA	NA	1429674_at;1440172_s_at	2.90619	3.16582	0.259631	ILMN_2682739	6.72435	6.67429	-0.0500639	NA	NA	NA	NA	NA	NA	NA	NA	1429674_at;1440172_s_at	3.80476	3.94763	0.142868	A_51_P155909	6.22064	6.17814	-0.0424968	A_51_P155909	6.98789	7.1073	0.119412	NA	NA	NA	NA	NA	NA	NA
1700120K04Rik	uc009jwf.2	-0.0509724	1420681_at	4.50055	4.73647	0.235924	NA	NA	NA	NA	1420681_at	5.6733	5.34157	-0.331736	1420681_at	3.71156	3.66717	-0.0443938	ILMN_2754497	6.77951	6.6743	-0.105208	NA	NA	NA	NA	NA	NA	NA	NA	1420681_at	4.07052	4.75504	0.68452	A_51_P501622	7.34035	6.84627	-0.494079	A_51_P501622	7.57156	7.76982	0.198262	NA	NA	NA	NA	NA	NA	NA
1700122O11Rik	uc029tii.1;NM_029689;ENSMUST00000178823	0.604259	1432496_at	4.32351	4.25479	-0.0687185	NA	NA	NA	NA	NA	NA	NA	NA	1432496_at	2.89321	3.05426	0.161048	ILMN_1215484	6.70835	6.72612	0.0177654	NA	NA	NA	NA	NA	NA	NA	NA	1432496_at	4.55805	4.76143	0.203381	A_51_P139096	6.36626	6.51729	0.151029	A_51_P139096	7.30794	7.77172	0.463779	NA	NA	NA	NA	NA	NA	NA
1700123I01Rik	ENSMUST00000025699;NM_001165919;uc012bhj.1;uc008ghr.2;ENSMUST00000113528	1.30874	1453942_at	4.47307	4.80975	0.336688	NA	NA	NA	NA	NA	NA	NA	NA	1453942_at	4.07669	5.38511	1.30842	ILMN_1250640	6.69105	6.72046	0.0294111	NA	NA	NA	NA	NA	NA	NA	NA	1453942_at	4.20964	4.31811	0.108465	A_51_P382544	6.1275	6.37766	0.250161	A_51_P382544	6.83152	7.69208	0.860556	NA	NA	NA	NA	NA	NA	NA
1700123K08Rik	NM_029693;uc009afp.1;ENSMUST00000031501	0.0308935	1421675_at	4.31801	4.40998	0.091964	ILMN_2760476;ILMN_2648526	5.8625	5.889	0.0265	1421675_at	5.2093	5.86931	0.660016	1421675_at	3.1211	3.09563	-0.0254666	ILMN_2648526	6.85612	6.79911	-0.0570093	ILMN_2760476;ILMN_2648526	5.26168	5.33745	0.0757663	ILMN_2760476;ILMN_2648526	5.20493	5.1454	-0.059531	1421675_at	3.86281	4.14586	0.283057	A_51_P219594	6.22589	6.14667	-0.0792194	A_51_P219594	7.28414	6.96189	-0.322246	ILMN_2760476;ILMN_2648526	7.04242	6.96577	-0.0766456	NA	NA	NA
1700123L14Rik	ENSMUST00000090061;uc009dag.1	-0.152654	1428486_at	3.19603	3.0903	-0.105732	ILMN_2925702	5.97233	5.82367	-0.148667	NA	NA	NA	NA	1428486_at	2.89772	3.01091	0.113193	ILMN_2925702;ILMN_1253133	7.01718	6.94675	-0.0704352	ILMN_2925702	5.54226	5.69209	0.149834	ILMN_2925702	5.36588	5.35551	-0.0103693	1428486_at	3.27083	3.42077	0.149939	A_51_P295663;A_51_P178160	5.89323	5.95438	0.0611494	A_51_P295663;A_51_P178160	5.92144	5.99892	0.0774737	ILMN_2925702	7.11199	7.0951	-0.0168927	NA	NA	NA
1700123O20Rik	NM_021437;uc007twy.2;ENSMUST00000038539	0.0368494	1416917_at	8.27709	8.37374	0.0966554	ILMN_2597332;ILMN_2999447	9.34417	9.11317	-0.231	1416917_at	9.36373	9.59975	0.236017	1416917_at	9.86318	9.68267	-0.180515	ILMN_2597332;ILMN_2999447	10.1572	10.2006	0.0433243	ILMN_2597332;ILMN_2999447	9.35502	9.13863	-0.216399	ILMN_2597332;ILMN_2999447	7.3273	7.39352	0.0662154	1416917_at	9.49469	9.82043	0.325741	A_51_P368483	10.662	11.0154	0.353389	A_51_P368483	11.2619	11.5842	0.322287	ILMN_2597332;ILMN_2999447	9.62094	9.05555	-0.565392	NA	NA	NA
1700125H20Rik	uc011ybo.1;ENSMUST00000100681;NM_028589;uc007kri.2;ENSMUST00000018623	0.10149	1429873_at	4.61223	4.97493	0.362701	NA	NA	NA	NA	NA	NA	NA	NA	1429873_at	3.95558	4.20821	0.252625	ILMN_1214957	6.93121	6.83146	-0.0997449	NA	NA	NA	NA	NA	NA	NA	NA	1429873_at	4.44203	4.68055	0.238527	A_51_P299858	6.072	6.06634	-0.00566194	A_51_P299858	5.90192	5.88955	-0.0123713	NA	NA	NA	NA	NA	NA	NA
1700128F08Rik	uc012gnw.1;ENSMUST00000034483	-0.538428	1432285_at	4.53388	4.71384	0.179959	ILMN_2709557	5.941	5.87333	-0.0676667	NA	NA	NA	NA	1432285_at	5.03454	4.93781	-0.0967381	ILMN_2709557	7.02303	6.86143	-0.161597	ILMN_2709557	5.39917	5.29646	-0.102714	ILMN_2709557	5.48033	5.42224	-0.0580916	1432285_at	4.62856	5.02754	0.398971	A_51_P202760	5.90296	5.89692	-0.00603851	A_51_P202760	6.0986	5.92673	-0.171872	ILMN_2709557	7.1182	7.02452	-0.0936799	NA	NA	NA
1700129C05Rik	uc007udz.2;NM_026461;ENSMUST00000022548;ENSMUST00000162674;ENSMUST00000159858;ENSMUST00000162271	-0.273473	1423469_at	4.20139	4.11976	-0.0816339	ILMN_1219593	5.934	5.84833	-0.0856667	1423469_at	5.29545	4.90078	-0.39468	1423469_at	3.06608	3.20492	0.138845	ILMN_1219593	6.88274	6.90189	0.0191556	ILMN_1219593	5.45943	5.39917	-0.0602605	ILMN_1219593	5.40276	5.44882	0.0460616	1423469_at	3.90136	4.10435	0.202998	A_52_P120870;A_51_P486629	5.92919	5.89751	-0.0316793	A_52_P120870;A_51_P486629	5.88852	5.84043	-0.0480907	ILMN_1219593	7.16046	7.04927	-0.111192	NA	NA	NA
1810009A15Rik	ENSMUST00000187504;NM_001286103;ENSMUST00000189165;ENSMUST00000177826;ENSMUST00000096251;NM_025463;ENSMUST00000186647;uc008gnt.1;ENSMUST00000185488;ENSMUST00000191089;ENSMUST00000187037;ENSMUST00000190843;ENSMUST00000190530;ENSMUST00000188635;NM_176843;uc008gnu.2;ENSMUST00000096249	-1.52078	1434011_a_at;1417886_at;1434012_at;1457083_at;1417887_at	7.17425	6.85828	-0.315975	ILMN_1221262;ILMN_2952587;ILMN_2872246	7.76022	7.50722	-0.253	1434011_a_at;1417886_at;1434012_at;1417887_at	8.6011	7.75587	-0.845238	1434011_a_at;1417886_at;1434012_at;1457083_at;1417887_at	7.18061	6.89427	-0.286331	ILMN_1221262;ILMN_1227693;ILMN_2952587;ILMN_1247911;ILMN_2872246	8.47214	8.27631	-0.195834	ILMN_1221262;ILMN_2952587;ILMN_2872246	8.52396	8.55231	0.0283478	ILMN_1221262;ILMN_2952587;ILMN_2872246	6.02361	6.00109	-0.0225256	1434011_a_at;1417886_at;1434012_at;1457083_at;1417887_at	7.68512	7.35255	-0.332577	A_51_P317782;A_51_P126647	10.3817	9.83827	-0.54346	A_51_P317782;A_51_P126647	11.3855	11.0165	-0.369062	ILMN_1221262;ILMN_2952587;ILMN_2872246	8.9753	8.32262	-0.65268	103565_at;161444_f_at;96121_at	8.61016	8.93766
1810009J06Rik	NM_023707;uc009bnn.1;ENSMUST00000076638	0.803534	NA	NA	NA	NA	ILMN_2631712	6.04833	6.20667	0.158333	NA	NA	NA	NA	NA	NA	NA	NA	NA	NA	NA	NA	ILMN_2631712	5.48543	5.43296	-0.0524674	ILMN_2631712	5.5271	5.60965	0.0825522	NA	NA	NA	NA	A_51_P502075	6.04543	6.11549	0.0700626	A_51_P502075	6.46319	6.53312	0.0699291	ILMN_2631712	7.11261	7.13183	0.0192138	NA	NA	NA
1810010H24Rik	NM_001163473;uc007mab.2	-0.451331	1428809_at	3.17337	3.26467	0.0913092	NA	NA	NA	NA	NA	NA	NA	NA	1428809_at	3.39616	3.24957	-0.146584	ILMN_2616099	6.72921	6.77611	0.0469015	NA	NA	NA	NA	NA	NA	NA	NA	1428809_at	3.75422	3.89017	0.135953	A_51_P305213	6.75186	6.03663	-0.715233	A_51_P305213	6.42803	5.95497	-0.473062	NA	NA	NA	NA	NA	NA	NA
1810011H11Rik	NM_001163616;uc007szh.1;ENSMUST00000039191	-7.75506	1429604_at;1454122_at	5.18084	3.84569	-1.33516	NA	NA	NA	NA	NA	NA	NA	NA	1429604_at;1454122_at	5.72658	3.8839	-1.84268	ILMN_2500157;ILMN_1222269	9.04057	7.96246	-1.07811	NA	NA	NA	NA	NA	NA	NA	NA	1429604_at;1454122_at	5.52488	3.72502	-1.79986	A_52_P308413	13.6903	8.36879	-5.32155	A_52_P308413	13.5616	8.42202	-5.13956	NA	NA	NA	NA	NA	NA	NA
1810011O10Rik	ENSMUST00000052622;NM_026931;uc009lex.1	0.552664	1435595_at;1451415_at	2.92382	2.88638	-0.0374492	ILMN_1254307	5.9	5.856	-0.044	1451415_at	2.94988	4.23578	1.2859	1435595_at;1451415_at	3.51105	3.44792	-0.0631347	ILMN_1254307;ILMN_1240968	6.70918	6.68936	-0.0198251	ILMN_1254307	5.2817	5.22497	-0.0567319	ILMN_1254307	5.44859	5.39023	-0.0583649	1435595_at;1451415_at	3.67488	4.03841	0.36353	A_51_P112308;A_52_P265584	6.84397	6.88805	0.0440725	A_51_P112308;A_52_P265584	6.57021	6.62864	0.0584341	ILMN_1254307	7.07548	7.0362	-0.0392737	NA	NA	NA
1810013L24Rik	NM_001081400;uc007yda.2;ENSMUST00000023150	3.1223	1431018_at;1435546_a_at	7.11796	7.79683	0.678861	NA	NA	NA	NA	NA	NA	NA	NA	1431018_at;1435546_a_at	8.17421	8.1705	-0.0037184	ILMN_2616630;ILMN_1260569	10.0839	10.6255	0.541595	NA	NA	NA	NA	NA	NA	NA	NA	1431018_at;1435546_a_at	8.09669	8.72245	0.625763	A_52_P456490;A_52_P316437	11.5317	12.4213	0.88958	A_52_P456490;A_52_P316437	11.4694	12.4634	0.993992	NA	NA	NA	NA	161109_at	6.21662	6.71834
1810022K09Rik	ENSMUST00000185384;uc008oql.1;NM_001099674;uc008oqn.1;uc008oqm.1;ENSMUST00000186870;ENSMUST00000108365;ENSMUST00000185423;ENSMUST00000190064	0.288731	1434493_at	5.15037	5.44412	0.293745	NA	NA	NA	NA	NA	NA	NA	NA	1434493_at	6.39438	6.19613	-0.198255	ILMN_2684402	11.7251	11.8421	0.116935	NA	NA	NA	NA	NA	NA	NA	NA	1434493_at	7.53268	7.76592	0.233235	A_52_P5394	14.1872	14.1893	0.00205674	A_52_P5394	13.2966	13.4807	0.184086	NA	NA	NA	NA	NA	NA	NA
1810024B03Rik	NM_198630;uc008mex.2;ENSMUST00000056146;ENSMUST00000150956	-0.312744	NA	NA	NA	NA	NA	NA	NA	NA	NA	NA	NA	NA	NA	NA	NA	NA	ILMN_2596821	6.8171	6.86805	0.0509496	NA	NA	NA	NA	NA	NA	NA	NA	NA	NA	NA	NA	A_52_P432169	7.65644	6.80651	-0.849933	A_52_P432169	7.69854	7.52516	-0.173374	NA	NA	NA	NA	NA	NA	NA
1810026J23Rik	NM_178619;uc009omb.2;ENSMUST00000062125	-1.99043	1426746_at;1452175_at	7.58263	7.28946	-0.293174	ILMN_2912439	8.77067	8.67233	-0.0983333	1426746_at;1452175_at	8.45634	7.69268	-0.763657	1426746_at;1452175_at	8.17273	7.49469	-0.678047	ILMN_2912439	9.38924	9.28865	-0.100596	ILMN_2912439	8.75589	8.63807	-0.117815	ILMN_2912439	6.3638	6.34364	-0.0201578	1426746_at;1452175_at	8.41551	7.94063	-0.474885	A_51_P446558	8.35515	8.10398	-0.251171	A_51_P446558	8.59062	9.02819	0.437568	ILMN_2912439	9.05535	8.36162	-0.693732	NA	NA	NA
1810030O07Rik	ENSMUST00000060108;NM_175141;uc009sqy.1	-1.14292	1433867_at;1429198_at	7.80682	6.89559	-0.911228	ILMN_2646649	6.13033	6.03467	-0.0956667	1433867_at;1429198_at	8.5866	7.24898	-1.33762	1433867_at;1429198_at	7.77906	7.4585	-0.320568	ILMN_2646649	7.103	6.97873	-0.124271	ILMN_2646649	5.35755	5.59991	0.242361	ILMN_2646649	5.42623	5.45062	0.0243924	1433867_at;1429198_at	8.21682	7.56162	-0.655198	A_52_P151303;A_52_P111963	9.50009	8.79857	-0.701521	A_52_P151303;A_52_P111963	9.82624	9.32734	-0.498896	ILMN_2646649	7.08976	7.09333	0.00357555	161169_f_at;103027_at	9.12849	8.72177
1810032O08Rik	ENSMUST00000139934;ENSMUST00000142834;ENSMUST00000106378;ENSMUST00000153405;ENSMUST00000144049;ENSMUST00000134818;ENSMUST00000131260	-0.433861	1453344_at;1436677_at	5.11248	5.01052	-0.101962	NA	NA	NA	NA	1436677_at	2.77546	2.59651	-0.178954	1453344_at;1436677_at	5.72757	4.59123	-1.13633	ILMN_1226923;ILMN_1230176;ILMN_1227976	7.85451	7.98339	0.128883	NA	NA	NA	NA	NA	NA	NA	NA	1453344_at;1436677_at	6.05754	6.34538	0.287838	A_51_P117666	11.0469	9.84341	-1.20351	A_51_P117666	11.6157	11.1801	-0.435643	NA	NA	NA	NA	NA	NA	NA
1810033B17Rik	NM_026985;uc009ksi.1;ENSMUST00000014118	0.643571	1430612_at	4.80816	4.40572	-0.402437	NA	NA	NA	NA	NA	NA	NA	NA	1430612_at	9.2958	9.04893	-0.246872	ILMN_2712151	7.61229	7.62681	0.0145145	NA	NA	NA	NA	NA	NA	NA	NA	1430612_at	5.32065	6.20197	0.881328	A_52_P497235;A_51_P325856	6.88282	7.42081	0.537992	A_52_P497235;A_51_P325856	9.5022	10.4401	0.937919	NA	NA	NA	NA	NA	NA	NA
1810037I17Rik	ENSMUST00000106429;NM_024461;uc008rey.1	0.606304	NA	NA	NA	NA	NA	NA	NA	NA	NA	NA	NA	NA	NA	NA	NA	NA	NA	NA	NA	NA	NA	NA	NA	NA	NA	NA	NA	NA	NA	NA	NA	NA	A_51_P217967;A_52_P303176	13.0149	13.0665	0.0516549	A_51_P217967;A_52_P303176	12.3254	12.4356	0.110245	NA	NA	NA	NA	95406_at	11.3947	11.4981
1810041L15Rik	uc007xca.2;NM_001163145;uc007xcb.2;ENSMUST00000080751;ENSMUST00000189248	1.35294	1455515_at;1429440_at	5.39828	5.38175	-0.0165348	NA	NA	NA	NA	NA	NA	NA	NA	1455515_at;1429440_at	4.13404	4.46835	0.334316	ILMN_2630355;ILMN_1255516	6.7591	6.84545	0.0863574	NA	NA	NA	NA	NA	NA	NA	NA	1455515_at;1429440_at	5.10665	5.64887	0.54222	A_51_P439311	5.8789	6.22187	0.342967	A_51_P439311	5.82271	5.99002	0.167313	NA	NA	NA	NA	NA	NA	NA
1810043G02Rik	ENSMUST00000105397;NM_026431;uc007fwn.1;uc029qzt.1;ENSMUST00000149074;ENSMUST00000123999;ENSMUST00000105398;ENSMUST00000136275;ENSMUST00000130949;ENSMUST00000116237;ENSMUST00000129277	-7.77861	1451288_s_at;1424267_at	6.11501	5.06923	-1.04578	ILMN_2706652	6.82367	6.462	-0.361667	1451288_s_at;1424267_at	7.72187	3.56746	-4.15441	1451288_s_at;1424267_at	7.88819	6.59126	-1.29693	ILMN_2449725;ILMN_2706652	7.53384	7.02316	-0.510683	ILMN_2706652	6.97269	6.75756	-0.215136	ILMN_2706652	5.75714	5.40142	-0.35572	1451288_s_at;1424267_at	6.96685	5.38878	-1.57807	A_51_P452861;A_52_P198727	9.5172	8.73899	-0.77821	A_51_P452861;A_52_P198727	10.0055	9.08555	-0.919997	ILMN_2706652	8.11096	7.57488	-0.536075	NA	NA	NA
1810043H04Rik	ENSMUST00000106223;NM_001110242;uc007mru.2;ENSMUST00000185558;ENSMUST00000186913	-0.781487	1457826_a_at;1448003_at	8.0995	7.78752	-0.311987	NA	NA	NA	NA	NA	NA	NA	NA	1457826_a_at;1448003_at	7.06653	7.05363	-0.0129013	ILMN_1245809	9.49816	9.14892	-0.349239	NA	NA	NA	NA	NA	NA	NA	NA	1457826_a_at;1448003_at	9.07161	8.99963	-0.0719808	NA	NA	NA	NA	NA	NA	NA	NA	NA	NA	NA	NA	NA	NA	NA
1810046K07Rik	NM_027217;uc009plh.2;ENSMUST00000039959;ENSMUST00000181366	0.879498	1453547_at	4.04011	4.12162	0.0815124	NA	NA	NA	NA	NA	NA	NA	NA	1453547_at	3.14806	3.61382	0.465763	ILMN_1245825	6.73737	6.7257	-0.0116646	NA	NA	NA	NA	NA	NA	NA	NA	1453547_at	3.77301	3.94975	0.176749	A_51_P173107	5.8443	5.9574	0.113092	A_51_P173107	5.83519	5.91418	0.0789856	NA	NA	NA	NA	NA	NA	NA
1810055G02Rik	NM_028077;uc008fwt.1;uc008fwu.1;ENSMUST00000039048;uc008fwv.1	0.868154	1425921_a_at	6.74733	6.41682	-0.330516	ILMN_2650275	9.08667	9.16467	0.078	1425921_a_at	6.42921	7.30851	0.879298	1425921_a_at	6.28186	6.71927	0.437403	ILMN_2650275	9.15282	9.38951	0.23669	ILMN_2650275	8.64422	8.64638	0.00216188	ILMN_2650275	7.92054	8.05301	0.132462	1425921_a_at	7.69816	8.26655	0.568391	A_51_P335480	8.74116	8.54905	-0.192115	A_51_P335480	9.04495	9.31264	0.267693	ILMN_2650275	9.36442	8.73152	-0.632898	NA	NA	NA
1810062G17Rik	NM_028183;uc029uli.1;ENSMUST00000029268	0.0539607	1430280_at	4.27529	4.17014	-0.105154	NA	NA	NA	NA	NA	NA	NA	NA	1430280_at	3.27139	3.19394	-0.0774508	ILMN_2590627	6.9267	7.00767	0.0809688	NA	NA	NA	NA	NA	NA	NA	NA	1430280_at	4.37521	4.87515	0.499944	A_51_P259445	5.98672	5.88007	-0.106646	A_51_P259445	5.98319	5.81791	-0.165285	NA	NA	NA	NA	NA	NA	NA
1810065E05Rik	NM_027239;uc007jbl.1;ENSMUST00000013797	0.163697	1424439_at	3.42459	3.34814	-0.0764536	ILMN_1241864	5.811	5.83867	0.0276667	1424439_at	4.49236	3.50242	-0.98994	1424439_at	2.97528	3.22872	0.253438	ILMN_1241864	6.85755	6.8722	0.014648	ILMN_1241864	5.27426	5.34341	0.0691462	ILMN_1241864	5.54961	5.54712	-0.00249669	1424439_at	3.81055	3.97414	0.163594	A_51_P154427	5.87968	5.91598	0.0363039	A_51_P154427	5.9974	5.91593	-0.0814674	ILMN_1241864	7.05251	6.98776	-0.064752	NA	NA	NA
2010001E11Rik	NM_001163503;uc007ewh.1;ENSMUST00000045526	0.682584	1431537_at	3.22226	3.50501	0.282752	NA	NA	NA	NA	NA	NA	NA	NA	1431537_at	2.98914	3.14953	0.160389	ILMN_1229483	6.74792	6.65628	-0.0916404	NA	NA	NA	NA	NA	NA	NA	NA	1431537_at	3.66353	4.05148	0.387945	A_51_P505846	5.92553	5.97638	0.0508443	A_51_P505846	5.79636	5.97024	0.173882	NA	NA	NA	NA	NA	NA	NA
2010002M12Rik	NM_001110517;uc012bku.1;NM_001101605;uc012bkv.1;uc008hgp.2;ENSMUST00000168254;ENSMUST00000112467;ENSMUST00000112463;NM_053217;uc008hgs.1;ENSMUST00000087357	7.88989	1438311_at;1435529_at	3.34577	8.0192	4.67343	NA	NA	NA	NA	NA	NA	NA	NA	1438311_at;1435529_at	4.71384	8.2728	3.55895	ILMN_2693141;ILMN_1229197	6.90604	7.44803	0.541985	NA	NA	NA	NA	NA	NA	NA	NA	1438311_at;1435529_at	4.53381	5.91179	1.37798	A_52_P289972;A_52_P294064;A_51_P500082	6.55928	10.5915	4.0322	A_52_P289972;A_52_P294064;A_51_P500082	8.48773	11.3615	2.87382	NA	NA	NA	NA	NA	NA	NA
2010003K11Rik	NM_027237;uc008gae.1;ENSMUST00000048482	1.27531	1424626_at	3.33648	3.44268	0.106204	NA	NA	NA	NA	1424626_at	1.47587	4.82908	3.35321	1424626_at	3.3315	3.67558	0.34408	ILMN_1220873	6.68833	6.70438	0.0160523	NA	NA	NA	NA	NA	NA	NA	NA	1424626_at	3.50861	3.58052	0.0719086	A_51_P450278	6.29307	6.48782	0.194751	A_51_P450278	6.44313	6.52507	0.0819434	NA	NA	NA	NA	NA	NA	NA
2010005H15Rik	ENSMUST00000187183;NM_029733;uc012aff.1;uc007zcj.2;ENSMUST00000187742;ENSMUST00000063539	2.19911	NA	NA	NA	NA	ILMN_1234774	6.81733	6.99033	0.173	NA	NA	NA	NA	NA	NA	NA	NA	ILMN_1234774	6.8312	6.70633	-0.124869	ILMN_1234774	8.10224	8.12722	0.0249824	ILMN_1234774	6.95906	7.40874	0.449686	NA	NA	NA	NA	A_51_P105380	10.5917	11.4556	0.86386	A_51_P105380	7.11307	8.3207	1.20763	ILMN_1234774	6.9027	6.96238	0.0596844	NA	NA	NA
2010012O05Rik	NM_025563;uc008hub.1;ENSMUST00000074912	-1.09188	1439561_at;1419299_at	5.58893	5.4903	-0.0986304	ILMN_2748300	6.71867	6.49067	-0.228	1419299_at	8.17026	7.57261	-0.597646	1439561_at;1419299_at	7.37656	7.27263	-0.103937	ILMN_2748300	6.97827	6.85214	-0.126126	ILMN_2748300	6.11478	6.1375	0.0227201	ILMN_2748300	5.3306	5.4565	0.125909	1439561_at;1419299_at	6.82693	6.19853	-0.628401	A_51_P267508;A_52_P386302;A_52_P635110	9.65242	9.51182	-0.140602	A_51_P267508;A_52_P386302;A_52_P635110	9.7374	9.48957	-0.247825	ILMN_2748300	7.22268	7.10553	-0.117149	NA	NA	NA
2010015L04Rik	NM_177674;uc008wdk.2;ENSMUST00000129481;ENSMUST00000094408;ENSMUST00000151083;uc008wdl.1;ENSMUST00000050128;ENSMUST00000165947;ENSMUST00000135407;ENSMUST00000105619;ENSMUST00000144157;ENSMUST00000144625	-0.157981	NA	NA	NA	NA	ILMN_3162434	6.06167	6.06767	0.006	NA	NA	NA	NA	NA	NA	NA	NA	ILMN_1232992;ILMN_2695926;ILMN_3162434	6.87068	7.14388	0.273202	ILMN_3162434	5.67243	5.53294	-0.139485	ILMN_3162434	5.30541	5.38089	0.075481	NA	NA	NA	NA	A_51_P389135;A_52_P638521	6.0758	5.99399	-0.081816	A_51_P389135;A_52_P638521	6.17384	6.17198	-0.00185766	ILMN_3162434	7.16626	7.02621	-0.140052	NA	NA	NA
2010106E10Rik	NM_026333;NM_001168590;uc009udj.1;uc012hoa.1;ENSMUST00000026602;ENSMUST00000113412	0.217542	1421489_a_at	2.63531	2.67325	0.0379403	ILMN_2612627	6.04767	6.11167	0.064	1421489_a_at	3.57029	0.411079	-3.15921	1421489_a_at	3.08616	3.01972	-0.0664463	ILMN_2612627	6.85903	6.84998	-0.00905677	ILMN_2612627	5.53916	5.62644	0.0872803	ILMN_2612627	5.52722	5.58496	0.0577417	1421489_a_at	3.24696	3.35095	0.103994	A_51_P517608	5.88789	5.8442	-0.0436903	A_51_P517608	5.83498	5.8363	0.00131805	ILMN_2612627	7.10282	7.07904	-0.02378	NA	NA	NA
2010107E04Rik	NM_027360;uc007pef.1;ENSMUST00000021719	-2.67039	1428258_at	10.7913	10.5693	-0.222023	ILMN_1239677	12.9777	12.6347	-0.343	1428258_at	11.5781	11.3516	-0.226523	1428258_at	12.0389	11.6595	-0.379457	ILMN_1239677	13.3445	13.0479	-0.296554	ILMN_1239677	12.8428	12.709	-0.133826	ILMN_1239677	10.239	10.05	-0.189088	1428258_at	11.2202	11.0001	-0.220046	A_51_P128287	13.6549	12.9512	-0.703767	A_51_P128287	12.8064	12.7045	-0.10181	ILMN_1239677	12.7855	12.3119	-0.473587	97512_at	11.6213	10.9057
2010107G12Rik	ENSMUST00000044387;NM_001025573;uc012ejv.1;ENSMUST00000134874;ENSMUST00000147169	1.15194	1455449_at	3.28841	3.48339	0.194983	ILMN_2975295	6.44733	6.841	0.393667	NA	NA	NA	NA	1455449_at	3.01611	3.59121	0.575105	ILMN_2975295;ILMN_2520710	6.98547	6.88294	-0.102532	ILMN_2975295	6.11478	6.27984	0.165059	ILMN_2975295	5.43944	5.40376	-0.0356775	1455449_at	3.89752	3.80977	-0.087748	A_51_P421158	6.0338	6.8501	0.816302	A_51_P421158	6.27884	6.43306	0.154218	ILMN_2975295	7.37585	7.53262	0.156768	NA	NA	NA
2010107G23Rik	NM_027251;uc007fgt.1;uc007fgs.1;ENSMUST00000125704;ENSMUST00000142821;ENSMUST00000124615;ENSMUST00000142796;ENSMUST00000064050;ENSMUST00000027719;ENSMUST00000156798;ENSMUST00000141724;ENSMUST00000141144;ENSMUST00000150057	0.521277	1424072_at	4.1386	3.99062	-0.147979	ILMN_2803564	5.91233	5.81567	-0.0966667	1424072_at	5.16168	5.94671	0.785028	1424072_at	3.57407	3.94866	0.374596	ILMN_2803564	6.74836	6.71565	-0.0327115	ILMN_2803564	5.34696	5.34696	0	ILMN_2803564	5.02226	5.14346	0.121205	1424072_at	3.91027	4.12479	0.214515	A_52_P232935;A_51_P308029	6.28489	6.15685	-0.128043	A_52_P232935;A_51_P308029	6.57287	6.40969	-0.163183	ILMN_2803564	7.00538	7.01601	0.010626	NA	NA	NA
2010109A12Rik	NM_029363;uc029vjl.1;ENSMUST00000031330	0.00180555	1430895_at;1441951_x_at;1441950_s_at	3.46524	3.73321	0.267973	NA	NA	NA	NA	NA	NA	NA	NA	1430895_at;1441951_x_at;1441950_s_at	3.27933	3.14995	-0.129381	ILMN_2598981	6.87662	6.9963	0.119677	NA	NA	NA	NA	NA	NA	NA	NA	1430895_at;1441951_x_at;1441950_s_at	4.09935	4.39884	0.29949	A_51_P413507	6.87888	6.76394	-0.114937	A_51_P413507	7.72588	7.47126	-0.254627	NA	NA	NA	NA	NA	NA	NA
2010109I03Rik	ENSMUST00000190826;NM_025929;uc007wgg.1;ENSMUST00000077004	0.253146	1449496_at	4.41881	4.5424	0.123589	ILMN_2617977	5.79767	5.87	0.0723333	1449496_at	5.66282	5.5686	-0.0942201	1449496_at	3.36242	3.33593	-0.02649	ILMN_2617977;ILMN_2436984	6.72724	6.74701	0.0197693	ILMN_2617977	5.27798	5.1416	-0.136388	ILMN_2617977	5.15551	5.06238	-0.0931271	1449496_at	4.65762	5.03072	0.373104	A_51_P272066	6.20298	6.40088	0.197905	A_51_P272066	6.95921	7.01437	0.0551534	ILMN_2617977	6.96479	6.94857	-0.0162174	NA	NA	NA
2010111I01Rik	uc007qxh.1;NM_001289924;NM_001289926;NM_028079;uc007qxi.1;ENSMUST00000091560;uc007qxj.1;ENSMUST00000021911;ENSMUST00000159152	0.0670244	1440640_at;1430861_at;1460695_a_at;1435089_at	6.25672	5.71523	-0.541497	ILMN_2838372	8.30633	8.356	0.0496667	1460695_a_at;1435089_at	8.89457	9.00806	0.113484	1440640_at;1430861_at;1460695_a_at;1435089_at	5.77071	6.2629	0.49219	ILMN_1245637;ILMN_2838372;ILMN_1244338;ILMN_1249530	7.67433	7.76295	0.0886216	ILMN_2838372	9.37374	9.94544	0.571709	ILMN_2838372	6.68497	6.77432	0.0893496	1440640_at;1430861_at;1460695_a_at;1435089_at	6.88274	6.88277	2.20038e-05	A_52_P431859;A_52_P589169;A_51_P298578	10.5368	10.7113	0.174567	A_52_P431859;A_52_P589169;A_51_P298578	11.2126	10.3017	-0.910951	ILMN_2838372	9.5314	9.19666	-0.334738	162134_r_at;97933_at	11.085	10.8184
2010300C02Rik	NM_028096;uc007arx.2;uc007arw.1;ENSMUST00000160023;ENSMUST00000162875;ENSMUST00000160589	0.640339	1452861_at	3.42417	3.48244	0.0582691	NA	NA	NA	NA	NA	NA	NA	NA	1452861_at	4.04816	3.89882	-0.149334	ILMN_1245276;ILMN_1249260	6.86513	6.9315	0.0663678	NA	NA	NA	NA	NA	NA	NA	NA	1452861_at	3.55588	3.9143	0.358422	A_52_P396884;A_51_P333622	7.05129	7.13741	0.086124	A_52_P396884;A_51_P333622	7.40979	9.04129	1.6315	NA	NA	NA	NA	NA	NA	NA
2010315B03Rik	NM_001243118;NM_001243117;NM_001243119;uc029xgw.1;uc029xgv.1;uc029xgx.1;ENSMUST00000177714	-1.08883	1438238_at	6.29037	6.13067	-0.1597	NA	NA	NA	NA	NA	NA	NA	NA	1438238_at	8.01801	7.51496	-0.503045	NA	NA	NA	NA	NA	NA	NA	NA	NA	NA	NA	NA	1438238_at	8.80848	6.52589	-2.28259	NA	NA	NA	NA	NA	NA	NA	NA	NA	NA	NA	NA	NA	NA	NA
2200002D01Rik	ENSMUST00000032808;NM_028179;uc009gbj.2;ENSMUST00000151339	2.70336	1428671_at	4.13113	4.05225	-0.0788872	NA	NA	NA	NA	NA	NA	NA	NA	1428671_at	3.54528	3.9667	0.421421	ILMN_2418811	6.72503	6.91573	0.190693	NA	NA	NA	NA	NA	NA	NA	NA	1428671_at	4.65263	6.9274	2.27477	A_51_P502872	6.24776	6.82984	0.582076	A_51_P502872	6.96006	9.11502	2.15496	NA	NA	NA	NA	NA	NA	NA
2200002J24Rik	NM_026961;uc009gfw.1;ENSMUST00000013227	-0.123962	1460478_at	4.54091	4.72962	0.188717	NA	NA	NA	NA	NA	NA	NA	NA	1460478_at	3.23807	2.93146	-0.306606	ILMN_2670295	6.6939	6.81959	0.125691	NA	NA	NA	NA	NA	NA	NA	NA	1460478_at	5.23854	5.50552	0.266985	A_51_P342629	6.00282	5.97172	-0.0310916	A_51_P342629	6.10414	5.96765	-0.136489	NA	NA	NA	NA	NA	NA	NA
2210010C04Rik	uc009bno.1;NM_023333;ENSMUST00000031931	0.730001	1422434_a_at;1422436_at;1422435_at	4.0592	4.02266	-0.0365397	ILMN_2684115	6.16533	5.909	-0.256333	1422434_a_at;1422436_at;1422435_at	3.66003	4.25192	0.591893	1422434_a_at;1422436_at;1422435_at	3.02095	3.19103	0.17008	ILMN_2684115	6.91246	6.87688	-0.0355828	ILMN_2684115	5.42626	5.47249	0.046223	ILMN_2684115	5.37141	5.46525	0.0938431	1422434_a_at;1422436_at;1422435_at	4.59422	4.75639	0.16217	A_52_P448060;A_51_P414661	6.05644	6.39188	0.335442	A_52_P448060;A_51_P414661	6.41819	8.02267	1.60447	ILMN_2684115	7.07308	7.09402	0.020936	100104_r_at;100103_f_at	6.88576	7.92148
2210011C24Rik	ENSMUST00000190457;ENSMUST00000056686;ENSMUST00000188195;ENSMUST00000185457;ENSMUST00000191523	-2.12849	1440194_at;1429953_at	5.30256	4.86739	-0.435177	NA	NA	NA	NA	NA	NA	NA	NA	1440194_at;1429953_at	4.28991	4.10471	-0.185192	ILMN_2767825	7.12893	6.79355	-0.335379	NA	NA	NA	NA	NA	NA	NA	NA	1440194_at;1429953_at	5.13452	4.87295	-0.261568	A_51_P255657	11.1348	7.89543	-3.23936	A_51_P255657	10.5678	8.0153	-2.55246	NA	NA	NA	NA	NA	NA	NA
2210013O21Rik	NM_027327	-1.67962	1430538_at	7.75638	8.09183	0.33545	NA	NA	NA	NA	NA	NA	NA	NA	1430538_at	9.58029	9.25552	-0.324776	ILMN_2750864	11.4758	11.0524	-0.423455	NA	NA	NA	NA	NA	NA	NA	NA	1430538_at	9.5846	9.03483	-0.549776	A_51_P349192	13.5401	12.739	-0.801178	A_51_P349192	13.7149	12.9479	-0.767023	NA	NA	NA	NA	NA	NA	NA
2210016F16Rik	NM_027335;uc007qtr.2;ENSMUST00000022032	-1.93896	1428331_at;1452744_at	7.59453	6.78329	-0.811241	NA	NA	NA	NA	1428331_at;1452744_at	8.58045	7.75593	-0.824522	1428331_at;1452744_at	7.92236	7.8742	-0.0481614	ILMN_1238628	8.63478	8.54757	-0.0872164	NA	NA	NA	NA	NA	NA	NA	NA	1428331_at;1452744_at	8.46655	7.80473	-0.661815	A_51_P224175;A_52_P611728	9.74411	9.33119	-0.412921	A_51_P224175;A_52_P611728	9.83195	9.35343	-0.478527	NA	NA	NA	NA	160513_at	9.23571	8.46331
2210016L21Rik	ENSMUST00000031538;NM_028211;uc008zcy.1;ENSMUST00000147743;ENSMUST00000131427;ENSMUST00000140090;ENSMUST00000131771	-2.61134	1433690_at	7.16098	6.77525	-0.38573	ILMN_2622891;ILMN_1247760	7.12467	7.11283	-0.0118333	1433690_at	8.59787	7.03256	-1.56531	1433690_at	7.09168	6.11417	-0.977508	ILMN_2622891;ILMN_1247760	8.75419	8.55528	-0.19891	ILMN_2622891;ILMN_1247760	7.2891	7.71653	0.427429	ILMN_2622891;ILMN_1247760	5.87271	5.67485	-0.197863	1433690_at	7.96569	7.57921	-0.386482	A_51_P368110	11.3203	10.1135	-1.20686	A_51_P368110	11.2507	10.2377	-1.01302	ILMN_2622891;ILMN_1247760	8.41934	7.98851	-0.430834	161847_r_at	7.80144	8.39787
2210018M11Rik	NM_172280;uc009ikp.1;uc009iko.1;ENSMUST00000038359;uc009ikq.1;uc009ikr.1	-3.24407	1430028_at;1424928_at	5.07524	4.77827	-0.296966	NA	NA	NA	NA	1424928_at	7.1195	5.79254	-1.32697	1430028_at;1424928_at	7.05182	6.65217	-0.399652	ILMN_2521686;ILMN_2447538	8.6872	8.40845	-0.278748	NA	NA	NA	NA	NA	NA	NA	NA	1430028_at;1424928_at	6.51186	5.69527	-0.816588	A_51_P206563;A_52_P469657	8.61206	8.17744	-0.434614	A_51_P206563;A_52_P469657	9.69748	8.58908	-1.10839	NA	NA	NA	NA	NA	NA	NA
2210404O09Rik	uc012alo.2;NM_001256493;ENSMUST00000106026;ENSMUST00000190066;ENSMUST00000189719	0.0447662	NA	NA	NA	NA	NA	NA	NA	NA	NA	NA	NA	NA	NA	NA	NA	NA	ILMN_1247840;ILMN_2480480	6.8769	6.87455	-0.00235177	NA	NA	NA	NA	NA	NA	NA	NA	NA	NA	NA	NA	NA	NA	NA	NA	NA	NA	NA	NA	NA	NA	NA	NA	NA	NA	NA
2210407C18Rik	ENSMUST00000108821;NM_144544;uc007jbw.2;ENSMUST00000048801;ENSMUST00000126695	0.226787	1425233_at	3.7389	3.48295	-0.255944	ILMN_1226767	5.879	5.99667	0.117667	1425233_at	5.08585	5.01322	-0.0726327	1425233_at	3.06344	3.18494	0.121495	ILMN_1226767	6.78904	6.91939	0.130344	ILMN_1226767	5.66391	5.56682	-0.0970987	ILMN_1226767	5.31701	5.24658	-0.0704287	1425233_at	4.08498	4.43422	0.349237	A_51_P316673	6.04932	5.97405	-0.0752745	A_51_P316673	6.0876	6.12562	0.0380241	ILMN_1226767	7.10436	6.99253	-0.111827	NA	NA	NA
2210408I21Rik	uc007rgx.2;NM_001145676;uc007rgw.1;NM_001081353;ENSMUST00000168779	-0.730441	1453502_at	3.41462	3.44256	0.0279428	NA	NA	NA	NA	NA	NA	NA	NA	1453502_at	3.18339	3.17453	-0.00885773	NA	NA	NA	NA	NA	NA	NA	NA	NA	NA	NA	NA	1453502_at	4.03776	3.69558	-0.342182	A_52_P76355;A_52_P442771	6.97045	6.68518	-0.285267	A_52_P76355;A_52_P442771	7.26787	7.12992	-0.137947	NA	NA	NA	NA	NA	NA	NA
2300002M23Rik	ENSMUST00000044326;NM_175148;uc008cib.1;ENSMUST00000174246	0.995396	1429496_x_at	3.43192	3.55884	0.12692	ILMN_2683656	6.056	6.18433	0.128333	NA	NA	NA	NA	1429496_x_at	2.96256	3.17776	0.215195	ILMN_2683656	6.91394	6.98798	0.0740321	ILMN_2683656	5.40599	5.53605	0.130061	ILMN_2683656	5.15196	5.39367	0.241707	1429496_x_at	4.14406	4.24994	0.105885	A_51_P402144	5.97524	5.97606	0.000824876	A_51_P402144	6.27218	6.15501	-0.117165	ILMN_2683656	7.1556	7.02837	-0.127231	NA	NA	NA
2300005B03Rik	ENSMUST00000057932;NM_001081961;uc007wfv.1	-0.194884	NA	NA	NA	NA	ILMN_2700364	5.91733	5.81333	-0.104	NA	NA	NA	NA	NA	NA	NA	NA	ILMN_2700364	6.91059	6.73823	-0.172358	ILMN_2700364	5.05745	5.20555	0.148099	ILMN_2700364	5.46226	5.48197	0.019714	NA	NA	NA	NA	NA	NA	NA	NA	NA	NA	NA	NA	ILMN_2700364	7.07005	7.0175	-0.0525576	NA	NA	NA
2300009A05Rik	uc009qba.2;NM_027090;ENSMUST00000186165;ENSMUST00000168665;ENSMUST00000187234;ENSMUST00000185528;uc009qbb.1	-2.34447	1447866_x_at;1428836_at	4.89547	4.27737	-0.618106	NA	NA	NA	NA	NA	NA	NA	NA	1447866_x_at;1428836_at	4.1457	3.9961	-0.1496	ILMN_1225386	9.8295	9.46787	-0.361623	NA	NA	NA	NA	NA	NA	NA	NA	1447866_x_at;1428836_at	5.72377	5.14023	-0.583544	A_51_P251754	11.5864	9.97732	-1.60913	A_51_P251754	11.0267	10.4128	-0.613932	NA	NA	NA	NA	NA	NA	NA
2310002J15Rik	ENSMUST00000043379;uc008iqv.2;NM_026415;uc029twa.1;ENSMUST00000186719;ENSMUST00000114356	0.523661	1437145_s_at;1450532_at	6.08444	6.33627	0.251828	ILMN_2892211	5.81967	5.85033	0.0306667	1437145_s_at;1450532_at	5.26086	5.55504	0.29418	1437145_s_at;1450532_at	3.99155	4.18877	0.197222	ILMN_2892211	6.83714	6.86762	0.030482	ILMN_2892211	4.97728	5.1127	0.13542	ILMN_2892211	5.50804	5.44037	-0.0676728	1437145_s_at;1450532_at	6.51232	6.84853	0.33621	A_52_P772950;A_51_P183197	6.10998	6.11669	0.00670905	A_52_P772950;A_51_P183197	6.52222	6.82559	0.303375	ILMN_2892211	7.10438	7.00809	-0.0962863	NA	NA	NA
2310002L09Rik	NM_027104;uc008tjf.1;ENSMUST00000149981;ENSMUST00000030101;NM_027981;uc012dgh.1;ENSMUST00000095023	0.213168	1430462_at;1432420_a_at	3.10477	3.25669	0.151922	ILMN_1214119	5.94933	5.956	0.00666667	NA	NA	NA	NA	1430462_at;1432420_a_at	2.97909	2.91982	-0.0592703	ILMN_1214024;ILMN_1214119	6.80784	6.9007	0.0928661	ILMN_1214119	5.24793	5.40599	0.158065	ILMN_1214119	5.4207	5.30923	-0.11147	1430462_at;1432420_a_at	3.64489	3.73143	0.0865313	A_52_P294261;A_51_P228682	5.89052	5.88004	-0.0104877	A_52_P294261;A_51_P228682	5.94613	5.9623	0.0161751	ILMN_1214119	7.0697	6.9788	-0.0909009	NA	NA	NA
2310003H01Rik	ENSMUST00000135635;NM_027980;uc007msm.2;ENSMUST00000026448;ENSMUST00000129203;ENSMUST00000134771;uc007msn.2;ENSMUST00000154826;uc007mso.2;ENSMUST00000148520;ENSMUST00000153015;ENSMUST00000152346	-3.13681	1453368_at;1455850_at	5.50418	5.32167	-0.182506	ILMN_1238640	8.09767	7.414	-0.683667	NA	NA	NA	NA	1453368_at;1455850_at	4.51311	4.56175	0.0486418	ILMN_1238640	8.99989	8.57226	-0.427635	ILMN_1238640	9.27519	8.68335	-0.591848	ILMN_1238640	6.00755	5.75862	-0.248931	1453368_at;1455850_at	6.62161	6.37565	-0.245957	A_51_P423509;A_52_P442751	8.40149	7.62062	-0.780866	A_51_P423509;A_52_P442751	9.58853	8.59039	-0.998143	ILMN_1238640	9.23417	7.9658	-1.26837	NA	NA	NA
2310003L06Rik	ENSMUST00000007601;ENSMUST00000187738;ENSMUST00000008051;NM_027631;uc008xzj.1;uc012dxy.1;NM_011422;ENSMUST00000189633;ENSMUST00000031211	0.290753	1420492_s_at;1429744_at	3.39607	3.26627	-0.129799	ILMN_3125207;ILMN_1221187	5.82983	5.84083	0.011	1420492_s_at	1.32063	1.88506	0.564424	1420492_s_at;1429744_at	3.17859	2.99876	-0.179832	ILMN_2685073;ILMN_3125207;ILMN_1221187;ILMN_2753941	6.77739	6.73719	-0.0401962	ILMN_3125207;ILMN_1221187	5.23982	5.2457	0.00587667	ILMN_3125207;ILMN_1221187	5.31809	5.33661	0.0185216	1420492_s_at;1429744_at	3.87983	3.98306	0.103233	A_52_P510764;A_51_P376778;A_51_P127320;A_51_P404921	5.92661	5.86721	-0.0593982	A_52_P510764;A_51_P376778;A_51_P127320;A_51_P404921	5.81193	5.85969	0.0477601	ILMN_3125207;ILMN_1221187	7.05392	6.96577	-0.088154	102739_s_at	4.64405	4.56828
2310005G13Rik	uc012agt.1;uc007zmy.2;NM_183281;ENSMUST00000067173	0.423548	1430466_at	3.02264	3.10963	0.0869845	ILMN_1257831	5.72467	5.85133	0.126667	NA	NA	NA	NA	1430466_at	2.89242	3.25032	0.357892	ILMN_1257831	6.81227	6.79545	-0.016824	ILMN_1257831	5.2854	5.1416	-0.143806	ILMN_1257831	5.43635	5.43047	-0.00587149	1430466_at	3.30858	3.4261	0.117516	A_52_P533270;A_52_P534342	5.8717	5.8602	-0.011502	A_52_P533270;A_52_P534342	5.77883	5.8024	0.0235654	ILMN_1257831	7.06023	6.96471	-0.0955162	NA	NA	NA
2310007B03Rik	ENSMUST00000043718;uc007cdk.2;NM_172411;uc007cdj.2;NM_001159940;ENSMUST00000143419	-0.55363	1453511_at	3.05355	3.14933	0.0957816	ILMN_2767039	6.15133	6.086	-0.0653333	NA	NA	NA	NA	1453511_at	3.19199	3.0756	-0.116389	ILMN_2767039	7.30371	7.03516	-0.26855	ILMN_2767039	5.60288	5.44294	-0.159941	ILMN_2767039	5.43794	5.51412	0.0761827	1453511_at	3.39688	3.55473	0.157852	A_51_P275435	6.06247	5.87106	-0.191413	A_51_P275435	5.84649	5.87524	0.0287478	ILMN_2767039	7.11706	7.05641	-0.0606539	NA	NA	NA
2310007L24Rik	ENSMUST00000009354;uc007lyv.2;NM_029345;uc007lyw.2;ENSMUST00000106816;ENSMUST00000188561;ENSMUST00000190795;ENSMUST00000185986;ENSMUST00000190268	0.134181	1432280_at	4.60483	4.74506	0.140231	NA	NA	NA	NA	NA	NA	NA	NA	1432280_at	3.66284	3.7207	0.0578621	ILMN_2596403	6.72022	6.75613	0.0359166	NA	NA	NA	NA	NA	NA	NA	NA	1432280_at	4.48765	4.41647	-0.0711797	A_51_P419103	5.80771	5.9448	0.137094	A_51_P419103	5.87057	5.84818	-0.0223809	NA	NA	NA	NA	NA	NA	NA
2310009B15Rik	uc007cvw.1;NM_001081226;ENSMUST00000112025	-0.177119	1455761_at;1435776_at	4.10245	4.22168	0.119224	NA	NA	NA	NA	NA	NA	NA	NA	1455761_at;1435776_at	4.97214	5.40704	0.4349	ILMN_1229684	9.81526	9.5253	-0.289954	NA	NA	NA	NA	NA	NA	NA	NA	1455761_at;1435776_at	5.22925	4.75647	-0.472783	A_52_P171724	12.2385	12.0002	-0.238326	A_52_P171724	11.9244	11.9026	-0.0217465	NA	NA	NA	NA	NA	NA	NA
2310011J03Rik	ENSMUST00000020341;NM_025521;uc007gcq.1	-0.175793	1452043_at	8.34964	8.12085	-0.228791	ILMN_1219918	7.51033	7.66133	0.151	1452043_at	9.10216	9.49766	0.395505	1452043_at	6.82625	6.83844	0.0121856	ILMN_1219918	8.5756	8.35254	-0.223061	ILMN_1219918	6.91169	6.70736	-0.204332	ILMN_1219918	5.88308	5.87235	-0.0107284	1452043_at	8.79766	8.82703	0.0293736	A_52_P496870	10.4555	11.3348	0.879232	A_52_P496870	10.6422	10.6624	0.020184	ILMN_1219918	8.43603	7.79538	-0.640649	NA	NA	NA
2310014L17Rik	NM_029809;uc009feq.1;ENSMUST00000045870	2.42879	1430715_at;1435572_at	4.1311	4.84328	0.712177	ILMN_2946672	6.096	7.32	1.224	1435572_at	5.39736	6.15214	0.754778	1430715_at;1435572_at	2.92257	3.00056	0.0779894	ILMN_1214410;ILMN_2946672;ILMN_1227487	6.85819	7.03282	0.174624	ILMN_2946672	5.83289	5.73877	-0.0941222	ILMN_2946672	5.46568	5.53895	0.0732699	1430715_at;1435572_at	4.14081	4.5341	0.393289	A_51_P470630	6.1644	6.47966	0.315253	A_51_P470630	5.81109	6.45217	0.641076	ILMN_2946672	7.15095	7.21226	0.0613144	103770_at	7.28713	6.92989
2310016G11Rik	ENSMUST00000094460	-0.547577	1432445_at	3.60654	3.5123	-0.0942433	NA	NA	NA	NA	NA	NA	NA	NA	1432445_at	3.30118	3.18339	-0.117792	ILMN_1253948	7.16584	7.03386	-0.13198	NA	NA	NA	NA	NA	NA	NA	NA	1432445_at	3.6263	3.87383	0.247533	A_51_P446512	5.91069	5.88436	-0.0263277	A_51_P446512	6.00409	5.96877	-0.0353193	NA	NA	NA	NA	NA	NA	NA
2310022A10Rik	ENSMUST00000067386;ENSMUST00000191126;ENSMUST00000187960;NM_175107;uc009fwo.2;uc009fwp.2;NM_001122767;uc009fwq.2;ENSMUST00000187032;ENSMUST00000186826;ENSMUST00000190656;ENSMUST00000186501	-3.10628	1431712_a_at	6.65098	4.738	-1.91298	ILMN_3004931	6.93267	6.66967	-0.263	1431712_a_at	7.36101	6.91796	-0.443057	1431712_a_at	8.65915	9.03717	0.378016	ILMN_3004931;ILMN_1227904;ILMN_2584566	8.99636	8.34513	-0.651229	ILMN_3004931	7.03342	6.83036	-0.203066	ILMN_3004931	5.56983	5.45135	-0.118473	1431712_a_at	7.86227	6.05426	-1.80801	A_51_P507172;A_52_P587606	11.4596	11.3748	-0.0848171	A_51_P507172;A_52_P587606	11.9902	10.2088	-1.78148	ILMN_3004931	7.78079	7.27643	-0.504354	NA	NA	NA
2310022B05Rik	NM_175149;uc009nxg.1;ENSMUST00000034464	0.613913	1428910_at	6.93668	6.94486	0.00817593	ILMN_1257333	8.82667	8.251	-0.575667	NA	NA	NA	NA	1428910_at	5.3723	5.73845	0.366151	ILMN_1257333	9.07567	9.22376	0.148094	ILMN_1257333	9.02042	8.74819	-0.272232	ILMN_1257333	6.43127	6.37834	-0.0529283	1428910_at	8.27963	8.76112	0.481485	A_52_P434556;A_51_P365980	8.82897	10.0217	1.19273	A_52_P434556;A_51_P365980	8.56869	9.33882	0.770125	ILMN_1257333	8.23319	7.80622	-0.426978	NA	NA	NA
2310030G06Rik	NM_025865;uc009pki.1;ENSMUST00000034564	0.311644	1449357_at	3.67666	3.8937	0.21704	ILMN_2707595	5.861	5.96567	0.104667	1449357_at	3.51085	2.33866	-1.17219	1449357_at	3.13516	3.89685	0.761689	ILMN_2707595	6.88492	6.86072	-0.0242001	ILMN_2707595	5.30743	5.19771	-0.10972	ILMN_2707595	5.47731	5.47983	0.00251812	1449357_at	3.75933	3.97216	0.212833	A_51_P227165	5.97037	5.91756	-0.0528082	A_51_P227165	5.95626	5.87607	-0.0801894	ILMN_2707595	7.06039	7.03167	-0.028713	NA	NA	NA
2310033P09Rik	ENSMUST00000020719;NM_024210;uc007jdl.1	-1.56553	1418999_at	6.94252	6.99575	0.0532274	ILMN_1232120;ILMN_2751887	7.53183	7.41767	-0.114167	1418999_at	7.83543	7.39521	-0.440217	1418999_at	7.16149	6.67791	-0.483576	ILMN_1232120;ILMN_2751887	8.3494	8.13928	-0.210124	ILMN_1232120;ILMN_2751887	7.06622	6.60748	-0.458745	ILMN_1232120;ILMN_2751887	5.7707	5.79649	0.02579	1418999_at	7.85008	7.78455	-0.0655291	A_51_P291819	11.5092	10.9407	-0.568484	A_51_P291819	11.4763	10.9747	-0.501574	ILMN_1232120;ILMN_2751887	8.33316	7.804	-0.529157	NA	NA	NA
2310034C09Rik	NM_054100;uc007zvd.1;ENSMUST00000089111	1.4787	1449986_at	2.59655	2.61615	0.0196015	ILMN_1228500	5.96633	6.03667	0.0703333	1449986_at	4.40983	5.55248	1.14265	1449986_at	2.73599	3.04307	0.307077	ILMN_1228500	6.82685	6.83483	0.0079839	ILMN_1228500	5.58496	5.61765	0.0326886	ILMN_1228500	5.38306	5.3764	-0.006658	1449986_at	3.2511	3.38368	0.132573	A_51_P488538	5.96481	5.90992	-0.0548877	A_51_P488538	6.07564	6.12081	0.045167	ILMN_1228500	7.12012	7.03069	-0.0894304	NA	NA	NA
2310035C23Rik	uc007cgk.2;uc007cgm.2;NM_173187;NM_029349;uc007cgj.2;uc007cgi.2;ENSMUST00000189091;ENSMUST00000186807;ENSMUST00000039173;ENSMUST00000086721;ENSMUST00000190501;ENSMUST00000191150;ENSMUST00000191293;uc007cgn.2;ENSMUST00000185692;ENSMUST00000190459;ENSMUST00000188588	1.11177	1438362_x_at;1433726_at;1438361_at;1454707_at;1457678_at;1430126_at	5.91405	6.18107	0.267013	ILMN_2747839;ILMN_2642411;ILMN_2950683	6.16322	6.25122	0.088	NA	NA	NA	NA	1438362_x_at;1433726_at;1438361_at;1454707_at;1457678_at;1430126_at	5.58028	5.39057	-0.189706	ILMN_2747839;ILMN_2549458;ILMN_2642411;ILMN_2566979;ILMN_2950683	6.92485	6.95974	0.0348866	ILMN_2747839;ILMN_2642411;ILMN_2950683	5.77491	5.9176	0.142684	ILMN_2747839;ILMN_2642411;ILMN_2950683	5.47957	5.56754	0.0879672	1438362_x_at;1433726_at;1438361_at;1454707_at;1457678_at;1430126_at	6.38714	6.45629	0.0691576	A_51_P231768	6.77525	7.68124	0.905989	A_51_P231768	8.01777	8.90591	0.888137	ILMN_2747839;ILMN_2642411;ILMN_2950683	7.19095	7.13341	-0.0575401	NA	NA	NA
2310036O22Rik	uc009moy.1;NM_026760;ENSMUST00000047281	0.355246	1428201_at	9.67882	9.50288	-0.175944	ILMN_1229716	11.4247	11.4773	0.0526667	1428201_at	10.748	11.1826	0.434564	1428201_at	9.57841	9.90321	0.324802	ILMN_1229716	12.7374	12.6384	-0.0989828	ILMN_1229716	11.4237	11.6573	0.233625	ILMN_1229716	9.05132	9.60065	0.549327	1428201_at	10.624	10.6811	0.0570078	A_51_P286321	14.3981	14.4537	0.0556364	A_51_P286321	14.3415	14.1567	-0.184794	ILMN_1229716	11.9555	11.904	-0.0514044	95086_at	10.7056	10.4901
2310039H08Rik	NM_025966;uc008cui.1;ENSMUST00000071430	-5.05103	1417348_at	7.2208	6.91277	-0.308036	ILMN_2619836	8.157	7.94833	-0.208667	1417348_at	7.78962	6.67747	-1.11215	1417348_at	7.38239	6.60137	-0.781013	ILMN_2619836	9.74095	9.42193	-0.319012	ILMN_2619836	9.85518	9.73775	-0.117426	ILMN_2619836	7.74686	7.26615	-0.480706	1417348_at	8.11043	7.71276	-0.397666	A_51_P214083	11.7167	10.7935	-0.923238	A_51_P214083	10.5763	10.2562	-0.32012	ILMN_2619836	9.98429	9.23056	-0.753726	NA	NA	NA
2310042E22Rik	ENSMUST00000170665;NM_025634;uc007yrf.2	1.15439	1423494_at	3.80086	4.14402	0.343166	ILMN_2634140	6.12867	6.26433	0.135667	1423494_at	5.28074	5.05135	-0.229394	1423494_at	3.01475	3.29561	0.280865	ILMN_2634140	7.13999	7.07368	-0.0663013	ILMN_2634140	5.86047	5.91169	0.0512253	ILMN_2634140	5.4755	5.60732	0.131823	1423494_at	3.97801	4.14883	0.170817	NA	NA	NA	NA	NA	NA	NA	NA	ILMN_2634140	7.18361	7.19127	0.00766439	NA	NA	NA
2310047M10Rik	ENSMUST00000051888;NM_028005;uc007jpb.1	-0.382802	1428723_at	6.309	6.74895	0.439945	ILMN_2645763;ILMN_2946608	9.41717	9.334	-0.0831667	NA	NA	NA	NA	1428723_at	6.46537	6.21898	-0.246383	ILMN_2645763;ILMN_2946608	9.89775	9.78321	-0.114543	ILMN_2645763;ILMN_2946608	8.19576	8.32079	0.125037	ILMN_2645763;ILMN_2946608	6.28191	6.47473	0.192818	1428723_at	8.68951	8.5795	-0.110012	A_51_P518926;A_52_P377126	11.339	11.4023	0.0633858	A_51_P518926;A_52_P377126	11.4905	10.9009	-0.5896	ILMN_2645763;ILMN_2946608	9.0023	8.33454	-0.66776	NA	NA	NA
2310050C09Rik	NM_025621;uc008qeu.2;ENSMUST00000163439	1.74106	1417808_at	3.37201	3.7721	0.400089	NA	NA	NA	NA	1417808_at	0.938956	1.22624	0.287288	1417808_at	3.35395	3.42739	0.0734405	ILMN_2656841	6.71956	6.78246	0.0628972	NA	NA	NA	NA	NA	NA	NA	NA	1417808_at	3.82514	4.18765	0.362504	A_51_P249578	6.04709	6.11228	0.0651929	A_51_P249578	6.49612	6.70441	0.20829	NA	NA	NA	NA	NA	NA	NA
2310057J18Rik	NM_026336;uc007esr.2;uc007ess.2;ENSMUST00000140558;ENSMUST00000152363;ENSMUST00000141350;ENSMUST00000015663	0.295309	1419643_s_at	3.19318	3.53836	0.345176	ILMN_2940678;ILMN_1220128	5.84333	5.7995	-0.0438333	1419643_s_at	4.13161	2.80503	-1.32659	1419643_s_at	2.92209	2.88474	-0.0373482	ILMN_2940678;ILMN_1220128	6.82086	6.78813	-0.0327327	ILMN_2940678;ILMN_1220128	5.20548	5.231	0.0255154	ILMN_2940678;ILMN_1220128	5.3269	5.453	0.126099	1419643_s_at	3.87624	4.13606	0.259824	A_52_P410495	5.83662	5.90754	0.0709249	A_52_P410495	5.81718	5.85807	0.0408912	ILMN_2940678;ILMN_1220128	7.02376	7.00042	-0.0233347	NA	NA	NA
2310057N15Rik	ENSMUST00000054223;NM_027170;uc007zve.1	-0.153765	1421575_at	2.84085	2.95237	0.111527	ILMN_1215300	5.657	5.61433	-0.0426667	1421575_at	4.7229	4.46559	-0.257308	1421575_at	2.72089	3.32005	0.599159	ILMN_1215300	6.75822	6.6704	-0.0878184	ILMN_1215300	5.10852	5.24793	0.139403	ILMN_1215300	5.52726	5.36244	-0.164825	1421575_at	3.48744	3.51775	0.0303147	A_51_P193764	5.92757	5.9995	0.0719254	A_51_P193764	6.3124	6.32578	0.0133784	ILMN_1215300	7.04777	6.96472	-0.0830445	NA	NA	NA
2310061I04Rik	uc008cix.1;uc008ciy.1;NM_001033630;uc012arv.1;ENSMUST00000148721;ENSMUST00000148482;ENSMUST00000154670;ENSMUST00000146451;ENSMUST00000059740;ENSMUST00000150056;ENSMUST00000151274;ENSMUST00000156817;ENSMUST00000154272	-1.5584	1434155_a_at;1437985_a_at	7.27785	6.76007	-0.517786	NA	NA	NA	NA	1434155_a_at;1437985_a_at	9.34354	7.38247	-1.96107	1434155_a_at;1437985_a_at	7.33588	7.18532	-0.15056	ILMN_2681419	6.79601	6.86309	0.0670755	NA	NA	NA	NA	NA	NA	NA	NA	1434155_a_at;1437985_a_at	9.17411	8.41787	-0.75624	A_52_P180565	10.7779	9.93303	-0.844917	A_52_P180565	10.8402	10.2631	-0.577123	NA	NA	NA	NA	96212_at	8.69134	7.90403
2310061J03Rik	uc007zlw.2	-1.72211	1449304_at	5.84464	5.43915	-0.40549	NA	NA	NA	NA	1449304_at	8.09058	6.11191	-1.97867	1449304_at	4.48289	4.56487	0.0819784	ILMN_2701750;ILMN_1221220;ILMN_1258611	7.60503	7.5317	-0.0733241	NA	NA	NA	NA	NA	NA	NA	NA	1449304_at	7.46146	6.7612	-0.700255	A_52_P638513	10.1402	8.56681	-1.57344	A_52_P638513	9.53544	8.62303	-0.91241	NA	NA	NA	NA	NA	NA	NA
2310061N02Rik	ENSMUST00000050882;NM_027155;uc012ahu.1	0.269255	1431504_at	4.71337	5.11406	0.400683	NA	NA	NA	NA	NA	NA	NA	NA	1431504_at	3.15709	3.5081	0.351007	ILMN_2649464	6.80742	6.69232	-0.1151	NA	NA	NA	NA	NA	NA	NA	NA	1431504_at	4.72887	5.14186	0.412993	A_51_P442765	5.91734	5.85216	-0.0651732	A_51_P442765	5.76814	5.79796	0.0298158	NA	NA	NA	NA	NA	NA	NA
2310067B10Rik	NM_028014;uc007mil.1;ENSMUST00000093912;uc007mim.1;ENSMUST00000103033;ENSMUST00000125918;uc007mio.1;uc007min.1	-1.54837	1426984_at	6.47833	6.10103	-0.377304	ILMN_1245489	7.251	7.077	-0.174	1426984_at	6.67025	5.07309	-1.59716	1426984_at	5.4796	5.45494	-0.0246569	ILMN_1245489	8.00451	7.75944	-0.245068	ILMN_1245489	6.81121	6.89482	0.0836036	ILMN_1245489	5.71716	5.70853	-0.00863234	1426984_at	6.85311	6.31133	-0.541775	A_52_P596086	9.11613	8.75299	-0.363145	A_52_P596086	9.72001	9.51629	-0.203719	ILMN_1245489	7.68142	7.31133	-0.370092	NA	NA	NA
2310068J16Rik	uc011zzi.1	-0.561371	1432268_at	3.77186	3.48213	-0.289731	NA	NA	NA	NA	NA	NA	NA	NA	1432268_at	3.23431	3.37394	0.139624	NA	NA	NA	NA	NA	NA	NA	NA	NA	NA	NA	NA	1432268_at	4.33192	4.26978	-0.06214	A_51_P450373	6.24845	5.95135	-0.297105	A_51_P450373	5.98218	5.89986	-0.0823219	NA	NA	NA	NA	NA	NA	NA
2310079G19Rik	ENSMUST00000052337;NM_027173;uc012ahs.1	1.2481	1454242_at	3.83482	3.98252	0.147696	NA	NA	NA	NA	NA	NA	NA	NA	1454242_at	3.01768	3.26309	0.245407	ILMN_2694562	6.68573	6.72366	0.0379241	NA	NA	NA	NA	NA	NA	NA	NA	1454242_at	3.83696	4.12971	0.292752	A_51_P339724	6.36459	6.37756	0.0129674	A_51_P339724	7.80387	8.28159	0.477721	NA	NA	NA	NA	NA	NA	NA
2410004B18Rik	ENSMUST00000039571;NM_025555;uc008rqt.1;uc008rqu.1;ENSMUST00000134575;ENSMUST00000152783;ENSMUST00000189656;ENSMUST00000190472;ENSMUST00000138876;ENSMUST00000188034	1.84686	1419174_at	8.12503	8.25095	0.125916	ILMN_2639035	7.134	7.358	0.224	1419174_at	9.00834	9.87059	0.862248	1419174_at	8.16554	8.51124	0.345696	ILMN_1245562;ILMN_2639035	7.37598	7.33882	-0.03716	ILMN_2639035	7.06178	6.85798	-0.203795	ILMN_2639035	6.20397	6.40158	0.197601	1419174_at	9.05427	9.5126	0.458337	A_51_P325592	11.9531	12.3731	0.420068	A_51_P325592	11.6067	12.1927	0.58592	ILMN_2639035	7.15337	7.05386	-0.0995089	NA	NA	NA
2410004P03Rik	ENSMUST00000095823;uc007ncm.2;uc011ykn.1;NM_001201333;NM_001201332;ENSMUST00000190691;ENSMUST00000189479	0.631911	1431991_at	4.75258	4.92191	0.169335	NA	NA	NA	NA	NA	NA	NA	NA	1431991_at	3.4969	3.55684	0.059937	ILMN_1246580	6.88929	6.74366	-0.14563	NA	NA	NA	NA	NA	NA	NA	NA	1431991_at	4.31157	4.93541	0.623839	A_51_P217415	9.18464	9.36566	0.181024	A_51_P217415	10.2101	10.5034	0.29338	NA	NA	NA	NA	NA	NA	NA
2410012M07Rik	NM_028033;uc012gyw.1;ENSMUST00000167951	0.166436	1429818_at	3.2375	3.35251	0.115017	NA	NA	NA	NA	NA	NA	NA	NA	1429818_at	3.29272	3.11937	-0.17335	ILMN_2626768	6.88303	6.92487	0.0418382	NA	NA	NA	NA	NA	NA	NA	NA	1429818_at	3.49636	3.78392	0.287562	A_51_P135075	6.18076	6.11024	-0.0705245	A_51_P135075	6.71873	7.0719	0.35317	NA	NA	NA	NA	NA	NA	NA
2410015M20Rik	NM_153152;uc008dcl.1;ENSMUST00000052832	-2.00665	1427909_at;1427237_at	6.09629	5.80738	-0.288906	ILMN_1230931	8.66767	8.546	-0.121667	1427909_at;1427237_at	7.42837	5.13081	-2.29756	1427909_at;1427237_at	6.12366	5.95945	-0.164219	ILMN_1230931	9.59525	9.15238	-0.442873	ILMN_1230931	8.77479	9.03535	0.260562	ILMN_1230931	5.64312	5.75122	0.108102	1427909_at;1427237_at	6.69199	6.53232	-0.159678	A_51_P353386	13.0796	12.4666	-0.612981	A_51_P353386	13.1846	12.7796	-0.404946	ILMN_1230931	9.00789	8.3589	-0.648996	98039_at	9.35591	8.83446
2410016O06Rik	NM_023633;uc007odz.2;ENSMUST00000053744	-5.88638	1448413_at	7.20126	6.34966	-0.851596	ILMN_2972325	7.89433	7.68567	-0.208667	1448413_at	7.84476	6.55174	-1.29302	1448413_at	7.63423	6.67323	-0.961	ILMN_2972325;ILMN_2772027	9.70514	8.98304	-0.722102	ILMN_2972325	8.35887	7.35931	-0.999561	ILMN_2972325	6.35128	5.93455	-0.416737	1448413_at	8.62116	7.89409	-0.727072	A_51_P217430	10.9203	9.01681	-1.90351	A_51_P217430	11.0016	9.33855	-1.66308	ILMN_2972325	9.22365	7.80303	-1.42061	NA	NA	NA
2410017I17Rik	uc012asm.1	0.405524	1453394_at	4.96806	5.01994	0.051876	NA	NA	NA	NA	NA	NA	NA	NA	1453394_at	5.23405	5.31648	0.0824301	ILMN_2720011	6.60858	6.69848	0.0899014	NA	NA	NA	NA	NA	NA	NA	NA	1453394_at	3.99389	4.01762	0.0237306	A_52_P439975;A_52_P540248	6.56733	6.65865	0.0913193	A_52_P439975;A_52_P540248	7.25919	7.18605	-0.0731438	NA	NA	NA	NA	NA	NA	NA
2410022M11Rik	uc007ucq.1	-1.4428	1453081_at;1441783_at	4.61298	4.21498	-0.398001	NA	NA	NA	NA	NA	NA	NA	NA	1453081_at;1441783_at	3.46684	3.4029	-0.0639422	NA	NA	NA	NA	NA	NA	NA	NA	NA	NA	NA	NA	1453081_at;1441783_at	5.78051	5.01307	-0.767444	A_51_P191893	11.8253	10.2032	-1.62211	A_51_P191893	11.3557	10.1864	-1.16934	NA	NA	NA	NA	NA	NA	NA
2410089E03Rik	NM_001162906;uc007ven.2;ENSMUST00000110617;ENSMUST00000150869;uc007vem.1;ENSMUST00000130748;ENSMUST00000128772	-0.635279	1452951_at;1443691_at;1437439_at;1443422_at;1441571_at	4.47617	4.55308	0.0769165	NA	NA	NA	NA	NA	NA	NA	NA	1452951_at;1443691_at;1437439_at;1443422_at;1441571_at	4.39764	4.45932	0.0616793	ILMN_1231226;ILMN_1238050;ILMN_1230304	6.83514	6.78267	-0.0524757	NA	NA	NA	NA	NA	NA	NA	NA	1452951_at;1443691_at;1437439_at;1443422_at;1441571_at	4.88215	4.7056	-0.176545	A_51_P176225;A_52_P236207	8.00624	7.63549	-0.370754	A_51_P176225;A_52_P236207	8.60832	8.06518	-0.543142	NA	NA	NA	NA	NA	NA	NA
2410124H12Rik	uc007zzf.1;NM_029740;ENSMUST00000160494;ENSMUST00000162181;ENSMUST00000023670;NM_172469;uc007zzg.1	-0.292873	1432515_at;1454866_s_at;1434165_at	3.97834	4.16804	0.189704	ILMN_2667635	6.12767	5.972	-0.155667	NA	NA	NA	NA	1432515_at;1454866_s_at;1434165_at	3.15482	3.38126	0.226436	ILMN_1247719;ILMN_2667635	6.74168	6.7463	0.00461889	ILMN_2667635	5.1819	5.10434	-0.077561	ILMN_2667635	5.39804	5.34939	-0.048649	1432515_at;1454866_s_at;1434165_at	4.19351	4.48881	0.295298	A_51_P264534;A_52_P447284;A_51_P354307	6.00011	5.97419	-0.0259141	A_51_P264534;A_52_P447284;A_51_P354307	6.18011	6.17771	-0.00239842	ILMN_2667635	7.06798	6.91474	-0.153238	NA	NA	NA
2410127L17Rik	uc008gxv.1;NM_026120;ENSMUST00000025632;uc008gxw.1	-2.56581	1429458_at;1437552_at	7.10166	6.00426	-1.0974	ILMN_3095257;ILMN_3022895	6.38783	6.228	-0.159833	NA	NA	NA	NA	1429458_at;1437552_at	8.59359	8.22879	-0.364794	ILMN_1237814;ILMN_3022895	7.1735	7.13708	-0.0364138	ILMN_3095257;ILMN_3022895	6.51197	6.32495	-0.187014	ILMN_3095257;ILMN_3022895	5.48808	5.36421	-0.123876	1429458_at;1437552_at	7.89642	7.16913	-0.727292	NA	NA	NA	NA	NA	NA	NA	NA	ILMN_3095257;ILMN_3022895	7.33781	7.06012	-0.277695	NA	NA	NA
2410131K14Rik	NM_001081236;uc008zgj.1;ENSMUST00000049138	-3.17628	1435935_at;1431108_at;1455935_at	5.19842	4.67897	-0.519444	NA	NA	NA	NA	NA	NA	NA	NA	1435935_at;1431108_at;1455935_at	5.45584	4.61388	-0.841956	ILMN_1216547;ILMN_1255447	7.66574	7.50997	-0.155763	NA	NA	NA	NA	NA	NA	NA	NA	1435935_at;1431108_at;1455935_at	6.30853	5.7168	-0.59173	A_51_P337598	8.11847	7.58984	-0.528631	A_51_P337598	8.65532	7.888	-0.767318	NA	NA	NA	NA	NA	NA	NA
2410137M14Rik	uc012asz.1;uc008cls.1;NM_029747;ENSMUST00000039846;ENSMUST00000173707	0.698418	1432454_at	5.13007	5.24139	0.111313	ILMN_2739645	6.37233	6.32933	-0.043	NA	NA	NA	NA	1432454_at	3.21199	3.6435	0.431509	ILMN_2739645	6.85424	6.94169	0.0874513	ILMN_2739645	5.8802	5.89724	0.0170447	ILMN_2739645	5.29088	5.4212	0.130316	1432454_at	5.34884	5.68207	0.333234	A_52_P160397	6.15897	5.99899	-0.159982	A_52_P160397	6.38157	6.42198	0.0404084	ILMN_2739645	7.14701	7.09537	-0.0516362	NA	NA	NA
2510003E04Rik	uc007fhj.1;ENSMUST00000159704;uc011xfd.1;NM_028197;uc007fhk.1;ENSMUST00000065887;ENSMUST00000162525;ENSMUST00000162648;ENSMUST00000162263;ENSMUST00000162759;uc007fhl.1;ENSMUST00000160228;ENSMUST00000159722;uc007fhm.1	-1.55451	1452874_at;1432593_at	7.52151	7.21737	-0.304131	ILMN_1255236	7.699	7.617	-0.082	NA	NA	NA	NA	1452874_at;1432593_at	5.80745	5.87999	0.0725418	ILMN_1252989;ILMN_1240114;ILMN_1255236	7.06163	7.03766	-0.0239678	ILMN_1255236	7.74752	7.14466	-0.602863	ILMN_1255236	5.84518	5.7572	-0.0879741	1452874_at;1432593_at	7.71918	7.3736	-0.34558	A_52_P45606;A_51_P296975;A_51_P401876	9.54664	9.16161	-0.385029	A_52_P45606;A_51_P296975;A_51_P401876	10.3333	10.2042	-0.129077	ILMN_1255236	7.27215	7.0615	-0.210653	NA	NA	NA
2510009E07Rik	NM_001001881;uc007yrl.2;ENSMUST00000053336	-4.299	1428097_at	7.05939	6.16712	-0.892261	ILMN_3128859;ILMN_3052390	8.748	8.32133	-0.426667	1428097_at	9.81978	8.72401	-1.09577	1428097_at	9.37847	8.48165	-0.896815	ILMN_1224572;ILMN_3128859;ILMN_3052390	9.5395	9.24612	-0.293381	ILMN_3128859;ILMN_3052390	8.19258	7.8833	-0.309281	ILMN_3128859;ILMN_3052390	6.46266	6.53696	0.0742997	1428097_at	10.6889	9.87336	-0.815502	A_52_P94521	10.5935	9.23794	-1.35558	A_52_P94521	8.40597	8.17848	-0.227492	ILMN_3128859;ILMN_3052390	9.00443	8.26949	-0.734941	NA	NA	NA
2510039O18Rik	NM_029841;uc008vtn.1;uc008vtm.1;ENSMUST00000103232	-0.254226	1451078_at;1438646_x_at	8.69959	8.85582	0.156221	ILMN_2719924	9.28967	9.11933	-0.170333	1451078_at;1438646_x_at	9.78155	10.2219	0.440345	1451078_at;1438646_x_at	8.10695	8.31056	0.203614	ILMN_2719924	9.77268	9.42962	-0.343061	ILMN_2719924	8.43421	8.35711	-0.0770991	ILMN_2719924	6.12905	6.17245	0.0433997	1451078_at;1438646_x_at	9.50977	9.98914	0.47937	A_51_P191601	15.1235	14.4406	-0.68291	A_51_P191601	15.7379	15.5262	-0.211705	ILMN_2719924	9.02327	8.29358	-0.729687	162292_r_at;96325_at	10.0092	10.3097
2510049J12Rik	ENSMUST00000088962;NM_001101431;uc012eqk.1;ENSMUST00000112957	-0.456225	1440916_at	3.50935	3.55243	0.04308	NA	NA	NA	NA	NA	NA	NA	NA	1440916_at	3.39804	3.49535	0.0973044	ILMN_1216056	6.88597	6.82528	-0.0606896	NA	NA	NA	NA	NA	NA	NA	NA	1440916_at	3.71308	3.77096	0.057883	A_52_P512427	5.98694	5.95925	-0.0276833	A_52_P512427	6.41044	6.43955	0.0291021	NA	NA	NA	NA	NA	NA	NA
2610001J05Rik	ENSMUST00000139231;ENSMUST00000155856;ENSMUST00000185219;ENSMUST00000185361	-0.0216828	1428552_at;1448002_x_at	6.53957	6.83295	0.293378	NA	NA	NA	NA	1428552_at;1448002_x_at	8.01178	7.76467	-0.247112	1428552_at;1448002_x_at	6.77002	7.8527	1.08268	ILMN_2519030;ILMN_2669507	7.56112	7.66564	0.104521	NA	NA	NA	NA	NA	NA	NA	NA	1428552_at;1448002_x_at	7.13279	7.15578	0.0229929	A_52_P121051	14.6286	13.8522	-0.776454	A_52_P121051	14.674	14.7969	0.122852	NA	NA	NA	NA	162419_r_at;97346_at;161136_r_at	6.39725	5.76721
2610002J02Rik	ENSMUST00000126803;ENSMUST00000126713;ENSMUST00000122957;ENSMUST00000149468;NM_001190445;uc008wda.2;ENSMUST00000148406;ENSMUST00000178473;ENSMUST00000105627;ENSMUST00000097747;ENSMUST00000143709;ENSMUST00000156404	-3.74294	1431003_a_at	7.52441	6.88784	-0.636574	ILMN_2736360	7.92767	7.62733	-0.300333	1431003_a_at	8.71821	7.74369	-0.974521	1431003_a_at	7.25681	7.41497	0.158159	ILMN_2736360	9.24935	9.04621	-0.203137	ILMN_2736360	8.75322	8.56643	-0.186782	ILMN_2736360	6.88578	6.63153	-0.254252	1431003_a_at	8.77277	7.97238	-0.800394	A_52_P539361	11.8255	11.0216	-0.80386	A_52_P539361	12.3221	11.3846	-0.937503	ILMN_2736360	9.1341	8.30805	-0.826048	102056_f_at;102057_r_at	7.97441	8.16585
2610002M06Rik	ENSMUST00000120722;uc009ucj.2;NM_025921;ENSMUST00000191183	7.13282	1419690_at;1453078_at	5.87426	6.63887	0.764609	ILMN_2630362	7.97533	8.38933	0.414	1419690_at	7.64731	8.77147	1.12416	1419690_at;1453078_at	6.36692	7.36983	1.00291	ILMN_2630362	8.30492	9.09108	0.78616	ILMN_2630362	7.71081	8.29921	0.588402	ILMN_2630362	6.1867	6.69974	0.513045	1419690_at;1453078_at	7.02911	7.29575	0.266636	A_52_P445622;A_52_P1107346	9.29919	10.2967	0.997553	A_52_P445622;A_52_P1107346	9.27169	10.2658	0.994144	ILMN_2630362	7.59895	7.80062	0.201671	NA	NA	NA
2610005L07Rik	uc009lbf.1	0.817263	NA	NA	NA	NA	NA	NA	NA	NA	NA	NA	NA	NA	NA	NA	NA	NA	NA	NA	NA	NA	NA	NA	NA	NA	NA	NA	NA	NA	NA	NA	NA	NA	A_52_P335089	9.15508	9.32901	0.173922	A_52_P335089	10.126	10.3603	0.234311	NA	NA	NA	NA	NA	NA	NA
2610008E11Rik	NM_001004362;uc007fyo.2;ENSMUST00000039271	-1.38903	NA	NA	NA	NA	NA	NA	NA	NA	NA	NA	NA	NA	NA	NA	NA	NA	ILMN_2766096;ILMN_1240963	6.66137	6.64224	-0.0191318	NA	NA	NA	NA	NA	NA	NA	NA	NA	NA	NA	NA	A_52_P161087	8.42623	7.13543	-1.29079	A_52_P161087	9.31734	7.68753	-1.62981	NA	NA	NA	NA	NA	NA	NA
2610015P09Rik	ENSMUST00000132859;ENSMUST00000122014;NM_027801;uc007zgo.2;ENSMUST00000178400;ENSMUST00000151183;uc007zgn.2;ENSMUST00000145999;ENSMUST00000122440	-0.36401	1427497_at;1453971_at	4.26355	4.43497	0.171416	NA	NA	NA	NA	1427497_at	5.206	4.09328	-1.11272	1427497_at;1453971_at	3.18188	3.24165	0.059776	ILMN_1234076;ILMN_2726228	7.08954	7.10301	0.0134721	NA	NA	NA	NA	NA	NA	NA	NA	1427497_at;1453971_at	4.37161	4.633	0.261385	A_51_P301621;A_52_P142390	7.96877	7.27328	-0.695489	A_51_P301621;A_52_P142390	8.89163	8.41966	-0.47197	NA	NA	NA	NA	NA	NA	NA
2610018G03Rik	ENSMUST00000033444;NM_133729;uc009tdr.1;ENSMUST00000136741;ENSMUST00000114887;uc012hgx.1;uc012hgy.1;ENSMUST00000146956	-1.65878	1419033_at;1419032_at	6.52634	5.32997	-1.19637	ILMN_2682522;ILMN_2760806	5.87583	5.79667	-0.0791667	1419033_at;1419032_at	6.47463	5.01484	-1.4598	1419033_at;1419032_at	4.49158	4.44991	-0.0416667	ILMN_2682522;ILMN_2760806	6.67146	6.6864	0.0149429	ILMN_2682522;ILMN_2760806	5.19742	5.16236	-0.0350639	ILMN_2682522;ILMN_2760806	5.2497	5.15431	-0.0953953	1419033_at;1419032_at	4.15627	4.0642	-0.0920701	A_51_P145171	7.38443	6.91627	-0.468155	A_51_P145171	7.97785	7.76462	-0.213234	ILMN_2682522;ILMN_2760806	7.02309	6.95343	-0.0696573	NA	NA	NA
2610020H08Rik	ENSMUST00000033218;ENSMUST00000106520;NM_028129;uc009jlx.1;uc009jlw.1;ENSMUST00000133758;ENSMUST00000084644;ENSMUST00000137015;NM_001004187;uc029woc.1;ENSMUST00000149132;ENSMUST00000155938;ENSMUST00000138689;ENSMUST00000151248	-1.63468	1434327_at;1420101_at;1430214_a_at;1430215_at	4.05341	3.93435	-0.119061	ILMN_3065642;ILMN_3143621;ILMN_2743616	5.93933	5.90178	-0.0375556	1420101_at	2.37282	3.44389	1.07107	1434327_at;1420101_at;1430214_a_at;1430215_at	5.11835	4.47964	-0.638709	ILMN_3143621;ILMN_2743616	6.9717	6.83483	-0.136864	ILMN_3065642;ILMN_3143621;ILMN_2743616	5.64786	5.49126	-0.156606	ILMN_3065642;ILMN_3143621;ILMN_2743616	5.32452	5.32303	-0.00149257	1434327_at;1420101_at;1430214_a_at;1430215_at	5.39081	4.58854	-0.802269	A_51_P416846;A_52_P180713	7.58036	7.05409	-0.526269	A_51_P416846;A_52_P180713	8.50616	7.84801	-0.658154	ILMN_3065642;ILMN_3143621;ILMN_2743616	7.09299	7.00497	-0.0880151	95877_at	5.26319	2.97977
2610021A01Rik	uc009gls.1;ENSMUST00000163475	-0.440714	1435891_x_at;1438786_a_at	4.24145	3.71031	-0.531148	NA	NA	NA	NA	NA	NA	NA	NA	1435891_x_at;1438786_a_at	4.80506	4.41874	-0.386323	ILMN_2716416	6.61584	6.62882	0.0129801	NA	NA	NA	NA	NA	NA	NA	NA	1435891_x_at;1438786_a_at	5.21797	4.41449	-0.803485	A_51_P295365	7.36305	7.55552	0.192475	A_51_P295365	8.66823	8.68573	0.0175051	NA	NA	NA	NA	NA	NA	NA
2610028H24Rik	NM_029816;uc007fun.2;ENSMUST00000092406;ENSMUST00000105415	-0.23949	1453919_at	4.52158	4.46161	-0.0599691	ILMN_3005431	5.80367	5.78167	-0.022	NA	NA	NA	NA	1453919_at	4.37721	4.14401	-0.233202	ILMN_3005431;ILMN_2673459	6.73349	6.74263	0.00913348	ILMN_3005431	5.1334	5.15785	0.024453	ILMN_3005431	5.49824	5.46693	-0.0313029	1453919_at	4.11483	4.40245	0.287618	A_51_P360122	6.1398	6.08655	-0.0532442	A_51_P360122	6.13307	5.99992	-0.133142	ILMN_3005431	7.08499	6.96737	-0.117621	NA	NA	NA
2610034B18Rik	NM_027420;uc009hzh.1;ENSMUST00000048731	0.40148	1428450_at	6.42737	6.35214	-0.0752283	ILMN_1242814	5.87333	5.89133	0.018	NA	NA	NA	NA	1428450_at	4.29287	4.42197	0.129094	ILMN_1242814	6.8178	6.80931	-0.00849089	ILMN_1242814	5.1819	5.3505	0.1686	ILMN_1242814	5.33255	5.34086	0.00831277	1428450_at	7.17852	7.67365	0.495133	A_51_P381157;A_52_P615010	7.42471	6.85869	-0.56602	A_51_P381157;A_52_P615010	8.67528	9.11184	0.436563	ILMN_1242814	7.09523	7.07144	-0.0237896	NA	NA	NA
2610034M16Rik	uc008dez.1;NM_027001;uc008dey.1;ENSMUST00000177108;ENSMUST00000025064;ENSMUST00000177360	0.0164797	1425408_a_at	3.1766	3.12576	-0.0508418	ILMN_2980212	6.03733	6.04833	0.011	1425408_a_at	5.02905	4.24642	-0.782623	1425408_a_at	3.00335	3.00289	-0.000463238	ILMN_2980212;ILMN_2456502	6.86938	6.85493	-0.0144443	ILMN_2980212	5.69766	5.79442	0.0967532	ILMN_2980212	5.35299	5.49802	0.145036	1425408_a_at	3.66785	3.69722	0.0293738	A_51_P443819	6.32868	5.90818	-0.420497	A_51_P443819	6.22993	5.99826	-0.231677	ILMN_2980212	7.22482	7.17759	-0.0472388	NA	NA	NA
2610044O15Rik8	NM_153780;ENSMUST00000190157;uc029wwy.1;ENSMUST00000191043;ENSMUST00000188757;ENSMUST00000079272;ENSMUST00000186619;ENSMUST00000189965	-3.48213	1452876_x_at;1428693_at	3.48249	3.02883	-0.453659	ILMN_1260441	7.04033	6.74233	-0.298	NA	NA	NA	NA	1452876_x_at;1428693_at	4.72715	3.34298	-1.38417	NA	NA	NA	NA	ILMN_1260441	6.53761	6.06393	-0.473672	ILMN_1260441	5.36079	5.35576	-0.00502848	1452876_x_at;1428693_at	5.03144	3.78809	-1.24334	A_51_P290521;A_52_P673307	8.25133	6.7602	-1.49113	A_51_P290521;A_52_P673307	8.6826	7.79059	-0.892009	ILMN_1260441	7.35546	7.01976	-0.335697	NA	NA	NA
2610301B20Rik	NM_026005;uc012dam.1;ENSMUST00000080517;ENSMUST00000131437;ENSMUST00000156124;ENSMUST00000101504;ENSMUST00000142026	-3.41464	1429451_at	5.14672	4.21272	-0.933999	ILMN_2731228	6.48133	6.06567	-0.415667	1429451_at	7.46126	5.12734	-2.33392	1429451_at	5.01732	4.68796	-0.329362	ILMN_2731228	7.12532	6.9774	-0.147919	ILMN_2731228	5.82528	5.67243	-0.152851	ILMN_2731228	5.53876	5.58944	0.0506894	1429451_at	6.25715	4.03535	-2.22181	A_51_P425768	8.71952	7.02931	-1.69021	A_51_P425768	8.59505	7.10542	-1.48963	ILMN_2731228	7.15042	6.98476	-0.165664	94893_at	7.91329	7.12124
2610305D13Rik	NM_145078;uc008vta.2;ENSMUST00000105720;ENSMUST00000037565;ENSMUST00000133006;ENSMUST00000127826	-0.37281	NA	NA	NA	NA	ILMN_2998406	6.28233	6.082	-0.200333	NA	NA	NA	NA	NA	NA	NA	NA	ILMN_2998406;ILMN_2776728	7.10247	7.11526	0.0127922	ILMN_2998406	6.12102	6.06178	-0.0592392	ILMN_2998406	5.57137	5.6557	0.0843312	NA	NA	NA	NA	A_51_P347875	7.35052	6.35862	-0.991903	A_51_P347875	6.7551	6.32059	-0.434517	ILMN_2998406	7.19503	7.11877	-0.0762616	NA	NA	NA
2610306M01Rik	uc009csq.2	-2.29766	1452988_at	4.84355	4.40337	-0.440185	NA	NA	NA	NA	NA	NA	NA	NA	1452988_at	5.58806	5.07815	-0.509914	NA	NA	NA	NA	NA	NA	NA	NA	NA	NA	NA	NA	1452988_at	6.41396	5.30745	-1.10651	A_51_P210340	7.86208	7.44852	-0.413563	A_51_P210340	8.08436	7.48979	-0.594574	NA	NA	NA	NA	NA	NA	NA
2610318N02Rik	NM_183287;uc007yka.1;uc007ykb.1;ENSMUST00000093336	-0.874926	1429268_at	5.97395	4.61734	-1.35662	ILMN_1216407	6.28967	6.15967	-0.13	NA	NA	NA	NA	1429268_at	4.19527	3.7684	-0.426865	ILMN_1252483;ILMN_1216407	6.98241	7.00636	0.0239474	ILMN_1216407	6.23649	6.41616	0.179672	ILMN_1216407	5.33775	5.32562	-0.0121247	1429268_at	4.18622	4.11149	-0.0747308	A_52_P685539	7.19409	6.64189	-0.552199	A_52_P685539	8.52322	7.725	-0.798219	ILMN_1216407	7.46477	7.18002	-0.284747	NA	NA	NA
2610507B11Rik	ENSMUST00000125459;ENSMUST00000010421;NM_001002004;uc007kir.2;ENSMUST00000141331;ENSMUST00000136184;ENSMUST00000132756;ENSMUST00000145145;ENSMUST00000126928;ENSMUST00000147432	-4.8725	1455905_at;1426820_at	9.00807	7.45304	-1.55503	ILMN_3014965;ILMN_3086201	9.54117	9.13467	-0.4065	1455905_at;1426820_at	9.07716	7.64903	-1.42813	1455905_at;1426820_at	9.45456	9.11416	-0.340401	ILMN_2775013;ILMN_3086201	7.14925	7.20887	0.0596135	ILMN_3014965;ILMN_3086201	9.57005	9.36391	-0.206146	ILMN_3014965;ILMN_3086201	7.13567	6.81228	-0.32339	1455905_at;1426820_at	9.07615	7.42291	-1.65324	A_52_P542794;A_52_P16209;A_52_P16212;A_51_P244543	10.2638	9.53488	-0.728965	A_52_P542794;A_52_P16209;A_52_P16212;A_51_P244543	10.6947	9.8195	-0.875212	ILMN_3014965;ILMN_3086201	10.1517	9.39208	-0.759645	98538_at	10.3532	8.46737
2610528A11Rik	NM_001206684;uc007tbv.2;ENSMUST00000191317;ENSMUST00000179488	-0.632555	1435639_at	3.71374	3.43046	-0.283285	NA	NA	NA	NA	1435639_at	4.47167	4.47555	0.00387667	1435639_at	4.3512	2.83005	-1.52115	ILMN_1222219	6.80007	6.84576	0.0456931	NA	NA	NA	NA	NA	NA	NA	NA	1435639_at	5.28134	4.17168	-1.10966	NA	NA	NA	NA	NA	NA	NA	NA	NA	NA	NA	NA	104737_at	4.49535	3.88818
2610528J11Rik	ENSMUST00000106367;ENSMUST00000030261;NM_025572;uc008ukj.1	0.433244	1450947_at	2.89053	3.20128	0.310749	ILMN_1221084	5.772	5.77267	0.000666667	1450947_at	1.623	-0.226083	-1.84908	1450947_at	2.82869	2.9414	0.112711	ILMN_1221084	6.74701	6.82652	0.0795079	ILMN_1221084	5.03122	5.04439	0.0131754	ILMN_1221084	5.44455	5.4175	-0.027058	1450947_at	3.47287	3.7621	0.289234	A_51_P222566	6.05488	6.15081	0.0959348	A_51_P222566	6.27094	7.37859	1.10765	ILMN_1221084	7.00026	6.90766	-0.092596	NA	NA	NA
2700029M09Rik	ENSMUST00000146863;ENSMUST00000149267;NM_028299;uc009lti.2;uc009ltj.2;ENSMUST00000037190;ENSMUST00000136098;ENSMUST00000134886	-1.58185	1452877_at	10.2271	9.08477	-1.14234	NA	NA	NA	NA	1452877_at	9.59018	9.40502	-0.18516	1452877_at	9.3919	8.82491	-0.566996	ILMN_1253477	10.7257	10.5672	-0.158476	NA	NA	NA	NA	NA	NA	NA	NA	1452877_at	10.2805	10.3023	0.0218096	A_51_P450518	15.237	14.1676	-1.06942	A_51_P450518	15.3623	14.4293	-0.933077	NA	NA	NA	NA	94360_at	8.19778	8.26357
2700049A03Rik	uc007nuo.2;uc007nun.2;NM_001163378;NM_029818;ENSMUST00000149564;ENSMUST00000045907;ENSMUST00000134748;ENSMUST00000129376	-3.07399	1429595_at;1437248_at	5.2266	4.56851	-0.658093	NA	NA	NA	NA	NA	NA	NA	NA	1429595_at;1437248_at	5.33621	4.49339	-0.842817	ILMN_2668630	7.99806	7.28134	-0.716722	NA	NA	NA	NA	NA	NA	NA	NA	1429595_at;1437248_at	5.26097	4.85545	-0.405512	A_51_P196226;A_51_P118535;A_51_P118539	9.11826	7.1869	-1.93136	A_51_P196226;A_51_P118535;A_51_P118539	9.74772	8.20133	-1.54639	NA	NA	NA	NA	NA	NA	NA
2700060E02Rik	uc007siv.1;NM_026528;ENSMUST00000022341	1.05068	1435413_x_at	10.3312	10.4977	0.166532	ILMN_1225213	13.0447	13.3417	0.297	1435413_x_at	11.4162	11.3482	-0.0679661	1435413_x_at	10.7553	11.3206	0.56535	ILMN_1225213	13.5871	13.4163	-0.170858	ILMN_1225213	12.8018	12.8759	0.0740349	ILMN_1225213	10.3118	11.107	0.795194	1435413_x_at	10.4069	10.3059	-0.100979	NA	NA	NA	NA	NA	NA	NA	NA	ILMN_1225213	12.9184	13.0009	0.0825237	NA	NA	NA
2700062C07Rik	ENSMUST00000097646;uc008egt.1;NM_026529	-0.290775	1450425_a_at	6.93701	6.8658	-0.0712151	ILMN_1245380;ILMN_2847285;ILMN_2659861	7.07733	7.14367	0.0663333	1450425_a_at	8.04916	7.74073	-0.30843	1450425_a_at	8.07423	8.28342	0.209197	ILMN_1245380;ILMN_2847285;ILMN_1225527	8.92785	8.91795	-0.00989277	ILMN_1245380;ILMN_2847285;ILMN_2659861	7.30254	7.38697	0.0844353	ILMN_1245380;ILMN_2847285;ILMN_2659861	6.04535	6.05644	0.0110914	1450425_a_at	7.5317	7.55498	0.0232739	A_52_P252425	9.93574	9.7749	-0.160837	A_52_P252425	10.376	10.5764	0.200317	ILMN_1245380;ILMN_2847285;ILMN_2659861	7.9744	7.70254	-0.271861	NA	NA	NA
2700081O15Rik	NM_175381;uc008gkz.2;ENSMUST00000159348;uc008gla.1;ENSMUST00000160561	1.72904	1437291_at	4.2584	4.84955	0.591151	ILMN_1214482	5.733	5.86367	0.130667	NA	NA	NA	NA	1437291_at	3.99339	4.35499	0.361591	ILMN_1214482	6.91228	6.92003	0.00774841	ILMN_1214482	5.50462	5.63227	0.127648	ILMN_1214482	5.53983	5.49822	-0.0416168	1437291_at	5.3936	6.62306	1.22946	A_52_P496628	7.00937	7.71575	0.706379	A_52_P496628	7.76584	8.2722	0.506363	ILMN_1214482	7.06286	7.01841	-0.044454	NA	NA	NA
2700089E24Rik	NM_001271582;NM_001271583;NM_001163445;uc009ejz.2;ENSMUST00000100864;ENSMUST00000191462;ENSMUST00000187237;ENSMUST00000186945	-1.02875	1453208_at;1460464_at;1435523_s_at	6.1858	5.83222	-0.353583	NA	NA	NA	NA	1453208_at;1460464_at	8.59994	7.65415	-0.945789	1453208_at;1460464_at;1435523_s_at	7.64403	7.13711	-0.506926	ILMN_2419051	6.79221	6.84198	0.0497681	NA	NA	NA	NA	NA	NA	NA	NA	1453208_at;1460464_at;1435523_s_at	7.20619	6.98398	-0.222214	A_51_P313337	9.604	9.20255	-0.401456	A_51_P313337	9.83674	9.59544	-0.241297	NA	NA	NA	NA	100925_at	5.29017	6.23529
2700094K13Rik	ENSMUST00000111690;ENSMUST00000111678;ENSMUST00000111676;ENSMUST00000111695;ENSMUST00000111675;ENSMUST00000099941;ENSMUST00000111677;ENSMUST00000111698;ENSMUST00000111694;ENSMUST00000111696;ENSMUST00000111693;ENSMUST00000111689;ENSMUST00000111686;ENSMUST00000111687;ENSMUST00000111692;ENSMUST00000111688;ENSMUST00000111685;ENSMUST00000067232;ENSMUST00000111684;uc008kip.1;uc008kis.1;uc008kit.1;uc008…	-1.90961	1437448_s_at;1452130_at;1437454_a_at;1445830_at;1436349_at;1422450_at	7.75259	7.41803	-0.334562	ILMN_3088934;ILMN_2673589	8.36183	8.23133	-0.1305	1452130_at;1437454_a_at;1436349_at;1422450_at	9.11371	7.82978	-1.28393	1437448_s_at;1452130_at;1437454_a_at;1445830_at;1436349_at;1422450_at	8.71704	8.17488	-0.542161	ILMN_1244773;ILMN_3088934;ILMN_2610460;ILMN_2673589;ILMN_2673584;ILMN_1245767	8.84788	8.69104	-0.156842	ILMN_3088934;ILMN_2673589	8.55365	8.5007	-0.0529425	ILMN_3088934;ILMN_2673589	7.1335	6.85107	-0.282426	1437448_s_at;1452130_at;1437454_a_at;1445830_at;1436349_at;1422450_at	8.61047	8.24146	-0.369007	A_52_P653276;A_52_P396774;A_52_P184435;A_51_P349182	8.58492	9.40114	0.81622	A_52_P653276;A_52_P396774;A_52_P184435;A_51_P349182	8.91443	9.84447	0.930044	ILMN_3088934;ILMN_2673589	9.59364	9.13133	-0.462305	96649_at;98151_s_at;96016_at;98152_at	9.88066	9.20755
2700097O09Rik	NM_028314;uc007nod.1;ENSMUST00000021406;ENSMUST00000136281;uc007noe.1;ENSMUST00000156852	-3.36238	1428810_at	6.5575	6.12147	-0.436033	ILMN_1252210	8.067	7.70567	-0.361333	1428810_at	7.25067	6.27278	-0.977883	1428810_at	7.11327	6.92132	-0.19195	ILMN_1252210;ILMN_2579009	7.62778	7.76322	0.135439	ILMN_1252210	7.93605	7.64746	-0.288591	ILMN_1252210	6.62184	6.46803	-0.153809	1428810_at	7.78367	7.4814	-0.302278	A_52_P489069;A_52_P503308;A_51_P225832	7.50156	7.1526	-0.348955	A_52_P489069;A_52_P503308;A_51_P225832	8.0383	7.55817	-0.480123	ILMN_1252210	8.23667	7.76862	-0.468057	160980_at	5.88972	3.88485
2810004N23Rik	NM_025615;uc009nxs.2;ENSMUST00000034465;uc009nxt.2	-1.14359	1448947_at	6.94463	6.27048	-0.674148	ILMN_2703302;ILMN_2994063	6.59367	6.59867	0.005	1448947_at	8.10563	6.94743	-1.15819	1448947_at	5.80991	5.40951	-0.400403	ILMN_2703302;ILMN_2994063	7.3314	7.32467	-0.00673133	ILMN_2703302;ILMN_2994063	6.15052	6.10292	-0.0476012	ILMN_2703302;ILMN_2994063	5.57436	5.64465	0.0702893	1448947_at	8.29905	8.04791	-0.251132	A_51_P169032	12.0067	10.6618	-1.34487	A_51_P169032	12.22	11.6143	-0.605785	ILMN_2703302;ILMN_2994063	7.51412	7.35273	-0.161386	NA	NA	NA
2810006K23Rik	NM_001134717;uc008zpn.1;uc008zpm.1;NM_028310;ENSMUST00000111477;ENSMUST00000077376	-0.740465	1458837_at	3.31262	3.21816	-0.0944602	ILMN_2941081	5.80267	5.73567	-0.067	NA	NA	NA	NA	1458837_at	3.44521	3.1284	-0.316815	ILMN_2546984;ILMN_2941081	6.83117	6.85815	0.0269854	ILMN_2941081	5.12102	5.15381	0.0327899	ILMN_2941081	5.34144	5.40244	0.060996	1458837_at	3.65323	3.75957	0.106337	A_52_P163820	8.54949	6.91713	-1.63236	A_52_P163820	8.29698	7.46025	-0.836731	ILMN_2941081	7.13478	7.01242	-0.122356	NA	NA	NA
2810007J24Rik	NM_001199306;uc009fgb.2;NM_175250;uc009fgc.2;ENSMUST00000168252;ENSMUST00000063509;ENSMUST00000125941	-0.584965	1428981_at	2.71501	2.95634	0.241327	ILMN_2655184	5.90433	5.86933	-0.035	NA	NA	NA	NA	1428981_at	2.98178	2.92438	-0.0574007	ILMN_2655184	6.7476	6.70548	-0.0421192	ILMN_2655184	5.25172	5.27426	0.0225426	ILMN_2655184	5.13356	5.16359	0.0300282	1428981_at	3.77161	3.82578	0.054165	A_51_P189733	10.1795	8.97616	-1.20329	A_51_P189733	10.1135	8.86978	-1.24377	ILMN_2655184	7.00881	6.9449	-0.0639093	NA	NA	NA
2810021J22Rik	ENSMUST00000073924;NM_172403;uc007jcm.1	-0.650715	1453747_at	5.63776	4.72627	-0.911486	ILMN_1249385;ILMN_2637042;ILMN_2674668	5.95589	5.962	0.00611111	NA	NA	NA	NA	1453747_at	5.71804	5.30801	-0.410034	ILMN_1249385;ILMN_2637042;ILMN_2674668	6.77546	6.88066	0.105199	ILMN_1249385;ILMN_2637042;ILMN_2674668	5.50873	5.60434	0.0956164	ILMN_1249385;ILMN_2637042;ILMN_2674668	5.25339	5.23074	-0.0226434	1453747_at	5.59354	4.52433	-1.0692	A_51_P261184;A_52_P154725	7.08748	6.54501	-0.542471	A_51_P261184;A_52_P154725	7.62119	7.0554	-0.565793	ILMN_1249385;ILMN_2637042;ILMN_2674668	7.11235	6.998	-0.114349	NA	NA	NA
2810025M15Rik	uc007ddi.1	-1.16568	1428452_at	7.44209	6.64636	-0.795736	NA	NA	NA	NA	1428452_at	5.82211	5.60477	-0.217342	1428452_at	7.20319	6.99792	-0.205275	ILMN_1213985	9.46125	9.13758	-0.323669	NA	NA	NA	NA	NA	NA	NA	NA	1428452_at	6.91545	6.51103	-0.404418	A_51_P163778	10.8244	10.1065	-0.717928	A_51_P163778	10.7497	10.5527	-0.196972	NA	NA	NA	NA	97374_at	8.31121	7.93366
2810032G03Rik	uc011yka.1	-0.401729	1453262_at	3.1319	2.88639	-0.24551	NA	NA	NA	NA	NA	NA	NA	NA	1453262_at	3.01599	2.99242	-0.0235704	ILMN_1258190	6.71941	6.75843	0.0390188	NA	NA	NA	NA	NA	NA	NA	NA	1453262_at	3.32882	3.38265	0.0538379	A_51_P473072	5.98285	5.98825	0.00540687	A_51_P473072	5.86384	5.81404	-0.0497968	NA	NA	NA	NA	NA	NA	NA
2810403A07Rik	uc008pwg.2;NM_028814;uc008pwf.2;uc008pwe.2;ENSMUST00000029696	1.01703	1440854_at;1430955_at;1426365_at	5.07399	6.03657	0.962574	ILMN_1227212	9.77133	10.7233	0.952	1426365_at	8.01176	9.08484	1.07308	1440854_at;1430955_at;1426365_at	6.88367	6.96112	0.0774563	ILMN_1257904;ILMN_1252935;ILMN_1227212	8.77021	8.80391	0.0336973	ILMN_1227212	10.8543	10.8133	-0.0410228	ILMN_1227212	8.91613	8.8009	-0.115236	1440854_at;1430955_at;1426365_at	6.68044	7.17944	0.499008	A_52_P220241;A_52_P398070;A_52_P395290;A_51_P163233	7.44717	7.81	0.362834	A_52_P220241;A_52_P398070;A_52_P395290;A_51_P163233	8.25087	8.57444	0.323573	ILMN_1227212	10.3433	9.98179	-0.361496	NA	NA	NA
2810408A11Rik	ENSMUST00000100969;NM_027419;uc011xxd.1;uc007jsk.1;uc007jsj.1;uc007jsm.1;uc007jsl.1;uc011xxe.1;ENSMUST00000108621;ENSMUST00000144431;ENSMUST00000102580;ENSMUST00000018714;ENSMUST00000129234;ENSMUST00000137122;ENSMUST00000142121;ENSMUST00000128046	-0.117171	1459803_x_at;1430178_at;1453293_a_at	3.12616	3.27078	0.144627	ILMN_2641063	6.17367	6.232	0.0583333	NA	NA	NA	NA	1459803_x_at;1430178_at;1453293_a_at	3.24727	3.3458	0.0985321	ILMN_2775037;ILMN_2641063	6.94079	6.88418	-0.0566057	ILMN_2641063	5.67525	5.9472	0.271947	ILMN_2641063	5.43121	5.33207	-0.0991421	1459803_x_at;1430178_at;1453293_a_at	3.61239	3.71279	0.100407	A_51_P489800;A_52_P27694	6.22108	6.03802	-0.183059	A_51_P489800;A_52_P27694	6.5423	6.14435	-0.397942	ILMN_2641063	7.15762	7.15271	-0.00490682	NA	NA	NA
2810408M09Rik	ENSMUST00000039007;NM_001007581;uc008nxu.1;ENSMUST00000125497	-0.060139	1452931_at	6.19945	6.27007	0.0706181	ILMN_2851455	6.773	7.01233	0.239333	1452931_at	6.02759	5.91926	-0.108333	1452931_at	7.78715	7.69493	-0.092224	ILMN_1234585;ILMN_2448839;ILMN_2851455	7.52616	7.64918	0.123021	ILMN_2851455	6.96116	6.69209	-0.269068	ILMN_2851455	5.86164	5.92275	0.0611023	1452931_at	6.96534	7.60658	0.641246	A_51_P468505	7.19139	6.9308	-0.260594	A_51_P468505	8.06969	7.76488	-0.304807	ILMN_2851455	8.05754	7.51046	-0.547085	NA	NA	NA
2810417H13Rik	ENSMUST00000045802;ENSMUST00000130308;NM_026515;uc009qeb.1;ENSMUST00000153841	-2.57714	1419153_at;1419152_at	9.98255	7.97153	-2.01102	ILMN_1223045	8.52933	8.00033	-0.529	1419153_at;1419152_at	7.15779	5.59664	-1.56116	1419153_at;1419152_at	8.50844	7.196	-1.31244	ILMN_1223045	8.85193	8.76526	-0.0866646	ILMN_1223045	10.1007	9.89421	-0.206451	ILMN_1223045	5.87999	5.86869	-0.0113007	1419153_at;1419152_at	6.7503	6.61453	-0.135772	A_52_P13448	12.6008	10.055	-2.5458	A_52_P13448	14.0832	12.9285	-1.15477	ILMN_1223045	8.13516	7.45385	-0.681307	93952_r_at;100116_at;161974_r_at	6.19241	6.05361
2810428I15Rik	ENSMUST00000135773;ENSMUST00000075175;uc009mal.1;NM_025577;ENSMUST00000133683;ENSMUST00000143598;ENSMUST00000136913;ENSMUST00000138196;ENSMUST00000132107;ENSMUST00000128620	-3.17889	1418702_a_at	8.65514	7.74687	-0.908272	ILMN_2749143	9.812	9.65333	-0.158667	1418702_a_at	9.02386	8.05467	-0.969193	1418702_a_at	7.48488	7.31018	-0.174704	ILMN_2749143	10.7013	10.0769	-0.624396	ILMN_2749143	9.83463	9.87958	0.0449542	ILMN_2749143	7.05035	6.97511	-0.0752407	1418702_a_at	9.31437	8.61247	-0.7019	A_51_P396818	11.9535	11.2172	-0.736373	A_51_P396818	11.3537	10.9057	-0.447997	ILMN_2749143	10.5135	9.85865	-0.654806	160278_at	9.30652	8.38424
2810459M11Rik	uc011wog.1;uc007bux.2;NM_001144993;NM_001144992;ENSMUST00000027429;ENSMUST00000165824	0.967231	1452354_at	3.51141	3.46565	-0.0457513	NA	NA	NA	NA	1452354_at	4.1903	4.64209	0.45179	1452354_at	3.0301	3.56206	0.531961	ILMN_2676765	7.04605	7.03488	-0.0111706	NA	NA	NA	NA	NA	NA	NA	NA	1452354_at	3.88967	4.20623	0.316561	A_51_P310164	6.14689	6.28324	0.136351	A_51_P310164	6.65455	6.78871	0.134163	NA	NA	NA	NA	NA	NA	NA
2810474O19Rik	uc009eud.2;uc012ewb.1;uc012ewa.1;NM_001289662;NM_026054;NM_001289661;uc009eub.2;uc009euc.2;ENSMUST00000130664;ENSMUST00000046689;ENSMUST00000190785;ENSMUST00000100765;ENSMUST00000189932;ENSMUST00000137983;ENSMUST00000185930;ENSMUST00000127680;ENSMUST00000187881;ENSMUST00000189837	4.91455	1427334_s_at;1452397_at;1429588_at;1437110_at	7.30966	9.6116	2.30194	NA	NA	NA	NA	1427334_s_at;1452397_at;1437110_at	7.52081	9.1231	1.6023	1427334_s_at;1452397_at;1429588_at;1437110_at	8.68323	9.68059	0.99736	ILMN_2712712;ILMN_1252799;ILMN_2685055;ILMN_2596077	7.52929	7.60317	0.0738736	NA	NA	NA	NA	NA	NA	NA	NA	1427334_s_at;1452397_at;1429588_at;1437110_at	7.55372	8.36017	0.806449	A_51_P277795;A_51_P378960;A_52_P437860	12.0158	13.6871	1.6713	A_51_P277795;A_51_P378960;A_52_P437860	12.9503	14.3185	1.36823	NA	NA	NA	NA	NA	NA	NA
2900011O08Rik	ENSMUST00000056521;NM_144518;uc007ygu.1;ENSMUST00000118412;ENSMUST00000131608	0.956605	1424624_at	5.25088	5.52942	0.278545	ILMN_2636325;ILMN_1217298;ILMN_2624047	5.937	5.95456	0.0175556	1424624_at	4.52135	6.45034	1.929	1424624_at	3.70488	3.82728	0.122395	ILMN_2636325;ILMN_1217298;ILMN_2624047	6.84158	6.90856	0.0669811	ILMN_2636325;ILMN_1217298;ILMN_2624047	5.42389	5.35917	-0.0647199	ILMN_2636325;ILMN_1217298;ILMN_2624047	5.35186	5.39015	0.0382861	1424624_at	4.96175	5.76869	0.806941	A_51_P264656;A_52_P459048	5.93879	5.89627	-0.0425163	A_51_P264656;A_52_P459048	5.83438	6.25273	0.418348	ILMN_2636325;ILMN_1217298;ILMN_2624047	7.06167	7.03054	-0.0311276	NA	NA	NA
2900026A02Rik	uc008yua.2;NM_172884;ENSMUST00000050125	-2.8904	1443916_at;1429089_s_at	6.0721	4.51031	-1.56179	ILMN_1251935	5.96933	5.998	0.0286667	NA	NA	NA	NA	1443916_at;1429089_s_at	4.44531	4.27923	-0.166076	ILMN_1251935;ILMN_2443618	7.24788	6.9116	-0.336279	ILMN_1251935	5.47249	5.1819	-0.29059	ILMN_1251935	5.5698	5.43455	-0.135254	1443916_at;1429089_s_at	6.04635	4.61761	-1.42874	A_51_P390334;A_51_P411728	8.18799	6.27781	-1.91018	A_51_P390334;A_51_P411728	9.60609	7.39966	-2.20643	ILMN_1251935	7.11736	7.05846	-0.0589086	NA	NA	NA
2900055J20Rik	uc029tmn.1;ENSMUST00000096572	-0.525136	1430675_at	3.05586	3.10213	0.0462782	NA	NA	NA	NA	NA	NA	NA	NA	1430675_at	3.2993	3.06899	-0.230317	ILMN_2473521	6.98961	7.01317	0.0235552	NA	NA	NA	NA	NA	NA	NA	NA	1430675_at	3.54026	3.49608	-0.044179	A_51_P471273	5.84684	5.86853	0.0216977	A_51_P471273	5.78087	5.78033	-0.000537966	NA	NA	NA	NA	NA	NA	NA
2900092C05Rik	ENSMUST00000032541;NM_028434;uc009fed.2	0.715541	1429854_at	3.16787	3.1536	-0.0142696	ILMN_3004538	5.82933	5.94033	0.111	NA	NA	NA	NA	1429854_at	3.10113	2.98654	-0.114586	ILMN_3004538	6.81986	6.80546	-0.0143968	ILMN_3004538	5.43962	5.58496	0.145339	ILMN_3004538	5.24981	5.32287	0.0730609	1429854_at	3.58075	3.61074	0.0299938	A_51_P377641	5.87813	5.85526	-0.0228736	A_51_P377641	5.93921	5.83269	-0.106518	ILMN_3004538	7.06293	6.96267	-0.100264	NA	NA	NA
3010026O09Rik	ENSMUST00000143480;ENSMUST00000020647;NM_026543;uc007irv.2;ENSMUST00000123164	-3.70481	1448930_at	5.41164	4.45601	-0.955631	ILMN_1247302	6.80167	6.06867	-0.733	1448930_at	2.69279	1.16637	-1.52642	1448930_at	5.49086	6.13072	0.639859	ILMN_1247302	7.31862	7.04524	-0.273388	ILMN_1247302	7.42375	6.67525	-0.748495	ILMN_1247302	5.45622	5.40593	-0.050292	1448930_at	4.29576	4.25895	-0.0368077	A_52_P622600;A_51_P488554	8.12372	6.58826	-1.53547	A_52_P622600;A_51_P488554	8.65545	7.1046	-1.55085	ILMN_1247302	7.76392	7.11339	-0.650534	NA	NA	NA
3100002H09Rik	ENSMUST00000053604	0.497124	1431775_at	3.02729	3.22854	0.201249	NA	NA	NA	NA	NA	NA	NA	NA	1431775_at	3.2099	3.03511	-0.174783	NA	NA	NA	NA	NA	NA	NA	NA	NA	NA	NA	NA	1431775_at	3.49395	3.68856	0.194604	A_51_P306215	6.29586	6.64662	0.350767	A_51_P306215	9.30846	9.54912	0.240656	NA	NA	NA	NA	NA	NA	NA
3110002H16Rik	ENSMUST00000126523;ENSMUST00000025276;uc008ebz.1;NM_029623;uc008eca.1;ENSMUST00000155431;ENSMUST00000127123;ENSMUST00000134046;ENSMUST00000138866;ENSMUST00000139151;ENSMUST00000153233;ENSMUST00000134756	-0.900121	1431330_at;1456716_s_at	5.83079	5.52687	-0.303922	ILMN_2747331	9.74	9.43267	-0.307333	1431330_at;1456716_s_at	6.96742	6.91089	-0.0565338	1431330_at;1456716_s_at	6.81123	6.44644	-0.364786	ILMN_2747331;ILMN_1250418	9.94024	10.636	0.695724	ILMN_2747331	10.0677	9.69471	-0.372997	ILMN_2747331	7.28693	7.26453	-0.0223939	1431330_at;1456716_s_at	6.85465	6.48066	-0.373982	A_52_P112931;A_51_P370101	9.42808	9.48283	0.0547554	A_52_P112931;A_51_P370101	9.98759	9.83301	-0.154579	ILMN_2747331	10.1963	9.37281	-0.823478	160433_at	8.56413	8.08468
3110007F17Rik	ENSMUST00000113343;uc009uem.1;uc009uen.1;NM_028426;ENSMUST00000113348;ENSMUST00000139733;ENSMUST00000169445	-0.172048	1439279_at;1452640_at	4.21951	4.32132	0.101816	ILMN_2867158	6.74467	6.60933	-0.135333	1452640_at	4.45731	3.60657	-0.850739	1439279_at;1452640_at	3.26177	3.12889	-0.132879	ILMN_2867158	7.54731	7.23526	-0.312049	ILMN_2867158	6.00225	6.19574	0.193489	ILMN_2867158	5.75346	5.95404	0.200583	1439279_at;1452640_at	4.44114	4.38348	-0.0576647	NA	NA	NA	NA	NA	NA	NA	NA	ILMN_2867158	7.18561	7.13957	-0.0460421	NA	NA	NA
3110009E18Rik	NM_001172074;NM_028439;uc007cjg.1;uc007cjh.2;ENSMUST00000027637;ENSMUST00000112644;ENSMUST00000056038;ENSMUST00000187809;ENSMUST00000153037;ENSMUST00000128578	1.71966	1428023_at	5.07145	6.21737	1.14592	ILMN_1235047	7.68733	8.69133	1.004	1428023_at	6.46699	5.93896	-0.528023	1428023_at	4.90761	4.13385	-0.773755	ILMN_1235047	8.48072	8.97735	0.496624	ILMN_1235047	7.07039	7.31651	0.246118	ILMN_1235047	6.17834	6.26289	0.0845504	1428023_at	6.14888	7.87751	1.72863	A_52_P219141;A_51_P325198	7.9337	7.46097	-0.472734	A_52_P219141;A_51_P325198	8.02361	8.3502	0.326588	ILMN_1235047	8.2572	8.06137	-0.195836	NA	NA	NA
3110018I06Rik	ENSMUST00000082269	0.0380661	1432396_at	3.47895	3.5664	0.0874573	NA	NA	NA	NA	NA	NA	NA	NA	1432396_at	3.05625	4.05009	0.99384	ILMN_2516168	7.1077	6.88668	-0.221023	NA	NA	NA	NA	NA	NA	NA	NA	1432396_at	3.65417	4.06779	0.413613	A_51_P199756	5.92721	5.91464	-0.012568	A_51_P199756	5.84752	5.81946	-0.0280643	NA	NA	NA	NA	NA	NA	NA
3110021A11Rik	ENSMUST00000062454	0.6888	1445708_x_at;1430158_at	5.73345	5.6883	-0.04515	NA	NA	NA	NA	NA	NA	NA	NA	1445708_x_at;1430158_at	4.54071	4.65866	0.117956	ILMN_2464201	7.04745	7.1155	0.0680437	NA	NA	NA	NA	NA	NA	NA	NA	1445708_x_at;1430158_at	6.11645	6.31557	0.199122	A_51_P133638	6.48402	6.83922	0.355197	A_51_P133638	7.49748	7.86127	0.363786	NA	NA	NA	NA	NA	NA	NA
3110021N24Rik	NM_001254730;uc029uyo.1;ENSMUST00000178992	1.22142	1453764_at	3.79776	3.93746	0.1397	NA	NA	NA	NA	NA	NA	NA	NA	1453764_at	2.87035	3.33814	0.467795	ILMN_1252656;ILMN_1259861	6.66904	6.67414	0.00509633	NA	NA	NA	NA	NA	NA	NA	NA	1453764_at	3.63393	3.90619	0.272256	A_52_P75220	5.93491	5.94729	0.0123751	A_52_P75220	5.96357	6.03109	0.0675215	NA	NA	NA	NA	NA	NA	NA
3110035E14Rik	ENSMUST00000088666;NM_178399;uc007agp.1	0.498759	1428184_at	3.57949	3.79323	0.21374	ILMN_1252821;ILMN_2846297	5.88483	5.89167	0.00683333	NA	NA	NA	NA	1428184_at	3.50119	3.62644	0.125259	ILMN_1252821;ILMN_2846297	6.90408	6.92216	0.018085	ILMN_1252821;ILMN_2846297	5.37665	5.42998	0.0533346	ILMN_1252821;ILMN_2846297	5.35567	5.31502	-0.0406476	1428184_at	3.95671	3.92418	-0.032527	A_52_P400355	5.85241	5.87725	0.0248388	A_52_P400355	5.82352	5.8225	-0.00101817	ILMN_1252821;ILMN_2846297	7.08584	7.04194	-0.0438948	NA	NA	NA
3110040N11Rik	ENSMUST00000026092;NM_026077;uc009icm.1;ENSMUST00000141075;ENSMUST00000142557;ENSMUST00000154937;ENSMUST00000152620	-3.84153	1450972_at	6.22387	5.7845	-0.43937	ILMN_1255496	8.445	8.138	-0.307	1450972_at	7.67421	6.19567	-1.47854	1450972_at	8.18193	7.83254	-0.349387	ILMN_1255496	9.45226	9.13913	-0.313125	ILMN_1255496	8.88753	9.00197	0.114446	ILMN_1255496	6.65717	6.36866	-0.288514	1450972_at	7.58959	6.63395	-0.955641	A_52_P263251	9.87046	9.25818	-0.612274	A_52_P263251	9.68886	9.37225	-0.316614	ILMN_1255496	8.82528	8.13466	-0.690616	NA	NA	NA
3110043O21Rik	NM_001081343;uc012dbq.1;uc008sgv.1;uc008sgw.1;ENSMUST00000084724;ENSMUST00000108127;ENSMUST00000108126;ENSMUST00000142628;ENSMUST00000156472;ENSMUST00000130538;ENSMUST00000149138	4.98027	1428468_at	8.54155	9.06896	0.527408	NA	NA	NA	NA	1428468_at	9.85335	10.5495	0.696195	1428468_at	10.9452	11.3136	0.368378	ILMN_2438727	11.0612	12.0473	0.986124	NA	NA	NA	NA	NA	NA	NA	NA	1428468_at	9.773	10.7355	0.962504	A_52_P527375;A_51_P501218	10.3295	11.8429	1.51346	A_52_P527375;A_51_P501218	10.6251	11.4551	0.830012	NA	NA	NA	NA	100464_at	9.04072	10.8757
3110062M04Rik	uc009bhx.2;uc009bhw.2;uc009bhy.2;NM_199145;NM_001135611;uc009bhv.1;ENSMUST00000055097;ENSMUST00000115007;ENSMUST00000115006;ENSMUST00000140458	-1.58665	NA	NA	NA	NA	ILMN_1235310	5.869	5.727	-0.142	NA	NA	NA	NA	NA	NA	NA	NA	ILMN_1236670;ILMN_1235310	6.70707	6.70708	1.92644e-05	ILMN_1235310	5.84046	5.40259	-0.437877	ILMN_1235310	5.12899	5.03562	-0.0933772	NA	NA	NA	NA	A_51_P222077;A_52_P654565	9.20027	8.56125	-0.639014	A_51_P222077;A_52_P654565	10.4189	9.72706	-0.69181	ILMN_1235310	7.05308	6.87235	-0.180732	NA	NA	NA
3110070M22Rik	ENSMUST00000099148	-1.12495	1418807_at	3.47291	3.05907	-0.413841	ILMN_2696066	6.04567	5.91333	-0.132333	1418807_at	0.594109	1.78061	1.1865	1418807_at	3.25124	3.06063	-0.19061	ILMN_2696066	6.92487	7.00026	0.0753971	ILMN_2696066	5.67243	5.42291	-0.24952	ILMN_2696066	5.4755	5.43231	-0.0431905	1418807_at	3.56629	3.5803	0.01401	A_51_P290914	6.21853	6.02219	-0.196339	A_51_P290914	6.12483	5.86713	-0.257697	ILMN_2696066	7.17193	7.01464	-0.157291	NA	NA	NA
3110079O15Rik	NM_028473;uc007bww.2;uc011woo.1;ENSMUST00000027476;ENSMUST00000191095	-0.0789287	1453089_at	5.3545	5.6197	0.265204	NA	NA	NA	NA	1453089_at	5.81665	3.39471	-2.42195	1453089_at	4.04361	4.36989	0.326276	ILMN_2598181	6.77555	6.69742	-0.0781277	NA	NA	NA	NA	NA	NA	NA	NA	1453089_at	4.47094	4.73048	0.259545	A_51_P383293	6.82466	6.47274	-0.351919	A_51_P383293	7.15659	7.13597	-0.0206171	NA	NA	NA	NA	161928_at	6.16969	7.68123
3110082I17Rik	NM_028469;uc009agk.1;uc009agl.1;ENSMUST00000066052	-3.89018	1453007_at	7.48342	6.06745	-1.41596	ILMN_2767057	7.05133	6.59633	-0.455	NA	NA	NA	NA	1453007_at	6.791	4.47948	-2.31153	ILMN_2767057	7.5595	7.46291	-0.0965964	ILMN_2767057	7.97039	8.01792	0.0475284	ILMN_2767057	5.67847	5.54991	-0.128555	1453007_at	7.72482	6.49998	-1.22484	A_51_P209071	10.3804	9.07612	-1.30423	A_51_P209071	9.55325	8.81473	-0.738524	ILMN_2767057	8.66647	8.05352	-0.612949	NA	NA	NA
3300002A11Rik	uc007orw.1	-0.384985	1432649_at;1431787_at	3.32942	3.40478	0.0753557	NA	NA	NA	NA	NA	NA	NA	NA	1432649_at;1431787_at	3.02596	3.03012	0.00416475	ILMN_2440486	6.79674	6.73586	-0.0608862	NA	NA	NA	NA	NA	NA	NA	NA	1432649_at;1431787_at	3.86946	4.01531	0.145851	A_51_P474015;A_52_P406449	5.9517	5.9133	-0.0384	A_51_P474015;A_52_P406449	6.25036	6.08863	-0.161728	NA	NA	NA	NA	NA	NA	NA
3300002I08Rik	ENSMUST00000051153;NM_027017;uc008mtz.1;ENSMUST00000124945;uc012cfu.1;ENSMUST00000152036;ENSMUST00000138130	-0.575472	1432534_at	5.52406	5.11681	-0.407252	ILMN_1238502	6.145	6.03133	-0.113667	NA	NA	NA	NA	1432534_at	3.65988	3.31742	-0.342461	ILMN_1238502;ILMN_1214662	6.87336	6.72442	-0.148943	ILMN_1238502	5.45615	5.45286	-0.00329007	ILMN_1238502	5.28698	5.38574	0.0987602	1432534_at	5.15196	5.28038	0.128421	A_51_P147215;A_51_P147213	6.26469	6.08721	-0.177484	A_51_P147215;A_51_P147213	6.05124	6.02865	-0.02259	ILMN_1238502	7.07688	7.01665	-0.0602287	NA	NA	NA
3632451O06Rik	ENSMUST00000036972;uc007tkj.2;ENSMUST00000118129;NM_026142;uc007tkk.2;ENSMUST00000177321	-0.579754	1450770_at	2.88003	3.00296	0.122937	ILMN_2753589	5.794	5.68167	-0.112333	1450770_at	3.57588	1.79958	-1.7763	1450770_at	3.22555	3.31673	0.0911779	ILMN_2753589	6.84425	6.81067	-0.0335842	ILMN_2753589	5.24031	5.33985	0.0995357	ILMN_2753589	5.33431	5.41447	0.0801633	1450770_at	3.55215	3.57645	0.0242917	A_51_P465147;A_52_P379934	5.91349	5.96096	0.0474713	A_51_P465147;A_52_P379934	6.17513	6.20995	0.0348232	ILMN_2753589	7.03537	6.94941	-0.0859681	NA	NA	NA
3830403N18Rik	NM_027510;uc009tfy.1;ENSMUST00000033458	0.183753	1432376_at	3.23364	3.00383	-0.229811	ILMN_2640202	5.778	5.885	0.107	NA	NA	NA	NA	1432376_at	2.78368	3.36706	0.583382	ILMN_2640202	6.74898	6.75412	0.00513253	ILMN_2640202	5.38198	5.17393	-0.208049	ILMN_2640202	5.44379	5.53529	0.0914988	1432376_at	3.52764	3.53551	0.00786692	A_52_P417978	6.54844	6.67864	0.130209	A_52_P417978	6.56333	6.81646	0.253133	ILMN_2640202	7.08429	6.95727	-0.127024	92665_f_at	5.68655	6.88573
3830406C13Rik	NM_001284386;NM_178141;NM_001284384;NM_001284385;NM_146051;NM_001284387;NM_001284383;uc007sfp.1;uc007sfo.1;uc007sfq.1;ENSMUST00000112669;ENSMUST00000163392;uc007sfr.1	-0.249417	1436388_a_at;1434550_at	6.98657	6.8797	-0.106865	ILMN_3154231;ILMN_2683283;ILMN_2683277	8.25733	8.14044	-0.116889	1436388_a_at	9.01815	8.59815	-0.420007	1436388_a_at;1434550_at	9.08847	8.83042	-0.258042	ILMN_1260604;ILMN_3154231;ILMN_2683283;ILMN_2683277	8.22995	8.51249	0.282533	ILMN_3154231;ILMN_2683283;ILMN_2683277	8.40144	8.44266	0.0412173	ILMN_3154231;ILMN_2683283;ILMN_2683277	6.14802	6.11754	-0.030476	1436388_a_at;1434550_at	7.8161	7.09322	-0.722879	A_52_P128032;A_52_P218792;A_51_P278427	8.83154	8.89125	0.0597147	A_52_P128032;A_52_P218792;A_51_P278427	8.91056	9.08534	0.174784	ILMN_3154231;ILMN_2683283;ILMN_2683277	8.75688	8.42702	-0.329862	NA	NA	NA
3830408C21Rik	ENSMUST00000095459	-0.469637	1453616_at	3.30037	2.95151	-0.348856	NA	NA	NA	NA	NA	NA	NA	NA	1453616_at	3.86715	3.4211	-0.446045	ILMN_1218177	6.81754	6.83498	0.0174435	NA	NA	NA	NA	NA	NA	NA	NA	1453616_at	3.83491	4.10977	0.274859	A_52_P156034	6.07121	5.88784	-0.183367	A_52_P156034	6.21066	5.81446	-0.396206	NA	NA	NA	NA	NA	NA	NA
3830417A13Rik	NM_027512;uc009tin.2;ENSMUST00000033522;ENSMUST00000151996	0.611604	1430162_at	4.13177	4.22114	0.0893647	ILMN_2607348	5.74067	5.74033	-0.000333333	NA	NA	NA	NA	1430162_at	3.00201	3.12048	0.118471	ILMN_2607348	6.85233	6.78509	-0.067247	ILMN_2607348	5.24413	5.33271	0.088582	ILMN_2607348	5.33621	5.36251	0.0263	1430162_at	4.23162	4.51571	0.284099	A_51_P371867;A_52_P163750	6.00638	6.00335	-0.00302328	A_51_P371867;A_52_P163750	6.05267	6.12959	0.0769213	ILMN_2607348	6.9946	6.93921	-0.0553948	NA	NA	NA
4430402I18Rik	ENSMUST00000179171;ENSMUST00000175647;NM_198651;uc008hcq.1;ENSMUST00000025872;ENSMUST00000162110;ENSMUST00000159655;uc012bkf.1;uc012bke.1;ENSMUST00000160542;ENSMUST00000164777	1.1584	1455541_a_at	3.31962	3.40944	0.0898201	ILMN_2719487	6.085	6.10267	0.0176667	NA	NA	NA	NA	1455541_a_at	2.90674	3.00599	0.0992494	ILMN_1231995;ILMN_2719487	6.79002	6.8155	0.0254788	ILMN_2719487	5.74416	5.71699	-0.0271702	ILMN_2719487	5.19173	5.34163	0.149896	1455541_a_at	4.08405	4.05379	-0.0302597	A_52_P469277;A_52_P37477;A_51_P250349	6.00128	6.0049	0.00361834	A_52_P469277;A_52_P37477;A_51_P250349	6.07793	6.09116	0.0132342	ILMN_2719487	7.10117	7.07385	-0.0273195	NA	NA	NA
4632404H12Rik	ENSMUST00000038450	-2.18947	1431820_at	3.73187	3.57965	-0.152221	ILMN_2594873;ILMN_2594872;ILMN_2629897	5.99711	5.90178	-0.0953333	NA	NA	NA	NA	1431820_at	5.72174	4.49466	-1.22708	ILMN_2594873;ILMN_2594872;ILMN_2629897	6.9578	6.94704	-0.0107657	ILMN_2594873;ILMN_2594872;ILMN_2629897	6.0137	5.81302	-0.200684	ILMN_2594873;ILMN_2594872;ILMN_2629897	5.36766	5.33667	-0.0309893	1431820_at	5.71874	4.60122	-1.11751	A_51_P483483	7.10097	6.34	-0.760974	A_51_P483483	7.54778	6.81055	-0.737229	ILMN_2594873;ILMN_2594872;ILMN_2629897	7.13624	7.01708	-0.119162	NA	NA	NA
4632415L05Rik	uc012cnt.1;ENSMUST00000059704	0.524647	1419611_at;1419612_at	4.52319	5.79118	1.26799	NA	NA	NA	NA	1419611_at;1419612_at	5.95667	6.55997	0.603294	1419611_at;1419612_at	5.26718	4.77387	-0.493315	ILMN_2693645;ILMN_2701030	7.25612	7.21596	-0.040169	NA	NA	NA	NA	NA	NA	NA	NA	1419611_at;1419612_at	4.60393	4.736	0.132075	A_52_P407007;A_52_P382627	9.19625	9.42659	0.23034	A_52_P407007;A_52_P382627	9.79702	10.3887	0.591723	NA	NA	NA	NA	NA	NA	NA
4632428N05Rik	NM_001159572;NM_028732;uc007fex.2;uc007few.2;ENSMUST00000105460;ENSMUST00000020301;ENSMUST00000164027;ENSMUST00000169621;ENSMUST00000169139;ENSMUST00000170507;ENSMUST00000105459	-6.82548	1448407_at;1416619_at	8.9764	8.31302	-0.663374	NA	NA	NA	NA	1448407_at;1416619_at	11.8571	8.75203	-3.10505	1448407_at;1416619_at	9.51159	6.24088	-3.27072	ILMN_2651297	8.7567	7.65257	-1.10413	NA	NA	NA	NA	NA	NA	NA	NA	1448407_at;1416619_at	10.9322	8.5568	-2.37538	A_51_P372992	13.1441	10.5305	-2.61357	A_51_P372992	14.7626	13.1834	-1.57917	NA	NA	NA	NA	NA	NA	NA
4632433K11Rik	ENSMUST00000076791	-0.146015	1430858_at	3.55921	3.4785	-0.0807167	NA	NA	NA	NA	NA	NA	NA	NA	1430858_at	4.01832	4.546	0.527676	NA	NA	NA	NA	NA	NA	NA	NA	NA	NA	NA	NA	1430858_at	4.5316	4.36275	-0.168856	NA	NA	NA	NA	NA	NA	NA	NA	NA	NA	NA	NA	NA	NA	NA
4632434I11Rik	uc009iih.1;uc009iii.1;NM_001080995;ENSMUST00000032877	-1.0011	1429734_at;1434240_at	6.58443	4.73476	-1.84967	ILMN_2660829	6.12567	6.19933	0.0736667	NA	NA	NA	NA	1429734_at;1434240_at	5.99514	4.66448	-1.33066	ILMN_2660829;ILMN_2446902	7.20072	7.19889	-0.00182992	ILMN_2660829	6.39917	6.4822	0.0830318	ILMN_2660829	5.61555	5.66357	0.0480236	1429734_at;1434240_at	4.66578	4.57663	-0.0891514	A_51_P369252	7.50189	6.73825	-0.763637	A_51_P369252	9.39084	8.11231	-1.27852	ILMN_2660829	7.24986	7.23217	-0.0176946	NA	NA	NA
4731417B20Rik	ENSMUST00000053319	0.300669	1454072_at	4.64097	4.70304	0.0620674	NA	NA	NA	NA	NA	NA	NA	NA	1454072_at	3.95627	4.33805	0.381775	NA	NA	NA	NA	NA	NA	NA	NA	NA	NA	NA	NA	1454072_at	4.19359	4.43282	0.239229	A_51_P350578	5.78836	5.86904	0.0806789	A_51_P350578	6.01245	5.8966	-0.11585	NA	NA	NA	NA	NA	NA	NA
4732456N10Rik	NM_177717;uc007xto.1;ENSMUST00000023714	0.254327	NA	NA	NA	NA	ILMN_1250860	5.94667	5.872	-0.0746667	NA	NA	NA	NA	NA	NA	NA	NA	ILMN_1250860	6.82173	6.94477	0.123038	ILMN_1250860	5.32912	5.3505	0.0213737	ILMN_1250860	5.33932	5.39709	0.0577765	NA	NA	NA	NA	A_51_P345022	6.14432	6.07702	-0.0673074	A_51_P345022	6.51191	6.49472	-0.0171865	ILMN_1250860	7.18189	7.05171	-0.130182	NA	NA	NA
4732471J01Rik	uc009fsn.1;ENSMUST00000066316	0.0944734	NA	NA	NA	NA	NA	NA	NA	NA	NA	NA	NA	NA	NA	NA	NA	NA	ILMN_1238534	6.81358	6.81923	0.00564728	NA	NA	NA	NA	NA	NA	NA	NA	NA	NA	NA	NA	NA	NA	NA	NA	NA	NA	NA	NA	NA	NA	NA	NA	NA	NA	NA
4833403I15Rik	uc008evx.1;NM_029008;uc012bcu.1;ENSMUST00000025358	0.829733	1443014_at;1454038_at	2.92288	3.06657	0.143696	NA	NA	NA	NA	NA	NA	NA	NA	1443014_at;1454038_at	3.14802	3.13611	-0.0119131	ILMN_2669252	6.7144	6.82475	0.110351	NA	NA	NA	NA	NA	NA	NA	NA	1443014_at;1454038_at	3.45654	3.56996	0.113416	A_51_P374981	5.81837	5.85853	0.0401599	A_51_P374981	5.77476	5.78687	0.0121105	NA	NA	NA	NA	NA	NA	NA
4833413E03Rik	ENSMUST00000013706;ENSMUST00000162059;ENSMUST00000160270	0.00479545	1430115_at	4.83152	4.84793	0.0164051	NA	NA	NA	NA	NA	NA	NA	NA	1430115_at	3.37127	3.36589	-0.00537545	ILMN_1221471	7.11646	7.17998	0.0635253	NA	NA	NA	NA	NA	NA	NA	NA	1430115_at	4.86305	5.11536	0.252318	A_51_P100768	5.94083	5.93857	-0.00225773	A_51_P100768	6.05609	5.90104	-0.155048	NA	NA	NA	NA	NA	NA	NA
4833420G17Rik	uc007rzj.2;uc007rzh.2;uc011zex.1;NM_026127;NM_001113550;uc007rzf.2;uc007rzg.2;ENSMUST00000026519	-5.79515	1419635_at;1431318_at;1419636_at;1430220_at;1419637_s_at	5.84654	5.1652	-0.68134	ILMN_1223318	8.046	7.431	-0.615	1419635_at;1419636_at;1419637_s_at	8.54576	6.81637	-1.72939	1419635_at;1431318_at;1419636_at;1430220_at;1419637_s_at	6.53077	5.82826	-0.702508	ILMN_1223318	7.91008	7.5074	-0.402674	ILMN_1223318	7.87467	7.51728	-0.357398	ILMN_1223318	6.08281	5.98804	-0.0947729	1419635_at;1431318_at;1419636_at;1430220_at;1419637_s_at	7.30939	6.05661	-1.25278	A_51_P429572;A_52_P613498	10.703	9.30057	-1.40241	A_51_P429572;A_52_P613498	12.0791	10.8197	-1.25944	ILMN_1223318	7.28305	7.03391	-0.249134	101998_at	8.57084	7.50486
4833423E24Rik	ENSMUST00000099923;NM_001081664;uc008kkj.1	-0.315707	1439528_at	4.17612	4.27216	0.0960408	ILMN_1241916	5.80067	5.736	-0.0646667	NA	NA	NA	NA	1439528_at	3.64457	3.30157	-0.342996	ILMN_1241916	6.64372	6.63285	-0.0108708	ILMN_1241916	5.06178	5.20163	0.139858	ILMN_1241916	5.17389	5.11887	-0.0550258	1439528_at	4.38939	4.62736	0.237964	A_52_P679818	5.86865	5.93145	0.0628006	A_52_P679818	5.81583	5.98115	0.165321	ILMN_1241916	7.02273	6.9435	-0.0792344	NA	NA	NA
4833424O15Rik	ENSMUST00000106473;ENSMUST00000039564;NM_029425;uc008rda.2;uc008rdb.2	-0.446923	1434925_at;1429249_at;1438344_at	3.06135	3.13271	0.0713646	ILMN_2780022;ILMN_2679157	5.81117	5.89733	0.0861667	NA	NA	NA	NA	1434925_at;1429249_at;1438344_at	3.10118	2.94632	-0.154855	ILMN_2780022;ILMN_2679157	6.93787	6.81491	-0.122953	ILMN_2780022;ILMN_2679157	5.23806	5.23969	0.00162886	ILMN_2780022;ILMN_2679157	5.33344	5.33473	0.00128563	1434925_at;1429249_at;1438344_at	3.44234	3.48513	0.0427934	A_51_P128786;A_52_P440964	5.87039	5.9284	0.0580155	A_51_P128786;A_52_P440964	5.88811	6.00624	0.118135	ILMN_2780022;ILMN_2679157	7.07413	6.99098	-0.0831533	NA	NA	NA
4833427G06Rik	uc009plc.1;NM_177702;ENSMUST00000170947	-0.49238	1430762_at	2.76181	2.68842	-0.0733866	ILMN_2737496	5.849	5.80533	-0.0436667	NA	NA	NA	NA	1430762_at	2.8097	3.15762	0.347923	ILMN_2737496	6.86474	6.80841	-0.0563346	ILMN_2737496	5.35403	5.20555	-0.14848	ILMN_2737496	5.46923	5.44786	-0.0213714	1430762_at	3.1915	3.21911	0.0276052	A_51_P327983	5.94755	5.99252	0.0449726	A_51_P327983	6.02861	5.89604	-0.132568	ILMN_2737496	7.05985	6.99097	-0.0688812	NA	NA	NA
4833439L19Rik	uc007qoi.3;uc029sbk.1;uc007qof.3;uc029sbl.1;uc029sbj.1;NM_133797;NM_001252648;NM_001252645;NM_001252647;NM_001252646;ENSMUST00000026989;ENSMUST00000153065;ENSMUST00000153708;ENSMUST00000143173;ENSMUST00000150938;ENSMUST00000143144;ENSMUST00000147318;ENSMUST00000132136;ENSMUST00000126295	-0.0225201	1448100_at;1450463_at;1422017_s_at	7.20661	7.1778	-0.0288055	ILMN_2724226;ILMN_2943685;ILMN_2664670	8.33867	8.46833	0.129667	1448100_at;1450463_at;1422017_s_at	7.64543	7.72875	0.0833201	1448100_at;1450463_at;1422017_s_at	7.05559	6.89574	-0.159851	ILMN_2724226;ILMN_2943685;ILMN_2664670;ILMN_1225503	8.32027	8.47367	0.153403	ILMN_2724226;ILMN_2943685;ILMN_2664670	8.28615	8.40456	0.11841	ILMN_2724226;ILMN_2943685;ILMN_2664670	6.18345	6.30851	0.12506	1448100_at;1450463_at;1422017_s_at	7.39413	7.46687	0.0727363	A_51_P158007	13.42	13.0911	-0.328897	A_51_P158007	13.9047	14.0081	0.103413	ILMN_2724226;ILMN_2943685;ILMN_2664670	8.05658	7.70326	-0.353316	95445_at	9.29362	9.50253
4921501E09Rik	NM_001009544;uc008bxz.2;ENSMUST00000024121	0.963039	1453292_at	3.82184	3.80109	-0.0207562	ILMN_2833993	6.55433	6.724	0.169667	NA	NA	NA	NA	1453292_at	2.87458	3.03566	0.161078	ILMN_2833993	7.32521	7.3651	0.0398826	ILMN_2833993	6.17991	6.41954	0.23963	ILMN_2833993	5.327	5.40939	0.0823862	1453292_at	3.87478	3.97413	0.0993479	A_52_P382133	5.87256	5.87538	0.00282445	A_52_P382133	5.94898	5.82195	-0.12703	ILMN_2833993	7.24716	7.32794	0.0807827	NA	NA	NA
4921504E06Rik	NM_027600;uc008imi.1;ENSMUST00000062060;ENSMUST00000131199	0.798228	1432044_a_at;1430905_at	3.51848	3.50123	-0.017254	ILMN_2691910	5.88967	5.862	-0.0276667	NA	NA	NA	NA	1432044_a_at;1430905_at	2.96899	3.28516	0.316176	ILMN_2455108;ILMN_2691910	6.8248	6.77756	-0.0472414	ILMN_2691910	5.26679	5.2891	0.0223102	ILMN_2691910	5.29364	5.32901	0.0353764	1432044_a_at;1430905_at	3.6305	3.73463	0.10413	A_51_P140434;A_52_P187810	5.99367	5.95124	-0.0424222	A_51_P140434;A_52_P187810	5.84936	5.81315	-0.0362075	ILMN_2691910	7.04737	7.0484	0.00102862	NA	NA	NA
4921506M07Rik	ENSMUST00000101398;NM_001037743;uc007npt.1;ENSMUST00000172939	0.194781	1431730_at;1457349_at	3.93897	3.95242	0.0134446	ILMN_1226012	5.837	5.91333	0.0763333	NA	NA	NA	NA	1431730_at;1457349_at	3.26936	3.44858	0.179212	ILMN_1226012;ILMN_2526362	6.92438	6.90627	-0.0181101	ILMN_1226012	5.40599	5.37156	-0.0344335	ILMN_1226012	5.57743	5.39544	-0.181989	1431730_at;1457349_at	3.85165	4.00529	0.153642	A_52_P1016836;A_52_P474814	5.90887	5.89893	-0.00994456	A_52_P1016836;A_52_P474814	5.86462	5.84006	-0.0245545	ILMN_1226012	7.0383	7.11099	0.0726892	NA	NA	NA
4921507P07Rik	ENSMUST00000031852;NM_027564;uc009bxf.1	-0.557689	1453142_at	3.34978	3.24575	-0.104035	ILMN_1253347	5.79633	5.79567	-0.000666667	NA	NA	NA	NA	1453142_at	3.1135	3.05425	-0.0592497	ILMN_1253347	6.8517	6.84245	-0.00924762	ILMN_1253347	5.41616	5.3505	-0.0656669	ILMN_1253347	5.38063	5.40421	0.0235784	1453142_at	3.56867	3.71617	0.147507	A_52_P683287;A_51_P153513	5.95476	5.89475	-0.0600108	A_52_P683287;A_51_P153513	5.97615	5.83035	-0.145807	ILMN_1253347	7.02721	6.96249	-0.0647194	NA	NA	NA
4921509C19Rik	NM_198655;uc008ndv.1;ENSMUST00000080132	0.613207	NA	NA	NA	NA	ILMN_2646744;ILMN_1234561	6.012	5.9945	-0.0175	NA	NA	NA	NA	NA	NA	NA	NA	ILMN_2646744;ILMN_1234561	6.82043	6.87397	0.0535411	ILMN_2646744;ILMN_1234561	5.51038	5.61176	0.101384	ILMN_2646744;ILMN_1234561	5.46408	5.48664	0.0225526	NA	NA	NA	NA	A_51_P419685	5.81132	5.80222	-0.00909954	A_51_P419685	5.8305	5.81944	-0.0110651	ILMN_2646744;ILMN_1234561	7.09108	7.03779	-0.0532946	NA	NA	NA
4921511C20Rik	uc009ues.1;ENSMUST00000051530	-0.0604002	NA	NA	NA	NA	ILMN_1257893	5.764	5.834	0.07	NA	NA	NA	NA	NA	NA	NA	NA	ILMN_1257893	6.74728	6.95449	0.207205	ILMN_1257893	5.05311	5.03122	-0.0218926	ILMN_1257893	5.4108	5.31285	-0.0979449	NA	NA	NA	NA	A_52_P502706	5.88079	5.82413	-0.0566624	A_52_P502706	5.8157	5.7923	-0.0233933	ILMN_1257893	6.97795	6.92615	-0.051794	NA	NA	NA
4921511H03Rik	ENSMUST00000088796;ENSMUST00000160634;ENSMUST00000159546;NM_027603;uc008wjf.1	0.0902764	1430467_at	3.58546	3.64828	0.0628128	ILMN_2911237;ILMN_2705700	5.84717	5.83767	-0.0095	NA	NA	NA	NA	1430467_at	3.23842	3.81468	0.576257	ILMN_2911237;ILMN_2705700	6.85857	6.80165	-0.0569168	ILMN_2911237;ILMN_2705700	5.3146	5.18097	-0.133624	ILMN_2911237;ILMN_2705700	5.38494	5.38098	-0.00396063	1430467_at	3.99146	4.06686	0.0754014	A_51_P147906;A_52_P161052	6.2509	6.35799	0.107086	A_51_P147906;A_52_P161052	6.48785	6.86152	0.373672	ILMN_2911237;ILMN_2705700	7.09481	7.00818	-0.0866318	NA	NA	NA
4921511M17Rik	NM_030036;NM_001243017;NM_001201358	0.662254	1430624_at	3.1485	3.38126	0.232763	NA	NA	NA	NA	NA	NA	NA	NA	1430624_at	3.09462	3.22721	0.132584	NA	NA	NA	NA	NA	NA	NA	NA	NA	NA	NA	NA	1430624_at	3.75558	3.85503	0.0994578	A_51_P366741	5.9218	5.94704	0.0252383	A_51_P366741	5.93852	5.92715	-0.0113737	NA	NA	NA	NA	NA	NA	NA
4921513D11Rik	NM_201361;uc008dpy.1;ENSMUST00000040368;uc008dpz.1;uc012axo.1;uc008dqa.1;ENSMUST00000086570	0.460987	1438036_x_at;1455063_at;1432120_at;1438035_at	3.84849	3.75414	-0.0943504	ILMN_3131609;ILMN_3054840	7.00167	7.09933	0.0976667	NA	NA	NA	NA	1438036_x_at;1455063_at;1432120_at;1438035_at	3.96219	3.94089	-0.0213008	ILMN_3131609;ILMN_3054840;ILMN_2447153	7.24647	7.45102	0.204546	ILMN_3131609;ILMN_3054840	6.39634	6.55425	0.15791	ILMN_3131609;ILMN_3054840	5.58592	5.91141	0.325486	1438036_x_at;1455063_at;1432120_at;1438035_at	4.30047	4.33839	0.0379174	A_51_P120137;A_51_P516793;A_52_P243516	7.81422	7.55723	-0.256988	A_51_P120137;A_51_P516793;A_52_P243516	7.93668	7.71712	-0.21956	ILMN_3131609;ILMN_3054840	7.5902	7.39484	-0.195362	NA	NA	NA
4921513I03Rik	ENSMUST00000056994	0.358882	1431562_at	3.60821	3.45853	-0.149672	NA	NA	NA	NA	NA	NA	NA	NA	1431562_at	3.26146	3.83716	0.575705	ILMN_1256891	6.68113	6.72133	0.0401955	NA	NA	NA	NA	NA	NA	NA	NA	1431562_at	3.71174	4.01738	0.30564	A_51_P116064	6.02683	6.07055	0.0437211	A_51_P116064	6.1849	6.20003	0.0151321	NA	NA	NA	NA	NA	NA	NA
4921517D22Rik	uc007quy.1;NM_183290;ENSMUST00000061597	1.07087	1430254_at	4.4703	4.83157	0.361267	ILMN_1228780	5.793	5.828	0.035	NA	NA	NA	NA	1430254_at	3.1228	3.00036	-0.122441	ILMN_1228780	6.71678	6.69065	-0.0261246	ILMN_1228780	5.41616	5.57289	0.156726	ILMN_1228780	5.10548	5.12643	0.0209456	1430254_at	4.5278	5.08311	0.555315	A_52_P683553	5.83635	5.8333	-0.00304601	A_52_P683553	5.8113	5.81293	0.00162456	ILMN_1228780	6.97258	6.93032	-0.0422629	NA	NA	NA
4921522P10Rik	ENSMUST00000048606	0.76807	1453441_at	3.00372	3.03995	0.0362325	NA	NA	NA	NA	NA	NA	NA	NA	1453441_at	3.42904	3.55822	0.129177	ILMN_1218156	6.80064	6.89175	0.0911148	NA	NA	NA	NA	NA	NA	NA	NA	1453441_at	3.34778	3.4973	0.149518	A_52_P651154;A_51_P494951	5.91029	5.9073	-0.00299324	A_52_P651154;A_51_P494951	5.85411	5.83602	-0.0180885	NA	NA	NA	NA	NA	NA	NA
4921524J17Rik	NM_025722;uc009mpv.2;ENSMUST00000047749	1.28003	1454136_a_at	7.7025	7.72556	0.0230621	NA	NA	NA	NA	1454136_a_at	8.66099	8.39703	-0.263954	1454136_a_at	7.98213	8.11742	0.135292	NA	NA	NA	NA	NA	NA	NA	NA	NA	NA	NA	NA	1454136_a_at	8.25412	8.90863	0.654508	A_51_P111003	11.3443	11.4734	0.129057	A_51_P111003	10.9706	11.0525	0.0819209	NA	NA	NA	NA	NA	NA	NA
4921524L21Rik	uc012azc.1;uc008dzm.2;NM_027598;ENSMUST00000044829	-0.935082	1431479_at	2.88779	2.81353	-0.0742596	NA	NA	NA	NA	NA	NA	NA	NA	1431479_at	3.02683	2.94497	-0.0818593	ILMN_2644412	6.75671	6.75516	-0.00155291	NA	NA	NA	NA	NA	NA	NA	NA	1431479_at	3.46312	3.48614	0.0230154	A_51_P237815	6.18242	5.86367	-0.318749	A_51_P237815	5.87876	5.82021	-0.0585549	NA	NA	NA	NA	NA	NA	NA
4921528I07Rik	ENSMUST00000072612	0.664593	1453691_at	3.6501	3.90484	0.25474	NA	NA	NA	NA	NA	NA	NA	NA	1453691_at	3.09924	3.26206	0.162818	NA	NA	NA	NA	NA	NA	NA	NA	NA	NA	NA	NA	1453691_at	4.2048	4.51768	0.312882	A_52_P508622	5.80054	5.91376	0.113222	A_52_P508622	5.82201	5.80837	-0.0136429	NA	NA	NA	NA	NA	NA	NA
4921530L21Rik	uc007uup.1;NM_025733;ENSMUST00000045892	0.753259	1419718_at	3.42692	3.3282	-0.0987259	ILMN_2840313;ILMN_2608447	5.9865	6.06767	0.0811667	1419718_at	2.9034	4.32133	1.41793	1419718_at	3.11397	3.01641	-0.0975625	ILMN_2840313;ILMN_2608447	6.8826	6.92325	0.0406423	ILMN_2840313;ILMN_2608447	5.33475	5.3591	0.0243512	ILMN_2840313;ILMN_2608447	5.33117	5.28711	-0.0440625	1419718_at	3.62014	3.72053	0.100387	A_51_P339434	5.85601	5.80152	-0.0544929	A_51_P339434	5.93471	5.89053	-0.0441802	ILMN_2840313;ILMN_2608447	7.1067	7.01252	-0.0941802	NA	NA	NA
4921536K21Rik	NM_026150;uc007hts.2;ENSMUST00000020712	0.201476	1420721_at	3.26504	3.30096	0.0359157	ILMN_2876359	6.171	6.13	-0.041	1420721_at	3.03739	4.64216	1.60476	1420721_at	3.29075	3.24067	-0.0500812	ILMN_2876359;ILMN_2770021	7.02535	6.92612	-0.0992309	ILMN_2876359	5.41278	5.64097	0.228186	ILMN_2876359	5.45613	5.42442	-0.0317131	1420721_at	3.85265	3.77623	-0.07642	A_52_P584842;A_51_P367752	5.96703	5.91802	-0.0490027	A_52_P584842;A_51_P367752	5.88892	5.87223	-0.0166899	ILMN_2876359	7.20253	7.16761	-0.0349172	NA	NA	NA
4921539E11Rik	NM_001163494;NM_027612;uc012dhs.2;uc008txp.3;ENSMUST00000168664;ENSMUST00000030245;ENSMUST00000097944	0.67221	1453440_at	3.08243	3.14097	0.0585466	NA	NA	NA	NA	NA	NA	NA	NA	1453440_at	2.82941	3.0955	0.266091	ILMN_2651280	6.66009	6.74924	0.089152	NA	NA	NA	NA	NA	NA	NA	NA	1453440_at	3.5205	3.63816	0.117663	A_51_P277071	5.84451	5.84988	0.00536966	A_51_P277071	5.82636	5.79823	-0.028133	NA	NA	NA	NA	NA	NA	NA
4922501C03Rik	ENSMUST00000093802;NM_199316;uc009qyg.1;ENSMUST00000139301;ENSMUST00000188289;ENSMUST00000144137	-2.38468	1442733_at;1440467_at;1443899_at	4.9263	4.56634	-0.359966	NA	NA	NA	NA	NA	NA	NA	NA	1442733_at;1440467_at;1443899_at	5.17717	4.72391	-0.453257	ILMN_1218378;ILMN_2714415	7.40304	7.28862	-0.114422	NA	NA	NA	NA	NA	NA	NA	NA	1442733_at;1440467_at;1443899_at	5.33955	5.09492	-0.244628	A_51_P272897;A_52_P247092;A_52_P31011;A_52_P93354;A_51_P307427	8.02669	7.74671	-0.279976	A_51_P272897;A_52_P247092;A_52_P31011;A_52_P93354;A_51_P307427	8.37688	7.82459	-0.552288	NA	NA	NA	NA	NA	NA	NA
4922502D21Rik	NM_199034;uc009efk.1;ENSMUST00000051283	0.611981	1455808_at	3.26147	3.26241	0.000934703	ILMN_2593944	5.78033	5.82767	0.0473333	1455808_at	3.83677	4.32267	0.485898	1455808_at	3.02401	2.79497	-0.229036	ILMN_2593944	6.72719	6.81734	0.09015	ILMN_2593944	5.1819	5.27798	0.0960871	ILMN_2593944	5.42743	5.50907	0.0816389	1455808_at	3.48654	3.55501	0.0684664	A_51_P488321	6.0088	5.81077	-0.198032	A_51_P488321	5.81236	5.84742	0.035062	ILMN_2593944	7.02027	7.02764	0.00736894	160505_at	5.61498	6.28003
4930402F06Rik	NM_001080709;NM_001272040;uc008jki.1;uc008jkj.1;ENSMUST00000113010;ENSMUST00000113009	0.602927	1432110_at	3.44804	3.39073	-0.0573009	NA	NA	NA	NA	NA	NA	NA	NA	1432110_at	3.24449	3.43279	0.188296	ILMN_1222107	6.64085	6.74703	0.10618	NA	NA	NA	NA	NA	NA	NA	NA	1432110_at	3.57063	3.90419	0.333559	A_51_P103450	6.25715	6.3778	0.120651	A_51_P103450	6.17168	6.13467	-0.0370028	NA	NA	NA	NA	NA	NA	NA
4930402K13Rik	NM_001270700;ENSMUST00000059967	-0.203498	1453884_at	2.62661	2.56897	-0.0576401	NA	NA	NA	NA	NA	NA	NA	NA	1453884_at	2.82988	2.83128	0.0014031	ILMN_2767852	6.76399	6.7296	-0.0343833	NA	NA	NA	NA	NA	NA	NA	NA	1453884_at	3.24186	3.29716	0.0553031	A_51_P338510	5.82586	5.85065	0.0247873	A_51_P338510	5.7625	5.78405	0.0215468	NA	NA	NA	NA	NA	NA	NA
4930404A10Rik	NM_029105;uc007ixv.2;uc007ixw.2;ENSMUST00000094193;ENSMUST00000143919	0.183929	1454111_at	4.06462	4.14362	0.0789986	NA	NA	NA	NA	NA	NA	NA	NA	1454111_at	3.16227	3.24405	0.0817733	ILMN_2693549	6.82089	6.67044	-0.150448	NA	NA	NA	NA	NA	NA	NA	NA	1454111_at	3.92281	4.00717	0.0843678	A_51_P243941	6.0116	6.57612	0.564518	A_51_P243941	6.29091	6.86052	0.569618	NA	NA	NA	NA	NA	NA	NA
4930404N11Rik	ENSMUST00000131736;ENSMUST00000124512;uc011xjg.1;uc007ghq.2;NM_001014836;ENSMUST00000020456;ENSMUST00000130762	-0.231042	1432131_at;1456443_at;1431368_at	4.89553	5.0607	0.165169	ILMN_2898729	6.088	6.14067	0.0526667	NA	NA	NA	NA	1432131_at;1456443_at;1431368_at	4.66133	4.25927	-0.402058	ILMN_2544533;ILMN_2898729;ILMN_1215486	6.91776	6.87316	-0.0445926	ILMN_2898729	5.58796	5.65535	0.0673868	ILMN_2898729	5.20546	5.22177	0.0163081	1432131_at;1456443_at;1431368_at	5.07477	5.34662	0.271854	A_52_P18937;A_51_P279898	8.29866	7.33983	-0.958836	A_52_P18937;A_51_P279898	8.35207	7.75223	-0.599839	ILMN_2898729	7.07912	7.07573	-0.00338857	NA	NA	NA
4930407I10Rik	NM_001166475;uc007wyb.1;ENSMUST00000100396	0.233043	1440600_at	4.47701	4.59664	0.119633	NA	NA	NA	NA	NA	NA	NA	NA	1440600_at	3.74793	3.50037	-0.247563	ILMN_1257654	6.83995	6.91011	0.0701607	NA	NA	NA	NA	NA	NA	NA	NA	1440600_at	3.95039	4.32937	0.378982	A_51_P284716	6.71688	6.87248	0.155593	A_51_P284716	6.93945	6.72353	-0.215925	NA	NA	NA	NA	NA	NA	NA
4930408O17Rik	ENSMUST00000021520	1.16269	1432541_at	5.44918	5.61764	0.168461	NA	NA	NA	NA	NA	NA	NA	NA	1432541_at	2.65997	3.01841	0.358442	ILMN_1243715	6.8062	6.81155	0.00535323	NA	NA	NA	NA	NA	NA	NA	NA	1432541_at	4.77475	5.03191	0.257163	A_51_P410516	6.26235	6.32818	0.065838	A_51_P410516	6.94381	7.31066	0.366851	NA	NA	NA	NA	NA	NA	NA
4930412D23Rik	NM_001281537;ENSMUST00000052500	0.892345	1432477_at	3.73792	4.03923	0.301312	NA	NA	NA	NA	NA	NA	NA	NA	1432477_at	3.03384	3.0286	-0.00523092	ILMN_2651848	6.61248	6.63914	0.0266616	NA	NA	NA	NA	NA	NA	NA	NA	1432477_at	4.31371	4.40892	0.095216	A_51_P438555	6.25474	6.26649	0.0117444	A_51_P438555	6.55667	6.66031	0.103638	NA	NA	NA	NA	NA	NA	NA
4930412O13Rik	ENSMUST00000026889;ENSMUST00000114919	-0.333153	1430872_at	3.24208	3.1677	-0.0743871	NA	NA	NA	NA	NA	NA	NA	NA	1430872_at	2.70593	3.19263	0.486697	ILMN_2602505	6.64572	6.57177	-0.0739513	NA	NA	NA	NA	NA	NA	NA	NA	1430872_at	3.84715	3.91497	0.0678237	A_51_P470353	6.07134	5.96667	-0.104666	A_51_P470353	6.14654	6.07029	-0.0762503	NA	NA	NA	NA	NA	NA	NA
4930415F15Rik	ENSMUST00000020410;NM_028669;uc007iaf.1;ENSMUST00000109678	0.163301	1430044_at	4.54406	4.55003	0.00596418	NA	NA	NA	NA	NA	NA	NA	NA	1430044_at	3.34452	3.13979	-0.204724	ILMN_2679749	6.8936	7.06351	0.169913	NA	NA	NA	NA	NA	NA	NA	NA	1430044_at	3.83385	4.13557	0.301722	A_51_P282993	7.20256	7.1588	-0.0437594	A_51_P282993	7.77012	8.20169	0.431573	NA	NA	NA	NA	NA	NA	NA
4930415L06Rik	NM_001033880;uc012hlr.1;ENSMUST00000088146	-0.597718	NA	NA	NA	NA	ILMN_2879121	6.38167	6.16367	-0.218	NA	NA	NA	NA	NA	NA	NA	NA	ILMN_2879121	6.86069	6.95445	0.0937558	ILMN_2879121	6.26303	6.13545	-0.127582	ILMN_2879121	5.33035	5.16105	-0.1693	NA	NA	NA	NA	NA	NA	NA	NA	NA	NA	NA	NA	ILMN_2879121	7.29684	7.17784	-0.118999	NA	NA	NA
4930415O20Rik	NM_001201322;uc007xmy.2;ENSMUST00000023728	-0.258389	1430211_at	4.39943	4.33527	-0.0641546	NA	NA	NA	NA	NA	NA	NA	NA	1430211_at	3.21091	2.8711	-0.339814	ILMN_1227811	6.87845	6.71134	-0.167103	NA	NA	NA	NA	NA	NA	NA	NA	1430211_at	4.01445	4.30492	0.290469	A_51_P258710	6.04162	6.00014	-0.041484	A_51_P258710	6.11681	6.30603	0.189228	NA	NA	NA	NA	NA	NA	NA
4930426D05Rik	NM_001271580	0.0935252	1430143_at	3.36633	3.31954	-0.0467949	NA	NA	NA	NA	NA	NA	NA	NA	1430143_at	2.88663	2.86812	-0.0185092	ILMN_2548681	6.76941	6.74339	-0.0260226	NA	NA	NA	NA	NA	NA	NA	NA	1430143_at	3.75819	4.02845	0.270252	A_51_P472393	5.94544	5.87727	-0.0681746	A_51_P472393	5.97234	5.89552	-0.0768286	NA	NA	NA	NA	NA	NA	NA
4930426L09Rik	ENSMUST00000028069	-0.244237	1429915_at	2.82154	2.93099	0.109443	NA	NA	NA	NA	NA	NA	NA	NA	1429915_at	3.09743	3.03353	-0.0639042	NA	NA	NA	NA	NA	NA	NA	NA	NA	NA	NA	NA	1429915_at	3.80192	3.52622	-0.275704	A_51_P464892	5.93035	5.92414	-0.00620594	A_51_P464892	6.13333	6.32348	0.190152	NA	NA	NA	NA	NA	NA	NA
4930427A07Rik	NM_134041;uc007pgb.2;uc007pga.2;ENSMUST00000049271	-4.49651	1455818_at;1452337_at	6.10394	4.87643	-1.22751	ILMN_1217337	6.25633	5.891	-0.365333	1452337_at	4.84505	1.92625	-2.91881	1455818_at;1452337_at	5.06453	3.78182	-1.28271	ILMN_1217337	7.18305	6.99838	-0.184669	ILMN_1217337	7.09487	6.53294	-0.561929	ILMN_1217337	5.37453	5.31755	-0.0569818	1455818_at;1452337_at	4.86073	4.66292	-0.19781	A_51_P362857	6.88218	6.1737	-0.708472	A_51_P362857	7.67608	6.63836	-1.03772	ILMN_1217337	7.90026	7.22715	-0.67311	NA	NA	NA
4930428D18Rik	NM_001033799;uc009tqn.1;ENSMUST00000101419;uc012hle.1;ENSMUST00000178974	0.168318	NA	NA	NA	NA	ILMN_2811775	5.95767	5.98933	0.0316667	NA	NA	NA	NA	NA	NA	NA	NA	ILMN_2811775	6.82182	6.85958	0.0377569	ILMN_2811775	5.59395	5.54844	-0.0455147	ILMN_2811775	5.33687	5.31469	-0.0221746	NA	NA	NA	NA	NA	NA	NA	NA	NA	NA	NA	NA	ILMN_2811775	7.1044	7.08046	-0.0239376	NA	NA	NA
4930430A15Rik	ENSMUST00000142636;NM_026248;uc008lnb.2;ENSMUST00000028577	-1.3148	1421521_at	2.94592	3.00405	0.05813	ILMN_2732737	5.68433	5.61267	-0.0716667	1421521_at	3.91333	2.19659	-1.71674	1421521_at	3.30227	3.19283	-0.109441	ILMN_2732737	6.78545	6.70087	-0.0845843	ILMN_2732737	4.9542	5.01792	0.0637256	ILMN_2732737	5.34794	5.33217	-0.0157657	1421521_at	3.4066	3.31935	-0.0872556	A_51_P390310	6.01383	5.96017	-0.0536574	A_51_P390310	6.31758	6.15776	-0.159813	ILMN_2732737	6.95303	6.86707	-0.085964	NA	NA	NA
4930430D24Rik	NM_001034856;uc009szk.1;ENSMUST00000184452;ENSMUST00000089060;ENSMUST00000184977	0.12345	NA	NA	NA	NA	ILMN_3161824	5.85033	5.78367	-0.0666667	NA	NA	NA	NA	NA	NA	NA	NA	ILMN_3161824	6.76147	6.92672	0.165244	ILMN_3161824	5.16189	5.1127	-0.0491875	ILMN_3161824	5.50525	5.48617	-0.0190761	NA	NA	NA	NA	NA	NA	NA	NA	NA	NA	NA	NA	ILMN_3161824	7.01739	7.0716	0.0542116	NA	NA	NA
4930430F08Rik	uc007gxx.2;NM_175128;ENSMUST00000054471;uc007gxy.2	-4.59026	1433978_at;1453468_at	5.62021	4.43506	-1.18514	NA	NA	NA	NA	1453468_at	6.0994	0.472217	-5.62719	1433978_at;1453468_at	6.41147	5.90669	-0.504773	ILMN_1232440	9.52421	9.30576	-0.218449	NA	NA	NA	NA	NA	NA	NA	NA	1433978_at;1453468_at	6.30843	4.54746	-1.76096	A_52_P674418;A_52_P204348;A_51_P454691	8.52426	6.84524	-1.67902	A_52_P674418;A_52_P204348;A_51_P454691	9.36367	8.29945	-1.06422	NA	NA	NA	NA	NA	NA	NA
4930431F12Rik	ENSMUST00000079389	-0.196962	1454029_at	3.06386	3.06889	0.00503083	NA	NA	NA	NA	NA	NA	NA	NA	1454029_at	2.80923	2.93387	0.124641	NA	NA	NA	NA	NA	NA	NA	NA	NA	NA	NA	NA	1454029_at	3.40729	3.5096	0.102315	A_52_P252034	5.97466	5.92469	-0.0499774	A_52_P252034	6.01586	5.89411	-0.121753	NA	NA	NA	NA	NA	NA	NA
4930432E11Rik	uc009gbx.1	0.0830099	NA	NA	NA	NA	NA	NA	NA	NA	NA	NA	NA	NA	NA	NA	NA	NA	ILMN_1260349	6.80536	6.92077	0.115412	NA	NA	NA	NA	NA	NA	NA	NA	NA	NA	NA	NA	A_51_P344626	5.97661	5.93727	-0.0393368	A_51_P344626	6.16619	6.10284	-0.0633499	NA	NA	NA	NA	NA	NA	NA
4930432K09Rik	ENSMUST00000101056;uc008xzb.1;uc008xza.1;NM_001163551;NM_028648;ENSMUST00000002310	-0.0709619	1431447_at	4.92039	5.27966	0.359272	ILMN_2760525	5.79167	5.81733	0.0256667	NA	NA	NA	NA	1431447_at	2.98251	3.63654	0.654032	ILMN_2760525	6.78286	6.82114	0.0382865	ILMN_2760525	5.34696	5.14568	-0.201279	ILMN_2760525	5.2591	5.30194	0.0428475	1431447_at	5.0582	5.62525	0.567049	A_51_P464691	6.05826	5.99498	-0.0632861	A_51_P464691	6.07287	5.87257	-0.200295	ILMN_2760525	7.03068	6.95551	-0.0751685	NA	NA	NA
4930432K21Rik	ENSMUST00000143833;NM_001163752;NM_029045;uc009mmd.2;uc009mmc.2;ENSMUST00000118856;ENSMUST00000093375	-1.19121	1453194_at	4.05004	4.05029	0.000249528	ILMN_2672745	5.928	5.791	-0.137	NA	NA	NA	NA	1453194_at	3.7715	3.73577	-0.0357311	ILMN_2672745	6.98628	6.89005	-0.096231	ILMN_2672745	5.74685	5.42626	-0.320585	ILMN_2672745	5.6539	5.57057	-0.0833314	1453194_at	4.08072	4.2532	0.172474	A_51_P463034;A_52_P567419	6.21115	5.97497	-0.23618	A_51_P463034;A_52_P567419	6.53516	6.14558	-0.389576	ILMN_2672745	7.20302	6.99622	-0.206796	NA	NA	NA
4930432M17Rik	NM_001033814;uc008red.1;ENSMUST00000098646	0.887239	NA	NA	NA	NA	ILMN_3160731	6.00267	6.05167	0.049	NA	NA	NA	NA	NA	NA	NA	NA	ILMN_3160731	6.87163	6.96991	0.0982851	ILMN_3160731	5.36107	5.38198	0.020909	ILMN_3160731	5.62276	5.74276	0.120008	NA	NA	NA	NA	NA	NA	NA	NA	NA	NA	NA	NA	ILMN_3160731	7.12233	7.11919	-0.00313326	NA	NA	NA
4930433I11Rik	ENSMUST00000171664	0.176209	NA	NA	NA	NA	ILMN_2687716;ILMN_2599632	5.77933	5.85367	0.0743333	NA	NA	NA	NA	NA	NA	NA	NA	ILMN_2687716;ILMN_2599632	6.79837	6.85776	0.059385	ILMN_2687716;ILMN_2599632	5.22494	5.243	0.0180597	ILMN_2687716;ILMN_2599632	5.31751	5.29516	-0.0223491	NA	NA	NA	NA	NA	NA	NA	NA	NA	NA	NA	NA	ILMN_2687716;ILMN_2599632	7.04314	6.94742	-0.0957116	NA	NA	NA
4930435E12Rik	NM_029042;uc007zfn.1;ENSMUST00000122078;uc007zfo.1;ENSMUST00000130241	0.653573	1457928_at	3.31213	3.35123	0.0391091	NA	NA	NA	NA	NA	NA	NA	NA	1457928_at	3.13202	3.33122	0.199195	ILMN_1238782	6.6254	6.66698	0.0415778	NA	NA	NA	NA	NA	NA	NA	NA	1457928_at	3.75951	3.83127	0.0717539	A_51_P142738;A_52_P204843	5.8477	5.84089	-0.0068185	A_51_P142738;A_52_P204843	5.81006	5.80785	-0.00220956	NA	NA	NA	NA	NA	NA	NA
4930435H24Rik	ENSMUST00000030975	0.736536	1431628_at	3.92799	3.99258	0.0645907	NA	NA	NA	NA	NA	NA	NA	NA	1431628_at	3.26024	3.47619	0.215942	NA	NA	NA	NA	NA	NA	NA	NA	NA	NA	NA	NA	1431628_at	3.92389	4.3109	0.387008	A_52_P64570	5.94353	5.93402	-0.00950696	A_52_P64570	6.0141	6.06692	0.0528224	NA	NA	NA	NA	NA	NA	NA
4930438A08Rik	ENSMUST00000108834	0.722379	1429960_at	4.3818	4.19682	-0.184987	NA	NA	NA	NA	NA	NA	NA	NA	1429960_at	3.55831	3.85527	0.296959	ILMN_2760095	6.77236	6.81196	0.0396031	NA	NA	NA	NA	NA	NA	NA	NA	1429960_at	4.24812	4.43279	0.184672	A_51_P137018	6.04586	6.17978	0.133917	A_51_P137018	6.30812	6.67861	0.370495	NA	NA	NA	NA	NA	NA	NA
4930442H23Rik	ENSMUST00000056086	-0.100043	1454143_at	3.98764	4.01561	0.027975	NA	NA	NA	NA	NA	NA	NA	NA	1454143_at	3.32613	3.11573	-0.210399	NA	NA	NA	NA	NA	NA	NA	NA	NA	NA	NA	NA	1454143_at	3.78292	4.06483	0.281905	A_52_P15674	6.04205	6.03534	-0.00671506	A_52_P15674	5.93656	5.97682	0.0402608	NA	NA	NA	NA	NA	NA	NA
4930444G20Rik	ENSMUST00000092672;NM_053264;uc011xbi.2	-0.0147032	1430390_x_at	2.97611	3.0204	0.0442827	NA	NA	NA	NA	NA	NA	NA	NA	1430390_x_at	3.27093	3.31332	0.0423907	ILMN_2483969;ILMN_2483965	6.7315	6.78583	0.0543231	NA	NA	NA	NA	NA	NA	NA	NA	1430390_x_at	3.61619	3.83828	0.222089	A_51_P200087	6.27078	5.96717	-0.303608	A_51_P200087	6.35116	6.45622	0.105062	NA	NA	NA	NA	NA	NA	NA
4930444P10Rik	uc029qmy.1;uc029qmz.1;NM_001243238;ENSMUST00000115367;ENSMUST00000145070;ENSMUST00000151004	0.391903	1431450_at	2.82628	3.02416	0.197881	NA	NA	NA	NA	NA	NA	NA	NA	1431450_at	3.01105	2.9518	-0.0592497	ILMN_1231199	6.66808	6.79499	0.126908	NA	NA	NA	NA	NA	NA	NA	NA	1431450_at	3.48228	3.60164	0.119365	A_51_P379783	5.8637	5.93021	0.0665095	A_51_P379783	5.95878	5.85965	-0.0991299	NA	NA	NA	NA	NA	NA	NA
4930447A16Rik	NM_029113;uc029soo.1;ENSMUST00000022897	-0.198463	1431671_at	5.6226	5.22832	-0.394281	NA	NA	NA	NA	NA	NA	NA	NA	1431671_at	3.40508	3.2686	-0.136478	ILMN_2521618	6.75998	6.7689	0.00891772	NA	NA	NA	NA	NA	NA	NA	NA	1431671_at	3.81924	4.1608	0.341559	A_51_P239094	5.8201	5.86347	0.0433762	A_51_P239094	5.85303	5.8295	-0.0235252	NA	NA	NA	NA	NA	NA	NA
4930447C04Rik	uc011ynp.1;NM_029444;uc007nvv.1;ENSMUST00000110489;ENSMUST00000044000;ENSMUST00000143960;ENSMUST00000132901;ENSMUST00000132016;ENSMUST00000131033;uc007nvw.1;ENSMUST00000136075;uc007nvx.1;ENSMUST00000130635;ENSMUST00000132067	0.893894	1446260_at;1431393_at;1431896_at	2.73645	2.82373	0.087273	ILMN_1248719	5.777	5.75467	-0.0223333	NA	NA	NA	NA	1446260_at;1431393_at;1431896_at	3.19038	3.07305	-0.117332	ILMN_1248719;ILMN_1235551;ILMN_2548405	6.8807	6.9209	0.0401997	ILMN_1248719	5.40599	5.38198	-0.0240169	ILMN_1248719	5.44209	5.4993	0.05721	1446260_at;1431393_at;1431896_at	3.36312	3.34118	-0.0219459	A_52_P420369;A_52_P278630;A_52_P523399;A_52_P62127	5.88187	5.87623	-0.00563318	A_52_P420369;A_52_P278630;A_52_P523399;A_52_P62127	5.85785	5.88172	0.0238705	ILMN_1248719	7.01691	7.01532	-0.00159012	NA	NA	NA
4930447F04Rik	ENSMUST00000033525	-0.156154	1432516_at	2.47581	2.50252	0.0267075	NA	NA	NA	NA	NA	NA	NA	NA	1432516_at	2.74223	2.94705	0.204828	ILMN_1223012	6.73022	6.66692	-0.0633026	NA	NA	NA	NA	NA	NA	NA	NA	1432516_at	3.28668	3.21811	-0.0685741	A_52_P439545	5.93022	5.98023	0.0500117	A_52_P439545	5.9389	5.84629	-0.0926014	NA	NA	NA	NA	NA	NA	NA
4930449A18Rik	uc008piw.1;ENSMUST00000094228	-0.118794	1431872_at	3.31829	3.30028	-0.0180174	NA	NA	NA	NA	NA	NA	NA	NA	1431872_at	3.22678	3.14717	-0.0796071	NA	NA	NA	NA	NA	NA	NA	NA	NA	NA	NA	NA	1431872_at	3.68958	3.73747	0.0478866	A_51_P170844	5.79702	5.79184	-0.00518007	A_51_P170844	5.73502	5.77185	0.0368356	NA	NA	NA	NA	NA	NA	NA
4930449E01Rik	uc007uxt.2	0.415606	1432544_at	4.2039	4.25922	0.0553139	NA	NA	NA	NA	NA	NA	NA	NA	1432544_at	2.92079	3.05426	0.133466	ILMN_2662970	6.73316	6.70188	-0.0312743	NA	NA	NA	NA	NA	NA	NA	NA	1432544_at	4.20929	4.42768	0.218385	A_51_P311362	6.65519	6.8744	0.219211	A_51_P311362	7.21917	7.47973	0.260565	NA	NA	NA	NA	NA	NA	NA
4930451C15Rik	NM_029053;NM_001145435;uc007ylf.2;uc007yle.2;ENSMUST00000023442;ENSMUST00000100123;ENSMUST00000138839;ENSMUST00000065125	-0.0843263	1430714_at	3.22489	2.91784	-0.307044	ILMN_3006143	6.283	6.10567	-0.177333	NA	NA	NA	NA	1430714_at	4.37761	4.65846	0.28085	ILMN_3006143;ILMN_1238803	6.91278	6.84147	-0.0713046	ILMN_3006143	5.69488	5.76553	0.0706546	ILMN_3006143	5.38439	5.48671	0.102322	1430714_at	3.54924	3.71386	0.164625	A_51_P470519;A_52_P347764	5.95292	5.9499	-0.00301318	A_51_P470519;A_52_P347764	5.92259	5.92825	0.00566666	ILMN_3006143	7.15349	7.16101	0.00752381	NA	NA	NA
4930451G09Rik	NM_001271586;ENSMUST00000090457	-0.119092	1453594_at;1441173_at	3.19956	3.30363	0.104067	NA	NA	NA	NA	NA	NA	NA	NA	1453594_at;1441173_at	3.05232	3.16302	0.110703	ILMN_2757459	7.09897	7.16191	0.062946	NA	NA	NA	NA	NA	NA	NA	NA	1453594_at;1441173_at	3.69528	3.83977	0.144486	A_52_P440159	6.89209	6.83533	-0.0567591	A_52_P440159	6.43162	6.22587	-0.205746	NA	NA	NA	NA	NA	NA	NA
4930451I11Rik	NM_183131;uc009jta.1;ENSMUST00000061695	-0.0731416	1441086_at	4.12834	4.18105	0.0527057	ILMN_2682763	6.047	6.111	0.064	NA	NA	NA	NA	1441086_at	3.82728	3.65855	-0.168728	ILMN_2682763	7.00991	6.97805	-0.0318618	ILMN_2682763	5.83289	5.62936	-0.203533	ILMN_2682763	5.58496	5.66365	0.0786934	1441086_at	4.11043	4.33673	0.226297	A_52_P412574	5.89359	6.38149	0.487898	A_52_P412574	6.22061	6.20289	-0.0177178	ILMN_2682763	7.08114	7.09275	0.0116139	NA	NA	NA
4930452B06Rik	uc007sfe.2;NM_028934;ENSMUST00000102996;uc007sff.2	-0.172394	1438228_at;1430789_at;1431854_a_at	3.52125	3.58689	0.0656364	ILMN_2752300	5.76733	5.939	0.171667	NA	NA	NA	NA	1438228_at;1430789_at;1431854_a_at	3.10347	3.28642	0.182952	ILMN_2752300	6.91937	6.74456	-0.174806	ILMN_2752300	5.49825	5.34341	-0.154843	ILMN_2752300	5.40551	5.41953	0.0140283	1438228_at;1430789_at;1431854_a_at	3.74925	3.89108	0.141837	A_52_P313523;A_52_P391805;A_51_P295896	6.81688	6.77465	-0.0422265	A_52_P313523;A_52_P391805;A_51_P295896	6.78109	6.97461	0.193523	ILMN_2752300	6.97052	6.97028	-0.000237352	NA	NA	NA
4930453H23Rik	NM_001252013;uc029xip.1	0.233788	1431955_at	3.00723	2.98733	-0.0199	NA	NA	NA	NA	NA	NA	NA	NA	1431955_at	2.82024	3.03729	0.217049	NA	NA	NA	NA	NA	NA	NA	NA	NA	NA	NA	NA	1431955_at	3.55949	3.76574	0.206255	NA	NA	NA	NA	NA	NA	NA	NA	NA	NA	NA	NA	NA	NA	NA
4930453N24Rik	ENSMUST00000162732;ENSMUST00000076991;uc007zqb.1;uc007zqc.1;NM_026273	6.70786	1449718_s_at;1423977_at;1423976_at;1438553_x_at	4.95736	6.40279	1.44544	ILMN_2888766	10.32	11.5897	1.26967	1449718_s_at;1423977_at;1423976_at	6.32561	7.16166	0.836051	1449718_s_at;1423977_at;1423976_at;1438553_x_at	6.32137	7.33884	1.01747	ILMN_1221548;ILMN_2888766	9.00808	9.03765	0.0295692	ILMN_2888766	10.3555	11.325	0.969507	ILMN_2888766	8.10366	8.97623	0.872576	1449718_s_at;1423977_at;1423976_at;1438553_x_at	5.59761	5.71871	0.121095	A_52_P351311;A_51_P311621	8.85489	11.1215	2.26657	A_52_P351311;A_51_P311621	9.09424	10.9829	1.8887	ILMN_2888766	10.2583	10.7222	0.463886	94861_at	7.05931	7.10812
4930455H04Rik	ENSMUST00000117592	-0.22252	1432123_at	3.61641	3.43203	-0.184377	NA	NA	NA	NA	NA	NA	NA	NA	1432123_at	3.0016	2.85103	-0.15057	NA	NA	NA	NA	NA	NA	NA	NA	NA	NA	NA	NA	1432123_at	3.74601	3.9449	0.198889	NA	NA	NA	NA	NA	NA	NA	NA	NA	NA	NA	NA	NA	NA	NA
4930468A15Rik	uc012hlf.1;NM_001201395;ENSMUST00000114054	0.646891	1431639_at	3.32656	3.33577	0.00921324	NA	NA	NA	NA	NA	NA	NA	NA	1431639_at	3.06952	3.11442	0.0449	ILMN_2700954	6.78884	6.86565	0.0768085	NA	NA	NA	NA	NA	NA	NA	NA	1431639_at	3.60667	3.66892	0.0622523	A_51_P516198	5.99979	5.97575	-0.024041	A_51_P516198	6.04033	6.12313	0.082799	NA	NA	NA	NA	NA	NA	NA
4930469G21Rik	uc011wup.1;NM_001195189	-0.265398	1431735_at	3.37437	3.43768	0.0633076	NA	NA	NA	NA	NA	NA	NA	NA	1431735_at	3.12133	2.97683	-0.144508	NA	NA	NA	NA	NA	NA	NA	NA	NA	NA	NA	NA	1431735_at	4.10176	4.24334	0.141582	A_52_P582339;A_51_P270874	6.085	5.99429	-0.0907153	A_52_P582339;A_51_P270874	6.0512	5.97834	-0.0728641	NA	NA	NA	NA	NA	NA	NA
4930470P17Rik	ENSMUST00000062355	0.180597	1450302_at	4.2217	4.31237	0.090667	ILMN_2758904	5.80233	5.77233	-0.03	1450302_at	4.95306	5.55716	0.6041	1450302_at	3.15073	3.20133	0.0506041	ILMN_2758904	6.94534	6.87578	-0.0695584	ILMN_2758904	5.22882	5.30012	0.071305	ILMN_2758904	5.5561	5.55454	-0.00156585	1450302_at	4.1574	4.25747	0.100069	A_52_P322029	6.45357	6.18692	-0.266643	A_52_P322029	6.01381	5.99472	-0.0190905	ILMN_2758904	7.11294	7.02194	-0.0910009	NA	NA	NA
4930474N05Rik	ENSMUST00000177985;uc007tbl.1;NM_175008;ENSMUST00000186722	1.11835	1441335_at	3.11298	3.28646	0.173486	ILMN_1219913	6.00367	5.998	-0.00566667	NA	NA	NA	NA	1441335_at	3.22352	3.29881	0.0752934	NA	NA	NA	NA	ILMN_1219913	5.50144	5.53294	0.0315011	ILMN_1219913	5.48342	5.69045	0.207028	1441335_at	3.63817	3.8804	0.242235	A_51_P132491	5.9235	5.86234	-0.0611561	A_51_P132491	5.91916	6.04102	0.121863	ILMN_1219913	7.10257	7.12681	0.0242373	NA	NA	NA
4930480E11Rik	uc009tqw.2;NM_001177966;ENSMUST00000035626	0.458625	1454100_at	3.00038	2.98484	-0.0155346	NA	NA	NA	NA	NA	NA	NA	NA	1454100_at	2.86093	2.85015	-0.0107794	ILMN_2721584;ILMN_1258502	6.61614	6.65373	0.0375927	NA	NA	NA	NA	NA	NA	NA	NA	1454100_at	3.56286	3.76043	0.197568	A_51_P364550	5.8604	5.92047	0.0600748	A_51_P364550	5.79005	5.81196	0.0219189	NA	NA	NA	NA	NA	NA	NA
4930481A15Rik	ENSMUST00000174415;ENSMUST00000174754;ENSMUST00000174412;ENSMUST00000153017;ENSMUST00000128542	-0.380702	1436146_at	3.51861	3.55237	0.0337669	NA	NA	NA	NA	NA	NA	NA	NA	1436146_at	3.2722	3.48103	0.208825	ILMN_1248737	7.35151	7.0614	-0.290116	NA	NA	NA	NA	NA	NA	NA	NA	1436146_at	3.75277	3.78546	0.0326894	A_52_P253317	11.0863	10.7589	-0.327318	A_52_P253317	9.98119	9.76257	-0.218621	NA	NA	NA	NA	NA	NA	NA
4930485B16Rik	ENSMUST00000168110;ENSMUST00000067705;uc007guh.1;ENSMUST00000165090;ENSMUST00000020200;ENSMUST00000168617;uc007gui.1;ENSMUST00000168080;uc007guj.1;ENSMUST00000171781	0.0116218	1444517_at;1440502_at	3.00889	3.31698	0.308089	NA	NA	NA	NA	NA	NA	NA	NA	1444517_at;1440502_at	3.03694	3.08981	0.0528694	ILMN_1212623;ILMN_2533911;ILMN_2626659;ILMN_1215423	6.79936	6.75698	-0.0423782	NA	NA	NA	NA	NA	NA	NA	NA	1444517_at;1440502_at	3.75547	3.83546	0.0799926	A_52_P24980;A_51_P311459;A_52_P401877	6.08518	5.90831	-0.176868	A_52_P24980;A_51_P311459;A_52_P401877	5.90826	5.87779	-0.0304696	NA	NA	NA	NA	NA	NA	NA
4930486L24Rik	NM_178098;uc007qvs.1;ENSMUST00000091569	2.29144	1430051_at	4.70164	4.78967	0.0880256	ILMN_2698334	6.02267	6.14167	0.119	NA	NA	NA	NA	1430051_at	3.68154	3.93978	0.258236	ILMN_2698334	6.83981	6.88792	0.0481061	ILMN_2698334	6.19574	6.50621	0.310467	ILMN_2698334	5.3533	5.43628	0.0829799	1430051_at	5.99394	5.61227	-0.381677	A_52_P218440;A_51_P276479	7.34854	8.77158	1.42304	A_52_P218440;A_51_P276479	8.55851	9.38574	0.827231	ILMN_2698334	7.52005	7.63795	0.117896	NA	NA	NA
4930500M09Rik	ENSMUST00000159201	1.17379	1454260_at	3.55993	3.64777	0.0878424	NA	NA	NA	NA	1454260_at	5.84166	5.03671	-0.804949	1454260_at	3.38302	3.99459	0.611571	ILMN_2548965	6.68508	6.80179	0.116712	NA	NA	NA	NA	NA	NA	NA	NA	1454260_at	3.93649	4.2031	0.266608	A_52_P681625	5.97029	6.03819	0.0678978	A_52_P681625	5.93219	6.02616	0.0939667	NA	NA	NA	NA	NA	NA	NA
4930502E18Rik	ENSMUST00000069209;NM_029142;uc009tfi.1	0.55772	1429934_at	3.29675	3.4218	0.125047	ILMN_2858477	5.90733	5.95633	0.049	NA	NA	NA	NA	1429934_at	3.32298	3.119	-0.203982	ILMN_1222772;ILMN_2858477	6.76551	6.76333	-0.0021762	ILMN_2858477	5.34341	5.37156	0.028151	ILMN_2858477	5.36023	5.44248	0.0822531	1429934_at	3.93662	3.93754	0.000920307	A_51_P227845	6.25889	6.38774	0.128852	A_51_P227845	6.49317	6.94494	0.451774	ILMN_2858477	7.00666	7.02066	0.0139999	NA	NA	NA
4930503B20Rik	ENSMUST00000049703;ENSMUST00000125965;ENSMUST00000124931;ENSMUST00000147113;ENSMUST00000126930;uc008rrr.1;NM_029144;ENSMUST00000149825;ENSMUST00000144837	0.860645	1431185_at;1431184_a_at;1453903_at	3.15977	3.34787	0.188099	ILMN_2993567	6.04667	5.86133	-0.185333	NA	NA	NA	NA	1431185_at;1431184_a_at;1453903_at	3.12159	3.31232	0.190735	ILMN_2993567;ILMN_2528953;ILMN_2500943	6.8162	6.83976	0.0235614	ILMN_2993567	5.51096	5.43296	-0.0780025	ILMN_2993567	5.15987	5.28112	0.121251	1431185_at;1431184_a_at;1453903_at	3.60638	3.85042	0.244042	A_52_P80702	5.9187	6.32533	0.406629	A_52_P80702	6.19642	6.66464	0.468219	ILMN_2993567	7.05402	7.05409	6.80649e-05	NA	NA	NA
4930503E14Rik	NM_029131;uc007tdj.2;ENSMUST00000100688	0.265279	1453526_at	2.78968	2.94712	0.157441	ILMN_2712936	5.742	5.731	-0.011	NA	NA	NA	NA	1453526_at	3.24534	3.40508	0.159744	ILMN_2712936	6.72879	6.81838	0.0895945	ILMN_2712936	5.20163	5.20555	0.00391505	ILMN_2712936	5.47345	5.42118	-0.0522707	1453526_at	3.30944	3.27824	-0.0312072	A_51_P285856	5.9124	5.91837	0.00596643	A_51_P285856	5.84245	5.89983	0.0573798	ILMN_2712936	7.08111	6.9219	-0.159203	NA	NA	NA
4930503L19Rik	uc008fod.1;NM_172967;uc029tpi.1;uc029tpm.1;uc029tpg.1;uc029tph.1;uc029tpk.1;uc029tpc.1;uc029tpb.1;ENSMUST00000067556;uc008fof.1	0.281754	1454702_at;1454701_at	6.87511	6.99852	0.123402	ILMN_1231151	6.434	6.31333	-0.120667	NA	NA	NA	NA	1454702_at;1454701_at	6.36314	6.72117	0.358026	ILMN_1231151	7.09384	7.17151	0.0776764	ILMN_1231151	6.86542	6.86047	-0.00495772	ILMN_1231151	5.50963	5.54767	0.0380335	1454702_at;1454701_at	6.47215	6.39779	-0.0743587	A_52_P100185;A_52_P515907;A_52_P165622	7.77452	8.55994	0.785418	A_52_P100185;A_52_P515907;A_52_P165622	9.19372	9.81858	0.624863	ILMN_1231151	7.1948	7.11624	-0.0785585	NA	NA	NA
4930504O13Rik	NM_207527;uc007jbn.2;ENSMUST00000064614	0.929346	1440460_at	3.56481	3.87473	0.309921	ILMN_2694606	5.693	5.70733	0.0143333	NA	NA	NA	NA	1440460_at	4.03486	4.28966	0.254807	ILMN_2694606	6.78638	6.79951	0.0131288	ILMN_2694606	5.31107	5.26679	-0.0442806	ILMN_2694606	5.32336	5.3273	0.00394426	1440460_at	3.84539	4.23215	0.386766	A_52_P121753	5.96051	5.96767	0.00715627	A_52_P121753	5.95534	5.89272	-0.0626258	ILMN_2694606	6.91963	6.87295	-0.046684	NA	NA	NA
4930505A04Rik	NM_001100394;uc007ihv.1;ENSMUST00000041763;ENSMUST00000152718	-0.108071	1432404_at	3.42203	3.30975	-0.112282	NA	NA	NA	NA	NA	NA	NA	NA	1432404_at	3.14602	2.97356	-0.172454	NA	NA	NA	NA	NA	NA	NA	NA	NA	NA	NA	NA	1432404_at	3.73062	3.81103	0.0804162	A_51_P409637	6.03036	6.14109	0.110728	A_51_P409637	6.19601	6.11902	-0.0769924	NA	NA	NA	NA	NA	NA	NA
4930506M07Rik	uc008ibe.1;uc008ibd.1;NM_001114312;NM_175172;uc008ibc.1;ENSMUST00000047511;ENSMUST00000163821;uc008ibf.1	-3.67853	1429055_at	9.01064	8.60452	-0.406119	ILMN_2944657	8.32233	7.87033	-0.452	NA	NA	NA	NA	1429055_at	10.4686	9.92417	-0.54439	ILMN_2944657;ILMN_1225868;ILMN_1226429;ILMN_2442466	7.67329	7.57375	-0.0995397	ILMN_2944657	7.25077	7.35843	0.107659	ILMN_2944657	5.5889	5.16883	-0.420063	1429055_at	10.477	9.64136	-0.835686	A_51_P200561;A_52_P144946	12.0502	10.9117	-1.13853	A_51_P200561;A_52_P144946	12.7917	12.4006	-0.391148	ILMN_2944657	8.45713	7.79429	-0.662841	NA	NA	NA
4930507D05Rik	ENSMUST00000181110	0.937387	1427360_at;1432622_a_at	3.45223	3.54597	0.0937462	NA	NA	NA	NA	1427360_at;1432622_a_at	5.36829	4.91442	-0.453866	1427360_at;1432622_a_at	2.96234	3.14102	0.178677	ILMN_2464726	6.69589	6.69305	-0.00283341	NA	NA	NA	NA	NA	NA	NA	NA	1427360_at;1432622_a_at	3.76993	4.18455	0.414627	A_52_P97186	5.91156	5.88291	-0.0286514	A_52_P97186	5.84386	5.90625	0.0623846	NA	NA	NA	NA	NA	NA	NA
4930512M02Rik	uc007iah.1;ENSMUST00000081896;ENSMUST00000149910;uc007iai.1	1.47148	1432510_at	3.18834	3.03244	-0.155902	NA	NA	NA	NA	NA	NA	NA	NA	1432510_at	3.73303	4.65123	0.918208	ILMN_2627862	6.70691	6.58973	-0.117179	NA	NA	NA	NA	NA	NA	NA	NA	1432510_at	3.62511	3.76826	0.143157	A_51_P407746	5.8476	7.01105	1.16345	A_51_P407746	5.77303	6.83668	1.06365	NA	NA	NA	NA	NA	NA	NA
4930513O06Rik	NM_029174;uc029xnc.1;ENSMUST00000033625	-0.67166	1431503_at	2.95345	2.72361	-0.229837	NA	NA	NA	NA	NA	NA	NA	NA	1431503_at	2.98147	2.88476	-0.0967074	ILMN_1214144	6.75408	6.6332	-0.120877	NA	NA	NA	NA	NA	NA	NA	NA	1431503_at	3.31433	3.48062	0.166286	A_51_P383340;A_51_P383347	6.10001	6.11548	0.0154767	A_51_P383340;A_51_P383347	6.58558	6.3816	-0.203987	NA	NA	NA	NA	NA	NA	NA
4930515G01Rik	ENSMUST00000112185;uc008yzz.1;uc008zab.1;uc008zaa.1;NM_001077359;NM_001077360;NM_019834;ENSMUST00000178440;ENSMUST00000146044;ENSMUST00000112183;ENSMUST00000043283;ENSMUST00000086564;ENSMUST00000155908;ENSMUST00000135793;ENSMUST00000130925;uc008zac.1;ENSMUST00000153756;ENSMUST00000131993;ENSMUST00000131016;ENSMUST00000131582;ENSMUST00000144191;uc008zad.1;ENSMUST00000133096;uc008zae.2	-3.25808	1438869_at;1423391_at;1435925_at;1432160_at	6.13531	5.58882	-0.546496	ILMN_2728477;ILMN_1251129;ILMN_2749719;ILMN_3136809	7.20233	7.10842	-0.0939167	1423391_at;1432160_at	6.31178	5.92795	-0.383836	1438869_at;1423391_at;1435925_at;1432160_at	7.4627	7.01241	-0.450291	ILMN_2728477;ILMN_1251129;ILMN_2749719;ILMN_3136809	8.07126	7.82547	-0.245789	ILMN_2728477;ILMN_1251129;ILMN_2749719;ILMN_3136809	7.1186	6.77788	-0.340712	ILMN_2728477;ILMN_1251129;ILMN_2749719;ILMN_3136809	5.63897	5.57195	-0.0670215	1438869_at;1423391_at;1435925_at;1432160_at	7.51195	6.90119	-0.610756	A_52_P668268;A_52_P467588;A_52_P614487;A_52_P67270;A_52_P106251	7.73645	7.43922	-0.297226	A_52_P668268;A_52_P467588;A_52_P614487;A_52_P67270;A_52_P106251	8.65213	7.75564	-0.896487	ILMN_2728477;ILMN_1251129;ILMN_2749719;ILMN_3136809	7.75842	7.34765	-0.410774	NA	NA	NA
4930518I15Rik	uc008nnz.1;ENSMUST00000099141	2.32029	1430366_at;1429423_at;1431272_at	3.66506	4.32934	0.664279	NA	NA	NA	NA	NA	NA	NA	NA	1430366_at;1429423_at;1431272_at	5.03646	5.404	0.367541	ILMN_2495051;ILMN_2498143	7.5543	7.68039	0.126092	NA	NA	NA	NA	NA	NA	NA	NA	1430366_at;1429423_at;1431272_at	5.52702	5.19108	-0.335938	A_51_P436813	6.31527	6.83472	0.519455	A_51_P436813	6.46442	6.96461	0.500194	NA	NA	NA	NA	NA	NA	NA
4930519F16Rik	uc009tzh.1;NM_008671;uc009tzi.2;ENSMUST00000121720;NM_029170;uc009tzj.1	-0.0283198	1418046_at;1432276_at	3.3196	3.54626	0.226659	ILMN_2812960;ILMN_2689955	5.85117	5.7875	-0.0636667	1418046_at	4.57987	4.5623	-0.0175767	1418046_at;1432276_at	3.33811	3.14262	-0.195485	ILMN_2812960;ILMN_2689955;ILMN_1255197	6.77833	6.68482	-0.0935077	ILMN_2812960;ILMN_2689955	5.31096	5.40146	0.0904983	ILMN_2812960;ILMN_2689955	5.25324	5.2453	-0.0079406	1418046_at;1432276_at	4.02261	3.81269	-0.209913	A_51_P366207;A_51_P233532	6.09159	6.08849	-0.00310075	A_51_P366207;A_51_P233532	7.62999	7.49575	-0.134239	ILMN_2812960;ILMN_2689955	7.04632	6.96803	-0.0782852	102819_at	4.41878	4.61858
4930519G04Rik	ENSMUST00000031547;NM_026263;uc008zcs.1;ENSMUST00000112153;ENSMUST00000142582;ENSMUST00000134389;uc008zct.1	0.248873	1453408_s_at;1431366_at;1430120_at	3.03976	3.01792	-0.0218382	ILMN_2658753	5.81267	5.81833	0.00566667	NA	NA	NA	NA	1453408_s_at;1431366_at;1430120_at	3.01768	3.20133	0.183656	ILMN_1253266;ILMN_2658753	6.88174	6.86394	-0.0177905	ILMN_2658753	5.37504	5.36107	-0.0139729	ILMN_2658753	5.61754	5.56685	-0.0506897	1453408_s_at;1431366_at;1430120_at	3.51191	3.64249	0.130576	A_52_P483001;A_52_P483008;A_51_P401585	5.85787	5.83328	-0.0245866	A_52_P483001;A_52_P483008;A_51_P401585	5.9079	5.90316	-0.00473354	ILMN_2658753	7.05489	7.03066	-0.0242313	NA	NA	NA
4930519P11Rik	ENSMUST00000181369	0.474585	1453379_at	3.6213	3.68222	0.0609269	NA	NA	NA	NA	NA	NA	NA	NA	1453379_at	3.11827	3.58054	0.462264	NA	NA	NA	NA	NA	NA	NA	NA	NA	NA	NA	NA	1453379_at	3.77711	3.87444	0.0973322	NA	NA	NA	NA	NA	NA	NA	NA	NA	NA	NA	NA	NA	NA	NA
4930522H14Rik	uc008ucp.2;NM_026291;uc008uco.2;NM_001199090;ENSMUST00000102725;ENSMUST00000082306	-0.563508	1431104_at	3.42363	3.50034	0.0767084	ILMN_2720901	5.994	6.01533	0.0213333	NA	NA	NA	NA	1431104_at	3.25415	2.97155	-0.282607	ILMN_2720901	6.91829	6.84661	-0.0716788	ILMN_2720901	5.25927	5.20555	-0.0537236	ILMN_2720901	5.41567	5.35154	-0.064133	1431104_at	3.80778	3.88892	0.0811405	A_51_P135607	5.99155	6.06964	0.0780884	A_51_P135607	6.22305	6.16869	-0.054364	ILMN_2720901	7.18578	7.03904	-0.146735	NA	NA	NA
4930522L14Rik	ENSMUST00000100937	-1.13012	NA	NA	NA	NA	NA	NA	NA	NA	NA	NA	NA	NA	NA	NA	NA	NA	ILMN_1239588	8.11026	7.74568	-0.364577	NA	NA	NA	NA	NA	NA	NA	NA	NA	NA	NA	NA	NA	NA	NA	NA	NA	NA	NA	NA	NA	NA	NA	NA	NA	NA	NA
4930523C07Rik	uc007dec.2;NM_001162896;ENSMUST00000168250;ENSMUST00000163892;ENSMUST00000060298;ENSMUST00000165923;ENSMUST00000097513	0.524276	1438061_at;1430759_at;1437900_at	4.07108	4.18379	0.112718	NA	NA	NA	NA	NA	NA	NA	NA	1438061_at;1430759_at;1437900_at	3.9176	4.4013	0.483701	ILMN_1253602;ILMN_2553280	7.21919	6.99241	-0.226777	NA	NA	NA	NA	NA	NA	NA	NA	1438061_at;1430759_at;1437900_at	4.41795	4.47535	0.0574002	A_52_P153147;A_52_P644479;A_52_P13783	6.73915	7.22871	0.489564	A_52_P153147;A_52_P644479;A_52_P13783	7.77954	8.33192	0.552382	NA	NA	NA	NA	NA	NA	NA
4930524B15Rik	ENSMUST00000102829;NM_026262;uc007iiu.1	0.57133	1421576_at	3.52938	3.72747	0.198087	ILMN_2695208;ILMN_2885470	5.92083	5.91683	-0.004	1421576_at	5.20863	5.92622	0.717591	1421576_at	3.50823	3.56041	0.0521754	ILMN_2695208;ILMN_2885470	6.85703	6.79705	-0.0599794	ILMN_2695208;ILMN_2885470	5.37583	5.31476	-0.0610749	ILMN_2695208;ILMN_2885470	5.42756	5.37899	-0.048575	1421576_at	3.9824	4.34729	0.364899	A_51_P519460	6.0311	5.9275	-0.103596	A_51_P519460	6.12412	6.32373	0.199611	ILMN_2695208;ILMN_2885470	7.07546	7.02775	-0.0477197	NA	NA	NA
4930524J08Rik	ENSMUST00000046721	0.0727584	1430347_at	6.09531	6.18798	0.0926639	NA	NA	NA	NA	NA	NA	NA	NA	1430347_at	3.00084	3.40247	0.401624	ILMN_2425557	7.32264	7.43683	0.114193	NA	NA	NA	NA	NA	NA	NA	NA	1430347_at	6.50363	6.73359	0.229955	A_51_P415247	8.11071	7.72689	-0.383819	A_51_P415247	8.51118	7.9178	-0.593377	NA	NA	NA	NA	NA	NA	NA
4930524N10Rik	NM_001256259;uc029xnv.1;uc029xnw.1;ENSMUST00000082357	-0.687247	1432433_at	3.20553	3.09993	-0.105599	NA	NA	NA	NA	NA	NA	NA	NA	1432433_at	2.90213	2.95781	0.0556803	ILMN_1249012	6.7857	6.68165	-0.104051	NA	NA	NA	NA	NA	NA	NA	NA	1432433_at	3.63683	3.79957	0.162745	A_51_P433908	5.95982	5.93972	-0.0200944	A_51_P433908	6.19514	6.20284	0.00769982	NA	NA	NA	NA	NA	NA	NA
4930525M21Rik	ENSMUST00000089286;NM_001243943;uc029xjm.1;ENSMUST00000184432	0.463299	NA	NA	NA	NA	NA	NA	NA	NA	NA	NA	NA	NA	NA	NA	NA	NA	NA	NA	NA	NA	NA	NA	NA	NA	NA	NA	NA	NA	NA	NA	NA	NA	A_52_P275259	6.01983	6.13493	0.115097	A_52_P275259	6.26507	6.34252	0.0774502	NA	NA	NA	NA	NA	NA	NA
4930526D03Rik	ENSMUST00000052416;NM_199023;uc008onh.1;ENSMUST00000132409	0.327908	1457091_at	3.6403	3.55159	-0.0887112	ILMN_2858266	5.79133	5.74867	-0.0426667	NA	NA	NA	NA	1457091_at	2.85466	2.94919	0.0945329	ILMN_2858266;ILMN_1222484	6.77879	6.73497	-0.0438192	ILMN_2858266	5.24413	5.16189	-0.0822383	ILMN_2858266	5.57767	5.54362	-0.0340561	1457091_at	3.77319	3.91547	0.142274	A_51_P207380	6.48362	6.65402	0.170397	A_51_P207380	7.03015	7.38341	0.353261	ILMN_2858266	7.01569	6.96814	-0.0475497	NA	NA	NA
4930529C04Rik	uc012ctd.1	-0.222921	NA	NA	NA	NA	NA	NA	NA	NA	NA	NA	NA	NA	NA	NA	NA	NA	NA	NA	NA	NA	NA	NA	NA	NA	NA	NA	NA	NA	NA	NA	NA	NA	A_51_P199832	6.51088	6.62571	0.114829	A_51_P199832	6.49939	6.09588	-0.403506	NA	NA	NA	NA	NA	NA	NA
4930529M08Rik	uc008msf.1;uc008mse.1;uc012cfj.1;uc008msd.1;NM_175280;uc008msc.1;ENSMUST00000116398;ENSMUST00000126415;ENSMUST00000152515;ENSMUST00000138774;ENSMUST00000130168;ENSMUST00000133433;ENSMUST00000118002;ENSMUST00000155214;ENSMUST00000150771;ENSMUST00000125223;uc008msg.1;ENSMUST00000144066;ENSMUST00000143896;ENSMUST00000146891	1.31121	1453665_at;1440783_at;1452480_at	3.4885	3.59035	0.101854	ILMN_2842210	5.92167	5.894	-0.0276667	1452480_at	2.66689	3.2287	0.561807	1453665_at;1440783_at;1452480_at	3.04233	3.31693	0.274605	ILMN_2842210;ILMN_2505634;ILMN_1241009;ILMN_2552055;ILMN_1238366	6.7574	6.74624	-0.0111534	ILMN_2842210	5.36457	5.42962	0.0650435	ILMN_2842210	5.43347	5.45382	0.0203515	1453665_at;1440783_at;1452480_at	3.62788	3.94434	0.316468	A_52_P69228;A_52_P87826;A_51_P127176;A_52_P224844;A_51_P273576	5.91789	5.92201	0.00412352	A_52_P69228;A_52_P87826;A_51_P127176;A_52_P224844;A_51_P273576	5.86464	5.93423	0.0695931	ILMN_2842210	7.08149	7.01292	-0.0685722	NA	NA	NA
4930533K18Rik	ENSMUST00000058942	0.857484	1432172_at;1432148_at	3.77066	3.91886	0.148198	NA	NA	NA	NA	NA	NA	NA	NA	1432172_at;1432148_at	2.81987	3.05033	0.230457	ILMN_1233101	6.91073	6.90971	-0.00102058	NA	NA	NA	NA	NA	NA	NA	NA	1432172_at;1432148_at	3.66549	3.75873	0.0932472	A_51_P149267	5.88382	5.94187	0.0580538	A_51_P149267	5.89429	6.06384	0.169549	NA	NA	NA	NA	NA	NA	NA
4930535I16Rik	ENSMUST00000181410	-1.0594	1430608_at	4.65597	4.21879	-0.437174	NA	NA	NA	NA	NA	NA	NA	NA	1430608_at	3.49923	3.30212	-0.197111	NA	NA	NA	NA	NA	NA	NA	NA	NA	NA	NA	NA	1430608_at	4.696	4.01596	-0.680035	NA	NA	NA	NA	NA	NA	NA	NA	NA	NA	NA	NA	NA	NA	NA
4930539E08Rik	NM_172450;uc008bru.1;ENSMUST00000062357	1.90937	1437918_at	5.83911	5.81251	-0.026596	ILMN_1238069	5.97633	6.217	0.240667	NA	NA	NA	NA	1437918_at	4.28994	5.57502	1.28508	ILMN_1238069	6.78766	6.91611	0.128455	ILMN_1238069	5.31832	5.72247	0.404149	ILMN_1238069	5.4019	5.4243	0.0223995	1437918_at	5.22187	5.29462	0.0727545	A_51_P179480	5.94545	6.15276	0.207305	A_51_P179480	6.47465	7.0612	0.586548	ILMN_1238069	7.03003	6.97027	-0.059756	NA	NA	NA
4930544D05Rik	ENSMUST00000180052;uc011xxw.1;NM_001145537;ENSMUST00000125387;ENSMUST00000135865;ENSMUST00000144960	0.928562	NA	NA	NA	NA	NA	NA	NA	NA	NA	NA	NA	NA	NA	NA	NA	NA	ILMN_2742451	6.80196	6.98506	0.183104	NA	NA	NA	NA	NA	NA	NA	NA	NA	NA	NA	NA	NA	NA	NA	NA	NA	NA	NA	NA	NA	NA	NA	NA	NA	NA	NA
4930544G11Rik	NM_001161773;uc009cem.2;ENSMUST00000043382	0.736708	1449035_at	3.40391	3.34817	-0.0557491	ILMN_1233275	6.07233	6.18833	0.116	1449035_at	4.82622	3.49964	-1.32658	1449035_at	2.92128	3.22786	0.306586	ILMN_1233275	7.03163	7.21938	0.187754	ILMN_1233275	6	6.28725	0.287251	ILMN_1233275	5.53696	5.5705	0.0335407	1449035_at	3.60852	3.76925	0.160733	A_51_P285347	7.87924	8.344	0.46476	A_51_P285347	8.11844	8.45618	0.337734	ILMN_1233275	7.27557	7.20251	-0.0730643	NA	NA	NA
4930544L04Rik	ENSMUST00000097982	-0.121073	1430910_at	4.05206	4.08742	0.0353602	NA	NA	NA	NA	NA	NA	NA	NA	1430910_at	3.23456	3.22809	-0.00646753	ILMN_1256258	6.85978	6.8702	0.0104213	NA	NA	NA	NA	NA	NA	NA	NA	1430910_at	4.15086	4.27882	0.127968	A_51_P245202	5.9055	5.90481	-0.000694727	A_51_P245202	5.9096	5.85609	-0.0535099	NA	NA	NA	NA	NA	NA	NA
4930546C10Rik	ENSMUST00000025428	-0.103811	1431846_at	4.11208	4.29782	0.185746	NA	NA	NA	NA	NA	NA	NA	NA	1431846_at	3.38011	3.33658	-0.0435246	ILMN_2699942	6.9381	6.78425	-0.153856	NA	NA	NA	NA	NA	NA	NA	NA	1431846_at	4.15057	4.5564	0.405833	A_51_P121607	5.93849	5.95394	0.0154526	A_51_P121607	6.21837	5.977	-0.241365	NA	NA	NA	NA	NA	NA	NA
4930548H24Rik	NM_026296;uc008wyh.1;ENSMUST00000031020	-0.322456	1430659_at	4.35562	3.97544	-0.38018	ILMN_2705533	6.073	6.17867	0.105667	NA	NA	NA	NA	1430659_at	3.79759	4.04002	0.242432	ILMN_2705533	6.81549	6.85795	0.0424607	ILMN_2705533	5.68089	5.6837	0.00280953	ILMN_2705533	5.36913	5.2817	-0.0874323	1430659_at	3.58045	3.79419	0.213738	A_51_P400054	6.09635	6.06864	-0.0277107	A_51_P400054	6.41047	6.10684	-0.303634	ILMN_2705533	7.1545	7.0324	-0.122105	NA	NA	NA
4930549C01Rik	NM_026300;uc008vii.1;ENSMUST00000046647	-0.320087	1421367_at	4.08034	3.87027	-0.210075	ILMN_1232888	5.84133	5.87433	0.033	1421367_at	6.17855	4.78661	-1.39194	1421367_at	3.08785	3.14154	0.0536952	ILMN_1232888	6.99009	6.89197	-0.0981146	ILMN_1232888	5.26303	5.37156	0.108524	ILMN_1232888	5.40071	5.29981	-0.100901	1421367_at	4.06477	4.4063	0.341538	A_51_P188033	6.25962	5.90761	-0.352017	A_51_P188033	5.8234	5.95261	0.129207	ILMN_1232888	7.0771	6.97317	-0.103931	NA	NA	NA
4930550C14Rik	NM_029247;uc009pmc.1;ENSMUST00000005262	-0.593787	1429824_at	2.78344	2.73467	-0.048772	ILMN_1250814	6.149	6.01333	-0.135667	NA	NA	NA	NA	1429824_at	3.02386	3.1824	0.158547	ILMN_1250814	6.86767	6.90206	0.0343937	ILMN_1250814	5.56377	5.44956	-0.114207	ILMN_1250814	5.3954	5.44834	0.0529342	1429824_at	3.16534	3.15119	-0.0141502	A_51_P400311	6.02764	5.8798	-0.147844	A_51_P400311	6.05808	5.86964	-0.188443	ILMN_1250814	7.18682	7.05127	-0.135552	NA	NA	NA
4930550L24Rik	ENSMUST00000118305;NM_023774;uc009ths.2;ENSMUST00000062542	0.837629	1450793_at	3.13109	3.25878	0.127689	ILMN_2733766	5.911	5.93667	0.0256667	1450793_at	4.89183	2.7276	-2.16422	1450793_at	2.88649	2.98618	0.0996903	ILMN_2733766	6.75738	6.78434	0.026953	ILMN_2733766	5.55152	5.73606	0.184548	ILMN_2733766	5.23641	5.29554	0.05913	1450793_at	3.61399	3.86633	0.25234	A_51_P329094;A_51_P329091	5.97439	6.08049	0.1061	A_51_P329094;A_51_P329091	5.91606	5.90114	-0.0149183	ILMN_2733766	7.07274	7.03455	-0.0381888	NA	NA	NA
4930553M12Rik	ENSMUST00000057837	0.156545	1433269_at	3.51453	3.36719	-0.147342	NA	NA	NA	NA	NA	NA	NA	NA	1433269_at	3.19141	3.42014	0.228734	NA	NA	NA	NA	NA	NA	NA	NA	NA	NA	NA	NA	1433269_at	3.79773	4.08307	0.28534	NA	NA	NA	NA	NA	NA	NA	NA	NA	NA	NA	NA	NA	NA	NA
4930555F03Rik	ENSMUST00000143556;ENSMUST00000033963;ENSMUST00000163925;ENSMUST00000126285	0.0198676	1431662_at	5.43794	5.18393	-0.254015	NA	NA	NA	NA	NA	NA	NA	NA	1431662_at	3.25721	3.37415	0.116943	ILMN_2736559	6.80991	6.81605	0.00613464	NA	NA	NA	NA	NA	NA	NA	NA	1431662_at	4.78518	5.1354	0.350224	A_51_P166131;A_52_P343569;A_52_P354931	5.96342	5.9532	-0.0102267	A_51_P166131;A_52_P343569;A_52_P354931	5.96882	5.97736	0.00853457	NA	NA	NA	NA	NA	NA	NA
4930555G01Rik	NM_175393;uc007sca.2;ENSMUST00000112770	0.813181	NA	NA	NA	NA	ILMN_2972249	5.81733	5.95067	0.133333	NA	NA	NA	NA	NA	NA	NA	NA	ILMN_2972249	6.88482	6.85558	-0.0292423	ILMN_2972249	5.34696	5.44956	0.102604	ILMN_2972249	5.31274	5.45778	0.145038	NA	NA	NA	NA	NA	NA	NA	NA	NA	NA	NA	NA	ILMN_2972249	7.04356	7.03273	-0.0108322	NA	NA	NA
4930556J24Rik	ENSMUST00000042344	-0.193166	1454153_at	3.26486	3.50115	0.236283	NA	NA	NA	NA	NA	NA	NA	NA	1454153_at	3.25809	3.58492	0.326835	ILMN_1225794	6.80004	6.67007	-0.129969	NA	NA	NA	NA	NA	NA	NA	NA	1454153_at	3.52858	3.66185	0.133265	A_51_P467699	5.9222	5.87455	-0.0476499	A_51_P467699	5.96678	5.94873	-0.0180414	NA	NA	NA	NA	NA	NA	NA
4930557A04Rik	NM_029229;uc012hes.1;ENSMUST00000057113	0.129932	1431673_at	3.72179	3.72175	-3.82206e-05	NA	NA	NA	NA	NA	NA	NA	NA	1431673_at	3.034	3.00599	-0.0280168	ILMN_2678394	6.71744	6.73363	0.01619	NA	NA	NA	NA	NA	NA	NA	NA	1431673_at	3.92669	3.9982	0.0715138	A_51_P284067	5.98477	6.0155	0.0307369	A_51_P284067	6.14475	6.16731	0.0225627	NA	NA	NA	NA	NA	NA	NA
4930558K02Rik	ENSMUST00000162676;NM_001204905;uc007dfw.2;NM_001204904;uc029qum.1;ENSMUST00000141397	0.10773	1431636_at	5.04642	5.17906	0.13264	NA	NA	NA	NA	NA	NA	NA	NA	1431636_at	3.44458	3.34084	-0.103733	ILMN_1235918	6.69208	6.65223	-0.0398544	NA	NA	NA	NA	NA	NA	NA	NA	1431636_at	4.67599	4.84222	0.166235	A_52_P445547	5.87579	5.84433	-0.0314642	A_52_P445547	5.81346	5.81496	0.00149702	NA	NA	NA	NA	NA	NA	NA
4930562C15Rik	uc007yam.1;NM_030192;uc012aav.1;ENSMUST00000177042;ENSMUST00000100211;ENSMUST00000175836;ENSMUST00000180566;uc012aaw.1;uc012aax.1;uc007yan.2;ENSMUST00000171105;ENSMUST00000176394;ENSMUST00000176982;ENSMUST00000175762;ENSMUST00000180939	0.162485	1443106_at;1446662_at	4.6277	4.7751	0.147402	NA	NA	NA	NA	NA	NA	NA	NA	1443106_at;1446662_at	3.30038	3.22273	-0.0776426	ILMN_1216505	6.84592	6.79845	-0.0474676	NA	NA	NA	NA	NA	NA	NA	NA	1443106_at;1446662_at	4.44956	4.77593	0.326362	A_52_P425254;A_51_P395079	6.2946	6.13641	-0.158195	A_52_P425254;A_51_P395079	6.38883	6.61579	0.226966	NA	NA	NA	NA	NA	NA	NA
4930562F07Rik	uc007ded.1;ENSMUST00000028061;ENSMUST00000164249;ENSMUST00000169600	0.911655	1453557_at	4.20624	4.29849	0.0922523	NA	NA	NA	NA	NA	NA	NA	NA	1453557_at	4.93134	5.60723	0.675894	ILMN_2637219	6.67207	6.66565	-0.00642474	NA	NA	NA	NA	NA	NA	NA	NA	1453557_at	4.40013	4.78256	0.382423	A_51_P462029	5.86645	5.9636	0.0971493	A_51_P462029	5.9153	5.89309	-0.0222149	NA	NA	NA	NA	NA	NA	NA
4930563D23Rik	NM_029252;uc007zyz.1;ENSMUST00000062638	1.24738	1456445_at	3.80019	4.33897	0.538782	ILMN_2748364	5.786	5.88567	0.0996667	NA	NA	NA	NA	1456445_at	3.10902	3.8624	0.753378	ILMN_2748364	6.85639	6.82156	-0.0348267	ILMN_2748364	5.1819	5.14975	-0.0321505	ILMN_2748364	5.23336	5.30341	0.0700416	1456445_at	4.32898	4.5827	0.253718	A_51_P415306;A_52_P88787	5.96323	5.99288	0.0296532	A_51_P415306;A_52_P88787	6.25775	6.43041	0.172663	ILMN_2748364	7.08264	6.97252	-0.110119	NA	NA	NA
4930563E22Rik	NM_001163728;uc011xyh.1	-0.191104	1447028_at;1430763_at	4.9808	5.11005	0.129248	NA	NA	NA	NA	NA	NA	NA	NA	1447028_at;1430763_at	3.75555	3.61462	-0.140933	ILMN_2478764;ILMN_1216391	6.9762	6.89874	-0.0774585	NA	NA	NA	NA	NA	NA	NA	NA	1447028_at;1430763_at	5.76401	6.09694	0.332929	A_51_P372156	6.59489	6.52125	-0.0736328	A_51_P372156	7.60443	7.35066	-0.253767	NA	NA	NA	NA	NA	NA	NA
4930563I02Rik	ENSMUST00000149364;ENSMUST00000154835	-0.358454	NA	NA	NA	NA	NA	NA	NA	NA	NA	NA	NA	NA	NA	NA	NA	NA	ILMN_1233602	6.74688	6.67729	-0.0695916	NA	NA	NA	NA	NA	NA	NA	NA	NA	NA	NA	NA	NA	NA	NA	NA	NA	NA	NA	NA	NA	NA	NA	NA	NA	NA	NA
4930564B18Rik	NM_029230;uc007uqv.1;ENSMUST00000022579	-0.0855392	1432449_at	3.78542	4.04669	0.261278	NA	NA	NA	NA	NA	NA	NA	NA	1432449_at	2.84675	2.81561	-0.0311369	ILMN_2606376	6.87663	6.73173	-0.144904	NA	NA	NA	NA	NA	NA	NA	NA	1432449_at	4.09246	4.39932	0.306863	A_52_P579668;A_51_P259765	5.91968	5.96597	0.0462841	A_52_P579668;A_51_P259765	6.13857	6.18128	0.0427081	NA	NA	NA	NA	NA	NA	NA
4930564C03Rik	NM_029257	-0.266527	1431600_at	4.01153	4.05696	0.0454352	NA	NA	NA	NA	NA	NA	NA	NA	1431600_at	3.10817	2.80132	-0.306855	ILMN_1214233	6.69261	6.75835	0.0657407	NA	NA	NA	NA	NA	NA	NA	NA	1431600_at	3.96819	4.25517	0.286975	A_52_P190659	5.92912	5.86989	-0.0592351	A_52_P190659	5.86868	5.94625	0.0775711	NA	NA	NA	NA	NA	NA	NA
4930564D02Rik	NM_029228;uc029uoa.1;ENSMUST00000070584	0.583346	1431660_at	4.81731	5.0362	0.218893	NA	NA	NA	NA	NA	NA	NA	NA	1431660_at	4.0529	3.97481	-0.0780866	ILMN_1233707	6.97365	7.01411	0.0404583	NA	NA	NA	NA	NA	NA	NA	NA	1431660_at	4.49678	4.93181	0.435029	A_51_P503202	5.8437	5.87692	0.0332219	A_51_P503202	5.76609	5.81698	0.0508808	NA	NA	NA	NA	NA	NA	NA
4930565D16Rik	uc029umw.1	0.12245	1432277_at	4.72553	4.3379	-0.387637	NA	NA	NA	NA	NA	NA	NA	NA	1432277_at	2.86403	2.99096	0.126936	ILMN_2749025	6.86423	6.93871	0.0744807	NA	NA	NA	NA	NA	NA	NA	NA	1432277_at	4.31733	4.69983	0.382494	A_52_P818604	5.81138	5.89993	0.088548	A_52_P818604	5.81397	5.80889	-0.00508129	NA	NA	NA	NA	NA	NA	NA
4930568D16Rik	NM_029463;uc012bum.1;ENSMUST00000028243	0.966112	1432199_at	3.15304	3.28646	0.133422	NA	NA	NA	NA	NA	NA	NA	NA	1432199_at	3.4227	3.55134	0.128639	ILMN_2668942	6.83008	6.8245	-0.00558183	NA	NA	NA	NA	NA	NA	NA	NA	1432199_at	3.45162	3.82723	0.375613	A_51_P353524	6.28527	6.61494	0.32967	A_51_P353524	7.14146	7.53784	0.396374	NA	NA	NA	NA	NA	NA	NA
4930569F06Rik	ENSMUST00000036821	0.508365	1432561_at	4.2922	4.19998	-0.0922166	NA	NA	NA	NA	NA	NA	NA	NA	1432561_at	3.52036	3.46109	-0.0592759	ILMN_2423600	6.6496	6.79272	0.143117	NA	NA	NA	NA	NA	NA	NA	NA	1432561_at	4.41283	4.65057	0.237737	A_51_P214998	5.87193	5.88103	0.00910453	A_51_P214998	5.87446	5.86665	-0.00781651	NA	NA	NA	NA	NA	NA	NA
4930570N19Rik	uc007ssz.1;ENSMUST00000166902	0.51166	NA	NA	NA	NA	NA	NA	NA	NA	NA	NA	NA	NA	NA	NA	NA	NA	ILMN_2584046	7.09092	7.11491	0.0239842	NA	NA	NA	NA	NA	NA	NA	NA	NA	NA	NA	NA	A_51_P168848	5.92925	6.12064	0.191396	A_51_P168848	5.77951	5.80598	0.0264675	NA	NA	NA	NA	NA	NA	NA
4930571K23Rik	NM_001145759;uc012ftm.1;ENSMUST00000166958	0.484711	1430063_at	4.64544	4.68489	0.0394543	NA	NA	NA	NA	NA	NA	NA	NA	1430063_at	3.27507	3.35668	0.0816063	NA	NA	NA	NA	NA	NA	NA	NA	NA	NA	NA	NA	1430063_at	4.29074	4.551	0.26026	NA	NA	NA	NA	NA	NA	NA	NA	NA	NA	NA	NA	NA	NA	NA
4930578C19Rik	ENSMUST00000147039;uc009ssp.1;NM_175228;ENSMUST00000044188	-0.27766	1453669_at	2.83142	2.89259	0.0611771	ILMN_2668642	6.222	6.12733	-0.0946667	NA	NA	NA	NA	1453669_at	2.83662	2.98611	0.149496	ILMN_2668642	6.77332	6.75309	-0.0202326	ILMN_2668642	5.99548	6.18587	0.190382	ILMN_2668642	5.21014	5.05903	-0.151109	1453669_at	3.41928	3.44451	0.0252233	A_51_P175601	6.06839	5.92916	-0.139228	A_51_P175601	6.04286	6.36205	0.319188	ILMN_2668642	7.17585	7.16231	-0.0135366	NA	NA	NA
4930578G10Rik	ENSMUST00000145453;ENSMUST00000068158;uc008snw.1;ENSMUST00000107984	0.221769	1454239_at	4.09108	4.23973	0.148652	NA	NA	NA	NA	NA	NA	NA	NA	1454239_at	3.60148	3.45418	-0.147302	NA	NA	NA	NA	NA	NA	NA	NA	NA	NA	NA	NA	1454239_at	4.33172	4.78321	0.451494	NA	NA	NA	NA	NA	NA	NA	NA	NA	NA	NA	NA	NA	NA	NA
4930578I06Rik	uc007uhz.1;NM_026359;ENSMUST00000022532	-0.616824	1429547_at	3.48492	3.18425	-0.30067	ILMN_1246251	6.223	6.22633	0.00333333	NA	NA	NA	NA	1429547_at	3.40749	3.23442	-0.173077	ILMN_1246251	6.94767	7.0053	0.0576379	ILMN_1246251	5.38543	5.39917	0.0137401	ILMN_1246251	5.40142	5.27802	-0.123397	1429547_at	3.61665	3.73918	0.12253	A_52_P552560	6.05799	6.07114	0.0131564	A_52_P552560	6.35996	6.0913	-0.268666	ILMN_1246251	7.14319	7.1096	-0.033594	NA	NA	NA
4930579F01Rik	NM_001163385;NM_001163386;uc012cyl.1;uc008rnb.2;ENSMUST00000012186	0.496522	1453272_at	3.7527	3.70327	-0.0494347	NA	NA	NA	NA	NA	NA	NA	NA	1453272_at	3.24456	3.23106	-0.0135012	ILMN_2628014	6.6358	6.64939	0.0135965	NA	NA	NA	NA	NA	NA	NA	NA	1453272_at	3.32849	3.5929	0.264408	A_51_P334155	5.8993	5.94581	0.0465069	A_51_P334155	5.91854	5.88599	-0.0325433	NA	NA	NA	NA	NA	NA	NA
4930579G24Rik	NM_029482;uc008pnu.2;ENSMUST00000029388	-3.09852	1429364_at	8.22319	4.05629	-4.1669	NA	NA	NA	NA	NA	NA	NA	NA	1429364_at	9.04612	7.09827	-1.94785	ILMN_2693115	7.64471	7.40753	-0.237182	NA	NA	NA	NA	NA	NA	NA	NA	1429364_at	6.7811	4.89739	-1.88371	A_51_P479061	9.17601	8.76234	-0.413669	A_51_P479061	10.274	9.77158	-0.502449	NA	NA	NA	NA	NA	NA	NA
4930583I09Rik	ENSMUST00000024896	0.0594268	1431669_at	3.27845	3.20898	-0.0694658	NA	NA	NA	NA	NA	NA	NA	NA	1431669_at	3.15231	3.31176	0.159442	ILMN_2711199	6.67912	6.65045	-0.0286756	NA	NA	NA	NA	NA	NA	NA	NA	1431669_at	3.71453	3.94133	0.226794	A_51_P246871	5.95762	5.90127	-0.0563563	A_51_P246871	6.00573	5.90218	-0.103547	NA	NA	NA	NA	NA	NA	NA
4930584F24Rik	ENSMUST00000030910	0.650354	1430016_at	3.19329	3.20451	0.0112143	NA	NA	NA	NA	NA	NA	NA	NA	1430016_at	2.8486	3.13147	0.282872	ILMN_2749106	6.86729	6.89538	0.0280812	NA	NA	NA	NA	NA	NA	NA	NA	1430016_at	3.64952	3.80032	0.150804	A_52_P525989	5.86256	5.90528	0.0427154	A_52_P525989	5.85602	5.82831	-0.0277098	NA	NA	NA	NA	NA	NA	NA
4930589L23Rik	ENSMUST00000091023	-0.331911	1432112_at	3.65003	3.75438	0.104342	NA	NA	NA	NA	NA	NA	NA	NA	1432112_at	4.03091	3.89685	-0.134068	ILMN_1245388	6.73414	6.60433	-0.129807	NA	NA	NA	NA	NA	NA	NA	NA	1432112_at	3.93435	3.95029	0.0159379	NA	NA	NA	NA	NA	NA	NA	NA	NA	NA	NA	NA	NA	NA	NA
4930590J08Rik	NM_198668;uc009cyl.1;ENSMUST00000059318	0.503137	NA	NA	NA	NA	ILMN_2620409	5.88	5.959	0.079	NA	NA	NA	NA	NA	NA	NA	NA	ILMN_2620409	6.84213	6.81432	-0.0278055	ILMN_2620409	5.29278	5.32912	0.0363418	ILMN_2620409	5.39692	5.50461	0.107683	NA	NA	NA	NA	A_51_P155565	6.15764	6.22279	0.0651483	A_51_P155565	6.4281	6.3363	-0.0917979	ILMN_2620409	7.03852	6.97159	-0.0669387	NA	NA	NA
4930591A17Rik	NM_026596;uc029uje.1	-0.337696	1450305_at	3.73292	3.59426	-0.138659	NA	NA	NA	NA	1450305_at	5.43669	3.14994	-2.28675	1450305_at	3.48326	3.47002	-0.0132335	ILMN_1229087	6.73912	6.79847	0.0593542	NA	NA	NA	NA	NA	NA	NA	NA	1450305_at	4.14839	4.24097	0.0925778	A_51_P245102	6.29521	6.47747	0.182265	A_51_P245102	8.05984	8.28098	0.221139	NA	NA	NA	NA	NA	NA	NA
4930595M18Rik	NM_173435;uc009trf.1;ENSMUST00000080083	-0.341258	NA	NA	NA	NA	ILMN_1248873	5.785	5.71733	-0.0676667	NA	NA	NA	NA	NA	NA	NA	NA	ILMN_1248873	6.72624	6.81549	0.0892581	ILMN_1248873	5.3505	5.12516	-0.225342	ILMN_1248873	5.36453	5.37949	0.0149522	NA	NA	NA	NA	A_51_P468374	5.93669	5.86824	-0.0684437	A_51_P468374	5.84896	5.84155	-0.00741155	ILMN_1248873	7.04258	6.97739	-0.0651884	NA	NA	NA
4930596D02Rik	NM_001033766;uc007tbk.1;ENSMUST00000043266	1.36973	NA	NA	NA	NA	ILMN_2799163	5.83733	6.00067	0.163333	NA	NA	NA	NA	NA	NA	NA	NA	ILMN_2799163	6.78274	6.93035	0.147605	ILMN_2799163	5.2891	5.30743	0.0183318	ILMN_2799163	5.27981	5.39746	0.117647	NA	NA	NA	NA	A_52_P599573	5.90171	5.9483	0.0465875	A_52_P599573	5.82575	5.83206	0.00630982	ILMN_2799163	7.05896	6.99018	-0.0687794	NA	NA	NA
4930597O21Rik	ENSMUST00000065878	0.491814	NA	NA	NA	NA	NA	NA	NA	NA	NA	NA	NA	NA	NA	NA	NA	NA	ILMN_2520672	6.64061	6.71044	0.0698367	NA	NA	NA	NA	NA	NA	NA	NA	NA	NA	NA	NA	NA	NA	NA	NA	NA	NA	NA	NA	NA	NA	NA	NA	NA	NA	NA
4931400O07Rik	ENSMUST00000033537	-0.255624	1431532_at	2.78301	2.58856	-0.194446	NA	NA	NA	NA	NA	NA	NA	NA	1431532_at	3.14626	3.3265	0.180238	ILMN_2709916	6.82116	6.72754	-0.093619	NA	NA	NA	NA	NA	NA	NA	NA	1431532_at	3.53959	3.57945	0.0398658	A_51_P419562	5.92358	6.13071	0.207125	A_51_P419562	6.0561	5.99206	-0.0640447	NA	NA	NA	NA	NA	NA	NA
4931406B18Rik	NM_028737;uc012fjf.1;uc009gmw.1;ENSMUST00000013497;ENSMUST00000168213;ENSMUST00000191516;ENSMUST00000171174;ENSMUST00000163474;ENSMUST00000168636;ENSMUST00000163619;ENSMUST00000168883	-0.152309	1453610_at	3.86048	3.87651	0.0160318	ILMN_2754926	5.84333	5.84333	-8.88178e-16	NA	NA	NA	NA	1453610_at	2.80536	2.88474	0.079382	ILMN_2584142;ILMN_1223910;ILMN_2754926	6.8342	6.80019	-0.0340061	ILMN_2754926	5.26679	5.26303	-0.00375213	ILMN_2754926	5.45272	5.38715	-0.0655689	1453610_at	4.30633	4.58257	0.276239	A_52_P593151;A_52_P593150;A_51_P133295	5.89803	5.91779	0.0197542	A_52_P593151;A_52_P593150;A_51_P133295	5.90631	5.95049	0.0441857	ILMN_2754926	7.05116	6.89761	-0.153556	NA	NA	NA
4931406C07Rik	NM_133732;uc009ofm.2;NM_001199485;uc012gop.1;uc009ofn.2;NM_001199484;uc009ofo.2;ENSMUST00000180339;ENSMUST00000178977;ENSMUST00000034414	-4.83237	1454067_a_at;1416607_at	8.12069	7.46757	-0.653124	ILMN_2612325	8.48967	7.86967	-0.62	1454067_a_at;1416607_at	10.0904	8.10407	-1.98636	1454067_a_at;1416607_at	7.19156	6.29849	-0.893072	ILMN_2612325	7.87755	7.7306	-0.146947	ILMN_2612325	8.31198	8.0954	-0.216578	ILMN_2612325	5.95954	5.5947	-0.364841	1454067_a_at;1416607_at	9.16322	7.84159	-1.32163	A_51_P445683;A_52_P544596	12.0274	10.4753	-1.55206	A_51_P445683;A_52_P544596	12.5829	11.6948	-0.888105	ILMN_2612325	7.53625	7.28946	-0.246788	96089_at;96090_g_at;96091_at	7.27453	6.91703
4931406P16Rik	ENSMUST00000108074;uc009gja.1;uc009giz.1;NM_172741;ENSMUST00000085592;uc009gjb.1;ENSMUST00000132975;ENSMUST00000146025	2.91042	1433993_at;1433994_at;1438798_at	5.39429	6.29299	0.898698	ILMN_2601441	8.83267	9.27833	0.445667	NA	NA	NA	NA	1433993_at;1433994_at;1438798_at	5.37905	5.67688	0.297834	ILMN_2601441	9.49111	9.61248	0.121366	ILMN_2601441	8.47614	8.79084	0.314699	ILMN_2601441	6.86486	7.07116	0.206299	1433993_at;1433994_at;1438798_at	6.91574	6.74098	-0.174761	A_51_P326187	9.99082	10.6917	0.700832	A_51_P326187	10.9384	11.2226	0.284185	ILMN_2601441	9.23902	9.09994	-0.139083	NA	NA	NA
4931408C20Rik	NM_001033764;uc007amz.2;ENSMUST00000097801	-0.895408	NA	NA	NA	NA	ILMN_3010442;ILMN_3080840	5.776	5.77433	-0.00166667	NA	NA	NA	NA	NA	NA	NA	NA	ILMN_3010442;ILMN_3080840	6.7917	6.75304	-0.0386597	ILMN_3010442;ILMN_3080840	5.23641	5.21145	-0.0249585	ILMN_3010442;ILMN_3080840	5.44915	5.37411	-0.0750481	NA	NA	NA	NA	NA	NA	NA	NA	NA	NA	NA	NA	ILMN_3010442;ILMN_3080840	7.03282	6.9299	-0.102922	NA	NA	NA
4931409K22Rik	uc008wrz.2;NM_177676;uc012dtc.1;uc008wsa.2;ENSMUST00000088302	0.395207	NA	NA	NA	NA	ILMN_1259598	5.84367	5.83267	-0.011	NA	NA	NA	NA	NA	NA	NA	NA	ILMN_1259598	6.78021	6.7565	-0.0237031	ILMN_1259598	5.24031	5.3505	0.110183	ILMN_1259598	5.45401	5.44284	-0.0111681	NA	NA	NA	NA	A_51_P108741	5.88819	5.93363	0.0454378	A_51_P108741	5.82141	5.84787	0.0264578	ILMN_1259598	7.0854	6.9784	-0.107006	NA	NA	NA
4931414P19Rik	uc007twk.1;NM_028890;ENSMUST00000022786	-0.0730338	1429420_at	4.38078	5.08305	0.702272	ILMN_1251698	5.70533	5.83033	0.125	NA	NA	NA	NA	1429420_at	5.06189	6.18512	1.12323	ILMN_1251698	6.75318	6.75652	0.0033411	ILMN_1251698	5.0917	5.04002	-0.0516842	ILMN_1251698	5.38447	5.21292	-0.17155	1429420_at	5.83319	5.64327	-0.189923	A_51_P108973	6.02597	6.13876	0.112797	A_51_P108973	6.46185	6.36271	-0.0991367	ILMN_1251698	6.96635	6.85363	-0.112724	NA	NA	NA
4931417E11Rik	NM_025737;uc009cjo.2;ENSMUST00000070163	-0.111351	1449384_at	4.4034	4.45619	0.0527875	ILMN_2611700	5.94167	5.81867	-0.123	1449384_at	4.5972	5.23206	0.634861	1449384_at	3.16878	3.4638	0.295019	ILMN_2611700	6.85693	6.75806	-0.0988731	ILMN_2611700	5.23266	5.12102	-0.111645	ILMN_2611700	5.47841	5.50084	0.0224317	1449384_at	4.73727	4.73057	-0.00670007	A_51_P200930	5.94059	5.96201	0.0214185	A_51_P200930	5.94298	5.99162	0.0486372	ILMN_2611700	7.01966	6.99507	-0.0245855	NA	NA	NA
4931422A03Rik	ENSMUST00000056170;ENSMUST00000138867	0.552357	NA	NA	NA	NA	NA	NA	NA	NA	NA	NA	NA	NA	NA	NA	NA	NA	ILMN_2776204	6.59231	6.69467	0.102361	NA	NA	NA	NA	NA	NA	NA	NA	NA	NA	NA	NA	A_52_P289829	6.09082	6.05485	-0.0359652	A_52_P289829	6.2157	7.52896	1.31326	NA	NA	NA	NA	NA	NA	NA
4931423N10Rik	NM_027635;uc008iof.2;ENSMUST00000028113;ENSMUST00000114505	-0.719402	1431911_at	3.25735	3.0062	-0.251151	NA	NA	NA	NA	NA	NA	NA	NA	1431911_at	3.45695	3.39264	-0.0643108	ILMN_2737567	6.7852	6.79667	0.0114786	NA	NA	NA	NA	NA	NA	NA	NA	1431911_at	3.48742	3.62015	0.132732	A_51_P441933	5.92854	5.90789	-0.0206476	A_51_P441933	5.92181	5.8531	-0.0687115	NA	NA	NA	NA	NA	NA	NA
4931428F04Rik	uc009ncf.1;NM_028888;NM_001166394;uc009nce.2;uc009ncg.2;ENSMUST00000014981;ENSMUST00000171788	0.374459	1429756_at;1440743_at;1435024_at	4.6418	4.52705	-0.114752	NA	NA	NA	NA	NA	NA	NA	NA	1429756_at;1440743_at;1435024_at	3.41832	3.87341	0.455091	ILMN_1260404;ILMN_2436781;ILMN_2699704;ILMN_1231555	7.14699	7.35009	0.203101	NA	NA	NA	NA	NA	NA	NA	NA	1429756_at;1440743_at;1435024_at	5.22127	5.41293	0.191656	A_52_P222096;A_52_P620602;A_51_P105241	6.75916	6.80168	0.0425177	A_52_P222096;A_52_P620602;A_51_P105241	6.89941	6.77381	-0.125593	NA	NA	NA	NA	NA	NA	NA
4931428L18Rik	ENSMUST00000187892;uc007anj.2;ENSMUST00000127775;ENSMUST00000187659;ENSMUST00000135245;uc007anl.2	0.0541801	1432347_at;1430897_at;1430898_s_at	3.41154	3.59449	0.182947	ILMN_1251021	5.96	6.137	0.177	NA	NA	NA	NA	1432347_at;1430897_at;1430898_s_at	3.16243	3.26794	0.105511	ILMN_2549234;ILMN_1251021	6.84094	6.74353	-0.0974109	ILMN_1251021	5.44956	5.39575	-0.053813	ILMN_1251021	5.46049	5.5773	0.116806	1432347_at;1430897_at;1430898_s_at	3.7808	3.91068	0.129883	A_52_P169260;A_51_P397078	5.86755	5.8913	0.0237518	A_52_P169260;A_51_P397078	5.8937	5.8676	-0.026103	ILMN_1251021	7.16673	7.08956	-0.0771763	NA	NA	NA
4931429I11Rik	uc009pab.1;NM_001081121;uc009pac.1;ENSMUST00000034521;ENSMUST00000162122	-0.764812	1430793_at	2.93186	2.85571	-0.0761488	NA	NA	NA	NA	NA	NA	NA	NA	1430793_at	3.70485	3.28608	-0.41877	ILMN_2751111;ILMN_1254314	6.75652	6.77458	0.0180556	NA	NA	NA	NA	NA	NA	NA	NA	1430793_at	3.15373	3.17103	0.0173023	A_51_P258473;A_52_P178236	5.92695	5.95126	0.0243164	A_51_P258473;A_52_P178236	5.98058	5.95359	-0.0269927	NA	NA	NA	NA	NA	NA	NA
4931429L15Rik	NM_183104;uc012gsl.1;ENSMUST00000159565;ENSMUST00000172280;ENSMUST00000160795	1.18376	1431874_at	6.35615	6.45693	0.100782	NA	NA	NA	NA	NA	NA	NA	NA	1431874_at	4.35588	4.44616	0.090277	ILMN_1215449	6.79761	6.80439	0.006774	NA	NA	NA	NA	NA	NA	NA	NA	1431874_at	6.54606	6.95126	0.405202	A_52_P318584	5.85305	5.86767	0.0146232	A_52_P318584	5.8341	5.84652	0.0124252	NA	NA	NA	NA	NA	NA	NA
4931431F19Rik	ENSMUST00000138055;NM_147084;uc009ivc.1;ENSMUST00000106862;NM_146822;uc009ivd.1;ENSMUST00000084799;NM_146329;uc009ivf.1;ENSMUST00000052660;NM_147077;uc009ivg.1;ENSMUST00000074064;NM_147121;uc009ivh.1;ENSMUST00000077417;uc009ivi.1;NM_207144;ENSMUST00000057104;NM_027634;uc012frf.1;ENSMUST00000053743	-0.0373255	1453516_at;1432328_at	3.42531	3.11323	-0.312077	ILMN_2650565;ILMN_2940110;ILMN_1238709;ILMN_1246982;ILMN_2717767;ILMN_2644084;ILMN_1218318	5.8821	5.88476	0.00266667	NA	NA	NA	NA	1453516_at;1432328_at	3.23876	3.62675	0.387987	ILMN_2650565;ILMN_1238709;ILMN_1249345;ILMN_1255459;ILMN_1246982;ILMN_2717767;ILMN_2644084;ILMN_1218318	6.81253	6.79758	-0.0149527	ILMN_2650565;ILMN_2940110;ILMN_1238709;ILMN_1246982;ILMN_2717767;ILMN_2644084;ILMN_1218318	5.38084	5.28836	-0.0924746	ILMN_2650565;ILMN_2940110;ILMN_1238709;ILMN_1246982;ILMN_2717767;ILMN_2644084;ILMN_1218318	5.41216	5.39171	-0.0204559	1453516_at;1432328_at	3.69242	3.88933	0.196903	A_51_P101022;A_51_P483103;A_52_P63643;A_51_P240624;A_51_P243454;A_51_P413886;A_51_P376337;A_51_P302049	6.02664	6.06808	0.0414362	A_51_P101022;A_51_P483103;A_52_P63643;A_51_P240624;A_51_P243454;A_51_P413886;A_51_P376337;A_51_P302049	6.2388	6.34736	0.108569	ILMN_2650565;ILMN_2940110;ILMN_1238709;ILMN_1246982;ILMN_2717767;ILMN_2644084;ILMN_1218318	7.05642	7.00178	-0.0546409	NA	NA	NA
4931440L10Rik	ENSMUST00000172898;NM_001145300;uc011wsf.1;uc007csd.2;ENSMUST00000052911;ENSMUST00000185836	-0.139293	1430094_at	3.46325	3.46241	-0.000842259	ILMN_1213572	6.21167	6.42	0.208333	NA	NA	NA	NA	1430094_at	3.11209	3.38339	0.271294	ILMN_1213572	7.21268	7.00952	-0.203159	ILMN_1213572	5.79961	5.80478	0.00517096	ILMN_1213572	5.4363	5.23804	-0.198256	1430094_at	3.98442	4.04116	0.0567387	A_51_P192924	6.05539	6.24108	0.18569	A_51_P192924	6.07347	6.34387	0.270403	ILMN_1213572	7.18395	7.07516	-0.10879	NA	NA	NA
4931440P22Rik	ENSMUST00000147424;ENSMUST00000184377;uc012cqe.1;ENSMUST00000099076	-0.901526	1448846_a_at	12.0779	11.6928	-0.385172	NA	NA	NA	NA	1448846_a_at	13.3742	12.8031	-0.571102	1448846_a_at	13.1621	12.9411	-0.220985	NA	NA	NA	NA	NA	NA	NA	NA	NA	NA	NA	NA	1448846_a_at	12.4981	12.2686	-0.229493	NA	NA	NA	NA	NA	NA	NA	NA	NA	NA	NA	NA	NA	NA	NA
4932411E22Rik	NM_172534;uc007kwi.1;ENSMUST00000050983	-0.205135	NA	NA	NA	NA	ILMN_1230821	5.914	5.939	0.025	NA	NA	NA	NA	NA	NA	NA	NA	ILMN_1230821	6.9302	6.8541	-0.0760984	ILMN_1230821	5.23649	5.18982	-0.0466681	ILMN_1230821	5.54507	5.6142	0.0691325	NA	NA	NA	NA	A_51_P518864	6.01131	5.90568	-0.10563	A_51_P518864	5.84083	5.84615	0.00532134	ILMN_1230821	7.06623	7.01505	-0.0511858	NA	NA	NA
4932411N23Rik	NM_177705;uc029xmp.1;ENSMUST00000081074	0.0691996	NA	NA	NA	NA	ILMN_2634091	5.779	5.68733	-0.0916667	NA	NA	NA	NA	NA	NA	NA	NA	ILMN_2634091	6.81676	6.78247	-0.0342866	ILMN_2634091	5.21723	5.18982	-0.0274062	ILMN_2634091	5.26846	5.40207	0.133602	NA	NA	NA	NA	A_52_P7513	6.01584	5.9256	-0.0902413	A_52_P7513	6.02546	6.01392	-0.011535	ILMN_2634091	6.99309	6.95169	-0.0414043	NA	NA	NA
4932414N04Rik	ENSMUST00000125621;NM_183113;uc008jxr.1;ENSMUST00000128259;ENSMUST00000112332;ENSMUST00000055930;ENSMUST00000135023	-0.124422	1431515_at	3.05567	2.79719	-0.258477	ILMN_2888872	5.773	5.91033	0.137333	NA	NA	NA	NA	1431515_at	2.86288	2.92851	0.065636	ILMN_2769754;ILMN_2888872	6.8277	6.72266	-0.105042	ILMN_2888872	5.1127	5.31107	0.198367	ILMN_2888872	5.56798	5.43591	-0.132073	1431515_at	3.37781	3.43457	0.0567605	A_52_P291890	6.35435	5.87211	-0.482238	A_52_P291890	5.89208	5.8978	0.00572161	ILMN_2888872	7.01278	7.02873	0.0159587	NA	NA	NA
4932415D10Rik	ENSMUST00000171401	-0.241965	NA	NA	NA	NA	NA	NA	NA	NA	NA	NA	NA	NA	NA	NA	NA	NA	ILMN_1243365	6.722	6.67313	-0.0488687	NA	NA	NA	NA	NA	NA	NA	NA	NA	NA	NA	NA	A_52_P224723;A_51_P303528	5.96687	6.02645	0.0595782	A_52_P224723;A_51_P303528	6.3371	6.16186	-0.175239	NA	NA	NA	NA	NA	NA	NA
4932416K20Rik	uc029wvf.1;NM_001002775	-0.30343	NA	NA	NA	NA	NA	NA	NA	NA	NA	NA	NA	NA	NA	NA	NA	NA	ILMN_1248090	6.89788	6.81382	-0.0840667	NA	NA	NA	NA	NA	NA	NA	NA	NA	NA	NA	NA	A_52_P83834	5.87682	5.99182	0.114996	A_52_P83834	6.26127	6.09697	-0.164306	NA	NA	NA	NA	NA	NA	NA
4932418E24Rik	NM_177841;uc008ium.1;ENSMUST00000057224	0.381859	1456987_at	5.79317	5.8074	0.0142235	ILMN_2616111	5.94367	5.87933	-0.0643333	NA	NA	NA	NA	1456987_at	3.9695	4.40863	0.439138	ILMN_2616111	6.89188	6.99413	0.102254	ILMN_2616111	5.69766	5.36457	-0.33309	ILMN_2616111	5.50776	5.54034	0.0325789	1456987_at	6.14797	6.26126	0.113292	A_52_P543965	7.37037	7.78117	0.4108	A_52_P543965	8.20488	8.76637	0.561489	ILMN_2616111	7.10693	7.07572	-0.0312068	NA	NA	NA
4932429P05Rik	uc009tsh.1;NM_001085511;ENSMUST00000113958	-0.339626	NA	NA	NA	NA	NA	NA	NA	NA	NA	NA	NA	NA	NA	NA	NA	NA	ILMN_1246506	6.84581	6.77952	-0.0662938	NA	NA	NA	NA	NA	NA	NA	NA	NA	NA	NA	NA	NA	NA	NA	NA	NA	NA	NA	NA	NA	NA	NA	NA	NA	NA	NA
4932431P20Rik	ENSMUST00000141713;ENSMUST00000098602	-0.251392	1432883_at	3.69887	3.34609	-0.352779	NA	NA	NA	NA	NA	NA	NA	NA	1432883_at	3.08678	3.18339	0.0966094	ILMN_2636841	6.7836	6.7951	0.0114934	NA	NA	NA	NA	NA	NA	NA	NA	1432883_at	3.52941	3.82386	0.294444	A_51_P151372;A_52_P229128	5.90916	5.94599	0.0368358	A_51_P151372;A_52_P229128	5.90538	5.84092	-0.0644623	NA	NA	NA	NA	NA	NA	NA
4932438A13Rik	uc008pab.2;NM_172679;uc008ozx.2;uc008ozw.2;ENSMUST00000057272;ENSMUST00000136287;ENSMUST00000123916;uc008ozy.1;ENSMUST00000152881;uc008ozz.1;uc008paa.1;ENSMUST00000108145;ENSMUST00000152564;ENSMUST00000129721;ENSMUST00000129787;ENSMUST00000128061;ENSMUST00000143675;ENSMUST00000139219;ENSMUST00000146948;uc008pac.2;uc008pad.2;ENSMUST00000141740;ENSMUST00000138950;ENSMUST00000140480;uc008pae.1;ENSMU…	2.3815	1427016_at;1444660_at;1458401_at	5.19905	7.11264	1.9136	NA	NA	NA	NA	1427016_at	8.09074	9.16465	1.0739	1427016_at;1444660_at;1458401_at	5.92108	7.09203	1.17095	ILMN_1221371;ILMN_1214806;ILMN_2669604;ILMN_2581279;ILMN_2702922;ILMN_2440650	6.96164	7.0028	0.0411627	NA	NA	NA	NA	NA	NA	NA	NA	1427016_at;1444660_at;1458401_at	5.89575	5.69272	-0.203031	A_52_P190977;A_52_P443602;A_52_P313020;A_52_P508812;A_51_P440469;A_51_P475883	6.83234	7.73245	0.900117	A_52_P190977;A_52_P443602;A_52_P313020;A_52_P508812;A_51_P440469;A_51_P475883	7.56946	8.74042	1.17096	NA	NA	NA	NA	NA	NA	NA
4932438H23Rik	uc007zxd.1;uc007zxc.1;NM_028905;NM_001163695;ENSMUST00000035689;ENSMUST00000114076;ENSMUST00000146047	0.291797	1420687_at	4.41953	4.25649	-0.163041	ILMN_1245519;ILMN_2955173	6.13383	6.06817	-0.0656667	1420687_at	2.84611	2.10452	-0.74159	1420687_at	3.21575	3.39468	0.178934	ILMN_1245519;ILMN_2955173	6.99303	7.08035	0.0873209	ILMN_1245519;ILMN_2955173	5.56397	5.48287	-0.0811009	ILMN_1245519;ILMN_2955173	5.47541	5.43425	-0.0411556	1420687_at	4.11057	4.37237	0.261793	A_52_P561224;A_51_P389945	5.93292	5.94539	0.0124651	A_52_P561224;A_51_P389945	5.92801	5.95731	0.029297	ILMN_1245519;ILMN_2955173	7.16773	7.08904	-0.0786878	NA	NA	NA
4932442L08Rik	uc009ttj.1;uc009ttk.1;ENSMUST00000044989;ENSMUST00000113903;ENSMUST00000113902	-0.171418	1431809_at	3.17406	3.18511	0.0110448	NA	NA	NA	NA	NA	NA	NA	NA	1431809_at	2.81464	3.05785	0.243212	ILMN_1235800	6.78213	6.64995	-0.132187	NA	NA	NA	NA	NA	NA	NA	NA	1431809_at	3.58151	3.78031	0.198803	A_51_P427401	5.89459	5.8813	-0.0132887	A_51_P427401	5.83228	5.81191	-0.0203674	NA	NA	NA	NA	NA	NA	NA
4932443I19Rik	NM_001101519;uc009kyf.2;ENSMUST00000166277	-0.664197	NA	NA	NA	NA	NA	NA	NA	NA	NA	NA	NA	NA	NA	NA	NA	NA	ILMN_2627818	6.871	6.72519	-0.145816	NA	NA	NA	NA	NA	NA	NA	NA	NA	NA	NA	NA	NA	NA	NA	NA	NA	NA	NA	NA	NA	NA	NA	NA	NA	NA	NA
4933400A11Rik	ENSMUST00000068894;uc009uyb.1;uc012hrp.1;ENSMUST00000068874;ENSMUST00000112102	-0.567018	1420777_a_at	2.73606	2.68345	-0.0526156	ILMN_1250324	5.784	5.62233	-0.161667	1420777_a_at	1.53314	0.938549	-0.594595	1420777_a_at	2.88128	2.9272	0.0459173	ILMN_1250324	6.82736	6.82166	-0.00570232	ILMN_1250324	5.1416	5	-0.141596	ILMN_1250324	5.33174	5.46871	0.136962	1420777_a_at	3.39498	3.41292	0.017939	A_52_P662899	5.85827	5.87886	0.0205806	A_52_P662899	5.77677	5.81744	0.0406637	ILMN_1250324	6.9905	6.90148	-0.089019	NA	NA	NA
4933401B06Rik	uc012hns.1	-0.152639	1453874_at	3.17969	3.29609	0.116403	NA	NA	NA	NA	NA	NA	NA	NA	1453874_at	2.90087	3.20571	0.304837	ILMN_2623208;ILMN_1247518	6.68452	6.65459	-0.0299306	NA	NA	NA	NA	NA	NA	NA	NA	1453874_at	3.55492	3.81442	0.259508	A_51_P121724	7.31959	6.98191	-0.337678	A_51_P121724	8.33195	8.04032	-0.291636	NA	NA	NA	NA	NA	NA	NA
4933402D24Rik	ENSMUST00000027102;uc029qow.1;NM_001256158	0.186893	1454062_at	3.31691	3.6751	0.35819	NA	NA	NA	NA	NA	NA	NA	NA	1454062_at	2.6501	2.97711	0.327009	ILMN_1226803	6.81552	6.75667	-0.0588481	NA	NA	NA	NA	NA	NA	NA	NA	1454062_at	3.74671	3.96066	0.213947	A_51_P444216	5.89176	5.93831	0.0465469	A_51_P444216	5.88189	5.87893	-0.0029525	NA	NA	NA	NA	NA	NA	NA
4933402E13Rik	NM_001199997;uc012hif.1;ENSMUST00000178085;NM_001199996;uc009tik.1;ENSMUST00000051414	-0.232636	1429511_at	2.92756	2.96549	0.0379361	NA	NA	NA	NA	NA	NA	NA	NA	1429511_at	2.87367	2.80959	-0.0640772	ILMN_1238634;ILMN_1245909	6.80591	6.74869	-0.0572246	NA	NA	NA	NA	NA	NA	NA	NA	1429511_at	3.54393	3.5498	0.00587793	A_51_P504134	6.06665	5.98997	-0.0766803	A_51_P504134	5.82602	5.91549	0.0894695	NA	NA	NA	NA	NA	NA	NA
4933402J07Rik	ENSMUST00000093342;uc009mqt.1;NM_177901	0.0912598	1442275_at	4.33811	4.26104	-0.0770699	ILMN_2976293	6.06	6.20333	0.143333	NA	NA	NA	NA	1442275_at	3.63448	3.34783	-0.286655	NA	NA	NA	NA	ILMN_2976293	5.44626	5.66676	0.2205	ILMN_2976293	5.31077	5.27995	-0.0308275	1442275_at	3.90068	4.06672	0.166038	A_51_P376741	5.99985	5.98204	-0.0178059	A_51_P376741	5.89815	5.84288	-0.0552667	ILMN_2976293	7.12967	7.10518	-0.0244897	NA	NA	NA
4933402N22Rik	NM_001177510;uc008wlv.1;ENSMUST00000170301;ENSMUST00000168329	-0.0727888	1452794_x_at	2.62745	2.58485	-0.0425949	ILMN_2776561	5.72433	6.25067	0.526333	NA	NA	NA	NA	1452794_x_at	3.25901	3.39704	0.138031	ILMN_2776561	6.89736	6.75166	-0.145702	ILMN_2776561	5.24413	5.0268	-0.217326	ILMN_2776561	5.23606	5.33627	0.100205	1452794_x_at	3.53876	3.49935	-0.0394068	A_51_P181595	6.4023	6.48795	0.0856488	A_51_P181595	6.44206	6.57322	0.131155	ILMN_2776561	7.00045	6.91659	-0.0838562	NA	NA	NA
4933402P03Rik	NM_175368;uc007jru.1;ENSMUST00000056941	-0.672434	NA	NA	NA	NA	ILMN_1254829	5.85267	5.79	-0.0626667	NA	NA	NA	NA	NA	NA	NA	NA	ILMN_1254829	6.75697	6.75786	0.000892183	ILMN_1254829	5.2211	5.24793	0.0268238	ILMN_1254829	5.35122	5.30665	-0.0445742	NA	NA	NA	NA	A_52_P593853	7.06599	7.0312	-0.0347879	A_52_P593853	7.58388	7.58578	0.0019031	ILMN_1254829	7.02785	6.93706	-0.0907888	NA	NA	NA
4933403O08Rik	NM_001177389;uc009ude.1;ENSMUST00000152343;ENSMUST00000164272;ENSMUST00000132037	0.716568	1453533_at	2.97938	3.07054	0.0911618	NA	NA	NA	NA	NA	NA	NA	NA	1453533_at	3.21247	3.18066	-0.0318124	ILMN_2648155	6.73756	6.84572	0.108156	NA	NA	NA	NA	NA	NA	NA	NA	1453533_at	3.4038	3.56746	0.163666	A_52_P375617	5.83844	5.87642	0.0379801	A_52_P375617	5.81803	5.79163	-0.0263994	NA	NA	NA	NA	NA	NA	NA
4933405L10Rik	ENSMUST00000013302;uc012gjo.1;uc009nea.2;NM_027655	1.02786	1453521_at	4.56965	4.81626	0.246604	NA	NA	NA	NA	NA	NA	NA	NA	1453521_at	4.18497	4.37357	0.188607	ILMN_1233006	6.7898	6.88848	0.0986772	NA	NA	NA	NA	NA	NA	NA	NA	1453521_at	4.16152	4.46593	0.304412	A_51_P162894	6.06323	6.01286	-0.0503689	A_51_P162894	6.50768	6.70108	0.193402	NA	NA	NA	NA	NA	NA	NA
4933406J08Rik	NM_028914;uc008mai.2;ENSMUST00000028661;ENSMUST00000149861	0.364072	1430433_at	4.18552	4.03937	-0.146145	NA	NA	NA	NA	NA	NA	NA	NA	1430433_at	3.85556	4.66268	0.807121	ILMN_2657671	6.63661	6.77022	0.133614	NA	NA	NA	NA	NA	NA	NA	NA	1430433_at	4.75435	4.96129	0.206945	A_51_P279357	5.88771	5.99178	0.104072	A_51_P279357	5.91738	5.82596	-0.09142	NA	NA	NA	NA	NA	NA	NA
4933406M09Rik	NM_173771;uc007crt.2;ENSMUST00000162187	-0.168308	NA	NA	NA	NA	ILMN_2651350	5.98133	5.91667	-0.0646667	NA	NA	NA	NA	NA	NA	NA	NA	ILMN_2651350	6.78928	6.78274	-0.00653645	ILMN_2651350	5.15785	5.1819	0.0240455	ILMN_2651350	5.22488	5.23627	0.0113905	NA	NA	NA	NA	A_51_P337253	5.90094	5.87752	-0.0234149	A_51_P337253	5.93626	5.95132	0.0150613	ILMN_2651350	7.07611	7.02446	-0.0516498	NA	NA	NA
4933406P04Rik	ENSMUST00000092680	0.223433	1430093_at	3.43428	3.57818	0.143902	NA	NA	NA	NA	NA	NA	NA	NA	1430093_at	3.25963	3.27259	0.0129659	ILMN_2473727	6.98813	7.01961	0.03148	NA	NA	NA	NA	NA	NA	NA	NA	1430093_at	3.7536	3.87766	0.124055	A_51_P172650	6.19778	6.12801	-0.0697666	A_51_P172650	6.0868	6.09408	0.00727662	NA	NA	NA	NA	NA	NA	NA
4933407L21Rik	ENSMUST00000027426;ENSMUST00000129392;ENSMUST00000188949	-0.144252	1430206_at	3.88396	3.92622	0.0422575	NA	NA	NA	NA	NA	NA	NA	NA	1430206_at	3.40118	3.08979	-0.311387	ILMN_1245406	6.84426	6.8263	-0.0179662	NA	NA	NA	NA	NA	NA	NA	NA	1430206_at	4.4998	4.887	0.38719	A_51_P325889;A_52_P5905	6.03623	6.01781	-0.0184246	A_51_P325889;A_52_P5905	6.21757	6.26578	0.0482064	NA	NA	NA	NA	NA	NA	NA
4933408B17Rik	NM_177773;uc008eku.1;ENSMUST00000056932;ENSMUST00000129566	0.222618	NA	NA	NA	NA	ILMN_1258744	5.689	5.607	-0.082	NA	NA	NA	NA	NA	NA	NA	NA	ILMN_1258744	6.66603	6.60081	-0.06522	ILMN_1258744	4.90689	5.16591	0.259021	ILMN_1258744	5.19764	5.27786	0.0802264	NA	NA	NA	NA	A_51_P194984	6.39558	6.55975	0.164173	A_51_P194984	7.29244	7.30663	0.0141842	ILMN_1258744	6.98893	6.9208	-0.0681322	NA	NA	NA
4933408J17Rik	ENSMUST00000181835	0.307706	1431908_at	3.23735	3.50389	0.266548	NA	NA	NA	NA	NA	NA	NA	NA	1431908_at	2.86996	3.04059	0.170632	ILMN_1243603	6.92314	6.95504	0.0319067	NA	NA	NA	NA	NA	NA	NA	NA	1431908_at	3.69663	3.94325	0.246629	A_52_P434742	5.94063	5.83233	-0.108298	A_52_P434742	5.84663	5.77666	-0.0699622	NA	NA	NA	NA	NA	NA	NA
4933409G03Rik	NM_177651;uc008jxq.1;ENSMUST00000102713	-0.035012	NA	NA	NA	NA	ILMN_2598069	5.76533	5.832	0.0666667	NA	NA	NA	NA	NA	NA	NA	NA	ILMN_2598069	6.66348	6.79641	0.132934	ILMN_2598069	5.39575	5.20555	-0.190199	ILMN_2598069	5.27979	5.29815	0.0183619	NA	NA	NA	NA	A_52_P498369	5.92441	5.87601	-0.0483919	A_52_P498369	5.90723	5.89604	-0.0111864	ILMN_2598069	7.01556	6.96104	-0.0545124	NA	NA	NA
4933411G06Rik	ENSMUST00000075909	-0.087169	1420469_at	3.15552	3.35245	0.196926	ILMN_1253122	5.87233	5.85533	-0.017	1420469_at	2.85412	4.61915	1.76503	1420469_at	2.82979	3.45122	0.621429	ILMN_1253122	6.86155	6.79267	-0.0688765	ILMN_1253122	5.45286	5.1819	-0.270961	ILMN_1253122	5.64625	5.56189	-0.0843667	1420469_at	3.65634	3.75012	0.0937792	A_51_P428905	5.8806	5.92328	0.0426855	A_51_P428905	5.92489	5.94254	0.0176408	ILMN_1253122	7.06876	6.97782	-0.0909333	NA	NA	NA
4933411G11Rik	NM_177880;uc009ajr.1;ENSMUST00000031574	-0.237635	NA	NA	NA	NA	ILMN_2675932	5.71467	5.73167	0.017	NA	NA	NA	NA	NA	NA	NA	NA	ILMN_2675932	6.95961	6.87892	-0.0806866	ILMN_2675932	5.27426	5.05311	-0.22115	ILMN_2675932	5.47816	5.57949	0.101339	NA	NA	NA	NA	A_51_P170565	5.9415	5.92197	-0.0195285	A_51_P170565	5.82162	5.82356	0.00194293	ILMN_2675932	7.00189	6.94601	-0.0558806	NA	NA	NA
4933411K20Rik	ENSMUST00000154040;ENSMUST00000034048;uc009lpv.1;uc009lpw.1;ENSMUST00000145080;uc009lpx.1;ENSMUST00000145229;ENSMUST00000110376;NM_025747;ENSMUST00000164504;uc009lpy.1	-4.59286	1450076_at;1429155_at;1420989_at	5.14952	4.68051	-0.469015	ILMN_2605417	8.71733	8.418	-0.299333	1450076_at;1420989_at	5.39824	4.13055	-1.26769	1450076_at;1429155_at;1420989_at	4.97873	4.47235	-0.506373	ILMN_1230870;ILMN_2605417	8.15953	8.09217	-0.0673596	ILMN_2605417	8.40429	7.92362	-0.480665	ILMN_2605417	6.8722	6.58035	-0.291846	1450076_at;1429155_at;1420989_at	5.91738	5.13778	-0.7796	A_51_P201945	9.1633	8.14355	-1.01975	A_51_P201945	10.7165	9.72505	-0.991449	ILMN_2605417	9.03494	7.96727	-1.06767	NA	NA	NA
4933412E24Rik	NM_027668;uc011ztd.1;ENSMUST00000096421	0.00677302	1454063_at	5.29759	5.09112	-0.206468	NA	NA	NA	NA	NA	NA	NA	NA	1454063_at	3.36177	3.29036	-0.0714166	ILMN_2730110	6.62382	6.77162	0.147803	NA	NA	NA	NA	NA	NA	NA	NA	1454063_at	4.35335	4.51271	0.15936	A_51_P477604	5.96534	5.94871	-0.0166257	A_51_P477604	6.20354	6.04133	-0.162209	NA	NA	NA	NA	NA	NA	NA
4933413G19Rik	ENSMUST00000123988;ENSMUST00000073316;NM_008021;uc009edl.1;ENSMUST00000112148;ENSMUST00000125456;ENSMUST00000136395;ENSMUST00000153423;ENSMUST00000130785;ENSMUST00000100926;NM_027697;uc009edm.2	-1.56692	1417748_x_at;1448834_at;1430935_at;1437138_at;1448833_at	5.43985	4.71659	-0.723259	ILMN_1239314;ILMN_2731974	7.16383	7.15267	-0.0111667	1417748_x_at;1448834_at;1437138_at;1448833_at	3.92548	3.41419	-0.511287	1417748_x_at;1448834_at;1430935_at;1437138_at;1448833_at	4.56034	4.25839	-0.301947	ILMN_1233867;ILMN_1239314;ILMN_2731974;ILMN_1241469	7.50025	7.33235	-0.1679	ILMN_1239314;ILMN_2731974	8.6153	8.27438	-0.340916	ILMN_1239314;ILMN_2731974	5.57435	5.65936	0.0850113	1417748_x_at;1448834_at;1430935_at;1437138_at;1448833_at	4.80342	4.91514	0.111722	A_52_P28806;A_52_P361024;A_51_P486971	7.00081	6.58673	-0.414081	A_52_P28806;A_52_P361024;A_51_P486971	7.77537	7.17842	-0.596945	ILMN_1239314;ILMN_2731974	9.00922	8.03692	-0.972296	98306_g_at;98305_at	8.94053	7.49951
4933414I15Rik	ENSMUST00000109123;ENSMUST00000156329	0.279884	1431470_a_at	3.84699	3.94562	0.0986366	NA	NA	NA	NA	NA	NA	NA	NA	1431470_a_at	3.15223	3.21692	0.0646924	ILMN_2766213;ILMN_2545478	6.69384	6.64861	-0.0452283	NA	NA	NA	NA	NA	NA	NA	NA	1431470_a_at	3.79057	4.10287	0.312304	A_52_P382139;A_52_P550062	6.39166	6.5305	0.138839	A_52_P382139;A_52_P550062	6.64015	6.78568	0.145528	NA	NA	NA	NA	NA	NA	NA
4933415A04Rik	ENSMUST00000056256	-0.14883	1453532_at	3.65489	3.57497	-0.0799218	NA	NA	NA	NA	NA	NA	NA	NA	1453532_at	3.25789	3.08357	-0.174326	ILMN_2473998	6.85132	6.74992	-0.101398	NA	NA	NA	NA	NA	NA	NA	NA	1453532_at	4.21155	4.40081	0.189262	A_51_P332932	7.6925	8.06921	0.376712	A_51_P332932	8.50486	8.68008	0.175215	NA	NA	NA	NA	NA	NA	NA
4933415F23Rik	NM_025746;uc007alz.1;ENSMUST00000073179	-0.213559	1420689_at	3.31912	3.35375	0.0346275	ILMN_2681759	5.73167	5.74433	0.0126667	1420689_at	3.80977	1.79361	-2.01617	1420689_at	2.89823	3.31735	0.419115	ILMN_2681759	6.77211	6.6874	-0.0847119	ILMN_2681759	5.20555	5.10852	-0.0970245	ILMN_2681759	5.17543	5.2662	0.090772	1420689_at	3.41442	3.82133	0.406908	A_52_P94149	5.92354	6.0038	0.0802524	A_52_P94149	5.95814	5.7891	-0.169046	ILMN_2681759	6.96308	6.90145	-0.0616214	NA	NA	NA
4933416C03Rik	NM_001161855;uc007hbq.2;ENSMUST00000099261	0.761484	1441985_at	2.99639	3.12538	0.128994	ILMN_3161693	6.11133	6.29733	0.186	NA	NA	NA	NA	1441985_at	3.08205	3.68951	0.607464	ILMN_3161693	7.15745	7.12247	-0.0349749	ILMN_3161693	5.86047	6.00675	0.146281	ILMN_3161693	5.61456	5.71224	0.097678	1441985_at	3.76466	3.62619	-0.13847	A_52_P510871	5.94536	5.91032	-0.0350379	A_52_P510871	5.88566	5.79653	-0.0891207	ILMN_3161693	7.24731	7.12231	-0.124997	NA	NA	NA
4933417A18Rik	NM_025750;uc007qbt.2;ENSMUST00000160279;ENSMUST00000160905	1.36338	1450221_at	3.22053	3.14663	-0.0739045	ILMN_2873321	6.00667	6.04533	0.0386667	1450221_at	2.11282	1.79103	-0.321786	1450221_at	3.34744	3.89685	0.54941	ILMN_2873321;ILMN_2766149	6.72854	6.80745	0.0789106	ILMN_2873321	5.58796	5.74147	0.153502	ILMN_2873321	5.40395	5.39534	-0.00860588	1450221_at	3.7972	3.76769	-0.0295046	A_52_P370299	5.93638	5.89694	-0.0394452	A_52_P370299	6.0105	6.06118	0.0506798	ILMN_2873321	7.07032	6.98109	-0.0892351	NA	NA	NA
4933421I07Rik	NM_027702;uc009gma.1;ENSMUST00000032648	0.804405	1449995_at	4.17211	4.25609	0.0839814	ILMN_1255826	5.76033	5.57633	-0.184	1449995_at	1.65284	3.53355	1.88071	1449995_at	3.2478	3.64511	0.397311	ILMN_1255826	6.80371	6.85261	0.048898	ILMN_1255826	5.1127	5.1127	0	ILMN_1255826	5.42101	5.3747	-0.0463061	1449995_at	4.23535	4.51688	0.281522	A_51_P275268	6.30994	6.42627	0.116327	A_51_P275268	6.68276	6.81991	0.13715	ILMN_1255826	7.02344	6.97986	-0.0435806	NA	NA	NA
4933422H20Rik	uc007mho.1;NM_001033775;ENSMUST00000093914	-0.792237	1456230_at	4.80204	4.77419	-0.0278519	ILMN_3161452	5.79533	5.83967	0.0443333	NA	NA	NA	NA	1456230_at	3.46221	3.36098	-0.101225	ILMN_3161452	6.83358	6.73688	-0.096696	ILMN_3161452	5.10434	5.09592	-0.00841224	ILMN_3161452	5.40476	5.45746	0.0526984	1456230_at	4.55242	4.78067	0.228249	A_52_P548377	6.43847	5.85943	-0.579041	A_52_P548377	5.94094	5.92127	-0.0196758	ILMN_3161452	7.05926	6.98055	-0.0787127	NA	NA	NA
4933425L06Rik	NM_025751;uc007rtq.1;ENSMUST00000022232	-0.0187376	1449922_at	2.909	2.96307	0.0540725	ILMN_2692568	5.801	5.782	-0.019	1449922_at	1.2098	1.96459	0.754791	1449922_at	3.16301	3.2005	0.0374858	ILMN_2692568	6.85656	6.73818	-0.118376	ILMN_2692568	5.20555	5.24793	0.0423786	ILMN_2692568	5.46105	5.42587	-0.0351724	1449922_at	3.30427	3.40777	0.103504	A_51_P309556	6.30578	6.46486	0.159074	A_51_P309556	6.3543	6.38161	0.0273062	ILMN_2692568	7.09807	6.96796	-0.130113	NA	NA	NA
4933426M11Rik	uc007obj.2;uc007obi.2;NM_001242419;NM_178682;ENSMUST00000068519	7.69878	1454606_at	8.33693	10.5508	2.21387	ILMN_1254551	10.4183	11.4323	1.014	1454606_at	10.6866	11.8946	1.20798	1454606_at	10.3389	10.1651	-0.173824	ILMN_1254551;ILMN_2552322	8.60571	8.70125	0.0955396	ILMN_1254551	9.71716	10.904	1.18679	ILMN_1254551	7.70032	8.22437	0.524055	1454606_at	10.4239	11.918	1.49413	A_52_P556111;A_52_P666646;A_51_P254906	10.3081	11.3958	1.08769	A_52_P556111;A_52_P666646;A_51_P254906	11.279	12.8983	1.61935	ILMN_1254551	10.3561	10.8949	0.538832	96614_at	11.0096	13.1154
4933427D06Rik	ENSMUST00000168837;NM_175017;uc009cwa.1;ENSMUST00000068968	0.24313	1437415_at;1446883_at	4.35026	4.47935	0.129085	ILMN_2759015	5.69467	5.817	0.122333	NA	NA	NA	NA	1437415_at;1446883_at	3.02559	3.22274	0.197146	ILMN_2759015	6.59569	6.644	0.0483033	ILMN_2759015	5.15381	5.25927	0.105467	ILMN_2759015	5.41784	5.36396	-0.0538834	1437415_at;1446883_at	4.47039	4.59414	0.123745	A_52_P471513	5.87356	5.90514	0.0315849	A_52_P471513	6.01347	5.78327	-0.230199	ILMN_2759015	6.8965	6.80782	-0.0886793	NA	NA	NA
4933427D14Rik	ENSMUST00000151411;ENSMUST00000142530;ENSMUST00000131546;NM_028963;uc007jyd.1;uc007jyg.1;ENSMUST00000108506;ENSMUST00000156696;uc007jyi.1;ENSMUST00000108505	-2.10276	1433998_at	5.78775	5.66386	-0.123889	ILMN_1245850	7.41167	7.18667	-0.225	NA	NA	NA	NA	1433998_at	5.42845	5.20491	-0.223538	ILMN_1245850;ILMN_1239213	7.4566	7.31782	-0.138782	ILMN_1245850	7.09276	6.73471	-0.358048	ILMN_1245850	5.64142	5.75889	0.117466	1433998_at	7.09779	5.71866	-1.37912	A_52_P41014;A_52_P333190	8.72852	8.56104	-0.167479	A_52_P41014;A_52_P333190	9.12465	8.69797	-0.426685	ILMN_1245850	7.7455	7.2561	-0.489398	NA	NA	NA
4933427E11Rik	uc007wfq.2	0.232027	1430155_at	4.55681	4.65782	0.101005	NA	NA	NA	NA	NA	NA	NA	NA	1430155_at	2.81898	2.94959	0.130607	ILMN_1217373	6.92913	6.92607	-0.00305948	NA	NA	NA	NA	NA	NA	NA	NA	1430155_at	3.27006	3.39063	0.120568	A_51_P264548	5.95796	5.91458	-0.0433786	A_51_P264548	5.75715	5.78609	0.028944	NA	NA	NA	NA	NA	NA	NA
4933427G17Rik	NM_028955;uc009jnj.1;ENSMUST00000033166;ENSMUST00000149535;ENSMUST00000138177;ENSMUST00000133939	0.0400943	1431904_at;1431905_s_at	3.56713	3.47014	-0.0969867	NA	NA	NA	NA	NA	NA	NA	NA	1431904_at;1431905_s_at	3.07343	3.31365	0.240213	ILMN_2775861	6.83317	6.84344	0.0102792	NA	NA	NA	NA	NA	NA	NA	NA	1431904_at;1431905_s_at	3.92544	4.07197	0.146535	A_52_P324716;A_51_P258848	6.20817	6.17711	-0.0310606	A_52_P324716;A_51_P258848	6.71991	6.56952	-0.150393	NA	NA	NA	NA	NA	NA	NA
4933428G20Rik	NM_001289118;ENSMUST00000056955	0.733541	1430824_at	3.33324	3.14652	-0.186718	NA	NA	NA	NA	1430824_at	3.81754	4.40078	0.583242	1430824_at	3.12403	3.40461	0.280585	ILMN_2545583	6.75053	6.80168	0.0511532	NA	NA	NA	NA	NA	NA	NA	NA	1430824_at	3.57456	3.73537	0.160811	A_51_P310307	6.28345	6.33957	0.0561163	A_51_P310307	7.07244	7.23481	0.162373	NA	NA	NA	NA	NA	NA	NA
4933428M09Rik	ENSMUST00000113046	-0.0675654	1454210_at	4.31434	4.31223	-0.00211676	NA	NA	NA	NA	NA	NA	NA	NA	1454210_at	3.55213	3.90346	0.351327	ILMN_2616736	6.75818	6.69704	-0.06114	NA	NA	NA	NA	NA	NA	NA	NA	1454210_at	4.1915	4.46268	0.271175	A_51_P219160	6.05434	6.0331	-0.0212391	A_51_P219160	6.18234	5.90917	-0.273168	NA	NA	NA	NA	NA	NA	NA
4933430I17Rik	NM_177607;uc008tfc.1;uc012dft.1;ENSMUST00000062145	3.84699	1440666_at	3.24865	3.7316	0.482947	ILMN_2599174	6.597	6.91067	0.313667	NA	NA	NA	NA	1440666_at	7.26927	7.06681	-0.202462	ILMN_2599174	7.12497	7.94969	0.824718	ILMN_2599174	5.38543	5.82528	0.439846	ILMN_2599174	5.57937	5.56494	-0.0144302	1440666_at	3.66522	3.96541	0.300192	A_51_P492897	8.39371	11.4393	3.04558	A_51_P492897	7.07399	9.00501	1.93102	ILMN_2599174	7.20903	7.41687	0.207841	NA	NA	NA
4933434E20Rik	uc008qbd.2;NM_001287087;ENSMUST00000159064;NM_001287086;NM_025762;NM_027500;ENSMUST00000160640;uc008qba.2;uc008qbb.2;uc012csq.1;uc008qbc.2;ENSMUST00000159202;ENSMUST00000029552;ENSMUST00000162114;ENSMUST00000162595;ENSMUST00000068798;ENSMUST00000161918;ENSMUST00000161874;ENSMUST00000162390;NM_028567;uc008qbe.2;ENSMUST00000029551	-1.27023	1447556_x_at;1453733_a_at;1448463_at;1443955_at;1429907_at	6.37338	6.38759	0.0142085	ILMN_2594807;ILMN_2616956;ILMN_1257872;ILMN_1225284	8.53875	8.33458	-0.204167	1453733_a_at;1448463_at;1429907_at	8.78604	8.00725	-0.778791	1447556_x_at;1453733_a_at;1448463_at;1443955_at;1429907_at	7.88492	7.64877	-0.236156	ILMN_2594807;ILMN_2616956;ILMN_1257872;ILMN_1225284;ILMN_1259302	8.73227	8.71439	-0.017875	ILMN_2594807;ILMN_2616956;ILMN_1257872;ILMN_1225284	8.79806	8.69623	-0.101831	ILMN_2594807;ILMN_2616956;ILMN_1257872;ILMN_1225284	6.8582	6.91327	0.0550732	1447556_x_at;1453733_a_at;1448463_at;1443955_at;1429907_at	7.82026	7.37931	-0.440953	A_51_P308446;A_52_P323182;A_52_P467128;A_51_P337817	10.2749	10.1432	-0.131693	A_51_P308446;A_52_P323182;A_52_P467128;A_51_P337817	11.1272	10.7628	-0.364399	ILMN_2594807;ILMN_2616956;ILMN_1257872;ILMN_1225284	8.79261	8.37471	-0.417894	102141_f_at;104038_at	9.42563	9.02506
4933434I20Rik	ENSMUST00000038692;uc009mkb.1;NM_026233;ENSMUST00000139692	0.803828	1422096_at;1422097_at	4.04009	4.10474	0.064654	ILMN_2641136	6.302	6.28233	-0.0196667	1422096_at;1422097_at	4.15294	4.14071	-0.0122305	1422096_at;1422097_at	3.50045	3.37116	-0.129293	ILMN_2641136	7.18583	7.25079	0.0649636	ILMN_2641136	5.84549	5.99774	0.152254	ILMN_2641136	5.4021	5.3956	-0.00649599	1422096_at;1422097_at	4.06852	4.27422	0.205699	A_51_P386512	5.97701	5.92858	-0.0484327	A_51_P386512	5.94469	5.92438	-0.0203046	ILMN_2641136	7.19758	7.16401	-0.0335667	NA	NA	NA
4933436I01Rik	NM_025763;uc009tis.1;ENSMUST00000026325	0.112408	1420787_at	3.04812	3.04701	-0.00110274	ILMN_2940867;ILMN_2700177	5.96433	5.964	-0.000333333	1420787_at	4.22037	0.688028	-3.53234	1420787_at	3.68154	3.09955	-0.58199	ILMN_2940867;ILMN_2700177	6.87727	6.90538	0.0281122	ILMN_2940867;ILMN_2700177	5.29554	5.35135	0.0558133	ILMN_2940867;ILMN_2700177	5.26035	5.37425	0.1139	1420787_at	3.24693	3.37646	0.129527	A_52_P96863;A_51_P187814	5.83668	5.88828	0.0515987	A_52_P96863;A_51_P187814	5.85356	5.83705	-0.0165121	ILMN_2940867;ILMN_2700177	7.04243	7.00646	-0.0359787	NA	NA	NA
4933440M02Rik	ENSMUST00000061823	0.788811	1430924_at	3.23511	3.57395	0.338833	NA	NA	NA	NA	NA	NA	NA	NA	1430924_at	2.97079	3.28568	0.314888	ILMN_2703989	6.82383	6.84461	0.0207892	NA	NA	NA	NA	NA	NA	NA	NA	1430924_at	3.8899	3.93232	0.0424128	A_51_P228524;A_52_P117271	6.02235	6.08313	0.0607887	A_51_P228524;A_52_P117271	6.15316	6.21806	0.0648986	NA	NA	NA	NA	NA	NA	NA
4933440N22Rik	ENSMUST00000035534	-0.194702	1453789_at	4.68764	4.4427	-0.244942	NA	NA	NA	NA	NA	NA	NA	NA	1453789_at	4.83987	4.379	-0.46087	NA	NA	NA	NA	NA	NA	NA	NA	NA	NA	NA	NA	1453789_at	4.20279	4.16838	-0.0344056	A_52_P303021	7.79382	7.95059	0.156771	A_52_P303021	7.68299	7.94718	0.264183	NA	NA	NA	NA	NA	NA	NA
5031410I06Rik	NM_207657;uc008wtf.1;ENSMUST00000063524	-0.0264164	NA	NA	NA	NA	NA	NA	NA	NA	NA	NA	NA	NA	NA	NA	NA	NA	ILMN_1258903	7.0326	7.01991	-0.0126895	NA	NA	NA	NA	NA	NA	NA	NA	NA	NA	NA	NA	NA	NA	NA	NA	NA	NA	NA	NA	NA	NA	NA	NA	NA	NA	NA
5031414D18Rik	uc007uqk.1;NM_198642;ENSMUST00000036072	3.34267	NA	NA	NA	NA	ILMN_2985657;ILMN_2615575	6.59317	6.9525	0.359333	NA	NA	NA	NA	NA	NA	NA	NA	ILMN_2985657;ILMN_2615575	7.33598	7.23528	-0.100704	ILMN_2985657;ILMN_2615575	6.5095	7.31068	0.801181	ILMN_2985657;ILMN_2615575	5.44	5.45016	0.010156	NA	NA	NA	NA	A_52_P596419	6.78067	8.39894	1.61827	A_52_P596419	7.87451	9.43696	1.56245	ILMN_2985657;ILMN_2615575	7.39623	7.53272	0.136486	NA	NA	NA
5031439G07Rik	ENSMUST00000047144;uc007xcr.1;NM_001033273;ENSMUST00000165743;ENSMUST00000124308	-5.47939	1435745_at;1454786_at	9.5854	8.47852	-1.10688	NA	NA	NA	NA	1454786_at	9.83872	8.83253	-1.00619	1435745_at;1454786_at	9.91482	7.94877	-1.96605	ILMN_1252809;ILMN_2428798	11.4413	10.2128	-1.22847	NA	NA	NA	NA	NA	NA	NA	NA	1435745_at;1454786_at	10.6184	9.17109	-1.44731	A_52_P422874;A_52_P43727	12.471	10.2621	-2.20891	A_52_P422874;A_52_P43727	12.4714	10.8666	-1.60479	NA	NA	NA	NA	104284_at	11.341	9.86887
5330417C22Rik	ENSMUST00000106625;NM_001033304;uc008qzd.1;ENSMUST00000048012;ENSMUST00000185128;ENSMUST00000106626;ENSMUST00000140357;ENSMUST00000148493	-0.279098	1427063_at;1442113_at	3.14439	3.22269	0.0783053	ILMN_3160472	5.84333	5.707	-0.136333	1427063_at	5.18686	3.38038	-1.80647	1427063_at;1442113_at	2.95017	3.12703	0.176862	ILMN_1258347;ILMN_3160472	6.73317	6.77646	0.0432951	ILMN_3160472	5.07039	5.09592	0.0255351	ILMN_3160472	5.32117	5.40187	0.0807061	1427063_at;1442113_at	3.59858	3.64343	0.0448502	A_52_P447567;A_51_P182131	5.90334	5.96829	0.0649508	A_52_P447567;A_51_P182131	6.0096	6.16567	0.156072	ILMN_3160472	6.9837	6.93107	-0.0526296	NA	NA	NA
5330417H12Rik	ENSMUST00000060348	0.618888	1432221_at	5.69256	6.02886	0.336298	NA	NA	NA	NA	NA	NA	NA	NA	1432221_at	3.1871	3.16104	-0.0260633	NA	NA	NA	NA	NA	NA	NA	NA	NA	NA	NA	NA	1432221_at	5.26623	5.66279	0.396553	A_51_P401337	5.8319	5.92932	0.0974229	A_51_P401337	5.82661	5.88621	0.0596025	NA	NA	NA	NA	NA	NA	NA
5330429B09Rik	uc009lax.3	-0.267716	1437717_x_at	5.98076	6.22722	0.246465	NA	NA	NA	NA	NA	NA	NA	NA	1437717_x_at	9.7159	9.5609	-0.154994	NA	NA	NA	NA	NA	NA	NA	NA	NA	NA	NA	NA	1437717_x_at	9.32665	9.11126	-0.215389	NA	NA	NA	NA	NA	NA	NA	NA	NA	NA	NA	NA	NA	NA	NA
5330438I03Rik	ENSMUST00000168347	1.24752	NA	NA	NA	NA	NA	NA	NA	NA	NA	NA	NA	NA	NA	NA	NA	NA	ILMN_2642624	7.36101	7.42281	0.0618071	NA	NA	NA	NA	NA	NA	NA	NA	NA	NA	NA	NA	A_52_P337740	7.47835	8.09017	0.611823	A_52_P337740	8.18396	9.37999	1.19603	NA	NA	NA	NA	NA	NA	NA
5430401F13Rik	ENSMUST00000159229;ENSMUST00000075020;NM_001244628;uc009eiu.1;ENSMUST00000179562;ENSMUST00000161385	0.752374	1430067_at	3.11701	3.28238	0.165368	NA	NA	NA	NA	NA	NA	NA	NA	1430067_at	4.2992	4.71607	0.416866	ILMN_1227470	6.81111	6.79385	-0.0172626	NA	NA	NA	NA	NA	NA	NA	NA	1430067_at	3.48948	3.72875	0.239271	A_51_P406549;A_52_P656254	6.22438	6.222	-0.0023785	A_51_P406549;A_52_P656254	6.55456	6.60852	0.0539527	NA	NA	NA	NA	NA	NA	NA
5430403G16Rik	ENSMUST00000092720	-0.94602	NA	NA	NA	NA	NA	NA	NA	NA	NA	NA	NA	NA	NA	NA	NA	NA	NA	NA	NA	NA	NA	NA	NA	NA	NA	NA	NA	NA	NA	NA	NA	NA	A_51_P163476;A_52_P610239	7.47597	7.04967	-0.426299	A_51_P163476;A_52_P610239	7.92943	7.51103	-0.418398	NA	NA	NA	NA	NA	NA	NA
5430417L22Rik	uc012cbk.1	-3.03763	1426987_at	6.10334	5.57538	-0.527959	NA	NA	NA	NA	1426987_at	7.253	6.29965	-0.953351	1426987_at	8.34902	7.16876	-1.18026	ILMN_1226555	10.1214	9.95959	-0.161823	NA	NA	NA	NA	NA	NA	NA	NA	1426987_at	7.84924	7.19593	-0.653313	A_51_P476538	8.64328	7.43922	-1.20406	A_51_P476538	9.12113	8.30373	-0.817407	NA	NA	NA	NA	NA	NA	NA
5430419D17Rik	NM_175166;uc009kba.1;ENSMUST00000050586;ENSMUST00000128522;uc009kbb.1	0.238776	1430014_at	3.90229	4.15828	0.255996	ILMN_2686522	5.75233	5.68567	-0.0666667	NA	NA	NA	NA	1430014_at	3.19317	3.48759	0.294418	ILMN_2545709;ILMN_2686522	6.94085	6.94272	0.00186769	ILMN_2686522	5.01792	5.04876	0.0308374	ILMN_2686522	5.29996	5.21914	-0.0808204	1430014_at	3.63197	4.03333	0.401361	A_51_P329722	5.9731	5.9736	0.00049989	A_51_P329722	5.82782	5.95543	0.127609	ILMN_2686522	7.01474	6.94078	-0.0739619	NA	NA	NA
5430421N21Rik	uc007xtf.3;NM_016879;NM_001003668;uc007xte.2;ENSMUST00000081945;NM_001166157;uc007xth.2;ENSMUST00000061185;NM_001201323;uc007xtj.2;ENSMUST00000159029;ENSMUST00000023718	0.748432	1427290_at;1427118_at;1460185_at	5.61334	5.68747	0.0741238	ILMN_2820127	5.763	5.99733	0.234333	1427290_at;1427118_at;1460185_at	4.85793	4.47443	-0.383495	1427290_at;1427118_at;1460185_at	3.32711	3.37435	0.0472371	ILMN_2446477;ILMN_2528910;ILMN_1213227	6.77251	6.74629	-0.026219	ILMN_2820127	5.42626	5.36457	-0.0616923	ILMN_2820127	5.46514	5.5438	0.0786611	1427290_at;1427118_at;1460185_at	5.94226	6.08926	0.146993	NA	NA	NA	NA	NA	NA	NA	NA	ILMN_2820127	7.09072	7.06085	-0.0298716	99569_at;93555_at;162375_i_at;96782_at;161175_r_at;161174_i_at	5.81528	5.5012
5430427O19Rik	uc009trz.2;NM_001163539;uc009tsa.2;ENSMUST00000113976	2.78825	1430373_at	7.58232	9.22012	1.6378	NA	NA	NA	NA	NA	NA	NA	NA	1430373_at	6.02969	6.26338	0.233693	ILMN_2686825	9.26045	9.33241	0.0719578	NA	NA	NA	NA	NA	NA	NA	NA	1430373_at	8.42146	9.64055	1.21909	A_51_P333460	10.6882	11.4097	0.721465	A_51_P333460	12.3526	13.5468	1.19425	NA	NA	NA	NA	NA	NA	NA
5430435G22Rik	NM_145509;uc007cnp.1;uc007cnq.1;ENSMUST00000064679;ENSMUST00000064664;ENSMUST00000136247;ENSMUST00000129905;ENSMUST00000130848	-11.6022	1435830_a_at;1444063_at;1424987_at	8.67568	6.32651	-2.34917	ILMN_2882088	12.0297	9.128	-2.90167	1435830_a_at;1424987_at	11.1802	7.8872	-3.29299	1435830_a_at;1444063_at;1424987_at	8.80239	7.13227	-1.67012	ILMN_2563774;ILMN_2882088;ILMN_2769490	11.0743	9.78033	-1.29398	ILMN_2882088	11.2613	8.75822	-2.50311	ILMN_2882088	8.66976	6.79437	-1.8754	1435830_a_at;1444063_at;1424987_at	9.30951	6.4932	-2.81631	A_52_P244682	17.7718	14.8933	-2.8785	A_52_P244682	17.3691	13.7788	-3.59028	ILMN_2882088	10.9987	8.21879	-2.77991	NA	NA	NA
5530400C23Rik	NM_027784;uc009eka.1;ENSMUST00000048459	0.158812	NA	NA	NA	NA	NA	NA	NA	NA	NA	NA	NA	NA	NA	NA	NA	NA	NA	NA	NA	NA	NA	NA	NA	NA	NA	NA	NA	NA	NA	NA	NA	NA	A_51_P309119	5.83583	5.85789	0.022061	A_51_P309119	5.79061	5.82258	0.0319704	NA	NA	NA	NA	NA	NA	NA
5530401A14Rik	ENSMUST00000126433;ENSMUST00000021044	-0.0460743	1430922_at	3.41422	3.75766	0.343432	NA	NA	NA	NA	NA	NA	NA	NA	1430922_at	2.95973	3.11822	0.158494	ILMN_2637516	6.8169	6.69978	-0.11712	NA	NA	NA	NA	NA	NA	NA	NA	1430922_at	3.78174	4.01022	0.228486	A_52_P38366;A_51_P468319	5.97633	5.84985	-0.126479	A_52_P38366;A_51_P468319	5.78733	5.83836	0.051034	NA	NA	NA	NA	NA	NA	NA
5730409E04Rik	ENSMUST00000097886;uc012dlg.1;uc008utp.2;NM_001013755;NM_001145950;ENSMUST00000164362	-2.87471	1457260_at	6.41565	5.07171	-1.34394	ILMN_2836359	6.12033	6	-0.120333	NA	NA	NA	NA	1457260_at	5.5905	4.59472	-0.995779	ILMN_2836359	7.02878	7.03743	0.0086415	ILMN_2836359	5.59694	5.46597	-0.130961	ILMN_2836359	5.2816	5.33078	0.049184	1457260_at	7.5833	5.49784	-2.08546	A_51_P446886	11.3813	8.70056	-2.68078	A_51_P446886	12.1166	10.696	-1.42069	ILMN_2836359	7.20074	7.00634	-0.194402	NA	NA	NA
5730455P16Rik	NM_027472;uc007klv.2;ENSMUST00000179332;ENSMUST00000103225;ENSMUST00000149614;ENSMUST00000134274	-1.29293	1456419_at;1453735_at	5.95306	5.62101	-0.332047	NA	NA	NA	NA	NA	NA	NA	NA	1456419_at;1453735_at	5.56454	4.90917	-0.655368	ILMN_1226103;ILMN_2599544	7.68311	7.56012	-0.122984	NA	NA	NA	NA	NA	NA	NA	NA	1456419_at;1453735_at	5.85836	5.55505	-0.303317	A_52_P549929;A_52_P460119;A_51_P169564;A_52_P549927	7.6521	7.55149	-0.100611	A_52_P549929;A_52_P460119;A_51_P169564;A_52_P549927	8.3493	8.32206	-0.0272471	NA	NA	NA	NA	NA	NA	NA
5730460C07Rik	ENSMUST00000081193	0.860597	1431910_at	4.83597	4.96338	0.127409	NA	NA	NA	NA	NA	NA	NA	NA	1431910_at	2.88452	2.98081	0.0962923	ILMN_1249562	7.32924	7.32098	-0.00826877	NA	NA	NA	NA	NA	NA	NA	NA	1431910_at	4.73123	5.06632	0.33509	A_52_P40298	5.8627	5.8908	0.0281018	A_52_P40298	5.77162	5.85185	0.080228	NA	NA	NA	NA	NA	NA	NA
5730507C01Rik	uc011ykq.1;uc007ndb.2;NM_001201330;NM_001033157;ENSMUST00000177778;ENSMUST00000063216	-0.541716	NA	NA	NA	NA	NA	NA	NA	NA	NA	NA	NA	NA	NA	NA	NA	NA	ILMN_1226890;ILMN_1220008	6.66371	6.64551	-0.0182006	NA	NA	NA	NA	NA	NA	NA	NA	NA	NA	NA	NA	A_51_P460622;A_51_P137778	6.22533	6.12229	-0.103047	A_51_P460622;A_51_P137778	6.27991	6.14746	-0.132446	NA	NA	NA	NA	NA	NA	NA
5730508B09Rik	NM_027482;uc008rhr.2;ENSMUST00000057198	5.42549	1429678_at;1447100_s_at	6.94184	10.8056	3.8638	ILMN_2621217	5.94933	6.10633	0.157	NA	NA	NA	NA	1429678_at;1447100_s_at	8.6266	10.6624	2.03579	ILMN_2621217	6.88627	6.82766	-0.0586123	ILMN_2621217	5.57592	5.42626	-0.149653	ILMN_2621217	5.38517	5.35926	-0.0259089	1429678_at;1447100_s_at	8.54503	10.9397	2.39471	A_52_P23308;A_51_P317512	12.132	15.0766	2.94463	A_52_P23308;A_51_P317512	12.706	15.3778	2.67173	ILMN_2621217	7.02788	7.10189	0.0740069	NA	NA	NA
5730522E02Rik	ENSMUST00000153834;ENSMUST00000144503;ENSMUST00000125773;ENSMUST00000109511;ENSMUST00000144841;ENSMUST00000179180;ENSMUST00000135168;ENSMUST00000125987	1.826	1432237_at	3.13422	3.21931	0.0850855	NA	NA	NA	NA	NA	NA	NA	NA	1432237_at	3.10345	3.50585	0.402403	ILMN_1237201;ILMN_2697334;ILMN_1252073	6.8756	6.91352	0.0379162	NA	NA	NA	NA	NA	NA	NA	NA	1432237_at	3.48706	3.78365	0.296588	A_52_P606246;A_51_P345538	6.28222	6.43928	0.157057	A_52_P606246;A_51_P345538	7.13845	7.2799	0.141448	NA	NA	NA	NA	NA	NA	NA
5730559C18Rik	NM_028872;uc007cuo.2;ENSMUST00000120339;ENSMUST00000150163;ENSMUST00000144464;uc007cup.1;ENSMUST00000153910	1.75333	1436345_at;1450559_at	4.26963	4.45989	0.190259	NA	NA	NA	NA	1450559_at	5.50757	4.48091	-1.02665	1436345_at;1450559_at	3.2237	3.60584	0.382139	ILMN_1234520;ILMN_2687181	6.63346	6.6903	0.0568363	NA	NA	NA	NA	NA	NA	NA	NA	1436345_at;1450559_at	5.04881	5.71277	0.663952	A_51_P294375;A_52_P422841	6.78479	7.52395	0.739155	A_51_P294375;A_52_P422841	7.12959	7.55425	0.42466	NA	NA	NA	NA	NA	NA	NA
5730596B20Rik	ENSMUST00000070587	-0.242893	NA	NA	NA	NA	NA	NA	NA	NA	NA	NA	NA	NA	NA	NA	NA	NA	ILMN_1230418	6.73035	6.74234	0.0119821	NA	NA	NA	NA	NA	NA	NA	NA	NA	NA	NA	NA	A_52_P474177	6.03574	6.07291	0.0371727	A_52_P474177	6.00485	5.87446	-0.130396	NA	NA	NA	NA	NA	NA	NA
5830403L16Rik	NM_178243;uc007dam.1;ENSMUST00000059607;ENSMUST00000123490;ENSMUST00000190620	0.21332	1444658_at;1440415_at	3.60665	3.56572	-0.0409343	ILMN_1237653	6.19	6.22333	0.0333333	NA	NA	NA	NA	1444658_at;1440415_at	3.37776	3.24945	-0.128311	ILMN_1253250;ILMN_1237653;ILMN_2517271	6.91776	6.83621	-0.0815439	ILMN_1237653	5.60288	5.86295	0.260063	ILMN_1237653	5.54576	5.55612	0.010358	1444658_at;1440415_at	3.89514	4.05293	0.157786	A_52_P85329	5.9024	5.88766	-0.0147417	A_52_P85329	5.79974	5.78567	-0.0140707	ILMN_1237653	7.18897	7.19148	0.00250974	NA	NA	NA
5830411N06Rik	NM_175533;uc009khl.1;uc012fwj.1;uc012fwi.1;ENSMUST00000059882;NM_001128146;ENSMUST00000164583;NM_001128145;ENSMUST00000093984	1.74565	1438536_at	5.44914	5.54293	0.0937936	ILMN_2658592	6.08	6.12333	0.0433333	NA	NA	NA	NA	1438536_at	3.16592	3.30552	0.139596	ILMN_2658592	7.03966	7.11186	0.0721969	ILMN_2658592	5.58496	5.62059	0.0356239	ILMN_2658592	5.59212	5.62719	0.0350742	1438536_at	5.6445	5.99241	0.347917	A_52_P157535	5.82763	5.86547	0.0378372	A_52_P157535	5.84045	5.82911	-0.0113363	ILMN_2658592	7.18526	7.13218	-0.0530811	NA	NA	NA
5830415F09Rik	ENSMUST00000151903;NM_029086;uc008stp.1;ENSMUST00000086563;ENSMUST00000030015;uc008stq.1	-0.593589	1452873_at	6.94756	6.55433	-0.393236	ILMN_2924591;ILMN_1223695	6.461	6.51567	0.0546667	NA	NA	NA	NA	1452873_at	5.63902	5.42636	-0.212656	ILMN_2924591;ILMN_1223695;ILMN_2665415	7.63402	7.59647	-0.0375442	ILMN_2924591;ILMN_1223695	6.64954	6.48699	-0.162548	ILMN_2924591;ILMN_1223695	5.68519	5.7653	0.0801166	1452873_at	7.03779	7.56678	0.528995	A_52_P488768	9.12123	8.24919	-0.872033	A_52_P488768	9.44654	8.35069	-1.09584	ILMN_2924591;ILMN_1223695	7.64635	7.40875	-0.237598	NA	NA	NA
5830418K08Rik	uc009ofv.2;NM_176976;uc009ofu.2;ENSMUST00000160946;ENSMUST00000098979;ENSMUST00000058041;ENSMUST00000059410;ENSMUST00000161132;ENSMUST00000161795;uc009ofw.3;ENSMUST00000160238;uc009ofx.1;uc009ofy.2;ENSMUST00000159156;ENSMUST00000162264;ENSMUST00000161533;ENSMUST00000162689	-0.771807	1456296_at;1436652_at	4.48973	4.23296	-0.256765	ILMN_2704594	5.87867	5.88967	0.011	NA	NA	NA	NA	1456296_at;1436652_at	4.91815	4.33981	-0.578344	ILMN_2704594;ILMN_2541675;ILMN_1242512	7.01886	6.95509	-0.0637692	ILMN_2704594	5.09592	5.19771	0.101784	ILMN_2704594	5.40761	5.37684	-0.0307692	1456296_at;1436652_at	5.28959	4.36688	-0.922711	A_52_P37947;A_52_P137878	7.34871	6.6179	-0.730805	A_52_P37947;A_52_P137878	8.16532	7.78502	-0.3803	ILMN_2704594	7.05677	7.00825	-0.0485211	NA	NA	NA
5830454E08Rik	ENSMUST00000064646	-1.10702	1442415_at	4.73621	4.96158	0.225368	NA	NA	NA	NA	NA	NA	NA	NA	1442415_at	3.77739	3.81762	0.0402304	ILMN_2613175	7.0671	6.81379	-0.253312	NA	NA	NA	NA	NA	NA	NA	NA	1442415_at	5.43158	5.04442	-0.387161	A_52_P220163	7.73914	6.28871	-1.45043	A_52_P220163	7.23898	6.25679	-0.982193	NA	NA	NA	NA	NA	NA	NA
5830473C10Rik	uc029vji.1;NM_001252661;ENSMUST00000094615	0.422522	1442510_at	4.63752	4.68942	0.0518949	NA	NA	NA	NA	NA	NA	NA	NA	1442510_at	3.69608	4.09017	0.394091	ILMN_1239872	6.92246	6.71435	-0.208116	NA	NA	NA	NA	NA	NA	NA	NA	1442510_at	4.63354	4.89909	0.265546	A_52_P1003335	5.96766	6.18511	0.217457	A_52_P1003335	5.87067	5.90068	0.0300085	NA	NA	NA	NA	NA	NA	NA
5930422O12Rik	ENSMUST00000059351	-0.0914903	NA	NA	NA	NA	NA	NA	NA	NA	NA	NA	NA	NA	NA	NA	NA	NA	NA	NA	NA	NA	NA	NA	NA	NA	NA	NA	NA	NA	NA	NA	NA	NA	A_52_P564286	5.91094	5.88961	-0.0213277	A_52_P564286	5.82907	5.83407	0.00499592	NA	NA	NA	NA	NA	NA	NA
6030419C18Rik	uc009pwz.1;NM_176921;ENSMUST00000085658;uc009pxa.1	0.541898	NA	NA	NA	NA	ILMN_2599739	6.37367	6.479	0.105333	NA	NA	NA	NA	NA	NA	NA	NA	ILMN_2599739	6.928	7.00262	0.0746154	ILMN_2599739	5.8125	6.10852	0.296026	ILMN_2599739	5.22581	5.23795	0.0121361	NA	NA	NA	NA	A_52_P622244	5.99442	6.00707	0.0126488	A_52_P622244	6.07088	5.95711	-0.11377	ILMN_2599739	7.23817	7.23601	-0.00215462	NA	NA	NA
6030445D17Rik	ENSMUST00000084593	-0.286783	1441512_at	3.27997	3.30896	0.0289897	NA	NA	NA	NA	NA	NA	NA	NA	1441512_at	3.01807	3.18339	0.165319	ILMN_2715931	6.84475	6.77428	-0.0704748	NA	NA	NA	NA	NA	NA	NA	NA	1441512_at	3.90067	3.86822	-0.0324425	A_52_P558290	5.8042	5.89982	0.0956154	A_52_P558290	5.93155	5.87518	-0.0563738	NA	NA	NA	NA	NA	NA	NA
6030452D12Rik	ENSMUST00000066875	0.0847969	NA	NA	NA	NA	NA	NA	NA	NA	NA	NA	NA	NA	NA	NA	NA	NA	NA	NA	NA	NA	NA	NA	NA	NA	NA	NA	NA	NA	NA	NA	NA	NA	A_52_P332195	6.05729	6.09988	0.0425929	A_52_P332195	6.32886	6.32714	-0.00172674	NA	NA	NA	NA	NA	NA	NA
6030458C11Rik	NM_029998;uc007vhx.2;uc007vhy.2;uc007vhw.2;ENSMUST00000057256;uc007vhz.2;NM_001166360	-1.08505	1433860_at;1457987_at;1428013_at	4.82123	4.66611	-0.155117	ILMN_1234301	6.436	6.30267	-0.133333	1433860_at;1428013_at	6.24326	4.83044	-1.41283	1433860_at;1457987_at;1428013_at	5.25338	4.95034	-0.303036	ILMN_1234301;ILMN_1234196;ILMN_1244518	7.06956	7.08018	0.0106181	ILMN_1234301	6.58646	6.26115	-0.32531	ILMN_1234301	5.53751	5.55905	0.0215432	1433860_at;1457987_at;1428013_at	5.49721	4.88153	-0.615685	A_52_P601903;A_51_P132592;A_52_P134415;A_52_P325255	7.39195	6.89339	-0.498562	A_52_P601903;A_51_P132592;A_52_P134415;A_52_P325255	7.46826	7.23222	-0.236034	ILMN_1234301	7.09324	7.14232	0.0490809	NA	NA	NA
6030468B19Rik	NM_029964;uc007mnv.2;ENSMUST00000106331	-0.0999526	1431194_at	5.22213	5.48031	0.258174	NA	NA	NA	NA	NA	NA	NA	NA	1431194_at	4.13986	4.35241	0.212548	ILMN_2764919	6.87423	6.75517	-0.119059	NA	NA	NA	NA	NA	NA	NA	NA	1431194_at	6.34387	6.60068	0.256813	A_51_P371536	6.01748	6.06352	0.0460424	A_51_P371536	6.08628	6.0047	-0.0815805	NA	NA	NA	NA	NA	NA	NA
6030498E09Rik	ENSMUST00000050744;uc009tah.1;NM_183126;ENSMUST00000168144	-0.00639976	1430943_at	2.73368	2.94192	0.208242	ILMN_2775338	5.949	5.968	0.019	NA	NA	NA	NA	1430943_at	2.93938	3.0692	0.129813	NA	NA	NA	NA	ILMN_2775338	5.55459	5.45286	-0.10173	ILMN_2775338	5.19937	5.26699	0.0676191	1430943_at	3.5184	3.50647	-0.0119212	A_52_P573528	5.8594	5.88118	0.021776	A_52_P573528	5.79543	5.90955	0.114118	ILMN_2775338	7.1146	7.04077	-0.0738245	NA	NA	NA
6330403A02Rik	uc007dwh.2;NM_001081227;ENSMUST00000136521;ENSMUST00000179826	0.77978	1440534_at	3.78135	3.88717	0.105817	NA	NA	NA	NA	NA	NA	NA	NA	1440534_at	2.99478	3.14814	0.153359	ILMN_2755179;ILMN_1217350;ILMN_2558378	6.66702	6.74036	0.0733344	NA	NA	NA	NA	NA	NA	NA	NA	1440534_at	4.20526	4.51323	0.307971	A_52_P1051779	6.15389	5.93445	-0.219437	A_52_P1051779	6.12055	6.23685	0.116299	NA	NA	NA	NA	NA	NA	NA
6330403K07Rik	NM_134022;uc007jxo.1	-0.634506	1426766_at	3.63378	3.82402	0.190235	ILMN_2594139	6.10533	6.19933	0.094	1426766_at	4.90119	4.55613	-0.345057	1426766_at	3.53029	3.53014	-0.000145145	ILMN_2594139	7.20619	7.07296	-0.133225	ILMN_2594139	5.6837	5.73335	0.0496579	ILMN_2594139	5.48413	5.4512	-0.0329256	1426766_at	3.90949	3.99819	0.0887007	A_51_P417251	5.99218	5.98065	-0.0115318	A_51_P417251	6.13991	6.05362	-0.0862908	ILMN_2594139	7.18173	7.10581	-0.0759162	161354_f_at;161993_r_at;95559_at	5.12352	3.87943
6330408A02Rik	uc009ffk.1;NM_177312;uc012ezk.1;uc009ffl.1;ENSMUST00000119139;ENSMUST00000119558;ENSMUST00000108532;uc009ffm.1;ENSMUST00000135898;uc009ffn.1;uc009ffo.1;ENSMUST00000140530;ENSMUST00000137574	-0.444149	1443910_at;1453086_at	4.34238	4.20454	-0.137845	ILMN_2592187	6.18933	6.13567	-0.0536667	1453086_at	6.26128	5.58259	-0.678689	1443910_at;1453086_at	3.52456	3.4497	-0.0748521	ILMN_2592187	6.9942	7.12609	0.131886	ILMN_2592187	5.9331	5.75221	-0.180887	ILMN_2592187	5.40737	5.46923	0.0618598	1443910_at;1453086_at	4.44677	4.5299	0.0831287	A_52_P418991;A_52_P96558;A_52_P179011	6.31349	6.09491	-0.218584	A_52_P418991;A_52_P96558;A_52_P179011	6.70509	6.36149	-0.343594	ILMN_2592187	7.18893	7.11886	-0.0700686	NA	NA	NA
6330409D20Rik	ENSMUST00000009695;uc029tws.1;NM_027529;ENSMUST00000151536	0.616146	1430098_at;1447773_x_at;1460150_at	3.56152	3.63192	0.0703937	NA	NA	NA	NA	NA	NA	NA	NA	1430098_at;1447773_x_at;1460150_at	3.06578	3.29697	0.23119	ILMN_1228149	6.62392	6.68963	0.065705	NA	NA	NA	NA	NA	NA	NA	NA	1430098_at;1447773_x_at;1460150_at	3.94963	4.16535	0.215719	A_51_P117165	6.44369	6.33837	-0.105318	A_51_P117165	7.28188	7.69415	0.412265	NA	NA	NA	NA	NA	NA	NA
6330416G13Rik	ENSMUST00000077709;uc008tgs.1;uc008tgt.1;ENSMUST00000126738;ENSMUST00000124332;ENSMUST00000150360;NM_144905;uc008tgu.1;uc008tgv.1;ENSMUST00000080336;uc012dfz.1	-1.84952	1426315_a_at;1426316_at;1452015_at	5.86805	6.01495	0.146892	ILMN_2875169	8.829	9.55033	0.721333	1426315_a_at;1426316_at;1452015_at	7.59868	7.93636	0.337682	1426315_a_at;1426316_at;1452015_at	7.48192	7.86982	0.387898	ILMN_2875169	8.83419	8.43606	-0.398136	ILMN_2875169	8.44874	8.01346	-0.435274	ILMN_2875169	6.35978	6.1285	-0.231278	1426315_a_at;1426316_at;1452015_at	7.31242	7.3379	0.0254766	A_52_P609153;A_51_P155935;A_52_P275864	10.272	8.77035	-1.50168	A_52_P609153;A_51_P155935;A_52_P275864	10.1638	11.0732	0.909426	ILMN_2875169	8.543	7.74403	-0.798974	161029_at	8.20308	8.65457
6330419J24Rik	ENSMUST00000068106;ENSMUST00000129981	-0.530064	1435200_at	3.68773	3.48006	-0.207671	NA	NA	NA	NA	NA	NA	NA	NA	1435200_at	3.25428	3.40593	0.151644	ILMN_1232801;ILMN_2702785	6.82741	6.84587	0.0184624	NA	NA	NA	NA	NA	NA	NA	NA	1435200_at	4.08606	4.18689	0.100827	A_51_P247614	7.76636	7.80659	0.0402291	A_51_P247614	9.8253	8.67141	-1.15389	NA	NA	NA	NA	NA	NA	NA
6430531B16Rik	NM_001033465;uc009kgi.1;uc012fwa.1;uc012fwb.1;uc012fvz.1;ENSMUST00000146974;ENSMUST00000097970;ENSMUST00000121412	-0.325326	1460088_at	5.70345	5.57024	-0.133218	ILMN_3000290	5.74533	5.86233	0.117	NA	NA	NA	NA	1460088_at	5.09717	4.92616	-0.171011	ILMN_3000290;ILMN_2540671	6.77822	6.77177	-0.00645252	ILMN_3000290	5.54844	5.42291	-0.125531	ILMN_3000290	5.2383	5.22329	-0.0150087	1460088_at	4.43944	4.79359	0.354155	A_51_P273657	6.21292	6.02991	-0.183008	A_51_P273657	6.12128	5.9147	-0.206581	ILMN_3000290	7.09232	6.97364	-0.11868	NA	NA	NA
6430550D23Rik	NM_001145351;uc012chn.1;NM_001145352;uc008nlw.2;ENSMUST00000109617;ENSMUST00000086145;ENSMUST00000138025	-0.547704	NA	NA	NA	NA	NA	NA	NA	NA	NA	NA	NA	NA	NA	NA	NA	NA	ILMN_1250064	6.7108	6.70455	-0.0062476	NA	NA	NA	NA	NA	NA	NA	NA	NA	NA	NA	NA	A_52_P655297	6.36246	6.17981	-0.182651	A_52_P655297	6.57423	6.09275	-0.481475	NA	NA	NA	NA	NA	NA	NA
6430571L13Rik	ENSMUST00000042581;NM_175486;uc009rlg.1;ENSMUST00000135520	0.426348	1444091_a_at;1443623_a_at;1439669_at;1458456_x_at	3.6032	3.6376	0.0344043	ILMN_1223546	6.028	5.88233	-0.145667	NA	NA	NA	NA	1444091_a_at;1443623_a_at;1439669_at;1458456_x_at	3.70708	3.891	0.183921	ILMN_1223546	6.98966	7.14309	0.153429	ILMN_1223546	5.69209	5.83289	0.140798	ILMN_1223546	5.53119	5.75196	0.220766	1444091_a_at;1443623_a_at;1439669_at;1458456_x_at	3.73079	3.991	0.260211	A_51_P471219;A_52_P468683	5.87123	5.87487	0.00363942	A_51_P471219;A_52_P468683	6.00503	5.93598	-0.0690514	ILMN_1223546	7.06103	7.04927	-0.0117589	NA	NA	NA
6430573F11Rik	uc009llk.1;uc009lll.1;ENSMUST00000135373;uc009llm.1;ENSMUST00000147525;uc009lln.1;ENSMUST00000152039;uc009llo.1;NM_176952;ENSMUST00000171777;uc009llp.1;ENSMUST00000125492	-0.155362	1443902_at;1456096_at	3.23308	3.29104	0.0579632	ILMN_2893471	6.21067	6.104	-0.106667	NA	NA	NA	NA	1443902_at;1456096_at	3.2176	3.30627	0.088677	ILMN_1230481;ILMN_2893471	6.83088	6.75245	-0.0784263	ILMN_2893471	5.90448	5.89482	-0.00966633	ILMN_2893471	5.25226	5.19534	-0.0569181	1443902_at;1456096_at	3.75057	3.83059	0.0800174	A_51_P446825;A_52_P561416	5.90495	5.88946	-0.0154869	A_51_P446825;A_52_P561416	5.92602	5.9204	-0.0056171	ILMN_2893471	7.13906	7.15365	0.0145967	NA	NA	NA
6530409C15Rik	ENSMUST00000143099;ENSMUST00000143551	1.91356	1432014_at	3.82494	4.14561	0.320663	NA	NA	NA	NA	NA	NA	NA	NA	1432014_at	3.24793	4.51915	1.27122	ILMN_2729926	6.8704	6.82795	-0.0424492	NA	NA	NA	NA	NA	NA	NA	NA	1432014_at	4.36583	4.81678	0.450953	A_51_P277521	5.91962	6.15893	0.239306	A_51_P277521	6.07337	7.48484	1.41148	NA	NA	NA	NA	NA	NA	NA
6720489N17Rik	NM_173381;uc007qxb.2	-1.09299	1457278_at;1440869_x_at	2.90886	2.7578	-0.151061	NA	NA	NA	NA	NA	NA	NA	NA	1457278_at;1440869_x_at	3.86113	3.13732	-0.723817	ILMN_1259440;ILMN_2773383	6.76769	6.80553	0.0378446	NA	NA	NA	NA	NA	NA	NA	NA	1457278_at;1440869_x_at	3.72604	3.51946	-0.206577	A_51_P306446	9.92596	8.38133	-1.54462	A_51_P306446	10.5944	9.09552	-1.49883	NA	NA	NA	NA	NA	NA	NA
6820408C15Rik	uc008nfk.1;NM_001289738;NM_177656;ENSMUST00000039961;uc012cgg.1;ENSMUST00000153713	0.889316	1441306_at	4.25925	4.34951	0.0902667	ILMN_1245721	6.15367	6.27033	0.116667	NA	NA	NA	NA	1441306_at	3.39883	3.8421	0.443273	ILMN_1245721	7.2194	6.9456	-0.273802	ILMN_1245721	5.90929	5.6837	-0.225597	ILMN_1245721	5.47176	5.66093	0.189172	1441306_at	4.76319	5.12996	0.366766	A_51_P344942	6.01977	6.05495	0.0351719	A_51_P344942	6.00141	6.06568	0.0642759	ILMN_1245721	7.17338	7.13079	-0.0425904	NA	NA	NA
6820431F20Rik	uc009law.2	0.039733	NA	NA	NA	NA	NA	NA	NA	NA	NA	NA	NA	NA	NA	NA	NA	NA	ILMN_2542311	7.51613	7.51285	-0.00328271	NA	NA	NA	NA	NA	NA	NA	NA	NA	NA	NA	NA	NA	NA	NA	NA	NA	NA	NA	NA	NA	NA	NA	NA	NA	NA	NA
7420426K07Rik	NM_001033983;uc009rdp.1;ENSMUST00000098460	-0.226242	NA	NA	NA	NA	ILMN_3161102	5.91433	5.87033	-0.044	NA	NA	NA	NA	NA	NA	NA	NA	ILMN_3161102	6.56831	6.64374	0.075434	ILMN_3161102	5.33628	5.21723	-0.119053	ILMN_3161102	5.14975	5.12087	-0.0288806	NA	NA	NA	NA	NA	NA	NA	NA	NA	NA	NA	NA	ILMN_3161102	6.97629	6.92575	-0.0505372	NA	NA	NA
7530416G11Rik	NM_001256072;uc029suf.1;ENSMUST00000178942	0.529748	NA	NA	NA	NA	NA	NA	NA	NA	NA	NA	NA	NA	NA	NA	NA	NA	ILMN_1223582	6.62649	6.70362	0.0771281	NA	NA	NA	NA	NA	NA	NA	NA	NA	NA	NA	NA	NA	NA	NA	NA	NA	NA	NA	NA	NA	NA	NA	NA	NA	NA	NA
8030411F24Rik	NM_030135;uc008mtm.1;ENSMUST00000028933	-0.137135	1451712_at	3.57134	3.73461	0.163266	ILMN_2636508	5.99633	5.81633	-0.18	1451712_at	3.71852	1.88008	-1.83843	1451712_at	3.78958	4.36366	0.574082	ILMN_2636508	6.75751	6.77515	0.0176408	ILMN_2636508	5.41616	5.23649	-0.179672	ILMN_2636508	5.19822	5.28352	0.0853049	1451712_at	3.95651	3.95815	0.00163552	A_51_P426837	5.90798	5.91977	0.0117961	A_51_P426837	5.99618	5.83745	-0.158734	ILMN_2636508	7.10034	7.01463	-0.0857048	NA	NA	NA
8030423J24Rik	NM_029873;uc029scc.1;ENSMUST00000022091	-0.0701168	1432450_at	3.5497	3.66599	0.11629	NA	NA	NA	NA	NA	NA	NA	NA	1432450_at	3.28351	3.12764	-0.155868	ILMN_1241935	6.69702	6.65205	-0.0449775	NA	NA	NA	NA	NA	NA	NA	NA	1432450_at	4.02638	4.11634	0.0899545	A_51_P273942	5.82063	5.80797	-0.0126611	A_51_P273942	5.77164	5.82199	0.0503454	NA	NA	NA	NA	NA	NA	NA
8030462N17Rik	NM_178670;uc008frn.1;uc008fro.1;ENSMUST00000074653;uc008frq.1	2.46068	NA	NA	NA	NA	ILMN_2776187;ILMN_2963017	6.001	6.302	0.301	NA	NA	NA	NA	NA	NA	NA	NA	ILMN_1256243;ILMN_2776187;ILMN_2963017;ILMN_1235237	7.00097	7.08641	0.0854369	ILMN_2776187;ILMN_2963017	5.72251	5.80011	0.0775977	ILMN_2776187;ILMN_2963017	5.45053	5.50671	0.0561728	NA	NA	NA	NA	A_52_P313068;A_51_P493771	6.48088	7.01453	0.533654	A_52_P313068;A_51_P493771	6.4727	7.49584	1.02314	ILMN_2776187;ILMN_2963017	7.19041	7.17461	-0.0157972	NA	NA	NA
8030474K03Rik	ENSMUST00000151231;ENSMUST00000163399;ENSMUST00000149761;ENSMUST00000145887	-0.493387	NA	NA	NA	NA	NA	NA	NA	NA	NA	NA	NA	NA	NA	NA	NA	NA	NA	NA	NA	NA	NA	NA	NA	NA	NA	NA	NA	NA	NA	NA	NA	NA	A_51_P469443	6.02244	5.86284	-0.159607	A_51_P469443	5.96735	5.8856	-0.0817484	NA	NA	NA	NA	NA	NA	NA
8430408G22Rik	uc009dkq.2;uc009dkp.2;NM_145980;NM_001166580;ENSMUST00000178241;ENSMUST00000067354	1.32373	1433837_at;1433836_a_at	7.37154	6.50886	-0.862672	ILMN_2894211	6.065	5.969	-0.096	NA	NA	NA	NA	1433837_at;1433836_a_at	3.27524	3.73749	0.462251	ILMN_2894211	6.76208	7.1935	0.431427	ILMN_2894211	5.57592	5.64674	0.0708213	ILMN_2894211	5.29462	5.35351	0.0588874	1433837_at;1433836_a_at	6.36973	6.76765	0.397921	A_51_P316935	6.1368	6.52924	0.392437	A_51_P316935	6.75737	7.01386	0.256499	ILMN_2894211	7.1017	7.05567	-0.0460367	NA	NA	NA
8430419L09Rik	ENSMUST00000111915;ENSMUST00000111916;NM_028982;uc009eli.2;ENSMUST00000130612;ENSMUST00000151071;ENSMUST00000151951	-2.65342	1449936_at;1427589_at;1420630_at	5.36268	4.99001	-0.372662	ILMN_1221940	6.07733	5.87933	-0.198	1449936_at;1427589_at;1420630_at	5.48754	4.58131	-0.90623	1449936_at;1427589_at;1420630_at	5.07264	4.22736	-0.845278	ILMN_1221940;ILMN_1230745	7.15041	6.99762	-0.15279	ILMN_1221940	5.7761	5.71699	-0.0591131	ILMN_1221940	5.51094	5.5042	-0.0067443	1449936_at;1427589_at;1420630_at	5.18631	4.47423	-0.712086	A_51_P268186;A_52_P1085754;A_52_P116628;A_52_P500578	7.21505	6.43014	-0.784913	A_51_P268186;A_52_P1085754;A_52_P116628;A_52_P500578	7.81322	6.71084	-1.10238	ILMN_1221940	7.30261	7.06732	-0.235297	NA	NA	NA
9030612E09Rik	uc011xdj.1;ENSMUST00000053792	0.356516	1430652_at	3.27971	3.36737	0.0876616	NA	NA	NA	NA	NA	NA	NA	NA	1430652_at	3.41571	3.62284	0.207133	ILMN_2675719	6.53055	6.62172	0.0911635	NA	NA	NA	NA	NA	NA	NA	NA	1430652_at	3.66011	3.84076	0.180648	A_51_P365604	5.89118	5.8144	-0.0767836	A_51_P365604	5.82348	5.81232	-0.0111597	NA	NA	NA	NA	NA	NA	NA
9030617O03Rik	ENSMUST00000069782;ENSMUST00000110073;ENSMUST00000110070;ENSMUST00000110069;NM_145448;uc007osx.1;uc007osw.1;ENSMUST00000154603;uc007osz.1;ENSMUST00000167322;ENSMUST00000124957	-1.06806	1424226_at	7.4606	6.97712	-0.483484	ILMN_1245040	5.94733	5.90167	-0.0456667	1424226_at	8.78015	7.91206	-0.868089	1424226_at	8.81618	8.17756	-0.638623	ILMN_1245040	6.79652	6.93169	0.13517	ILMN_1245040	5.42626	5.49185	0.0655883	ILMN_1245040	5.37405	5.34229	-0.0317678	1424226_at	8.37776	7.4602	-0.917557	A_51_P399106;A_52_P553589	10.2402	9.36403	-0.8762	A_51_P399106;A_52_P553589	12.3653	11.644	-0.721304	ILMN_1245040	7.06853	6.96795	-0.10058	NA	NA	NA
9030619P08Rik	uc007wgt.1	1.12025	1443889_at	3.60779	3.63051	0.0227181	ILMN_3017818	5.88267	5.846	-0.0366667	NA	NA	NA	NA	1443889_at	3.03406	3.43177	0.397709	ILMN_1214448;ILMN_3017818	6.69621	6.74521	0.0490049	ILMN_3017818	5.21723	5.37504	0.157809	ILMN_3017818	5.26114	5.492	0.230852	1443889_at	3.65397	3.99164	0.337671	A_52_P55258	5.90819	5.9603	0.0521067	A_52_P55258	5.96164	5.86556	-0.096084	ILMN_3017818	6.98636	7.00998	0.0236201	NA	NA	NA
9030624G23Rik	NM_001256489;uc007neh.1;ENSMUST00000101538	-0.29086	1431250_at	4.6237	4.68989	0.066192	NA	NA	NA	NA	NA	NA	NA	NA	1431250_at	3.42654	3.39206	-0.0344834	ILMN_1224252;ILMN_2727829	7.15673	6.97065	-0.186079	NA	NA	NA	NA	NA	NA	NA	NA	1431250_at	3.55695	3.80792	0.250975	A_51_P435058	5.84927	5.8648	0.0155308	A_51_P435058	5.77501	5.82797	0.0529655	NA	NA	NA	NA	NA	NA	NA
9030624J02Rik	ENSMUST00000059390;uc009jko.2;NM_027815;uc009jkn.2;uc009jkm.2;ENSMUST00000129334;ENSMUST00000175922;ENSMUST00000106552;ENSMUST00000106553;ENSMUST00000148586;ENSMUST00000136623;ENSMUST00000146350;ENSMUST00000033280;uc009jkp.2;ENSMUST00000149749;ENSMUST00000176197;ENSMUST00000175730;ENSMUST00000131162;ENSMUST00000175952	-1.7568	1431001_at;1432304_a_at;1426694_at;1426695_at	6.89173	6.59411	-0.297615	ILMN_2872639	10.803	10.232	-0.571	1426694_at;1426695_at	7.88959	5.42204	-2.46755	1431001_at;1432304_a_at;1426694_at;1426695_at	6.87578	6.61397	-0.26181	ILMN_1221487;ILMN_2872639;ILMN_2543809;ILMN_2702296	8.99433	8.88341	-0.110912	ILMN_2872639	10.4485	10.526	0.0774808	ILMN_2872639	8.29388	8.08353	-0.210352	1431001_at;1432304_a_at;1426694_at;1426695_at	7.03109	6.73074	-0.30035	A_52_P646602;A_52_P390731;A_51_P370967	9.85972	9.87218	0.0124586	A_52_P646602;A_52_P390731;A_51_P370967	9.92371	9.77833	-0.145373	ILMN_2872639	11.0061	10.3944	-0.611679	NA	NA	NA
9130008F23Rik	NM_027834;uc008com.2;ENSMUST00000068258	-0.0657816	1430221_at	4.63601	4.84707	0.211054	ILMN_1220766;ILMN_2867735	5.91733	5.952	0.0346667	NA	NA	NA	NA	1430221_at	3.31259	3.80675	0.494159	ILMN_1236953;ILMN_1220766;ILMN_2867735	6.78846	6.73283	-0.0556358	ILMN_1220766;ILMN_2867735	5.28803	5.38116	0.0931277	ILMN_1220766;ILMN_2867735	5.24739	5.21943	-0.0279615	1430221_at	5.8654	5.42581	-0.439587	A_52_P499028	7.92178	7.95371	0.0319299	A_52_P499028	9.44945	9.2141	-0.235343	ILMN_1220766;ILMN_2867735	7.12849	7.02032	-0.108172	NA	NA	NA
9130011E15Rik	NM_198296;uc008hrv.1;ENSMUST00000045396;uc008hrw.1	0.297158	1429271_at	5.49741	5.38203	-0.115381	ILMN_1233304	7.51933	7.84667	0.327333	NA	NA	NA	NA	1429271_at	5.50053	4.86247	-0.638065	ILMN_1233304;ILMN_2539706	7.74513	7.75357	0.00844673	ILMN_1233304	7.64746	7.89482	0.247359	ILMN_1233304	6.01908	6.25055	0.23147	1429271_at	6.27069	6.06529	-0.205397	A_52_P263022	8.30788	8.7803	0.472422	A_52_P263022	8.53691	8.62349	0.0865808	ILMN_1233304	7.9676	7.6643	-0.303294	NA	NA	NA
9130019O22Rik	uc009jve.1;NM_030226;ENSMUST00000049052;ENSMUST00000164345	-0.0943268	1445184_at	2.84413	2.96154	0.117406	ILMN_2637604	5.809	5.783	-0.026	NA	NA	NA	NA	1445184_at	2.75453	2.82136	0.0668364	ILMN_2637604	6.85422	6.85567	0.00145471	ILMN_2637604	5.2211	5.15381	-0.0672984	ILMN_2637604	5.40076	5.40076	0	1445184_at	3.34491	3.42905	0.0841359	NA	NA	NA	NA	NA	NA	NA	NA	ILMN_2637604	7.0351	6.93656	-0.0985402	NA	NA	NA
9130023H24Rik	NM_177001;uc009jyj.2;ENSMUST00000078816	-0.0472289	1456331_at	5.26181	5.15368	-0.108129	NA	NA	NA	NA	NA	NA	NA	NA	1456331_at	4.60857	5.36856	0.75998	ILMN_2631218	6.54071	6.57538	0.034664	NA	NA	NA	NA	NA	NA	NA	NA	1456331_at	6.65854	6.38762	-0.270925	A_52_P80414;A_51_P309170	7.09953	6.99909	-0.100442	A_52_P80414;A_51_P309170	7.68488	7.67711	-0.00777183	NA	NA	NA	NA	NA	NA	NA
9130204L05Rik	NM_001101461;uc008qdh.1;ENSMUST00000166173	0.0303435	1445608_at	3.12502	3.05477	-0.0702516	NA	NA	NA	NA	NA	NA	NA	NA	1445608_at	3.38114	3.20287	-0.178269	ILMN_2528610	6.80101	6.9383	0.137286	NA	NA	NA	NA	NA	NA	NA	NA	1445608_at	3.52618	3.57036	0.0441795	A_52_P747842	5.93646	5.95662	0.0201544	A_52_P747842	5.83473	5.81977	-0.0149513	NA	NA	NA	NA	NA	NA	NA
9130230L23Rik	ENSMUST00000132533;ENSMUST00000067737;ENSMUST00000125452;ENSMUST00000147882	1.59693	NA	NA	NA	NA	NA	NA	NA	NA	NA	NA	NA	NA	NA	NA	NA	NA	ILMN_2625233;ILMN_1218715	6.97487	7.22033	0.245458	NA	NA	NA	NA	NA	NA	NA	NA	NA	NA	NA	NA	A_51_P206165;A_52_P674348	5.98486	6.33342	0.348563	A_51_P206165;A_52_P674348	6.09184	6.3871	0.295261	NA	NA	NA	NA	NA	NA	NA
9130401M01Rik	uc007vta.1;ENSMUST00000100655;ENSMUST00000187062;NM_029418;uc007vtc.1;ENSMUST00000176935;ENSMUST00000189159;ENSMUST00000185553;ENSMUST00000177176;NM_009572;NM_001042438;uc007vtd.1;uc007vte.1;ENSMUST00000175805;ENSMUST00000110168;ENSMUST00000070143;ENSMUST00000177504;ENSMUST00000176076;ENSMUST00000177276;ENSMUST00000176270;ENSMUST00000176713	-0.160963	1452215_at;1448875_at	7.89495	7.65737	-0.237577	ILMN_2510714;ILMN_2479530;ILMN_3107322;ILMN_2754054	7.9195	7.81308	-0.106417	1452215_at;1448875_at	9.04025	8.58152	-0.458727	1452215_at;1448875_at	8.55761	8.30764	-0.249966	ILMN_1217552;ILMN_1238089;ILMN_2510714;ILMN_2479530;ILMN_3107322;ILMN_2754054	7.76172	7.84782	0.0861092	ILMN_2510714;ILMN_2479530;ILMN_3107322;ILMN_2754054	7.44881	7.41804	-0.0307767	ILMN_2510714;ILMN_2479530;ILMN_3107322;ILMN_2754054	5.79767	5.72738	-0.0702913	1452215_at;1448875_at	8.71134	9.24947	0.538134	A_52_P119553;A_52_P309177;A_52_P495031;A_51_P181205;A_51_P388973	10.8743	10.3212	-0.553096	A_52_P119553;A_52_P309177;A_52_P495031;A_51_P181205;A_51_P388973	10.9064	10.9173	0.0108665	ILMN_2510714;ILMN_2479530;ILMN_3107322;ILMN_2754054	7.85881	7.65186	-0.20695	160848_at;161836_r_at	8.07818	8.62032
9130409I23Rik	NM_001033819;uc007dxa.1;ENSMUST00000036819	0.0499736	NA	NA	NA	NA	ILMN_2830666	6.068	6.04933	-0.0186667	NA	NA	NA	NA	NA	NA	NA	NA	ILMN_2830666	7.0497	6.91983	-0.129872	ILMN_2830666	5.37851	5.47249	0.0939761	ILMN_2830666	5.17268	5.32542	0.152738	NA	NA	NA	NA	A_52_P562267	5.86404	5.90136	0.0373234	A_52_P562267	5.86648	5.83009	-0.0363875	ILMN_2830666	7.14437	7.09503	-0.0493444	NA	NA	NA
9230019H11Rik	ENSMUST00000095874	0.245899	NA	NA	NA	NA	NA	NA	NA	NA	NA	NA	NA	NA	NA	NA	NA	NA	ILMN_2533641	6.65102	6.67948	0.0284614	NA	NA	NA	NA	NA	NA	NA	NA	NA	NA	NA	NA	NA	NA	NA	NA	NA	NA	NA	NA	NA	NA	NA	NA	NA	NA	NA
9230102O04Rik	NM_008091;uc008ihf.1;uc008ihe.1;ENSMUST00000102976;uc008ihg.1;ENSMUST00000151456;ENSMUST00000153509;ENSMUST00000130615;ENSMUST00000147533;ENSMUST00000142305;ENSMUST00000125091;ENSMUST00000114915	0.626159	1448886_at	3.25727	3.19045	-0.0668183	ILMN_1248843	5.981	5.97733	-0.00366667	1448886_at	1.03723	2.70822	1.67099	1448886_at	4.41659	5.28188	0.865283	ILMN_1248843;ILMN_2432292	6.78805	6.76349	-0.0245547	ILMN_1248843	5.51096	5.36107	-0.149895	ILMN_1248843	5.38541	5.36273	-0.0226803	1448886_at	3.4971	3.60889	0.111782	A_52_P546363	6.12323	6.77567	0.652439	A_52_P546363	5.89739	5.95108	0.0536975	ILMN_1248843	6.98913	6.9128	-0.076333	100924_at	5.85906	5.78351
9230104L09Rik	ENSMUST00000028937;NM_029960;uc008mts.2;ENSMUST00000149457	0.807907	1432531_at	5.19212	5.3822	0.190079	ILMN_2722414	5.81233	5.87367	0.0613333	NA	NA	NA	NA	1432531_at	3.54812	3.30444	-0.24368	ILMN_2722414	6.9089	6.77236	-0.136541	ILMN_2722414	5.45943	5.72247	0.263034	ILMN_2722414	5.4433	5.35913	-0.0841685	1432531_at	4.49527	4.90761	0.412337	A_51_P144894	5.95914	6.05351	0.0943753	A_51_P144894	5.89957	6.03362	0.134058	ILMN_2722414	7.04051	7.01273	-0.027785	NA	NA	NA
9230104M06Rik	ENSMUST00000180971	0.322875	NA	NA	NA	NA	NA	NA	NA	NA	NA	NA	NA	NA	NA	NA	NA	NA	ILMN_1226577	7.0358	7.12882	0.0930188	NA	NA	NA	NA	NA	NA	NA	NA	NA	NA	NA	NA	A_51_P327890	5.95543	5.94489	-0.010544	A_51_P327890	5.80725	5.83337	0.0261252	NA	NA	NA	NA	NA	NA	NA
9230106D20Rik	ENSMUST00000052806	-0.380837	NA	NA	NA	NA	NA	NA	NA	NA	NA	NA	NA	NA	NA	NA	NA	NA	ILMN_1244082	6.78915	6.76233	-0.0268201	NA	NA	NA	NA	NA	NA	NA	NA	NA	NA	NA	NA	A_51_P204318	5.90601	5.81986	-0.0861586	A_51_P204318	5.97601	5.96491	-0.0111003	NA	NA	NA	NA	NA	NA	NA
9230109A22Rik	uc007viv.1;ENSMUST00000056401	1.19836	1446060_at	3.84085	3.96854	0.127688	NA	NA	NA	NA	NA	NA	NA	NA	1446060_at	2.78426	3.50523	0.720971	ILMN_2664439	6.53047	6.6147	0.0842336	NA	NA	NA	NA	NA	NA	NA	NA	1446060_at	4.13445	4.58626	0.451808	A_51_P183693	5.95684	6.08593	0.129091	A_51_P183693	5.8854	5.87336	-0.0120431	NA	NA	NA	NA	NA	NA	NA
9230110C19Rik	NM_199017;uc009odi.1;uc009odh.1;uc012gnv.1;ENSMUST00000065291	0.031923	1443934_at	2.76158	2.8949	0.13332	ILMN_2767819	5.87567	5.749	-0.126667	NA	NA	NA	NA	1443934_at	3.10345	2.99987	-0.103577	ILMN_2767819	6.73881	6.84254	0.10373	ILMN_2767819	5.24793	5.3147	0.066769	ILMN_2767819	5.46419	5.44294	-0.0212455	1443934_at	3.2695	3.32864	0.0591383	A_52_P125494	5.82967	5.91728	0.0876124	A_52_P125494	5.82484	5.81284	-0.0120028	ILMN_2767819	7.09424	7.00349	-0.0907423	NA	NA	NA
9230110F15Rik	NM_029863;uc012gqq.1;ENSMUST00000054175	-0.148516	NA	NA	NA	NA	NA	NA	NA	NA	NA	NA	NA	NA	NA	NA	NA	NA	ILMN_1249520;ILMN_2700142	6.9224	6.86241	-0.0599882	NA	NA	NA	NA	NA	NA	NA	NA	NA	NA	NA	NA	A_51_P463177	6.70815	6.76516	0.0570143	A_51_P463177	8.3609	8.49879	0.137895	NA	NA	NA	NA	NA	NA	NA
9230112D13Rik	ENSMUST00000022325;NM_030062;uc007tay.1	1.25122	1431657_at	4.46172	4.65933	0.197614	NA	NA	NA	NA	NA	NA	NA	NA	1431657_at	3.54516	3.6443	0.0991424	ILMN_1247914	6.72828	6.73887	0.0105847	NA	NA	NA	NA	NA	NA	NA	NA	1431657_at	4.03825	4.37045	0.332193	A_51_P151423	5.82017	5.94052	0.120353	A_51_P151423	5.82169	5.86182	0.0401249	NA	NA	NA	NA	NA	NA	NA
9330101J02Rik	ENSMUST00000155075;ENSMUST00000140820;ENSMUST00000129990;uc029wph.1;uc029wpi.1;uc009kfz.1;ENSMUST00000156116	0.374535	1444417_at	4.18754	4.2777	0.0901634	NA	NA	NA	NA	NA	NA	NA	NA	1444417_at	3.00184	3.02146	0.0196219	ILMN_2758782	6.89131	6.89369	0.00237334	NA	NA	NA	NA	NA	NA	NA	NA	1444417_at	4.26428	4.53719	0.272902	A_52_P439887;A_51_P247393	5.97993	5.9247	-0.0552267	A_52_P439887;A_51_P247393	6.03916	5.97931	-0.0598529	NA	NA	NA	NA	NA	NA	NA
9330151L19Rik	ENSMUST00000181850	-3.57051	1434166_at	3.70862	3.40888	-0.299749	NA	NA	NA	NA	NA	NA	NA	NA	1434166_at	6.78249	5.26715	-1.51534	ILMN_1256968	7.35861	7.08169	-0.276923	NA	NA	NA	NA	NA	NA	NA	NA	1434166_at	7.18154	5.20708	-1.97446	A_51_P120066	8.79694	7.58805	-1.20889	A_51_P120066	10.108	8.98929	-1.1187	NA	NA	NA	NA	NA	NA	NA
9330159F19Rik	NM_001162537;uc007esv.2;uc011xcd.1;uc011xce.1;ENSMUST00000092627	1.45214	1438720_at;1458379_at	2.79507	3.02915	0.234073	NA	NA	NA	NA	NA	NA	NA	NA	1438720_at;1458379_at	2.96869	3.11805	0.149366	ILMN_1246468	6.88311	7.01827	0.135154	NA	NA	NA	NA	NA	NA	NA	NA	1438720_at;1458379_at	3.64003	3.78024	0.140215	A_51_P209921	5.90481	5.96495	0.0601419	A_51_P209921	6.00734	6.12935	0.122014	NA	NA	NA	NA	NA	NA	NA
9330159N05Rik	ENSMUST00000180541	0.536703	NA	NA	NA	NA	NA	NA	NA	NA	NA	NA	NA	NA	NA	NA	NA	NA	ILMN_2416209	6.90029	7.06824	0.167947	NA	NA	NA	NA	NA	NA	NA	NA	NA	NA	NA	NA	A_51_P139392	5.81858	5.85068	0.0320965	A_51_P139392	5.78122	5.79771	0.0164913	NA	NA	NA	NA	NA	NA	NA
9330161L09Rik	ENSMUST00000056140	0.203528	1431641_at	4.1437	4.30434	0.160633	NA	NA	NA	NA	NA	NA	NA	NA	1431641_at	4.08277	3.85828	-0.22449	NA	NA	NA	NA	NA	NA	NA	NA	NA	NA	NA	NA	1431641_at	4.24812	4.62702	0.378908	A_51_P491279	7.68442	7.50271	-0.181702	A_51_P491279	7.54836	8.27884	0.730482	NA	NA	NA	NA	NA	NA	NA
9330171B17Rik	uc009hys.1;ENSMUST00000035939	-0.211801	1429231_at	3.11868	3.02023	-0.098446	NA	NA	NA	NA	NA	NA	NA	NA	1429231_at	2.92168	2.78548	-0.136193	ILMN_1227407;ILMN_1248248	6.78645	6.81129	0.0248368	NA	NA	NA	NA	NA	NA	NA	NA	1429231_at	3.8026	3.89562	0.0930203	A_51_P199778	5.9693	5.99431	0.0250058	A_51_P199778	6.01864	6.03564	0.0170014	NA	NA	NA	NA	NA	NA	NA
9330182L06Rik	ENSMUST00000155764;ENSMUST00000152095;ENSMUST00000131626;ENSMUST00000134991;ENSMUST00000069538;ENSMUST00000115348;ENSMUST00000154662;uc008wlk.1;uc012dse.1;NM_172706;uc008wli.1;uc008wlj.1;uc012dsc.1;uc008wlh.1;ENSMUST00000142202	-0.086823	1438324_at	2.86192	2.87523	0.0133149	ILMN_1234490	5.806	5.81433	0.00833333	NA	NA	NA	NA	1438324_at	3.36469	3.3761	0.0114106	ILMN_2579533;ILMN_1232007;ILMN_1236647;ILMN_2453554;ILMN_2580053;ILMN_1234490	6.75912	6.72024	-0.038874	ILMN_1234490	5.16189	5.09592	-0.0659633	ILMN_1234490	5.23151	5.36191	0.1304	1438324_at	3.37054	3.31562	-0.0549183	A_51_P238083;A_52_P319872;A_52_P134642	6.14742	6.09232	-0.0551036	A_51_P238083;A_52_P319872;A_52_P134642	6.5504	6.46066	-0.0897457	ILMN_1234490	7.02257	6.94689	-0.0756848	NA	NA	NA
9330182O14Rik	uc029sos.1;NM_001256056	0.442651	NA	NA	NA	NA	NA	NA	NA	NA	NA	NA	NA	NA	NA	NA	NA	NA	ILMN_2592638	6.64541	6.70628	0.0608717	NA	NA	NA	NA	NA	NA	NA	NA	NA	NA	NA	NA	NA	NA	NA	NA	NA	NA	NA	NA	NA	NA	NA	NA	NA	NA	NA
9430007A20Rik	NM_198662;uc012dot.1;uc008vrh.1;ENSMUST00000030328	0.183974	NA	NA	NA	NA	ILMN_2723726	5.84067	5.789	-0.0516667	NA	NA	NA	NA	NA	NA	NA	NA	ILMN_2723726	6.71117	6.76713	0.0559541	ILMN_2723726	5.21723	5.19771	-0.0195226	ILMN_2723726	5.4477	5.50861	0.0609162	NA	NA	NA	NA	A_51_P489092	6.00436	5.97669	-0.0276637	A_51_P489092	5.98176	5.93635	-0.0454052	ILMN_2723726	6.98539	6.948	-0.0373874	NA	NA	NA
9430015G10Rik	ENSMUST00000072554;ENSMUST00000125786;NM_145557;NM_177205;uc008wgd.2;uc012drh.1;uc012drg.1;ENSMUST00000169550;ENSMUST00000105576;ENSMUST00000127332;ENSMUST00000141802;ENSMUST00000154944;ENSMUST00000141882	-3.17083	1424555_at	5.51301	4.90619	-0.606817	ILMN_2963754;ILMN_2627845	6.21833	6.14333	-0.075	1424555_at	6.00599	4.54266	-1.46333	1424555_at	5.84899	5.04638	-0.802608	ILMN_2963754;ILMN_1254958;ILMN_2627845	7.15088	7.0843	-0.0665856	ILMN_2963754;ILMN_2627845	6.1702	5.89984	-0.270359	ILMN_2963754;ILMN_2627845	5.41832	5.39718	-0.0211424	1424555_at	6.64056	4.80773	-1.83282	A_51_P462862	7.28771	6.27398	-1.01373	A_51_P462862	8.94111	7.19756	-1.74355	ILMN_2963754;ILMN_2627845	7.4888	7.20978	-0.279021	NA	NA	NA
9430016H08Rik	ENSMUST00000027114;NM_001081181;uc007bbc.2;ENSMUST00000185709	2.38752	1424075_at;1437818_at	5.32932	5.63076	0.301435	NA	NA	NA	NA	1424075_at	8.67676	8.56827	-0.108493	1424075_at;1437818_at	5.96401	6.14233	0.178322	ILMN_1238912	9.2024	9.61345	0.411055	NA	NA	NA	NA	NA	NA	NA	NA	1424075_at;1437818_at	6.051	6.43933	0.388329	A_51_P224468	11.0088	11.514	0.505237	A_51_P224468	11.1132	11.8984	0.785117	NA	NA	NA	NA	160958_at	7.9042	8.44688
9430020K01Rik	uc008dyl.1;NM_001081963;ENSMUST00000037029;uc012ayy.1	-0.532646	1428535_at;1438263_at	3.8751	3.87301	-0.00208728	NA	NA	NA	NA	NA	NA	NA	NA	1428535_at;1438263_at	4.65763	3.99772	-0.659916	ILMN_2474515	7.01917	7.057	0.0378305	NA	NA	NA	NA	NA	NA	NA	NA	1428535_at;1438263_at	4.53895	4.71275	0.173806	A_51_P286378;A_52_P336958;A_51_P474103	7.95067	7.44679	-0.503878	A_51_P286378;A_52_P336958;A_51_P474103	7.98494	7.93351	-0.051429	NA	NA	NA	NA	NA	NA	NA
9430038I01Rik	NM_029886;uc009ket.2;ENSMUST00000145881;ENSMUST00000068996;ENSMUST00000117404;uc009keu.2;ENSMUST00000135335;uc009kev.2;ENSMUST00000120340	-1.78318	1435159_at;1453799_at;1431198_x_at	6.6575	6.18986	-0.467646	NA	NA	NA	NA	NA	NA	NA	NA	1435159_at;1453799_at;1431198_x_at	5.59404	5.24752	-0.346522	ILMN_1233136;ILMN_2601254;ILMN_1253929	8.22624	8.1196	-0.106644	NA	NA	NA	NA	NA	NA	NA	NA	1435159_at;1453799_at;1431198_x_at	7.10392	7.06174	-0.042173	A_51_P236588	9.95396	9.33271	-0.621248	A_51_P236588	10.5755	9.93454	-0.640959	NA	NA	NA	NA	NA	NA	NA
9430069I07Rik	NM_001256161;uc007vlp.2;ENSMUST00000179647	-0.500584	1431672_at	4.29445	4.4004	0.105953	NA	NA	NA	NA	NA	NA	NA	NA	1431672_at	3.79743	3.65849	-0.138942	ILMN_1258855	6.74998	6.60821	-0.141775	NA	NA	NA	NA	NA	NA	NA	NA	1431672_at	4.29354	4.47277	0.17923	A_51_P511833	5.9785	5.93335	-0.0451478	A_51_P511833	6.15762	6.04582	-0.111793	NA	NA	NA	NA	NA	NA	NA
9430076C15Rik	uc009bzg.2;uc009bzf.2;uc012emb.1;uc009bze.2;uc009bzd.2;uc009bzh.1;uc009bzi.1;NM_172728;uc009bzj.1;ENSMUST00000047450	6.1006	1442576_at;1446380_at;1457222_at;1440089_at	4.4511	5.44654	0.995439	ILMN_3007758	8.21867	9.23733	1.01867	NA	NA	NA	NA	1442576_at;1446380_at;1457222_at;1440089_at	5.78694	6.96484	1.1779	ILMN_1213688;ILMN_3007758;ILMN_2580205	7.31323	7.46356	0.150327	ILMN_3007758	6.85425	8.22159	1.36734	ILMN_3007758	6.6864	6.53543	-0.15097	1442576_at;1446380_at;1457222_at;1440089_at	4.27199	4.94045	0.668465	A_52_P364113;A_52_P515959;A_52_P267564;A_51_P253195	7.32362	8.08661	0.762991	A_52_P364113;A_52_P515959;A_52_P267564;A_51_P253195	7.86189	8.4642	0.602307	ILMN_3007758	8.20092	9.24895	1.04803	NA	NA	NA
9430097D07Rik	ENSMUST00000100190	-0.531019	NA	NA	NA	NA	NA	NA	NA	NA	NA	NA	NA	NA	NA	NA	NA	NA	ILMN_2675842	7.21996	7.17564	-0.044322	NA	NA	NA	NA	NA	NA	NA	NA	NA	NA	NA	NA	A_51_P317286	5.96861	5.93307	-0.0355331	A_51_P317286	5.98791	5.92067	-0.0672382	NA	NA	NA	NA	NA	NA	NA
9530002B09Rik	NM_023865;uc008uof.1;ENSMUST00000024032	0.256878	1419242_at	3.53686	3.63243	0.0955676	ILMN_1230372	5.74433	5.69867	-0.0456667	1419242_at	2.29807	1.18604	-1.11203	1419242_at	2.97204	3.09747	0.125421	ILMN_1230372	6.6267	6.7189	0.0921963	ILMN_1230372	5.04876	5.08321	0.0344541	ILMN_1230372	5.18969	5.30541	0.115722	1419242_at	3.90236	4.18458	0.282224	A_51_P502521	5.8272	5.84578	0.0185765	A_51_P502521	5.78408	5.7767	-0.00738787	ILMN_1230372	7.01191	6.93655	-0.0753631	NA	NA	NA
9530003J23Rik	uc007hcy.2;ENSMUST00000159193;uc007hcz.2;NM_029906;ENSMUST00000020392	-0.0814269	1429829_at	3.04953	3.1459	0.0963655	ILMN_1216092	5.93667	5.88333	-0.0533333	NA	NA	NA	NA	1429829_at	3.20525	3.82728	0.622027	ILMN_1216092	7.00239	6.86148	-0.140911	ILMN_1216092	5.35403	5.18982	-0.164204	ILMN_1216092	5.29051	5.29442	0.00391678	1429829_at	3.3941	3.7636	0.369505	A_51_P362069	5.90494	5.90212	-0.00281411	A_51_P362069	6.10773	6.00021	-0.107515	ILMN_1216092	7.02746	7.00387	-0.0235905	NA	NA	NA
9530053A07Rik	uc009fxv.1;uc009fxw.1;NM_001164655;uc009fxx.2;ENSMUST00000059886;ENSMUST00000130693;ENSMUST00000129051;ENSMUST00000150948	0.0561723	NA	NA	NA	NA	ILMN_2599917	5.801	5.801	0	NA	NA	NA	NA	NA	NA	NA	NA	ILMN_2599917;ILMN_2540020	6.78511	6.81391	0.0287951	ILMN_2599917	5.1127	5.1375	0.0248034	ILMN_2599917	5.40669	5.37836	-0.0283246	NA	NA	NA	NA	A_52_P260924;A_51_P215729;A_52_P454640	5.9439	6.01779	0.0738932	A_52_P260924;A_51_P215729;A_52_P454640	6.30181	6.22647	-0.0753321	ILMN_2599917	7.04236	6.95151	-0.0908423	NA	NA	NA
9530068E07Rik	uc007ivn.1;NM_153117;uc007ivo.1;ENSMUST00000109057;ENSMUST00000036952;ENSMUST00000153855;ENSMUST00000136303	1.99558	1429921_at;1427108_at	6.81711	7.67291	0.855801	ILMN_1253452	11.5443	11.6547	0.110333	1429921_at;1427108_at	7.93313	8.48348	0.55035	1429921_at;1427108_at	7.59786	7.72932	0.131464	ILMN_1253452;ILMN_2768859	9.12773	9.2246	0.0968703	ILMN_1253452	10.8719	11.4344	0.562514	ILMN_1253452	8.22237	8.79479	0.572427	1429921_at;1427108_at	7.48921	7.48628	-0.00292442	A_52_P265762;A_51_P392627	10.955	12.1362	1.18124	A_52_P265762;A_51_P392627	11.8352	12.4547	0.619488	ILMN_1253452	10.7149	10.6281	-0.0867237	99624_at	11.0171	10.8443
9530077C05Rik	uc009ool.1;NM_026739;uc009oom.1;ENSMUST00000058868;uc009ooo.1;uc009oop.1	-0.733343	1429916_at;1452963_at;1440772_x_at	3.55406	3.59345	0.0393946	ILMN_2833152	5.78367	5.82533	0.0416667	NA	NA	NA	NA	1429916_at;1452963_at;1440772_x_at	3.16608	3.30634	0.140264	ILMN_2833152	6.70722	6.67858	-0.0286441	ILMN_2833152	5.14568	5.12928	-0.0163944	ILMN_2833152	5.2355	5.24721	0.0117106	1429916_at;1452963_at;1440772_x_at	3.8024	3.82904	0.0266411	A_51_P284442	6.00928	5.92458	-0.0847051	A_51_P284442	6.64907	5.88787	-0.761198	ILMN_2833152	6.96183	6.90208	-0.0597527	NA	NA	NA
9630014M24Rik	uc008esm.1;ENSMUST00000145090;ENSMUST00000149112	-0.129173	NA	NA	NA	NA	NA	NA	NA	NA	NA	NA	NA	NA	NA	NA	NA	NA	ILMN_2531153	6.76885	6.73864	-0.0302098	NA	NA	NA	NA	NA	NA	NA	NA	NA	NA	NA	NA	NA	NA	NA	NA	NA	NA	NA	NA	NA	NA	NA	NA	NA	NA	NA
9630028B13Rik	uc007dzi.1	1.47196	NA	NA	NA	NA	ILMN_2857095	6.16367	6.26533	0.101667	NA	NA	NA	NA	NA	NA	NA	NA	ILMN_2857095	7.2771	7.3074	0.0303016	ILMN_2857095	5.99774	6.10434	0.106593	ILMN_2857095	5.67415	5.80333	0.129187	NA	NA	NA	NA	A_52_P3468	5.79752	5.8038	0.00628447	A_52_P3468	5.77042	5.78813	0.0177083	ILMN_2857095	7.3805	7.40403	0.0235348	NA	NA	NA
9630033F20Rik	NM_177003;uc009dvq.2;ENSMUST00000039913	-0.793716	1435929_at;1447934_at;1439859_at	5.40241	5.34886	-0.0535558	ILMN_1260001	6.28667	6.15667	-0.13	NA	NA	NA	NA	1435929_at;1447934_at;1439859_at	6.49281	6.09366	-0.399145	ILMN_1260001	6.92382	6.89495	-0.0288745	ILMN_1260001	5.49185	5.53294	0.0410872	ILMN_1260001	5.5606	5.49504	-0.0655635	1435929_at;1447934_at;1439859_at	5.81718	5.79895	-0.0182374	A_51_P407660;A_52_P266643;A_51_P302308	7.06788	6.8979	-0.169981	A_51_P407660;A_52_P266643;A_51_P302308	7.16829	7.47444	0.306147	ILMN_1260001	7.10465	6.9771	-0.127543	NA	NA	NA
9630041A04Rik	ENSMUST00000112841	0.705136	NA	NA	NA	NA	NA	NA	NA	NA	NA	NA	NA	NA	NA	NA	NA	NA	ILMN_2552202	6.75199	6.86893	0.116935	NA	NA	NA	NA	NA	NA	NA	NA	NA	NA	NA	NA	NA	NA	NA	NA	NA	NA	NA	NA	NA	NA	NA	NA	NA	NA	NA
9830001H06Rik	NM_001164663;uc008nol.2;ENSMUST00000069098;ENSMUST00000133571	-3.10797	1456634_at;1436132_at	6.27404	5.37435	-0.899693	NA	NA	NA	NA	NA	NA	NA	NA	1456634_at;1436132_at	5.72584	4.91564	-0.810203	ILMN_2627140;ILMN_2535908;ILMN_2462456;ILMN_1252661	7.6603	7.47884	-0.181462	NA	NA	NA	NA	NA	NA	NA	NA	1456634_at;1436132_at	6.9306	6.51813	-0.412469	A_51_P235345;A_52_P257919	9.27861	7.38074	-1.89787	A_51_P235345;A_52_P257919	11.0565	8.2429	-2.81362	NA	NA	NA	NA	NA	NA	NA
9830107B12Rik	NM_177824;NM_001177897;NM_001177896;uc008cwt.2;uc008cwu.2;uc012auy.1;ENSMUST00000063481	0.591515	NA	NA	NA	NA	ILMN_1239752	5.76833	5.72433	-0.044	NA	NA	NA	NA	NA	NA	NA	NA	ILMN_1239752	6.85596	6.83395	-0.0220062	ILMN_1239752	5.10014	5.21335	0.113211	ILMN_1239752	5.39701	5.4296	0.0325875	NA	NA	NA	NA	A_52_P678206	5.82562	5.95886	0.133242	A_52_P678206	5.86022	5.93457	0.0743582	ILMN_1239752	6.98863	6.98787	-0.000752322	NA	NA	NA
9830147E19Rik	uc009gmd.2;uc029wfc.1;NM_001242388;ENSMUST00000107994;ENSMUST00000187616;ENSMUST00000098503	0.055826	NA	NA	NA	NA	ILMN_3105313	5.85067	5.987	0.136333	NA	NA	NA	NA	NA	NA	NA	NA	ILMN_3105313	6.79407	6.78598	-0.00809319	ILMN_3105313	5.19771	5.31107	0.113359	ILMN_3105313	5.28722	5.23999	-0.0472299	NA	NA	NA	NA	NA	NA	NA	NA	NA	NA	NA	NA	ILMN_3105313	7.03388	6.95128	-0.0826033	NA	NA	NA
9930012K11Rik	NM_001004155;NM_001112735;uc007unh.2;uc007ung.2;ENSMUST00000153871;ENSMUST00000058240;ENSMUST00000140314;ENSMUST00000129767;ENSMUST00000140152	-3.70272	1433801_at	5.5952	4.04799	-1.54721	NA	NA	NA	NA	NA	NA	NA	NA	1433801_at	4.0221	3.9391	-0.0830015	ILMN_2617552	7.379	7.08685	-0.292147	NA	NA	NA	NA	NA	NA	NA	NA	1433801_at	6.30602	4.9644	-1.34162	A_52_P421713;A_52_P75034	7.52506	6.16664	-1.35842	A_52_P421713;A_52_P75034	9.03674	6.46373	-2.57302	NA	NA	NA	NA	NA	NA	NA
9930021J03Rik	NM_172836;uc008hdy.2;ENSMUST00000175726;ENSMUST00000175764;ENSMUST00000177155	1.1783	NA	NA	NA	NA	ILMN_2626694	5.78	5.83633	0.0563333	NA	NA	NA	NA	NA	NA	NA	NA	ILMN_2626694	6.73683	6.82853	0.0916965	ILMN_2626694	5.2211	5.23649	0.0153889	ILMN_2626694	5.24743	5.32531	0.0778827	NA	NA	NA	NA	A_52_P671502;A_51_P364578	8.55715	8.57854	0.0213907	A_52_P671502;A_51_P364578	8.26449	8.47618	0.211693	ILMN_2626694	7.00581	6.96309	-0.0427283	NA	NA	NA
9930022D16Rik	uc007mcf.1;ENSMUST00000055404	0.696356	NA	NA	NA	NA	NA	NA	NA	NA	NA	NA	NA	NA	NA	NA	NA	NA	NA	NA	NA	NA	NA	NA	NA	NA	NA	NA	NA	NA	NA	NA	NA	NA	A_52_P223483;A_52_P181842	6.00401	6.12457	0.120565	A_52_P223483;A_52_P181842	6.40224	6.64882	0.246582	NA	NA	NA	NA	NA	NA	NA
9930104L06Rik	NM_177573;uc008url.1;uc008urm.1	-0.389752	1454913_at	5.08772	5.03377	-0.0539538	ILMN_3001135	6.24333	6.33033	0.087	NA	NA	NA	NA	1454913_at	5.51901	5.19015	-0.328867	ILMN_3001135;ILMN_1230993	7.03862	7.02716	-0.0114621	ILMN_3001135	5.88996	5.89724	0.00728023	ILMN_3001135	5.53761	5.46089	-0.0767151	1454913_at	6.18989	5.72159	-0.468292	A_51_P284045	6.61201	6.6698	0.0577926	A_51_P284045	7.1691	7.44702	0.277922	ILMN_3001135	7.3715	7.16167	-0.209824	NA	NA	NA
9930111J21Rik2	ENSMUST00000101295;uc007ipn.1;NM_173434;ENSMUST00000093152	6.94182	NA	NA	NA	NA	ILMN_2685088	6.627	8.113	1.486	NA	NA	NA	NA	NA	NA	NA	NA	NA	NA	NA	NA	ILMN_2685088	6.3906	7.77149	1.38089	ILMN_2685088	5.33985	5.66486	0.325019	NA	NA	NA	NA	A_52_P61697	7.12939	10.1924	3.063	A_52_P61697	8.95546	11.2809	2.32543	ILMN_2685088	7.49157	7.84228	0.350713	NA	NA	NA
a	ENSMUST00000109701;ENSMUST00000129137;uc008njv.2;uc008njt.2;uc012cgy.1;uc008njr.2;NM_001139513;NM_023130;NM_001139511;NM_001139512;ENSMUST00000116389;ENSMUST00000125872;ENSMUST00000029120;ENSMUST00000058089;ENSMUST00000140713;ENSMUST00000152038;ENSMUST00000145202;ENSMUST00000137333;ENSMUST00000151578;ENSMUST00000132342;ENSMUST00000109697;ENSMUST00000148402;ENSMUST00000029123;NM_015770;uc008njz.1;…	-0.513378	1420516_at;1430465_at;1418573_a_at	5.39428	5.2768	-0.11748	ILMN_1237206;ILMN_1228049;ILMN_2456526;ILMN_2684494	7.75425	7.64867	-0.105583	1420516_at;1418573_a_at	6.82377	6.3337	-0.49007	1420516_at;1430465_at;1418573_a_at	5.49795	5.74413	0.246174	ILMN_1237206;ILMN_1228049;ILMN_2456526;ILMN_2684494	8.63446	8.53834	-0.0961134	ILMN_1237206;ILMN_1228049;ILMN_2456526;ILMN_2684494	7.53685	7.54506	0.00820737	ILMN_1237206;ILMN_1228049;ILMN_2456526;ILMN_2684494	6.22395	6.29574	0.0717825	1420516_at;1430465_at;1418573_a_at	5.33432	5.44935	0.115029	A_52_P90577;A_51_P337246	10.084	9.99493	-0.0890279	A_52_P90577;A_51_P337246	10.454	10.1351	-0.318879	ILMN_1237206;ILMN_1228049;ILMN_2456526;ILMN_2684494	8.62454	8.34132	-0.283227	98511_at;102977_at	7.57031	6.66147
A130010J15Rik	uc007edx.1;NM_016851;uc007edy.1;ENSMUST00000138826;ENSMUST00000076521;ENSMUST00000140066;uc007edz.1;uc007eea.2;ENSMUST00000160822;NM_001160360;uc011wza.1;ENSMUST00000161235;ENSMUST00000160077;ENSMUST00000110831;uc011wzb.1;uc007eeb.2;NM_001160359;NM_181048;ENSMUST00000178744	-1.92873	1457267_at;1418301_at;1429394_at	3.75256	3.2881	-0.464464	ILMN_2695883;ILMN_2869139;ILMN_1216279;ILMN_2734263	6.02092	6.05242	0.0315	1418301_at	2.72314	0.384591	-2.33855	1457267_at;1418301_at;1429394_at	4.91296	4.28716	-0.625803	ILMN_2695883;ILMN_2644836;ILMN_2869139;ILMN_2568121;ILMN_1216279;ILMN_2734263	6.92536	6.90674	-0.0186191	ILMN_2695883;ILMN_2869139;ILMN_1216279;ILMN_2734263	5.66378	5.51067	-0.153114	ILMN_2695883;ILMN_2869139;ILMN_1216279;ILMN_2734263	5.33649	5.31222	-0.0242726	1457267_at;1418301_at;1429394_at	4.83025	4.26328	-0.566971	A_51_P363749;A_52_P139667;A_51_P414320;A_52_P47598;A_52_P231390	7.68011	6.72868	-0.951422	A_51_P363749;A_52_P139667;A_51_P414320;A_52_P47598;A_52_P231390	7.15063	6.74349	-0.407136	ILMN_2695883;ILMN_2869139;ILMN_1216279;ILMN_2734263	7.18714	7.0352	-0.151947	161699_i_at;92440_at	6.04536	4.95015
A130051J06Rik	ENSMUST00000180649	0.194752	NA	NA	NA	NA	NA	NA	NA	NA	NA	NA	NA	NA	NA	NA	NA	NA	ILMN_2559805	6.68287	6.70387	0.0210004	NA	NA	NA	NA	NA	NA	NA	NA	NA	NA	NA	NA	NA	NA	NA	NA	NA	NA	NA	NA	NA	NA	NA	NA	NA	NA	NA
A1bg	uc007vyd.1;NM_001081067;ENSMUST00000096418	-0.290146	NA	NA	NA	NA	ILMN_3065652	6.04767	5.94167	-0.106	NA	NA	NA	NA	NA	NA	NA	NA	ILMN_2529071;ILMN_3065652	6.96429	6.95687	-0.00742601	ILMN_3065652	5.61765	5.47573	-0.141918	ILMN_3065652	5.46923	5.47728	0.00804513	NA	NA	NA	NA	A_52_P73552	5.88522	5.92411	0.0388846	A_52_P73552	5.95095	6.25829	0.30734	ILMN_3065652	7.12445	7.05952	-0.0649277	NA	NA	NA
A1cf	uc008het.1;uc012bkl.1;NM_001081074;uc008heu.1;ENSMUST00000075838;uc008hev.1	1.64665	1432212_at	4.07311	4.47937	0.406258	NA	NA	NA	NA	NA	NA	NA	NA	1432212_at	2.92021	3.10586	0.18565	ILMN_2609121	6.78645	6.83884	0.0523838	NA	NA	NA	NA	NA	NA	NA	NA	1432212_at	4.33914	4.48971	0.150575	A_51_P268641	5.99406	8.12587	2.1318	A_51_P268641	5.98163	6.2767	0.295071	NA	NA	NA	NA	NA	NA	NA
A230046K03Rik	NM_001033375;uc007gkj.1;uc011xkp.1;ENSMUST00000038388	3.79712	1436353_at;1437719_x_at;1439450_x_at;1427319_at	8.57106	9.27955	0.708491	NA	NA	NA	NA	1437719_x_at;1439450_x_at;1427319_at	8.87398	9.99101	1.11703	1436353_at;1437719_x_at;1439450_x_at;1427319_at	9.16382	9.79254	0.628721	ILMN_2720820	11.5959	12.1591	0.563154	NA	NA	NA	NA	NA	NA	NA	NA	1436353_at;1437719_x_at;1439450_x_at;1427319_at	9.15063	9.09392	-0.0567074	A_52_P172405;A_51_P238659	10.5617	11.6475	1.08577	A_52_P172405;A_51_P238659	11.1301	12.2302	1.10007	NA	NA	NA	NA	NA	NA	NA
A230050P20Rik	uc012gow.1;uc012gox.1;NM_175687;ENSMUST00000043911;ENSMUST00000175820;ENSMUST00000176142;ENSMUST00000177067	5.7746	1435193_at	6.54748	7.93456	1.38708	ILMN_2839745	8.44067	9.743	1.30233	1435193_at	7.21496	7.45983	0.244873	1435193_at	6.07576	6.30125	0.22549	ILMN_2747472;ILMN_2839745	7.96729	8.67038	0.703086	ILMN_2839745	8.53761	9.29715	0.759539	ILMN_2839745	6.47329	7.43839	0.9651	1435193_at	7.39435	7.55566	0.161315	A_51_P158073;A_52_P649038;A_51_P158072	8.25276	9.75132	1.49856	A_51_P158073;A_52_P649038;A_51_P158072	10.0507	10.977	0.926251	ILMN_2839745	8.73976	9.12378	0.38402	NA	NA	NA
A230052G05Rik	ENSMUST00000050921	0.813101	NA	NA	NA	NA	NA	NA	NA	NA	NA	NA	NA	NA	NA	NA	NA	NA	ILMN_1218648	6.67475	6.81885	0.144102	NA	NA	NA	NA	NA	NA	NA	NA	NA	NA	NA	NA	NA	NA	NA	NA	NA	NA	NA	NA	NA	NA	NA	NA	NA	NA	NA
A230065H16Rik	NM_001101503;uc007pcu.1;ENSMUST00000150384	0.113984	1442011_at	5.64799	5.82189	0.173896	NA	NA	NA	NA	NA	NA	NA	NA	1442011_at	3.01763	3.09131	0.073686	ILMN_1222045	6.77113	6.726	-0.0451276	NA	NA	NA	NA	NA	NA	NA	NA	1442011_at	4.79906	5.16049	0.361434	NA	NA	NA	NA	NA	NA	NA	NA	NA	NA	NA	NA	NA	NA	NA
A230065N10Rik	ENSMUST00000172178	0.20253	NA	NA	NA	NA	NA	NA	NA	NA	NA	NA	NA	NA	NA	NA	NA	NA	ILMN_2560269	6.73748	6.71942	-0.0180611	NA	NA	NA	NA	NA	NA	NA	NA	NA	NA	NA	NA	A_51_P160463	6.33006	6.35241	0.0223464	A_51_P160463	7.11425	7.36352	0.24927	NA	NA	NA	NA	NA	NA	NA
A230083G16Rik	uc009dsn.1;ENSMUST00000069553	-0.202508	NA	NA	NA	NA	NA	NA	NA	NA	NA	NA	NA	NA	NA	NA	NA	NA	ILMN_1227267	6.72587	6.71633	-0.00954637	NA	NA	NA	NA	NA	NA	NA	NA	NA	NA	NA	NA	A_52_P1027874	5.9748	6.09479	0.119996	A_52_P1027874	6.35911	6.0772	-0.281909	NA	NA	NA	NA	NA	NA	NA
A2m	NM_175628;uc009doq.1;ENSMUST00000032203	-0.0453086	1434719_at	4.33467	4.58546	0.250785	NA	NA	NA	NA	1434719_at	4.46257	4.80834	0.345769	1434719_at	4.07448	3.7909	-0.283572	ILMN_2627546	6.5958	6.61159	0.0157966	NA	NA	NA	NA	NA	NA	NA	NA	1434719_at	4.03834	4.30522	0.266881	A_52_P510987;A_52_P455370	6.00292	5.98649	-0.0164291	A_52_P510987;A_52_P455370	5.96378	5.96747	0.00368452	NA	NA	NA	NA	104486_at	5.73016	5.3545
A330008L17Rik	uc009mzr.1;ENSMUST00000064349;ENSMUST00000153366	0.344717	1457318_at;1439870_at	3.39438	3.43439	0.0400102	NA	NA	NA	NA	NA	NA	NA	NA	1457318_at;1439870_at	3.26584	3.5493	0.283463	ILMN_1259993	6.94493	7.0795	0.134563	NA	NA	NA	NA	NA	NA	NA	NA	1457318_at;1439870_at	3.85259	3.91028	0.0576967	A_52_P663296	5.92112	5.95295	0.0318285	A_52_P663296	5.93507	5.81814	-0.116934	NA	NA	NA	NA	NA	NA	NA
A330009N23Rik	uc007xst.2	-0.247574	1435844_at	5.5151	5.57012	0.0550143	NA	NA	NA	NA	NA	NA	NA	NA	1435844_at	3.00776	3.14403	0.136265	ILMN_2516455	6.67644	6.62119	-0.0552583	NA	NA	NA	NA	NA	NA	NA	NA	1435844_at	4.52919	4.59425	0.0650624	NA	NA	NA	NA	NA	NA	NA	NA	NA	NA	NA	NA	NA	NA	NA
A330017A19Rik	ENSMUST00000086675	-0.340922	NA	NA	NA	NA	NA	NA	NA	NA	NA	NA	NA	NA	NA	NA	NA	NA	ILMN_1213174	6.90193	6.83542	-0.0665099	NA	NA	NA	NA	NA	NA	NA	NA	NA	NA	NA	NA	NA	NA	NA	NA	NA	NA	NA	NA	NA	NA	NA	NA	NA	NA	NA
A330021E22Rik	ENSMUST00000054865;NM_172447;uc012drv.1;uc008wiu.1;ENSMUST00000155048;ENSMUST00000124734;ENSMUST00000148347;ENSMUST00000132510;uc012drw.1;ENSMUST00000061008;ENSMUST00000135252;uc008wiv.1	-0.100763	1455859_at;1457697_at	3.13122	3.17517	0.043949	ILMN_2628236;ILMN_2714209	5.79633	5.91833	0.122	NA	NA	NA	NA	1455859_at;1457697_at	3.02034	3.09085	0.0705181	ILMN_2628236;ILMN_2714209	6.95975	6.92078	-0.0389746	ILMN_2628236;ILMN_2714209	5.2318	5.38884	0.157043	ILMN_2628236;ILMN_2714209	5.53037	5.45117	-0.0792062	1455859_at;1457697_at	3.51764	3.76671	0.249072	A_51_P116601	5.94259	5.95728	0.0146921	A_51_P116601	6.19989	6.07383	-0.126062	ILMN_2628236;ILMN_2714209	7.10928	7.03324	-0.0760363	NA	NA	NA
A330050F15Rik	NM_001145192;uc008dkx.2;ENSMUST00000169935	0.597816	1441166_at;1457558_at	4.03304	4.19769	0.164649	NA	NA	NA	NA	NA	NA	NA	NA	1441166_at;1457558_at	3.36563	3.61701	0.251375	ILMN_2511412	6.7757	6.74393	-0.0317622	NA	NA	NA	NA	NA	NA	NA	NA	1441166_at;1457558_at	4.5222	4.90686	0.384655	NA	NA	NA	NA	NA	NA	NA	NA	NA	NA	NA	NA	NA	NA	NA
A330070K13Rik	ENSMUST00000063656;NM_198665;uc008zun.1	0.37591	NA	NA	NA	NA	NA	NA	NA	NA	NA	NA	NA	NA	NA	NA	NA	NA	ILMN_2765214	6.80928	6.82127	0.0119876	NA	NA	NA	NA	NA	NA	NA	NA	NA	NA	NA	NA	A_52_P525239	5.94021	6.01954	0.0793302	A_52_P525239	6.29156	6.31406	0.0224954	NA	NA	NA	NA	NA	NA	NA
A3galt2	ENSMUST00000106077;NM_001009819;uc008uvm.1;ENSMUST00000030585	-0.0899939	NA	NA	NA	NA	ILMN_2825898	6.13833	6.14167	0.00333333	NA	NA	NA	NA	NA	NA	NA	NA	ILMN_2825898;ILMN_1239466	6.88736	6.89913	0.0117655	ILMN_2825898	5.2555	5.39575	0.140248	ILMN_2825898	5.51524	5.41785	-0.0973924	NA	NA	NA	NA	NA	NA	NA	NA	NA	NA	NA	NA	ILMN_2825898	7.18314	7.10808	-0.0750563	NA	NA	NA
A430005L14Rik	NM_001163019;NM_175287;uc008wau.2;uc012dqe.1;ENSMUST00000105645;ENSMUST00000058393;ENSMUST00000139967;ENSMUST00000147826;ENSMUST00000141493;ENSMUST00000133524;ENSMUST00000128457	-4.37492	1454682_at	8.42061	6.88543	-1.53518	ILMN_1257788;ILMN_2758300;ILMN_2800881;ILMN_2706421	7.64817	7.22917	-0.419	1454682_at	8.89222	7.58438	-1.30783	1454682_at	8.2597	7.49766	-0.762038	ILMN_1257788;ILMN_2758300;ILMN_2800881;ILMN_2706421	8.67528	8.48444	-0.190834	ILMN_1257788;ILMN_2758300;ILMN_2800881;ILMN_2706421	8.06807	7.36441	-0.703656	ILMN_1257788;ILMN_2758300;ILMN_2800881;ILMN_2706421	6.0342	5.97174	-0.062461	1454682_at	9.15545	8.44978	-0.705669	A_51_P221535	14.4584	12.2388	-2.21955	A_51_P221535	14.5719	12.803	-1.76889	ILMN_1257788;ILMN_2758300;ILMN_2800881;ILMN_2706421	8.87457	7.7141	-1.16046	101057_at	8.89302	8.54528
A430033K04Rik	NM_183025;uc009afu.2;ENSMUST00000069862	-1.16546	1457028_at;1443379_at	4.37117	3.90448	-0.466682	ILMN_2754561	5.993	6.00767	0.0146667	NA	NA	NA	NA	1457028_at;1443379_at	4.29176	3.96884	-0.322926	ILMN_2754561	6.94705	6.97577	0.0287151	ILMN_2754561	5.62644	5.60585	-0.0205893	ILMN_2754561	5.55353	5.44786	-0.105667	1457028_at;1443379_at	4.31117	3.94947	-0.3617	A_52_P71861	6.22165	5.98654	-0.235112	A_52_P71861	6.71796	6.10379	-0.614168	ILMN_2754561	7.15204	7.06313	-0.0889114	NA	NA	NA
A430078G23Rik	uc009krg.2;NM_001033378;uc012fyi.1;uc009krh.2;ENSMUST00000098966	-0.109395	NA	NA	NA	NA	ILMN_3043368;ILMN_3163163	6.15217	6.13967	-0.0125	NA	NA	NA	NA	NA	NA	NA	NA	ILMN_3163163	7.20645	7.04297	-0.163483	ILMN_3043368;ILMN_3163163	5.77867	5.79439	0.0157204	ILMN_3043368;ILMN_3163163	5.36809	5.48595	0.11786	NA	NA	NA	NA	NA	NA	NA	NA	NA	NA	NA	NA	ILMN_3043368;ILMN_3163163	7.1601	7.12655	-0.0335504	NA	NA	NA
A430089I19Rik	NM_177913	0.557422	NA	NA	NA	NA	ILMN_2979672	5.90767	5.93867	0.031	NA	NA	NA	NA	NA	NA	NA	NA	ILMN_2979672	6.83813	6.82666	-0.0114655	ILMN_2979672	5.46923	5.61176	0.142528	ILMN_2979672	5.25167	5.33255	0.0808737	NA	NA	NA	NA	NA	NA	NA	NA	NA	NA	NA	NA	ILMN_2979672	6.96684	6.94236	-0.0244857	NA	NA	NA
A430093F15Rik	uc008gqw.2;ENSMUST00000186596;ENSMUST00000087947;ENSMUST00000188480;ENSMUST00000185446;ENSMUST00000189565;ENSMUST00000186052	6.76085	1444299_at	3.69124	4.74357	1.05233	NA	NA	NA	NA	NA	NA	NA	NA	1444299_at	3.75677	5.0254	1.26864	ILMN_1254452	7.38426	8.20307	0.818813	NA	NA	NA	NA	NA	NA	NA	NA	1444299_at	4.0361	5.10045	1.06434	A_52_P526740	6.46682	8.44834	1.98151	A_52_P526740	7.65092	9.64366	1.99274	NA	NA	NA	NA	NA	NA	NA
A430105I19Rik	uc012cbl.1;uc008lsn.1;NM_001001982;ENSMUST00000059997;ENSMUST00000151270	0.848776	NA	NA	NA	NA	NA	NA	NA	NA	NA	NA	NA	NA	NA	NA	NA	NA	ILMN_1217464	6.74523	6.89964	0.15441	NA	NA	NA	NA	NA	NA	NA	NA	NA	NA	NA	NA	NA	NA	NA	NA	NA	NA	NA	NA	NA	NA	NA	NA	NA	NA	NA
A4galt	NM_001170954;uc007xaf.2;NM_001004150;uc007xae.2;ENSMUST00000049530;ENSMUST00000164614	0.938591	1455338_at	3.39823	3.4848	0.0865723	ILMN_3009373	6.033	6.132	0.099	1455338_at	1.5435	3.66336	2.11986	1455338_at	3.50289	3.29607	-0.206814	ILMN_3009373;ILMN_2529168	6.8557	6.82409	-0.0316044	ILMN_3009373	5.46271	5.56377	0.101062	ILMN_3009373	5.53707	5.59829	0.061218	1455338_at	3.83423	4.0146	0.180369	NA	NA	NA	NA	NA	NA	NA	NA	ILMN_3009373	7.12531	7.14333	0.0180211	NA	NA	NA
A4gnt	NM_001077424;uc009rej.2;ENSMUST00000042553	0.118037	1458930_at	4.27271	4.27159	-0.00112567	ILMN_1219796;ILMN_2845412	6.06767	6.21983	0.152167	NA	NA	NA	NA	1458930_at	2.96084	3.51593	0.555093	ILMN_1219796;ILMN_2845412	7.04783	6.93644	-0.111397	ILMN_1219796;ILMN_2845412	5.49321	5.40414	-0.0890683	ILMN_1219796;ILMN_2845412	5.52532	5.54497	0.0196444	1458930_at	3.87501	4.2391	0.364092	A_52_P175634	6.00178	5.88358	-0.118197	A_52_P175634	6.02296	5.84462	-0.178346	ILMN_1219796;ILMN_2845412	7.11697	7.17312	0.0561531	NA	NA	NA
A530016L24Rik	NM_177039;uc007peq.2;ENSMUST00000057465	0.0220327	1438734_at;1451606_at	4.39916	4.41791	0.0187562	ILMN_1244726;ILMN_2637105	6.222	6.181	-0.041	1451606_at	2.76167	3.08106	0.319384	1438734_at;1451606_at	3.44172	3.81296	0.371243	ILMN_1244726;ILMN_2637105	7.09063	6.9945	-0.0961308	ILMN_1244726;ILMN_2637105	5.81819	5.94181	0.123616	ILMN_1244726;ILMN_2637105	5.25128	5.30696	0.0556722	1438734_at;1451606_at	4.16483	4.50688	0.342057	A_52_P38117	5.92951	5.8433	-0.086201	A_52_P38117	6.11002	5.957	-0.153019	ILMN_1244726;ILMN_2637105	7.10644	7.06418	-0.0422586	NA	NA	NA
A530032D15Rik	ENSMUST00000159114;uc007bth.2;uc007btg.2;ENSMUST00000161724;uc007bti.1;NM_213615;uc007btj.1;ENSMUST00000160792;ENSMUST00000161675;ENSMUST00000161267;uc007btn.1;ENSMUST00000162421;ENSMUST00000161685;ENSMUST00000159582;uc007btu.1;uc007btt.1;NM_175219;NM_001037909;ENSMUST00000093506;ENSMUST00000064341	8.69379	1435660_at;1425078_x_at;1435792_at;1456635_at	4.04838	6.60109	2.55272	ILMN_2892518;ILMN_3162925	6.07733	6.59317	0.515833	1435660_at;1425078_x_at;1435792_at;1456635_at	6.71013	8.00511	1.29498	1435660_at;1425078_x_at;1435792_at;1456635_at	6.47207	8.85297	2.3809	ILMN_2892518;ILMN_1213824;ILMN_1234720;ILMN_3162925	7.47423	7.87685	0.402624	ILMN_2892518;ILMN_3162925	5.60375	6.2584	0.654644	ILMN_2892518;ILMN_3162925	5.44142	5.66745	0.226025	1435660_at;1425078_x_at;1435792_at;1456635_at	4.90476	5.88589	0.98113	A_52_P127720;A_52_P332788;A_51_P231820;A_52_P499640	8.58418	12.5316	3.94747	A_52_P127720;A_52_P332788;A_51_P231820;A_52_P499640	9.5114	12.0727	2.56129	ILMN_2892518;ILMN_3162925	7.04564	7.12099	0.0753504	93779_at;101845_s_at;101846_r_at	7.0437	6.71059
A530053G22Rik	ENSMUST00000060147	0.536787	1442294_at	2.84937	2.83675	-0.0126236	ILMN_2775763	5.779	5.81833	0.0393333	NA	NA	NA	NA	1442294_at	3.00084	3.27913	0.278287	ILMN_2775763	6.69809	6.79011	0.0920153	ILMN_2775763	5.08321	5.22497	0.141753	ILMN_2775763	5.44458	5.36786	-0.0767144	1442294_at	3.45256	3.51482	0.0622643	A_52_P137778	5.88657	5.9101	0.0235354	A_52_P137778	5.77914	5.86605	0.0869145	ILMN_2775763	7.06996	6.99716	-0.0727994	NA	NA	NA
A530054K11Rik	NM_183146;uc007rbh.1;ENSMUST00000012314	-1.44131	1438491_x_at;1440125_at	4.72637	4.38519	-0.34119	ILMN_2657930;ILMN_2657929	5.8635	5.84317	-0.0203333	NA	NA	NA	NA	1438491_x_at;1440125_at	4.64774	4.15519	-0.492556	ILMN_2657930;ILMN_2657929	6.8718	6.80916	-0.062641	ILMN_2657930;ILMN_2657929	5.18176	5.19945	0.0176859	ILMN_2657930;ILMN_2657929	5.41087	5.33976	-0.0711032	1438491_x_at;1440125_at	5.99874	5.32707	-0.671671	NA	NA	NA	NA	NA	NA	NA	NA	ILMN_2657930;ILMN_2657929	7.06906	6.9772	-0.0918617	NA	NA	NA
A530064D06Rik	uc012auz.1;uc008cww.2;NM_178796;NM_001113556;ENSMUST00000053612;ENSMUST00000027764	0.0105276	NA	NA	NA	NA	ILMN_1214183;ILMN_1229939	6.07417	6.00567	-0.0685	NA	NA	NA	NA	NA	NA	NA	NA	ILMN_1214183;ILMN_1229939	6.67625	6.81824	0.141985	ILMN_1214183;ILMN_1229939	5.88348	5.99998	0.116507	ILMN_1214183;ILMN_1229939	5.52079	5.53976	0.0189606	NA	NA	NA	NA	A_52_P564444	7.87567	8.72874	0.853072	A_52_P564444	8.12761	7.7587	-0.368911	ILMN_1214183;ILMN_1229939	7.02503	6.97966	-0.0453716	NA	NA	NA
A530084C06Rik	ENSMUST00000170573	0.0707751	1445572_at	3.47336	3.36542	-0.107944	NA	NA	NA	NA	NA	NA	NA	NA	1445572_at	3.10149	3.17586	0.0743695	NA	NA	NA	NA	NA	NA	NA	NA	NA	NA	NA	NA	1445572_at	3.62504	3.95726	0.332218	NA	NA	NA	NA	NA	NA	NA	NA	NA	NA	NA	NA	NA	NA	NA
A530088E08Rik	uc008bwx.2	-0.367754	1459276_at	4.82573	5.02375	0.19802	NA	NA	NA	NA	NA	NA	NA	NA	1459276_at	3.76729	3.35916	-0.408131	ILMN_1240750	6.77636	6.77108	-0.00527273	NA	NA	NA	NA	NA	NA	NA	NA	1459276_at	5.94574	5.25107	-0.694672	A_52_P668686	6.00338	6.02565	0.0222678	A_52_P668686	6.59963	6.20417	-0.395451	NA	NA	NA	NA	NA	NA	NA
A530095I07Rik	uc007rcj.1	0.72539	NA	NA	NA	NA	NA	NA	NA	NA	NA	NA	NA	NA	NA	NA	NA	NA	ILMN_1255121	6.6362	6.75808	0.121875	NA	NA	NA	NA	NA	NA	NA	NA	NA	NA	NA	NA	NA	NA	NA	NA	NA	NA	NA	NA	NA	NA	NA	NA	NA	NA	NA
A530099J19Rik	uc007ppk.1;NM_175688;ENSMUST00000151029	-0.504318	NA	NA	NA	NA	ILMN_1221040	6.131	6.15533	0.0243333	NA	NA	NA	NA	NA	NA	NA	NA	ILMN_1221040	6.88382	6.87661	-0.00720878	ILMN_1221040	5.75756	5.50779	-0.249762	ILMN_1221040	5.43968	5.28545	-0.154227	NA	NA	NA	NA	A_51_P346015	5.94165	5.9512	0.00955058	A_51_P346015	6.27947	6.4143	0.134825	ILMN_1221040	7.20653	7.05574	-0.150792	NA	NA	NA
A630001G21Rik	NM_177055;uc007buj.2;ENSMUST00000159320;ENSMUST00000159122;ENSMUST00000064788;ENSMUST00000162038;ENSMUST00000161453;ENSMUST00000159325	2.26919	1440214_at	5.0554	7.32038	2.26498	NA	NA	NA	NA	NA	NA	NA	NA	1440214_at	6.6263	6.79343	0.167136	ILMN_2498455;ILMN_2523794	7.87775	8.09389	0.216137	NA	NA	NA	NA	NA	NA	NA	NA	1440214_at	7.8852	7.89253	0.00732509	A_52_P497625	10.3471	12.2336	1.88643	A_52_P497625	12.2147	13.6204	1.40575	NA	NA	NA	NA	NA	NA	NA
A630007B06Rik	ENSMUST00000118592;ENSMUST00000135666;NM_170757;uc008hzg.1;ENSMUST00000076085;ENSMUST00000140705;ENSMUST00000140184;uc008hzh.1	0.652744	1436073_at;1431131_s_at;1444371_at	5.89094	6.19986	0.308917	NA	NA	NA	NA	1436073_at	7.66573	7.75459	0.0888668	1436073_at;1431131_s_at;1444371_at	6.35007	5.71984	-0.630227	ILMN_2695125;ILMN_2610167	6.90499	7.00353	0.0985399	NA	NA	NA	NA	NA	NA	NA	NA	1436073_at;1431131_s_at;1444371_at	6.8386	6.85297	0.0143734	A_52_P338492;A_52_P256146;A_52_P288997	8.77003	9.05338	0.283352	A_52_P338492;A_52_P256146;A_52_P288997	9.07156	9.26994	0.198379	NA	NA	NA	NA	97118_at	8.14084	8.51104
A630010A05Rik	ENSMUST00000129643;ENSMUST00000147024;uc007yhl.1;ENSMUST00000100165	0.00483641	NA	NA	NA	NA	NA	NA	NA	NA	NA	NA	NA	NA	NA	NA	NA	NA	NA	NA	NA	NA	NA	NA	NA	NA	NA	NA	NA	NA	NA	NA	NA	NA	A_52_P1163890	5.79146	5.77587	-0.0155924	A_52_P1163890	5.7379	5.773	0.0350992	NA	NA	NA	NA	NA	NA	NA
A630012P03Rik	uc009tei.1	0.36603	1423435_at;1439310_at	3.44897	3.5919	0.142935	NA	NA	NA	NA	1423435_at	4.98094	4.26645	-0.714495	1423435_at;1439310_at	3.32002	4.77033	1.45031	ILMN_2472165	6.7623	6.73164	-0.0306586	NA	NA	NA	NA	NA	NA	NA	NA	1423435_at;1439310_at	3.75151	3.95499	0.203483	NA	NA	NA	NA	NA	NA	NA	NA	NA	NA	NA	NA	NA	NA	NA
A630023A22Rik	NM_001251843;uc007tag.2;ENSMUST00000178958	0.735303	1455536_at	4.88249	5.09373	0.211245	NA	NA	NA	NA	NA	NA	NA	NA	1455536_at	3.52497	3.65045	0.125483	NA	NA	NA	NA	NA	NA	NA	NA	NA	NA	NA	NA	1455536_at	4.47118	4.77083	0.299658	NA	NA	NA	NA	NA	NA	NA	NA	NA	NA	NA	NA	NA	NA	NA
A630033H20Rik	uc012hnp.1;NM_001122596;ENSMUST00000167673;NM_001122595;uc012hnq.1;ENSMUST00000180182;NM_175442;uc009ucc.2;ENSMUST00000067249	1.06695	1435584_at	7.02259	7.66645	0.643855	ILMN_2622363	5.903	6.011	0.108	NA	NA	NA	NA	1435584_at	8.71577	9.14856	0.432785	ILMN_2622363	6.88444	6.86776	-0.0166854	ILMN_2622363	5.48543	5.40599	-0.0794345	ILMN_2622363	5.4706	5.41246	-0.0581337	1435584_at	6.67798	7.1263	0.448326	A_51_P171936	8.47107	9.09681	0.62574	A_51_P171936	8.76512	9.47478	0.709662	ILMN_2622363	7.06581	6.95821	-0.107605	NA	NA	NA
A630073D07Rik	NM_001142969;uc012euf.1;ENSMUST00000091791	0.135075	NA	NA	NA	NA	NA	NA	NA	NA	NA	NA	NA	NA	NA	NA	NA	NA	ILMN_1234397	7.28417	7.30876	0.0245869	NA	NA	NA	NA	NA	NA	NA	NA	NA	NA	NA	NA	A_52_P384874	5.89573	5.96309	0.0673575	A_52_P384874	5.88827	5.87221	-0.016065	NA	NA	NA	NA	NA	NA	NA
A630091E08Rik	uc009ikm.1;ENSMUST00000069035	0.997353	NA	NA	NA	NA	NA	NA	NA	NA	NA	NA	NA	NA	NA	NA	NA	NA	ILMN_2654885	6.72681	6.76976	0.0429509	NA	NA	NA	NA	NA	NA	NA	NA	NA	NA	NA	NA	A_51_P342189	6.62719	7.35498	0.727796	A_51_P342189	7.65463	8.39131	0.736683	NA	NA	NA	NA	NA	NA	NA
A630095E13Rik	NM_001033325;uc009otr.1;ENSMUST00000093868;ENSMUST00000184611;ENSMUST00000184901	0.226765	1436825_a_at	2.65643	2.67405	0.0176158	ILMN_2881146	6.03733	6.00067	-0.0366667	NA	NA	NA	NA	1436825_a_at	2.72041	3.04176	0.321352	ILMN_2881146	6.7856	6.71705	-0.0685431	ILMN_2881146	5.50144	5.50779	0.0063555	ILMN_2881146	5.40585	5.38739	-0.0184544	1436825_a_at	3.42919	3.43062	0.00143149	A_52_P544251	5.9057	5.91062	0.00492164	A_52_P544251	5.98274	6.02865	0.0459099	ILMN_2881146	7.09604	7.04891	-0.047128	NA	NA	NA
A630095N17Rik	ENSMUST00000191271	-0.207894	NA	NA	NA	NA	NA	NA	NA	NA	NA	NA	NA	NA	NA	NA	NA	NA	ILMN_1257035	6.87858	6.83571	-0.0428613	NA	NA	NA	NA	NA	NA	NA	NA	NA	NA	NA	NA	NA	NA	NA	NA	NA	NA	NA	NA	NA	NA	NA	NA	NA	NA	NA
A730013G03Rik	ENSMUST00000057543	-0.520529	NA	NA	NA	NA	NA	NA	NA	NA	NA	NA	NA	NA	NA	NA	NA	NA	ILMN_2712472	6.94039	6.90636	-0.0340213	NA	NA	NA	NA	NA	NA	NA	NA	NA	NA	NA	NA	A_51_P127149	6.00243	5.97659	-0.0258383	A_51_P127149	6.08414	5.94995	-0.134193	NA	NA	NA	NA	NA	NA	NA
A730015C16Rik	ENSMUST00000164855	-0.137785	NA	NA	NA	NA	NA	NA	NA	NA	NA	NA	NA	NA	NA	NA	NA	NA	ILMN_1245537	6.74979	6.79874	0.0489528	NA	NA	NA	NA	NA	NA	NA	NA	NA	NA	NA	NA	A_52_P907389	5.95139	5.95697	0.00558341	A_52_P907389	6.10951	5.95784	-0.151674	NA	NA	NA	NA	NA	NA	NA
A730017C20Rik	ENSMUST00000117064;ENSMUST00000165666;uc012bdh.1;uc012bdg.1;uc008ezt.2;uc008ezu.2;NM_001167925;NM_173759;ENSMUST00000058633;ENSMUST00000154125	-0.0139564	1437528_x_at;1444082_at;1433577_at	2.93789	2.91598	-0.0219065	ILMN_1233444	5.569	5.55433	-0.0146667	NA	NA	NA	NA	1437528_x_at;1444082_at;1433577_at	3.0809	3.17463	0.0937332	ILMN_1233444;ILMN_1242658	6.8078	6.79048	-0.0173176	ILMN_1233444	5.10434	5.22497	0.12063	ILMN_1233444	5.12301	5.07566	-0.0473535	1437528_x_at;1444082_at;1433577_at	3.55561	3.55354	-0.00207161	A_52_P526607;A_52_P437792	7.08794	6.81949	-0.268447	A_52_P526607;A_52_P437792	6.23914	6.29816	0.0590129	ILMN_1233444	6.90374	6.85067	-0.0530755	NA	NA	NA
A730018C14Rik	ENSMUST00000050754	-0.0339254	NA	NA	NA	NA	ILMN_2626796;ILMN_1222606	5.95267	5.87033	-0.0823333	NA	NA	NA	NA	NA	NA	NA	NA	ILMN_2626796;ILMN_1222606	6.80767	6.86681	0.0591366	ILMN_2626796;ILMN_1222606	5.3864	5.38502	-0.00138664	ILMN_2626796;ILMN_1222606	5.45548	5.43423	-0.0212531	NA	NA	NA	NA	A_51_P475536	5.9681	5.99207	0.0239682	A_51_P475536	6.59619	6.78703	0.190843	ILMN_2626796;ILMN_1222606	7.1445	7.01811	-0.126385	NA	NA	NA
A730020M07Rik	uc008rec.2;ENSMUST00000050571	-0.282274	1442396_at	4.91809	4.76561	-0.152475	NA	NA	NA	NA	NA	NA	NA	NA	1442396_at	3.58066	3.23358	-0.347087	NA	NA	NA	NA	NA	NA	NA	NA	NA	NA	NA	NA	1442396_at	4.62654	4.9735	0.346958	NA	NA	NA	NA	NA	NA	NA	NA	NA	NA	NA	NA	NA	NA	NA
A730045E13Rik	ENSMUST00000066740	0.665628	NA	NA	NA	NA	NA	NA	NA	NA	NA	NA	NA	NA	NA	NA	NA	NA	ILMN_1252461	6.70649	6.81406	0.107567	NA	NA	NA	NA	NA	NA	NA	NA	NA	NA	NA	NA	NA	NA	NA	NA	NA	NA	NA	NA	NA	NA	NA	NA	NA	NA	NA
A730049H05Rik	ENSMUST00000057977;ENSMUST00000133858	-0.421351	NA	NA	NA	NA	ILMN_2604298	5.74167	5.778	0.0363333	NA	NA	NA	NA	NA	NA	NA	NA	ILMN_1249877	6.85648	6.77197	-0.0845031	ILMN_2604298	5.21335	5.10434	-0.109011	ILMN_2604298	5.54838	5.44947	-0.098917	NA	NA	NA	NA	A_51_P285020;A_52_P154858	5.8899	5.92747	0.0375738	A_51_P285020;A_52_P154858	6.12649	6.12464	-0.00184221	ILMN_2604298	7.04595	7.01044	-0.0355092	NA	NA	NA
A730071L15Rik	ENSMUST00000181545	0.392049	NA	NA	NA	NA	NA	NA	NA	NA	NA	NA	NA	NA	NA	NA	NA	NA	ILMN_1215497	6.71679	6.80147	0.0846862	NA	NA	NA	NA	NA	NA	NA	NA	NA	NA	NA	NA	A_52_P852204	5.83985	5.84281	0.00296716	A_52_P852204	5.75933	5.77376	0.0144285	NA	NA	NA	NA	NA	NA	NA
A730085E03Rik	uc008fno.1	-0.492192	NA	NA	NA	NA	NA	NA	NA	NA	NA	NA	NA	NA	NA	NA	NA	NA	ILMN_1234538	6.77382	6.67363	-0.100195	NA	NA	NA	NA	NA	NA	NA	NA	NA	NA	NA	NA	NA	NA	NA	NA	NA	NA	NA	NA	NA	NA	NA	NA	NA	NA	NA
A730098P11Rik	uc007yue.2;NM_178665;uc007yud.2;uc007yuc.2;uc007yub.2;ENSMUST00000038053;uc007yuf.1;NM_001145952;uc007yug.2;ENSMUST00000078988;uc029swq.1;NM_001145954;uc007yuh.2;ENSMUST00000115314;uc007yuj.2	0.0155327	1437235_x_at;1454899_at;1440167_s_at;1436714_at;1438271_at;1425673_at;1455314_at;1455742_x_at	7.84484	8.11793	0.273097	ILMN_2766837	5.82467	5.81367	-0.011	1437235_x_at;1454899_at;1436714_at;1425673_at;1455742_x_at	9.17405	8.33688	-0.837169	1437235_x_at;1454899_at;1440167_s_at;1436714_at;1438271_at;1425673_at;1455314_at;1455742_x_at	8.90225	8.89335	-0.00890038	ILMN_2463260;ILMN_1243986;ILMN_2521488;ILMN_2583439;ILMN_1246084;ILMN_1236954;ILMN_2569706;ILMN_2766837;ILMN_1238902	6.99395	7.04159	0.0476436	ILMN_2766837	5.49506	5.35403	-0.141027	ILMN_2766837	5.39037	5.47868	0.0883097	1437235_x_at;1454899_at;1440167_s_at;1436714_at;1438271_at;1425673_at;1455314_at;1455742_x_at	8.89425	8.50039	-0.393862	A_51_P301713;A_52_P159256;A_52_P201867;A_51_P306067;A_52_P271719;A_52_P32971;A_52_P260856;A_51_P449706	8.66597	8.65385	-0.0121194	A_51_P301713;A_52_P159256;A_52_P201867;A_51_P306067;A_52_P271719;A_52_P32971;A_52_P260856;A_51_P449706	8.72912	9.22867	0.499554	ILMN_2766837	7.0678	6.96545	-0.10235	96736_at	8.96921	9.68187
A830005F24Rik	ENSMUST00000065465	-0.568161	NA	NA	NA	NA	NA	NA	NA	NA	NA	NA	NA	NA	NA	NA	NA	NA	ILMN_1249797	6.71074	6.84726	0.136519	NA	NA	NA	NA	NA	NA	NA	NA	NA	NA	NA	NA	A_52_P295755	6.56464	5.99882	-0.565828	A_52_P295755	6.63198	6.19105	-0.440927	NA	NA	NA	NA	NA	NA	NA
A830010M20Rik	ENSMUST00000100951;NM_001007574;uc008ymi.2;uc008ymg.2;uc008ymh.2;ENSMUST00000112671;ENSMUST00000152474;NM_001168557;ENSMUST00000060553;ENSMUST00000133800;ENSMUST00000143074;ENSMUST00000160160;ENSMUST00000058921;uc012eam.1;NM_175241;uc008ymk.1;NM_182745;ENSMUST00000163064;ENSMUST00000159902;ENSMUST00000162591	0.38312	1436117_at;1446981_at;1438565_at	3.99269	3.90415	-0.0885425	ILMN_2680815;ILMN_2725531	5.777	5.84217	0.0651667	NA	NA	NA	NA	1436117_at;1446981_at;1438565_at	3.86881	3.91691	0.0480923	ILMN_2566312;ILMN_1238290;ILMN_1225007;ILMN_2725531	6.7284	6.72943	0.00103137	ILMN_2680815;ILMN_2725531	5.18676	5.27607	0.0893067	ILMN_2680815;ILMN_2725531	5.43255	5.47443	0.0418784	1436117_at;1446981_at;1438565_at	4.39418	4.40553	0.0113481	A_52_P376183;A_52_P199319;A_52_P118244;A_52_P411076;A_51_P240404	6.10738	6.01825	-0.0891323	A_52_P376183;A_52_P199319;A_52_P118244;A_52_P411076;A_51_P240404	6.29906	6.3131	0.0140408	ILMN_2680815;ILMN_2725531	7.06388	6.9595	-0.104387	NA	NA	NA
A830018L16Rik	uc007ahx.2;uc011wij.1;uc011wik.1;NM_001160369;NM_177173;uc007ahy.2;uc007ahw.2;NM_001160370;NM_001160371;uc011wii.1;ENSMUST00000171690;ENSMUST00000048613;ENSMUST00000142117;ENSMUST00000141512;ENSMUST00000135014;ENSMUST00000137824;ENSMUST00000185882;ENSMUST00000179089;ENSMUST00000141339;ENSMUST00000191437	1.35994	1438213_at	3.11722	3.13247	0.0152551	ILMN_2616075	5.724	5.718	-0.006	NA	NA	NA	NA	1438213_at	3.06236	3.1749	0.112549	ILMN_1258032;ILMN_2616075;ILMN_2579060;ILMN_1213044	6.85155	6.87121	0.019663	ILMN_2616075	5.15785	5.16993	0.0120728	ILMN_2616075	5.40585	5.50239	0.0965432	1438213_at	3.57384	3.73928	0.165434	A_51_P172952;A_52_P59400;A_52_P460704	5.8953	5.93334	0.0380439	A_51_P172952;A_52_P59400;A_52_P460704	5.91345	5.96031	0.0468622	ILMN_2616075	7.06811	6.97803	-0.0900822	NA	NA	NA
A830031A19Rik	ENSMUST00000068360	0.102989	NA	NA	NA	NA	NA	NA	NA	NA	NA	NA	NA	NA	NA	NA	NA	NA	ILMN_2741506	6.64987	6.62722	-0.0226459	NA	NA	NA	NA	NA	NA	NA	NA	NA	NA	NA	NA	A_51_P235553	5.86683	5.99093	0.124099	A_51_P235553	5.90982	6.01476	0.104936	NA	NA	NA	NA	NA	NA	NA
A830073O21Rik	ENSMUST00000169090	-0.209223	NA	NA	NA	NA	ILMN_3160351	6.14967	6.102	-0.0476667	NA	NA	NA	NA	NA	NA	NA	NA	ILMN_3160351	7.24349	7.09811	-0.145381	ILMN_3160351	5.69209	5.83542	0.143326	ILMN_3160351	5.53358	5.54532	0.0117382	NA	NA	NA	NA	A_52_P498869	6.66099	6.97505	0.314068	A_52_P498869	7.88343	8.13678	0.253349	ILMN_3160351	7.25417	7.10581	-0.148357	NA	NA	NA
A830080D01Rik	uc012hrd.1;uc009usr.1;NM_001033472;ENSMUST00000112464;ENSMUST00000057180;ENSMUST00000149054;ENSMUST00000154694	4.10548	1434910_at	6.4892	7.61008	1.12088	ILMN_2962575;ILMN_2588597	6.26467	6.54583	0.281167	NA	NA	NA	NA	1434910_at	7.75813	8.32915	0.571025	ILMN_2962575;ILMN_2588597	7.11426	7.29651	0.182245	ILMN_2962575;ILMN_2588597	6.16993	6.26053	0.0906004	ILMN_2962575;ILMN_2588597	5.54289	5.5971	0.05421	1434910_at	7.34726	8.84306	1.4958	A_52_P398434;A_52_P631058	7.18157	7.73113	0.54956	A_52_P398434;A_52_P631058	8.17686	9.31478	1.13793	ILMN_2962575;ILMN_2588597	7.26102	7.22978	-0.0312351	NA	NA	NA
A830092H15Rik	ENSMUST00000099182	-0.617539	NA	NA	NA	NA	NA	NA	NA	NA	NA	NA	NA	NA	NA	NA	NA	NA	ILMN_1223968	6.81561	6.68334	-0.132268	NA	NA	NA	NA	NA	NA	NA	NA	NA	NA	NA	NA	NA	NA	NA	NA	NA	NA	NA	NA	NA	NA	NA	NA	NA	NA	NA
A930003A15Rik	ENSMUST00000100083	1.54572	1455203_at	3.61239	4.27752	0.665125	NA	NA	NA	NA	NA	NA	NA	NA	1455203_at	3.14194	3.5727	0.430764	ILMN_2477155	6.90296	6.85864	-0.0443175	NA	NA	NA	NA	NA	NA	NA	NA	1455203_at	4.0429	4.20665	0.163745	A_51_P261931	6.01419	7.55916	1.54497	A_51_P261931	5.98089	7.57246	1.59156	NA	NA	NA	NA	NA	NA	NA
A930004D18Rik	uc008ilj.2;ENSMUST00000066163	-0.665761	1429791_at;1439514_at	3.5721	3.5633	-0.00879642	NA	NA	NA	NA	NA	NA	NA	NA	1429791_at;1439514_at	3.45709	3.54275	0.0856615	ILMN_2568998	7.1404	7.07391	-0.0664838	NA	NA	NA	NA	NA	NA	NA	NA	1429791_at;1439514_at	3.55017	3.71758	0.167413	A_52_P228667	6.45432	6.18706	-0.267256	A_52_P228667	6.6834	6.03452	-0.648875	NA	NA	NA	NA	NA	NA	NA
A930009A15Rik	NM_029982;uc007hbl.2;ENSMUST00000173620	-0.373858	1453398_at	3.74974	3.76125	0.0115052	NA	NA	NA	NA	NA	NA	NA	NA	1453398_at	3.27479	3.28855	0.0137619	ILMN_1218755	6.85792	6.7215	-0.136417	NA	NA	NA	NA	NA	NA	NA	NA	1453398_at	4.12981	4.31865	0.188834	NA	NA	NA	NA	NA	NA	NA	NA	NA	NA	NA	NA	NA	NA	NA
A930011G23Rik	uc008ygn.2;ENSMUST00000146396;uc008ygo.2;ENSMUST00000161516;ENSMUST00000142639	0.600011	1459349_at	3.89236	4.01032	0.117961	NA	NA	NA	NA	NA	NA	NA	NA	1459349_at	3.81333	3.80472	-0.0086147	ILMN_2642828;ILMN_1232659;ILMN_2574529	6.85081	6.90384	0.0530293	NA	NA	NA	NA	NA	NA	NA	NA	1459349_at	4.12268	4.24529	0.122608	A_52_P11563;A_52_P110581	6.09181	6.17161	0.0798037	A_52_P11563;A_52_P110581	6.06569	6.11673	0.0510436	NA	NA	NA	NA	NA	NA	NA
A930011O12Rik	uc007uil.1	1.24417	1435453_at	4.65273	4.77002	0.117288	NA	NA	NA	NA	NA	NA	NA	NA	1435453_at	3.71573	3.81759	0.101859	ILMN_2480654	6.57898	6.59531	0.0163284	NA	NA	NA	NA	NA	NA	NA	NA	1435453_at	4.53705	4.85958	0.322534	A_51_P364121	5.79529	5.88714	0.0918443	A_51_P364121	5.84698	5.87019	0.0232078	NA	NA	NA	NA	NA	NA	NA
A930016O22Rik	ENSMUST00000047020	0.44146	1430937_at	4.93356	4.9904	0.0568443	NA	NA	NA	NA	NA	NA	NA	NA	1430937_at	2.83318	2.88981	0.0566264	ILMN_1252047	6.95567	6.93504	-0.020632	NA	NA	NA	NA	NA	NA	NA	NA	1430937_at	5.1252	5.4464	0.321206	A_51_P403942	5.91362	5.92654	0.012927	A_51_P403942	6.05964	5.99557	-0.0640681	NA	NA	NA	NA	NA	NA	NA
A930017K11Rik	ENSMUST00000162431;uc008bcv.1	0.182769	1457531_a_at	3.60695	3.55539	-0.0515604	NA	NA	NA	NA	NA	NA	NA	NA	1457531_a_at	3.09792	3.09563	-0.00228977	NA	NA	NA	NA	NA	NA	NA	NA	NA	NA	NA	NA	1457531_a_at	3.81259	4.11006	0.297462	NA	NA	NA	NA	NA	NA	NA	NA	NA	NA	NA	NA	NA	NA	NA
A930017M01Rik	uc011zsq.1	0.157625	1437076_at	2.74914	3.07643	0.327297	NA	NA	NA	NA	NA	NA	NA	NA	1437076_at	3.07261	3.05069	-0.0219215	ILMN_1239505	6.7336	6.80385	0.0702579	NA	NA	NA	NA	NA	NA	NA	NA	1437076_at	3.31208	3.46582	0.153738	A_52_P425004	6.18734	5.97792	-0.209415	A_52_P425004	6.03909	6.03992	0.000833595	NA	NA	NA	NA	NA	NA	NA
A930018M24Rik	ENSMUST00000170855	-0.335698	NA	NA	NA	NA	ILMN_2776710	6.06767	5.85667	-0.211	NA	NA	NA	NA	NA	NA	NA	NA	ILMN_2776710	6.754	6.74413	-0.00986713	ILMN_2776710	5.55152	5.39917	-0.152345	ILMN_2776710	5.29081	5.38807	0.0972651	NA	NA	NA	NA	NA	NA	NA	NA	NA	NA	NA	NA	ILMN_2776710	7.0737	6.9615	-0.1122	NA	NA	NA
A930018P22Rik	NM_026634;uc008ljp.1;ENSMUST00000040374	0.219897	1420717_at	4.35603	4.31141	-0.0446147	ILMN_2739829	5.66367	5.83867	0.175	1420717_at	2.35734	3.94477	1.58743	1420717_at	2.95973	3.23321	0.273484	ILMN_2739829	6.80945	6.76111	-0.0483439	ILMN_2739829	5.39575	5.05311	-0.342637	ILMN_2739829	5.30001	5.54961	0.249607	1420717_at	3.69919	3.89606	0.196878	A_51_P230142	6.68301	6.65847	-0.0245352	A_51_P230142	7.38322	7.56706	0.183836	ILMN_2739829	7.01111	6.95419	-0.0569179	NA	NA	NA
AA386476	ENSMUST00000098781	-1.91261	1456662_at	4.17399	3.62255	-0.551435	NA	NA	NA	NA	NA	NA	NA	NA	1456662_at	6.57353	5.66726	-0.906272	NA	NA	NA	NA	NA	NA	NA	NA	NA	NA	NA	NA	1456662_at	5.8074	4.70779	-1.09961	NA	NA	NA	NA	NA	NA	NA	NA	NA	NA	NA	NA	NA	NA	NA
AA414768	NM_001272033	-0.272028	1460600_at	6.99974	5.31989	-1.67985	NA	NA	NA	NA	NA	NA	NA	NA	1460600_at	7.73641	7.16298	-0.573429	ILMN_2532035	7.73415	8.4154	0.681253	NA	NA	NA	NA	NA	NA	NA	NA	1460600_at	7.08016	6.84542	-0.234742	NA	NA	NA	NA	NA	NA	NA	NA	NA	NA	NA	NA	NA	NA	NA
AA415398	ENSMUST00000079611;uc008ump.2;NM_001004178	-0.974586	1439499_at	3.86912	3.62507	-0.24405	ILMN_3160592	6.66933	6.31933	-0.35	NA	NA	NA	NA	1439499_at	4.01458	3.13351	-0.881075	ILMN_3160592	7.05844	7.082	0.0235603	ILMN_3160592	5.85549	5.51728	-0.338216	ILMN_3160592	5.59908	5.47404	-0.125044	1439499_at	4.20008	4.08189	-0.118192	NA	NA	NA	NA	NA	NA	NA	NA	ILMN_3160592	7.14491	7.05298	-0.0919322	NA	NA	NA
AA467197	ENSMUST00000142767;ENSMUST00000047498;NM_001004174;uc008may.1;uc008maz.1;ENSMUST00000110512;ENSMUST00000175727	14.0214	1434046_at	4.18396	10.5527	6.3687	ILMN_3160750	11.8473	14.801	2.95367	NA	NA	NA	NA	1434046_at	12.7374	13.3858	0.648386	ILMN_3160750	9.53053	11.9116	2.38111	ILMN_3160750	8.12516	12.1564	4.03124	ILMN_3160750	9.22335	11.5939	2.3706	1434046_at	4.69374	10.3146	5.62087	NA	NA	NA	NA	NA	NA	NA	NA	ILMN_3160750	9.48375	12.9827	3.49892	NA	NA	NA
AA474331	ENSMUST00000178045;ENSMUST00000178563	-3.94091	1435098_at	5.22289	4.80151	-0.421387	NA	NA	NA	NA	NA	NA	NA	NA	1435098_at	6.89452	5.62546	-1.26905	ILMN_1233159	6.88002	6.84136	-0.0386542	NA	NA	NA	NA	NA	NA	NA	NA	1435098_at	6.76202	4.94127	-1.82075	A_52_P336768	11.0597	7.74895	-3.31074	A_52_P336768	12.0533	10.4081	-1.64519	NA	NA	NA	NA	NA	NA	NA
AA619741	uc011wjd.1	1.0859	1456167_at	5.84849	6.06681	0.218328	NA	NA	NA	NA	NA	NA	NA	NA	1456167_at	4.25984	4.88457	0.624727	ILMN_1220435	6.73251	6.7587	0.0261905	NA	NA	NA	NA	NA	NA	NA	NA	1456167_at	6.21263	6.60302	0.390384	NA	NA	NA	NA	NA	NA	NA	NA	NA	NA	NA	NA	NA	NA	NA
AA986860	NM_177604;uc007cmi.2;ENSMUST00000039323;uc007cmj.2;ENSMUST00000190859	-0.641732	1447664_x_at;1433610_at	3.432	3.52358	0.0915773	ILMN_2595232	5.86667	5.89667	0.03	NA	NA	NA	NA	1447664_x_at;1433610_at	3.35527	3.41526	0.0599925	ILMN_2595232	6.94211	6.88329	-0.058816	ILMN_2595232	5.16993	5	-0.169925	ILMN_2595232	5.38536	5.41407	0.0287033	1447664_x_at;1433610_at	3.89415	4.09692	0.202769	A_51_P340829	7.33958	7.04423	-0.295342	A_51_P340829	7.85968	7.79058	-0.0691042	ILMN_2595232	7.07756	7.04268	-0.0348737	NA	NA	NA
AA987161	NM_001163246;uc007rbf.2;uc007rbg.2;ENSMUST00000012873;ENSMUST00000133177;ENSMUST00000138725	-1.66524	1455196_s_at;1456827_at	5.27719	4.96551	-0.311686	NA	NA	NA	NA	NA	NA	NA	NA	1455196_s_at;1456827_at	5.83146	5.381	-0.450459	ILMN_2739556	6.73251	6.69676	-0.0357497	NA	NA	NA	NA	NA	NA	NA	NA	1455196_s_at;1456827_at	6.26095	5.44556	-0.815389	A_51_P223737;A_52_P103260;A_51_P199435	8.72145	8.31199	-0.409459	A_51_P223737;A_52_P103260;A_51_P199435	8.89356	8.56221	-0.33135	NA	NA	NA	NA	NA	NA	NA
Aaas	uc007xvk.2;NM_153416;uc007xvl.2;ENSMUST00000041208	-4.89301	1451377_a_at	7.53587	6.27811	-1.25776	ILMN_2686898;ILMN_2600198	7.495	7.07383	-0.421167	1451377_a_at	8.10557	4.66115	-3.44443	1451377_a_at	7.1718	6.26117	-0.91063	ILMN_2686898;ILMN_2600198	7.60873	7.56773	-0.0410028	ILMN_2686898;ILMN_2600198	7.93513	7.93308	-0.00204412	ILMN_2686898;ILMN_2600198	5.85346	5.61524	-0.23822	1451377_a_at	8.0092	6.30498	-1.70422	A_52_P301374	9.73299	7.67003	-2.06297	A_52_P301374	11.5315	10.2858	-1.24568	ILMN_2686898;ILMN_2600198	8.5645	8.0013	-0.563197	98878_r_at	6.87606	5.88024
Aacs	ENSMUST00000031445;NM_030210;uc008zrs.1;ENSMUST00000144361;ENSMUST00000131355	-2.93755	1423797_at;1456081_a_at;1451116_at	6.30674	6.24286	-0.063878	ILMN_1253601	9.763	9.021	-0.742	1423797_at;1456081_a_at;1451116_at	6.62747	6.03689	-0.59058	1423797_at;1456081_a_at;1451116_at	4.68915	4.56326	-0.125891	ILMN_1253601	11.5696	11.2566	-0.312969	ILMN_1253601	10.1394	9.30675	-0.832678	ILMN_1253601	7.02628	6.9031	-0.123179	1423797_at;1456081_a_at;1451116_at	6.57114	6.60052	0.0293803	A_51_P453043	13.0708	11.8894	-1.18134	A_51_P453043	13.1948	12.1336	-1.06115	ILMN_1253601	10.2568	8.54063	-1.71615	NA	NA	NA
Aadac	ENSMUST00000029325;NM_023383;uc008piz.1;ENSMUST00000151605	0.255237	1448813_at	3.38684	3.5247	0.137858	ILMN_2728813	5.72633	5.77533	0.049	1448813_at	4.61199	1.13965	-3.47234	1448813_at	2.82625	3.03634	0.210094	ILMN_2728813	6.69308	6.81874	0.125661	ILMN_2728813	5.07468	5.20555	0.130872	ILMN_2728813	5.34674	5.31617	-0.0305776	1448813_at	3.73215	3.84596	0.113817	A_51_P394115	5.8983	5.94039	0.0420848	A_51_P394115	5.93187	6.20591	0.27404	ILMN_2728813	7.04639	6.96443	-0.0819611	95439_at	3.69366	3.32603
Aadacl3	NM_001085503;uc008vrg.1;ENSMUST00000105749	-0.222122	NA	NA	NA	NA	NA	NA	NA	NA	NA	NA	NA	NA	NA	NA	NA	NA	ILMN_1240709	6.8379	6.79248	-0.045417	NA	NA	NA	NA	NA	NA	NA	NA	NA	NA	NA	NA	NA	NA	NA	NA	NA	NA	NA	NA	NA	NA	NA	NA	NA	NA	NA
Aadat	NM_011834;uc009lte.1;ENSMUST00000079472	0.685311	1418519_at	3.83255	3.92647	0.0939132	ILMN_2594302	6.041	5.85933	-0.181667	1418519_at	3.16013	4.95642	1.79629	1418519_at	3.17986	3.37721	0.197344	ILMN_2594302	6.74413	6.71058	-0.0335547	ILMN_2594302	5.32193	5.30378	-0.0181473	ILMN_2594302	5.21491	5.34277	0.127856	1418519_at	3.9715	4.16667	0.195177	A_51_P379618	5.93346	6.19507	0.261607	A_51_P379618	5.97962	6.11278	0.133152	ILMN_2594302	7.01652	6.97517	-0.0413511	98123_at	4.67299	4.38989
Aaed1	uc007qyv.1;uc007qyu.1;uc007qyt.1;NM_025370;ENSMUST00000021938	-6.04077	1421018_at	6.9777	5.72871	-1.24899	ILMN_2674655;ILMN_2647669	6.97567	6.7245	-0.251167	1421018_at	8.34067	5.1187	-3.22197	1421018_at	5.76984	4.12656	-1.64328	ILMN_2674655;ILMN_2647669	8.10658	7.75938	-0.347204	ILMN_2674655;ILMN_2647669	6.97809	6.76583	-0.212262	ILMN_2674655;ILMN_2647669	5.60875	5.44301	-0.165734	1421018_at	7.07506	5.79163	-1.28342	A_51_P361049	10.1076	8.69318	-1.41446	A_51_P361049	10.3102	9.16811	-1.1421	ILMN_2674655;ILMN_2647669	7.55767	7.23551	-0.322161	NA	NA	NA
[truncated: 18,833 more rows]
[truncated: 1 more columns]
