# Supplementary material for: Expression and regulation of long noncoding RNAs in TLR4 signaling in mouse macrophages
Source: BMC Genomics. 2015 Feb 5;16(1):45. doi: 10.1186/s12864-015-1270-5 (PMC4320810; doi:10.1186/s12864-015-1270-5)
Supplement: Additional file 11: Table S10. — qRT-PCR validation of an random selection of LPS-regulated lncRNAs. [file 12864_2015_1270_MOESM11_ESM.xlsx]

## Sheet: LPS.lncRNA.aggregateRanks.txt
lncRNA_ID	Aggregate_Rank_Score	log2Expression(Ave_LPS/Unsti)	log2Expression (LPS_10ng/ml_3h/0h)	Stv_LPS_10ng/ml_3h/0h	log2Expression (LPS_10ng/ml_6h/0h)	Stv_LPS_10ng/ml_6h/0h	log2Expression (LPS_100ng/ml_3h/unstimulated)	Stv_LPS_100ng/ml_3h/0h	log2Expression (LPS_100ng/ml_6h/unstimulated)	Stv_LPS_100ng/ml_6h/0h	log2Expression (LPS_1ug/ml_3h/unstimulated)	Stv_LPS_1ug/ml_3h/0h	log2Expression (LPS_1ug/ml_6h/unstimulated)	Stv_LPS_1ug/ml_6h/0h
lncR.2176	9.51	0.44364	-0.559284	0.12919	1.02987	0.0689343	-0.348969	0.140214	0.945566	0.174582	-0.23618	0.00961269	1.83084	0.219238
lncR.1862	5.7	1.82081	1.40763	0.0791918	1.55896	0.0408526	2.16718	0.233884	1.62063	0.0497566	2.09535	0.0849613	2.07513	0.209286
lncR.2181	3.24	2.01129	0.751873	0.22249	2.37363	0.172624	0.458136	0.248891	2.96956	0.159767	0.844731	0.499407	4.66978	0.204301
lncR.1462	3.03	0.324255	0.125141	0.160719	0.335624	0.230711	0.256172	0.180847	0.662908	0.119775	0.119009	0.00939362	0.446675	0.341224
lncR.376	-2.63	-1.95264	-1.5373	0.106546	-1.89721	0.129112	-2.08031	0.232461	-2.21761	0.00948974	-1.13656	0.053822	-2.84688	0.0146785
lncR.2242	-2.4	-1.77661	-0.479158	0.136411	-1.27963	0.0445763	-0.901015	0.0173189	-0.3629	0.0112988	-4.20849	0.0148997	-3.42849	0.24879198'
lncR.2293	-4.03	-1.23181	-1.03305	0.150169	-0.902755	0.220814	-1.28755	0.0846455	-1.35112	0.0156147	-1.75752	0.0827594	-1.05889	0
lncR.3069	-5	-1.66051	-0.996661	0.174844	-1.34578	0.108849	-1.65831	0.0708268	-2.43544	0.0772366	-1.25912	0.0634741	-2.26775	0.117839
lncR.3460	-5.66	-2.28278	-1.51954	0.16944	-2.07736	0.0430502	-1.67579	0.0130371	-2.48217	0.0341978	-2.04069	0.317708	-3.90114	0.0914169
lncR.1345	-7.46	-3.12537	-2.31238	0.26276	-3.22836	0.152829	-2.69557	0.184787	-3.75752	0.0827594	-2.92176	0.046378	-3.83665	0.0291488
