# Supplementary material for: Expression and regulation of long noncoding RNAs in TLR4 signaling in mouse macrophages
Source: BMC Genomics. 2015 Feb 5;16(1):45. doi: 10.1186/s12864-015-1270-5 (PMC4320810; doi:10.1186/s12864-015-1270-5)
Supplement: Additional file 12: Table S11. — Significantly changed lncRNAs upon LPS-regulation. P value was derived from robust rank algorithm. Bonferroni method was used to adjust p value. Adjusted p value 0.05 was used as the cutoff to derive the significantly changed lncRNAs. TSS evidence was also shown. [file 12864_2015_1270_MOESM12_ESM.xlsx]

## Sheet: Sheet1
lncRNA_ID	lncRNA_name	Aggregate_Rank_Score	Adjusted pvalue	TSS evidence
lncR.2176	uc008mau.2;NR_027919;ENSMUST00000121525	9.51258	1.22511e-06	1
lncR.1407	ENSMUST00000185662;ENSMUST00000180991;uc007ztd.1	9.07115	3.3854e-06	1
lncR.1786	NR_045687;uc008hcz.2	8.63392	9.26475e-06	1
lncR.2717	NR_030699;A730015K04;ENSMUST00000190567	8.28539	2.06703e-05	1
lncR.3087	uc009aux.1	8.24236	2.28233e-05	1
lncR.1614	NR_004446;uc012app.1;ENSMUST00000174250	7.47639	0.000133095	1
lncR.690	ENSMUST00000136542	7.47096	0.000134827	1
lncR.2958	ENSMUST00000101511;NR_045813;ENSMUST00000146981	7.30571	0.00019724	1
lncR.707	ENSMUST00000180613;NR_045032;uc029rrt.1	7.12353	0.000300069	1
lncR.320	uc007hcm.2;NR_038026;NR_038025;uc007hcn.2;uc029rfs.1;D330011B05;4933412E12	6.42732	0.00149083	1
lncR.399	1810038L18	6.02851	0.00373455	1
lncR.425	ENSMUST00000174568	5.74783	0.00711874	1
lncR.1862	F830019M12;4833438C02	5.70383	0.0078772	1
lncR.565	ENSMUST00000177539	5.57759	0.0105462	1
lncR.3540	uc009lsv.1;ENSMUST00000180690;D030012B19;uc009lsw.1;2500002B13	5.30234	0.0198796	1
lncR.3069	NR_037956;NR_037955;uc009elc.2;uc029wce.1;ENSMUST00000183867;ENSMUST00000184991;ENSMUST00000183905;ENSMUST00000185152;ENSMUST00000184504	-5.00168	0.0397259	1
lncR.361	G270051K17;uc007ffz.3	-5.00907	0.0390561	1
lncR.3772	5830431N23	-5.12718	0.029756	1
lncR.819	uc007pgs.1;ENSMUST00000177715;ENSMUST00000103426	-5.33134	0.0185959	1
lncR.3429	uc029wlz.1;ENSMUST00000181224	-5.43178	0.0147562	1
lncR.3460	NR_037959;uc009jer.1;ENSMUST00000191157;9830164F18;ENSMUST00000188662;ENSMUST00000185931;ENSMUST00000188824	-5.65806	0.00876385	1
lncR.3546	ENSMUST00000191396;NR_029440;uc009mbo.2;2010320M18;7530426D18	-6.18527	0.00260304	1
lncR.319	ENSMUST00000064101	-6.40379	0.00157387	1
lncR.1345	2810001A02	-7.46316	0.000137275	1
lncR.606	ENSMUST00000101077;ENSMUST00000148413	-7.88754	5.16674e-05	1
lncR.247	uc029quu.1;NR_037996;9130226K06	-7.9514	2.18576e-05	1
lncR.405	NR_003517;ENSMUST00000145164;ENSMUST00000132408;ENSMUST00000119128	-8.26788	2.15216e-05	1
lncR.1045	uc029sca.1	7.86702	5.41664e-05	0
lncR.716	ENSMUST00000167639	5.97175	0.00425603	0
lncR.1234	NR_045657;uc029smr.1	5.92308	0.00475968	0
lncR.1279	uc011zvi.1;NR_033577	5.76738	0.00681352	0
lncR.7	ENSMUST00000188959	5.75814	0.00696004	0
lncR.2020	ENSMUST00000120353	5.65463	0.0088253	0
lncR.2430	NR_028126;uc012daf.1	5.29364	0.0202804	0
lncR.421	ENSMUST00000121233	5.18315	0.0261176	0
lncR.2641	ENSMUST00000118044	4.91148	0.0488741	0
lncR.1741	1200015G06	-4.95936	0.0437922	0
lncR.2393	ENSMUST00000119163	-5.07667	0.0334261	0
lncR.1252	3110073H01	-5.8754	0.00531314	0
lncR.1198	E430019N21	-6.06322	0.00344771	0
lncR.2683	4930525M22	-6.73156	0.000739941	0
lncR.998	NR_045170;uc029ryw.1	-7.06147	0.000346166	0
lncR.2220	ENSMUST00000118946	-7.13089	0.000295027	0
lncR.3244	ENSMUST00000169914;NR_046001;ENSMUST00000190693	-7.24759	0.000225508	0
