# Supplementary material for: Expression and regulation of long noncoding RNAs in TLR4 signaling in mouse macrophages
Source: BMC Genomics. 2015 Feb 5;16(1):45. doi: 10.1186/s12864-015-1270-5 (PMC4320810; doi:10.1186/s12864-015-1270-5)
Supplement: Additional file 14: Table S13. — The integrated expression change of LPS-regulated lncRNAs and their closest neighboring genes. LPS-regulated lncRNAs are renamed according to the nearest neighboring protein-coding genes. [file 12864_2015_1270_MOESM14_ESM.xlsx]

## Sheet: lncRNA2neighbour
lncRNA.ID	lncRNA_name	lncRNA_expression_change	Neighboring protein-coding gene	Neighbor_expression_change
lncR.690	lncRNA-Bahcc1	7.47096	Bahcc1	0.441991
lncR.2717	lncRNA-Rsbn1l	8.28539	Rsbn1l	1.58603
lncR.1862	lncRNA-Nfkb2	5.70383	Nfkb2	16.7611
lncR.3540	lncRNA-Sap30	5.30234	Sap30	14.0089
lncR.399	lncRNA-Dyrk2	6.02851	Dyrk2	7.03114
lncR.1407	lncRNA-Mrpl39	9.07115	Mrpl39	1.50546
lncR.320	lncRNA-Rab3ip	6.42732	Rab3ip	4.60769
lncR.2176	lncRNA-Slc28a2	9.51258	Slc28a2	13.4639
lncR.565	lncRNA-Rel	5.57759	Rel	17.7274
lncR.2958	lncRNA-Kdm7a	7.30571	Kdm7a	1.01234
lncR.707	lncRNA-Nampt	7.12353	Nampt	10.6746
lncR.3087	lncRNA-Samd9l	8.24236	Samd9l	14.2742
lncR.1786	lncRNA-Ak3	8.63392	Ak3	-4.26831
lncR.1614	lncRNA-Vps52	7.47639	Vps52	-0.25895
lncR.3546	lncRNA-Pik3r2	-6.18527	Pik3r2	-7.0869
lncR.361	lncRNA-Eif4ebp2	-5.00907	Eif4ebp2	-7.93029
lncR.247	lncRNA-Sdccag8	-7.9514	Sdccag8	-1.90306
lncR.1345	lncRNA-Tbc1d22a	-7.46316	Tbc1d22a	-8.88084
lncR.606	lncRNA-Akap10	-7.88754	Akap10	-2.55078
lncR.3460	lncRNA-Ipo7	-5.65806	Ipo7	-0.518794
lncR.3069	lncRNA-Cdkn1b	-5.00168	Cdkn1b	-0.1589
lncR.3772	lncRNA-Mcam	-5.12718	Mcam	1.94575
lncR.3429	lncRNA-Akap13	-5.43178	Akap13	2.74823
lncR.319	lncRNA-Cnot2	-6.40379	Cnot2	0.751044
