# Supplementary material for: Expression and regulation of long noncoding RNAs in TLR4 signaling in mouse macrophages
Source: BMC Genomics. 2015 Feb 5;16(1):45. doi: 10.1186/s12864-015-1270-5 (PMC4320810; doi:10.1186/s12864-015-1270-5)
Supplement: Additional file 16: Table S14. — The list of qPCR primers used. [file 12864_2015_1270_MOESM16_ESM.xlsx]

## Sheet: Supplementary Table 8.txt
lncR.2176_For	CACTTTGGAATGCTGTCACG
lncR.2176_Rev	TTTCTGCTGCTGTCATGCTG
lncR.1862_For	CACATGCACGCAAATCTGTC
lncR.1862_Rev	TCCCACCCACTTTATGATGG
lncR.2181_For	ACACCCACATACCAAGTTCTGG
lncR.2181_Rev	CACAACAACATCTGGCATCG
lncR.1462_For	AAAGATGGAACCCACCAAGG
lncR.1462_Rev	CATAACATGGGACGATCATTCG
lncR.376_For	CAGCTGATTGAGACAGATGCAG
lncR.376_Rev	TCCAGGTTAGTTGACCCTGTTC
lncR.2242_For	GGCAGCTCATGATAGGGTTTC
lncR.2242_Rev	GTTTGATGGCAAAGGCACTC
lncR.2293_For	GGCAATGCAGGCACATTATC
lncR.2293_Rev	TTTGTGGTGCCTGAGGTTTG
lncR.3069_For	CTTTAAGCCCTGAGGTCATGTG
lncR.3069_Rev	AAAGAGGACGCCTCAGGTTG
lncR.3460_For	AATGGATGAACCTCGCTCTG
lncR.3460_Rev	TGTGATGGGCATCAGGTTTC
lncR.1345_For	TGCACAGTGAGGTGAAGGAAG
lncR.1345_Rev	TTTACTGCGGTCTTGGAAGC
Nfkb2_For	TGAAGATCTCCCGAATGGAC
Nfkb2_Rev	GCTTGCCATCCATTCTCATC
lncRNA-Cox2_For	AAGGAAGCTTGGCGTTGTGA
lncRNA-Cox2_Rev	GAGAGGTGAGGAGTCTTATG
Cox2_For	GCTGTGGGGCAGGAAGTC
Cox2_Rev	TTGGAATAGTTGCTCATCACC
